# Supplementary material for: Human performance across decision making, selective attention, and working memory tasks: Experimental data and computer simulations
Source: Data Brief. 2018 Feb 21;17:907–14. doi: 10.1016/j.dib.2018.01.056 (PMC5988376; doi:10.1016/j.dib.2018.01.056)
Supplement: Supplementary file 2 — Supplementary material [file mmc2.zip]

Archive with 302 entries (293 files):
- DataInBrief/data/
- DataInBrief/data/OpSpan/
- DataInBrief/data/OpSpan/raw/
- DataInBrief/data/OpSpan/raw/Automated Operation Span-28020-1.edat2
- DataInBrief/data/OpSpan/raw/Automated Operation Span-28021-1.edat2
- DataInBrief/data/OpSpan/raw/Automated Operation Span-28022-1.edat2
- DataInBrief/data/OpSpan/raw/Automated Operation Span-28023-1.edat2
- DataInBrief/data/OpSpan/raw/Automated Operation Span-28024-1.edat2
- DataInBrief/data/OpSpan/raw/Automated Operation Span-28025-1.edat2
- DataInBrief/data/OpSpan/raw/Automated Operation Span-28026-1.edat2
- DataInBrief/data/OpSpan/raw/Automated Operation Span-28028-1.edat2
- DataInBrief/data/OpSpan/raw/Automated Operation Span-28029-1.edat2
- DataInBrief/data/OpSpan/raw/Automated Operation Span-28030-1.edat2
- DataInBrief/data/OpSpan/raw/Automated Operation Span-28031-1.edat2
- DataInBrief/data/OpSpan/raw/Automated Operation Span-28032-1.edat2
- DataInBrief/data/OpSpan/raw/Automated Operation Span-28033-1.edat2
- DataInBrief/data/OpSpan/raw/Automated Operation Span-28034-1.edat2
- DataInBrief/data/OpSpan/raw/Automated Operation Span-28035-1.edat2
- DataInBrief/data/OpSpan/raw/Automated Operation Span-28036-1.edat2
- DataInBrief/data/OpSpan/raw/Automated Operation Span-28037-1.edat2
- DataInBrief/data/OpSpan/raw/Automated Operation Span-28038-1.edat2
- DataInBrief/data/OpSpan/raw/Automated Operation Span-28039-1.edat2
- DataInBrief/data/OpSpan/raw/Automated Operation Span-28040-1.edat2
- DataInBrief/data/OpSpan/raw/Automated Operation Span-28041-1.edat2
- DataInBrief/data/OpSpan/raw/Automated Operation Span-28042-1.edat2
- DataInBrief/data/OpSpan/raw/Automated Operation Span-28043-1.edat2
- DataInBrief/data/OpSpan/raw/Automated Operation Span-28044-1.edat2
- DataInBrief/data/OpSpan/raw/Automated Operation Span-28045-1.edat2
- DataInBrief/data/OpSpan/raw/Automated Operation Span-28047-1.edat2
- DataInBrief/data/OpSpan/raw/Automated Operation Span-28048-1.edat2
- DataInBrief/data/OpSpan/raw/Automated Operation Span-28049-1.edat2
- DataInBrief/data/OpSpan/raw/Automated Operation Span-28050-1.edat2
- DataInBrief/data/OpSpan/raw/Automated Operation Span-28051-1.edat2
- DataInBrief/data/OpSpan/raw/Automated Operation Span-28052-1.edat2
- DataInBrief/data/OpSpan/raw/Automated Operation Span-28053-1.edat2
- DataInBrief/data/OpSpan/raw/Automated Operation Span-28054-1.edat2
- DataInBrief/data/OpSpan/raw/Automated Operation Span-28055-1.edat2
- DataInBrief/data/OpSpan/raw/Automated Operation Span-28056-1.edat2
- DataInBrief/data/OpSpan/raw/Automated Operation Span-28057-1.edat2
- DataInBrief/data/OpSpan/raw/Automated Operation Span-28058-1.edat2
- DataInBrief/data/OpSpan/raw/Automated Operation Span-28059-1.edat2
- DataInBrief/data/OpSpan/raw/Automated Operation Span-28060-1.edat2
- DataInBrief/data/OpSpan/raw/Automated Operation Span-28061-1.edat2
- DataInBrief/data/OpSpan/raw/Automated Operation Span-28062-1.edat2
- DataInBrief/data/OpSpan/raw/Automated Operation Span-28063-1.edat2
- DataInBrief/data/OpSpan/raw/Automated Operation Span-28064-1.edat2
- DataInBrief/data/OpSpan/raw/Automated Operation Span-28065-1.edat2
- DataInBrief/data/OpSpan/raw/Automated Operation Span-28066-1.edat2
- DataInBrief/data/OpSpan/raw/Automated Operation Span-28067-1.edat2
- DataInBrief/data/OpSpan/raw/Automated Operation Span-28068-1.edat2
- DataInBrief/data/OpSpan/raw/Automated Operation Span-28069-1.edat2
- DataInBrief/data/OpSpan/raw/Automated Operation Span-28070-1.edat2
- DataInBrief/data/OpSpan/raw/Automated Operation Span-28071-1.edat2
- DataInBrief/data/OpSpan/raw/Automated Operation Span-28072-1.edat2
- DataInBrief/data/OpSpan/raw/Automated Operation Span-28073-1.edat2
- DataInBrief/data/OpSpan/raw/Automated Operation Span-28074-1.edat2
- DataInBrief/data/OpSpan/raw/Automated Operation Span-28075-1.edat2
- DataInBrief/data/OpSpan/raw/Automated Operation Span-28076-1.edat2
- DataInBrief/data/OpSpan/raw/Automated Operation Span-28077-1.edat2
- DataInBrief/data/OpSpan/raw/Automated Operation Span-28078-1.edat2
- DataInBrief/data/OpSpan/raw/Automated Operation Span-28079-1.edat2
- DataInBrief/data/PSS/
- DataInBrief/data/PSS/analyzed/
- DataInBrief/data/PSS/analyzed/ImplicitDecision_28020.xlsx
- DataInBrief/data/PSS/analyzed/ImplicitDecision_28021.xlsx
- DataInBrief/data/PSS/analyzed/ImplicitDecision_28022.xlsx
- DataInBrief/data/PSS/analyzed/ImplicitDecision_28023.xlsx
- DataInBrief/data/PSS/analyzed/ImplicitDecision_28024.xlsx
- DataInBrief/data/PSS/analyzed/ImplicitDecision_28025.xlsx
- DataInBrief/data/PSS/analyzed/ImplicitDecision_28026.xlsx
- DataInBrief/data/PSS/analyzed/ImplicitDecision_28028.xlsx
- DataInBrief/data/PSS/analyzed/ImplicitDecision_28029.xlsx
- DataInBrief/data/PSS/analyzed/ImplicitDecision_28030.xlsx
- DataInBrief/data/PSS/analyzed/ImplicitDecision_28031.xlsx
- DataInBrief/data/PSS/analyzed/ImplicitDecision_28032.xlsx
- DataInBrief/data/PSS/analyzed/ImplicitDecision_28033.xlsx
- DataInBrief/data/PSS/analyzed/ImplicitDecision_28034.xlsx
- DataInBrief/data/PSS/analyzed/ImplicitDecision_28035.xlsx
- DataInBrief/data/PSS/analyzed/ImplicitDecision_28036.xlsx
- DataInBrief/data/PSS/analyzed/ImplicitDecision_28037.xlsx
- DataInBrief/data/PSS/analyzed/ImplicitDecision_28038.xlsx
- DataInBrief/data/PSS/analyzed/ImplicitDecision_28039.xlsx
- DataInBrief/data/PSS/analyzed/ImplicitDecision_28040.xlsx
- DataInBrief/data/PSS/analyzed/ImplicitDecision_28041.xlsx
- DataInBrief/data/PSS/analyzed/ImplicitDecision_28042.xlsx
- DataInBrief/data/PSS/analyzed/ImplicitDecision_28043.xlsx
- DataInBrief/data/PSS/analyzed/ImplicitDecision_28044.xlsx
- DataInBrief/data/PSS/analyzed/ImplicitDecision_28045.xlsx
- DataInBrief/data/PSS/analyzed/ImplicitDecision_28047.xlsx
- DataInBrief/data/PSS/analyzed/ImplicitDecision_28048.xlsx
- DataInBrief/data/PSS/analyzed/ImplicitDecision_28049.xlsx
- DataInBrief/data/PSS/analyzed/ImplicitDecision_28050.xlsx
- DataInBrief/data/PSS/analyzed/ImplicitDecision_28051.xlsx
- DataInBrief/data/PSS/analyzed/ImplicitDecision_28052.xlsx
- DataInBrief/data/PSS/analyzed/ImplicitDecision_28053.xlsx
- DataInBrief/data/PSS/analyzed/ImplicitDecision_28054_1.xlsx
- DataInBrief/data/PSS/analyzed/ImplicitDecision_28054_2.xlsx
- DataInBrief/data/PSS/analyzed/ImplicitDecision_28055.xlsx
- DataInBrief/data/PSS/analyzed/ImplicitDecision_28056.xlsx
- DataInBrief/data/PSS/analyzed/ImplicitDecision_28057.xlsx
- DataInBrief/data/PSS/analyzed/ImplicitDecision_28058.xlsx
- DataInBrief/data/PSS/analyzed/ImplicitDecision_28059.xlsx
- DataInBrief/data/PSS/analyzed/ImplicitDecision_28060.xlsx
- DataInBrief/data/PSS/analyzed/ImplicitDecision_28061.xlsx
- DataInBrief/data/PSS/analyzed/ImplicitDecision_28062.xlsx
- DataInBrief/data/PSS/analyzed/ImplicitDecision_28063.xlsx
- DataInBrief/data/PSS/analyzed/ImplicitDecision_28064.xlsx
- DataInBrief/data/PSS/analyzed/ImplicitDecision_28065.xlsx
- DataInBrief/data/PSS/analyzed/ImplicitDecision_28066.xlsx
- DataInBrief/data/PSS/analyzed/ImplicitDecision_28067.xlsx
- DataInBrief/data/PSS/analyzed/ImplicitDecision_28068.xlsx
- DataInBrief/data/PSS/analyzed/ImplicitDecision_28069.xlsx
- DataInBrief/data/PSS/analyzed/ImplicitDecision_28070.xlsx
- DataInBrief/data/PSS/analyzed/ImplicitDecision_28071.xlsx
- DataInBrief/data/PSS/analyzed/ImplicitDecision_28072.xlsx
- DataInBrief/data/PSS/analyzed/ImplicitDecision_28073.xlsx
- DataInBrief/data/PSS/analyzed/ImplicitDecision_28074.xlsx
- DataInBrief/data/PSS/analyzed/ImplicitDecision_28075.xlsx
- DataInBrief/data/PSS/analyzed/ImplicitDecision_28076.xlsx
- DataInBrief/data/PSS/analyzed/ImplicitDecision_28077.xlsx
- DataInBrief/data/PSS/analyzed/ImplicitDecision_28078.xlsx
- DataInBrief/data/PSS/analyzed/ImplicitDecision_28079.xlsx
- DataInBrief/data/PSS/raw/
- DataInBrief/data/PSS/raw/Implicit Decision-28020-1.edat2
- DataInBrief/data/PSS/raw/Implicit Decision-28021-1.edat2
- DataInBrief/data/PSS/raw/Implicit Decision-28022-1.edat2
- DataInBrief/data/PSS/raw/Implicit Decision-28023-1.edat2
- DataInBrief/data/PSS/raw/Implicit Decision-28024-1.edat2
- DataInBrief/data/PSS/raw/Implicit Decision-28025-1.edat2
- DataInBrief/data/PSS/raw/Implicit Decision-28026-1.edat2
- DataInBrief/data/PSS/raw/Implicit Decision-28028-1.edat2
- DataInBrief/data/PSS/raw/Implicit Decision-28029-1.edat2
- DataInBrief/data/PSS/raw/Implicit Decision-28030-1.edat2
- DataInBrief/data/PSS/raw/Implicit Decision-28031-1.edat2
- DataInBrief/data/PSS/raw/Implicit Decision-28032-1.edat2
- DataInBrief/data/PSS/raw/Implicit Decision-28033-1.edat2
- DataInBrief/data/PSS/raw/Implicit Decision-28034-1.edat2
- DataInBrief/data/PSS/raw/Implicit Decision-28035-1.edat2
- DataInBrief/data/PSS/raw/Implicit Decision-28036-1.edat2
- DataInBrief/data/PSS/raw/Implicit Decision-28037-1.edat2
- DataInBrief/data/PSS/raw/Implicit Decision-28038-1.edat2
- DataInBrief/data/PSS/raw/Implicit Decision-28039-1.edat2
- DataInBrief/data/PSS/raw/Implicit Decision-28040-1.edat2
- DataInBrief/data/PSS/raw/Implicit Decision-28041-1.edat2
- DataInBrief/data/PSS/raw/Implicit Decision-28042-1.edat2
- DataInBrief/data/PSS/raw/Implicit Decision-28043-1.edat2
- DataInBrief/data/PSS/raw/Implicit Decision-28044-1.edat2
- DataInBrief/data/PSS/raw/Implicit Decision-28045-1.edat2
- DataInBrief/data/PSS/raw/Implicit Decision-28047-1.edat2
- DataInBrief/data/PSS/raw/Implicit Decision-28048-1.edat2
- DataInBrief/data/PSS/raw/Implicit Decision-28049-1.edat2
- DataInBrief/data/PSS/raw/Implicit Decision-28050-1.edat2
- DataInBrief/data/PSS/raw/Implicit Decision-28051-1.edat2
- DataInBrief/data/PSS/raw/Implicit Decision-28052-1.edat2
- DataInBrief/data/PSS/raw/Implicit Decision-28053-1.edat2
- DataInBrief/data/PSS/raw/Implicit Decision-28054-1.edat2
- DataInBrief/data/PSS/raw/Implicit Decision-28055-1.edat2
- DataInBrief/data/PSS/raw/Implicit Decision-28056-1.edat2
- DataInBrief/data/PSS/raw/Implicit Decision-28057-1.edat2
- DataInBrief/data/PSS/raw/Implicit Decision-28058-1.edat2
- DataInBrief/data/PSS/raw/Implicit Decision-28059-1.edat2
- DataInBrief/data/PSS/raw/Implicit Decision-28060-1.edat2
- DataInBrief/data/PSS/raw/Implicit Decision-28061-1.edat2
- DataInBrief/data/PSS/raw/Implicit Decision-28062-1.edat2
- DataInBrief/data/PSS/raw/Implicit Decision-28063-1.edat2
- DataInBrief/data/PSS/raw/Implicit Decision-28064-1.edat2
- DataInBrief/data/PSS/raw/Implicit Decision-28065-1.edat2
- DataInBrief/data/PSS/raw/Implicit Decision-28066-1.edat2
- DataInBrief/data/PSS/raw/Implicit Decision-28067-1.edat2
- DataInBrief/data/PSS/raw/Implicit Decision-28068-1.edat2
- DataInBrief/data/PSS/raw/Implicit Decision-28069-1.edat2
- DataInBrief/data/PSS/raw/Implicit Decision-28070-1.edat2
- DataInBrief/data/PSS/raw/Implicit Decision-28071-1.edat2
- DataInBrief/data/PSS/raw/Implicit Decision-28072-1.edat2
- DataInBrief/data/PSS/raw/Implicit Decision-28073-1.edat2
- DataInBrief/data/PSS/raw/Implicit Decision-28074-1.edat2
- DataInBrief/data/PSS/raw/Implicit Decision-28075-1.edat2
- DataInBrief/data/PSS/raw/Implicit Decision-28076-1.edat2
- DataInBrief/data/PSS/raw/Implicit Decision-28077-1.edat2
- DataInBrief/data/PSS/raw/Implicit Decision-28078-1.edat2
- DataInBrief/data/PSS/raw/Implicit Decision-28079-1.edat2
- DataInBrief/data/Simon/
- DataInBrief/data/Simon/analyzed/
- DataInBrief/data/Simon/analyzed/Simon Analysis_28020.xlsx
- DataInBrief/data/Simon/analyzed/Simon Analysis_28021.xlsx
- DataInBrief/data/Simon/analyzed/Simon Analysis_28022.xlsx
- DataInBrief/data/Simon/analyzed/Simon Analysis_28023.xlsx
- DataInBrief/data/Simon/analyzed/Simon Analysis_28024.xlsx
- DataInBrief/data/Simon/analyzed/Simon Analysis_28025.xlsx
- DataInBrief/data/Simon/analyzed/Simon Analysis_28026.xlsx
- DataInBrief/data/Simon/analyzed/Simon Analysis_28028.xlsx
- DataInBrief/data/Simon/analyzed/Simon Analysis_28029.xlsx
- DataInBrief/data/Simon/analyzed/Simon Analysis_28030.xlsx
- DataInBrief/data/Simon/analyzed/Simon Analysis_28031.xlsx
- DataInBrief/data/Simon/analyzed/Simon Analysis_28032.xlsx
- DataInBrief/data/Simon/analyzed/Simon Analysis_28033.xlsx
- DataInBrief/data/Simon/analyzed/Simon Analysis_28034.xlsx
- DataInBrief/data/Simon/analyzed/Simon Analysis_28035.xlsx
- DataInBrief/data/Simon/analyzed/Simon Analysis_28036.xlsx
- DataInBrief/data/Simon/analyzed/Simon Analysis_28037.xlsx
- DataInBrief/data/Simon/analyzed/Simon Analysis_28038.xlsx
- DataInBrief/data/Simon/analyzed/Simon Analysis_28039.xlsx
- DataInBrief/data/Simon/analyzed/Simon Analysis_28040.xlsx
- DataInBrief/data/Simon/analyzed/Simon Analysis_28041.xlsx
- DataInBrief/data/Simon/analyzed/Simon Analysis_28042.xlsx
- DataInBrief/data/Simon/analyzed/Simon Analysis_28043.xlsx
- DataInBrief/data/Simon/analyzed/Simon Analysis_28044.xlsx
- DataInBrief/data/Simon/analyzed/Simon Analysis_28045.xlsx
- DataInBrief/data/Simon/analyzed/Simon Analysis_28047.xlsx
- DataInBrief/data/Simon/analyzed/Simon Analysis_28048.xlsx
- DataInBrief/data/Simon/analyzed/Simon Analysis_28049.xlsx
- DataInBrief/data/Simon/analyzed/Simon Analysis_28050.xlsx
- DataInBrief/data/Simon/analyzed/Simon Analysis_28051.xlsx
- DataInBrief/data/Simon/analyzed/Simon Analysis_28052.xlsx
- DataInBrief/data/Simon/analyzed/Simon Analysis_28053.xlsx
- DataInBrief/data/Simon/analyzed/Simon Analysis_28054.xlsx
- DataInBrief/data/Simon/analyzed/Simon Analysis_28055.xlsx
- DataInBrief/data/Simon/analyzed/Simon Analysis_28056.xlsx
- DataInBrief/data/Simon/analyzed/Simon Analysis_28057.xlsx
- DataInBrief/data/Simon/analyzed/Simon Analysis_28058.xlsx
- DataInBrief/data/Simon/analyzed/Simon Analysis_28059.xlsx
- DataInBrief/data/Simon/analyzed/Simon Analysis_28060.xlsx
- DataInBrief/data/Simon/analyzed/Simon Analysis_28061.xlsx
- DataInBrief/data/Simon/analyzed/Simon Analysis_28062.xlsx
- DataInBrief/data/Simon/analyzed/Simon Analysis_28063.xlsx
- DataInBrief/data/Simon/analyzed/Simon Analysis_28064.xlsx
- DataInBrief/data/Simon/analyzed/Simon Analysis_28065.xlsx
- DataInBrief/data/Simon/analyzed/Simon Analysis_28066.xlsx
- DataInBrief/data/Simon/analyzed/Simon Analysis_28067.xlsx
- DataInBrief/data/Simon/analyzed/Simon Analysis_28068.xlsx
- DataInBrief/data/Simon/analyzed/Simon Analysis_28069.xlsx
- DataInBrief/data/Simon/analyzed/Simon Analysis_28070.xlsx
- DataInBrief/data/Simon/analyzed/Simon Analysis_28071.xlsx
- DataInBrief/data/Simon/analyzed/Simon Analysis_28072.xlsx
- DataInBrief/data/Simon/analyzed/Simon Analysis_28073.xlsx
- DataInBrief/data/Simon/analyzed/Simon Analysis_28074.xlsx
- DataInBrief/data/Simon/analyzed/Simon Analysis_28075.xlsx
- DataInBrief/data/Simon/analyzed/Simon Analysis_28076.xlsx
- DataInBrief/data/Simon/analyzed/Simon Analysis_28077.xlsx
- DataInBrief/data/Simon/analyzed/Simon Analysis_28078.xlsx
- DataInBrief/data/Simon/analyzed/Simon Analysis_28079.xlsx
- DataInBrief/data/Simon/raw/
- DataInBrief/data/Simon/raw/Simon_A_01.02-28021-1.edat2
- DataInBrief/data/Simon/raw/Simon_A_01.02-28024-1.edat2
- DataInBrief/data/Simon/raw/Simon_A_01.02-28026-1.edat2
- DataInBrief/data/Simon/raw/Simon_A_01.02-28030-1.edat2
- DataInBrief/data/Simon/raw/Simon_A_01.02-28033-1.edat2
- DataInBrief/data/Simon/raw/Simon_A_01.02-28034-1.edat2
- DataInBrief/data/Simon/raw/Simon_A_01.02-28035-1.edat2
- DataInBrief/data/Simon/raw/Simon_A_01.02-28036-1.edat2
- DataInBrief/data/Simon/raw/Simon_A_01.02-28037-1.edat2
- DataInBrief/data/Simon/raw/Simon_A_01.02-28040-1.edat2
- DataInBrief/data/Simon/raw/Simon_A_01.02-28041-1.edat2
- DataInBrief/data/Simon/raw/Simon_A_01.02-28044-1.edat2
- DataInBrief/data/Simon/raw/Simon_A_01.02-28045-1.edat2
- DataInBrief/data/Simon/raw/Simon_A_01.02-28048-1.edat2
- DataInBrief/data/Simon/raw/Simon_A_01.02-28049-1.edat2
- DataInBrief/data/Simon/raw/Simon_A_01.02-28050-1.edat2
- DataInBrief/data/Simon/raw/Simon_A_01.02-28051-1.edat2
- DataInBrief/data/Simon/raw/Simon_A_01.02-28053-1.edat2
- DataInBrief/data/Simon/raw/Simon_A_01.02-28055-1.edat2
- DataInBrief/data/Simon/raw/Simon_A_01.02-28058-1.edat2
- DataInBrief/data/Simon/raw/Simon_A_01.02-28059-1.edat2
- DataInBrief/data/Simon/raw/Simon_A_01.02-28063-1.edat2
- DataInBrief/data/Simon/raw/Simon_A_01.02-28067-1.edat2
- DataInBrief/data/Simon/raw/Simon_A_01.02-28069-1.edat2
- DataInBrief/data/Simon/raw/Simon_A_01.02-28072-1.edat2
- DataInBrief/data/Simon/raw/Simon_A_01.02-28075-1.edat2
- DataInBrief/data/Simon/raw/Simon_A_01.02-28077-1.edat2
- DataInBrief/data/Simon/raw/Simon_B_01.02-28020-1.edat2
- DataInBrief/data/Simon/raw/Simon_B_01.02-28022-1.edat2
- DataInBrief/data/Simon/raw/Simon_B_01.02-28023-1.edat2
- DataInBrief/data/Simon/raw/Simon_B_01.02-28025-1.edat2
- DataInBrief/data/Simon/raw/Simon_B_01.02-28028-1.edat2
- DataInBrief/data/Simon/raw/Simon_B_01.02-28029-1.edat2
- DataInBrief/data/Simon/raw/Simon_B_01.02-28031-1.edat2
- DataInBrief/data/Simon/raw/Simon_B_01.02-28032-1.edat2
- DataInBrief/data/Simon/raw/Simon_B_01.02-28033-1.edat2
- DataInBrief/data/Simon/raw/Simon_B_01.02-28038-1.edat2
- DataInBrief/data/Simon/raw/Simon_B_01.02-28039-1.edat2
- DataInBrief/data/Simon/raw/Simon_B_01.02-28042-1.edat2
- DataInBrief/data/Simon/raw/Simon_B_01.02-28043-1.edat2
- DataInBrief/data/Simon/raw/Simon_B_01.02-28047-1.edat2
- DataInBrief/data/Simon/raw/Simon_B_01.02-28052-1.edat2
- DataInBrief/data/Simon/raw/Simon_B_01.02-28054-1.edat2
- DataInBrief/data/Simon/raw/Simon_B_01.02-28056-1.edat2
- DataInBrief/data/Simon/raw/Simon_B_01.02-28057-1.edat2
- DataInBrief/data/Simon/raw/Simon_B_01.02-28060-1.edat2
- DataInBrief/data/Simon/raw/Simon_B_01.02-28061-1.edat2
- DataInBrief/data/Simon/raw/Simon_B_01.02-28062-1.edat2
- DataInBrief/data/Simon/raw/Simon_B_01.02-28064-1.edat2
- DataInBrief/data/Simon/raw/Simon_B_01.02-28065-1.edat2
- DataInBrief/data/Simon/raw/Simon_B_01.02-28066-1.edat2
- DataInBrief/data/Simon/raw/Simon_B_01.02-28068-1.edat2
- DataInBrief/data/Simon/raw/Simon_B_01.02-28070-1.edat2
- DataInBrief/data/Simon/raw/Simon_B_01.02-28071-1.edat2
- DataInBrief/data/Simon/raw/Simon_B_01.02-28073-1.edat2
- DataInBrief/data/Simon/raw/Simon_B_01.02-28074-1.edat2
- DataInBrief/data/Simon/raw/Simon_B_01.02-28076-1.edat2
- DataInBrief/data/Simon/raw/Simon_B_01.02-28078-1.edat2
[truncated: 2 more entries]
