# Supplementary material for: Human performance across decision making, selective attention, and working memory tasks: Experimental data and computer simulations
Source: Data Brief. 2018 Feb 21;17:907–14. doi: 10.1016/j.dib.2018.01.056 (PMC5988376; doi:10.1016/j.dib.2018.01.056)
Supplement: Supplementary file 2 — Supplementary material [file mmc2.zip › DataInBrief/data/PSS/analyzed/ImplicitDecision_28024.xlsx]

## Sheet: Instructions
Implicit Decision Analysis Template Instructions
Note: This template can only analyze 1 subject at a time!
Step 1:	Copy data from .edat file
Step 2:	Paste data in cell A1 of the 'RAW' tab
Step 3:	Press 'ctrl+d'
Step 4:	Paste results in Implicit Decision Analysis Summary file
Step 5:	Save data as 'ImplicitDecision_<Expt#>.xlsx
Step 6:	Close Implicit Decision Analysis Template (do NOT analyze another subject!)

## Sheet: RAW
ExperimentName	Subject	Session	Clock.Information	Display.RefreshRate	Group[Session]	RandomSeed	SessionDate	SessionTime	SessionTimeUtc	Block	acc	ansr1	ansr10	ansr11	ansr12	ansr13	ansr14	ansr15	ansr16	ansr2	ansr3	ansr4	ansr5	ansr6	ansr7	ansr8	ansr9	BeginInstruction	BeginInstruction.Cycle	BeginInstruction.Sample	CorrectAnswer	Group[Block]	incorrect	PracticeSegment	PracticeSegment.Cycle	PracticeSegment.Sample	Procedure	RestbeforeTest	RestbeforeTest.Cycle	RestbeforeTest.Sample	Running	SetStims	SetStims.Cycle	SetStims.Sample	Stimuli	Stimulus	StimulusPresentation1.ACC	StimulusPresentation1.CRESP	StimulusPresentation1.RESP
Implicit Decision	28024	1	<?xml version="1.0"?>\n<Clock xmlns:dt="urn:schemas-microsoft-com:datatypes"><Description dt:dt="string">E-Prime Primary Realtime Clock</Description><StartTime><Timestamp dt:dt="int">0</Timestamp><DateUtc dt:dt="string">2015-01-07T22:31:48Z</DateUtc></StartTime><FrequencyChanges><FrequencyChange><Frequency dt:dt="r8">2857441</Frequency><Timestamp dt:dt="r8">1246080588606</Timestamp><Current dt:dt…	59.946	1	540620235	2015-01-07	14:31:48		1	1	1	?	?	?	?	?	?	?	?	?	?	?	?	?	?	?	NULL	NULL	NULL	NULL	AB	0	1	1	1	Practiceb	NULL	NULL	NULL	PracticeSegment	NULL	NULL	NULL	1 z	1 z	NULL	NULL	NULL
Implicit Decision	28024	1	<?xml version="1.0"?>\n<Clock xmlns:dt="urn:schemas-microsoft-com:datatypes"><Description dt:dt="string">E-Prime Primary Realtime Clock</Description><StartTime><Timestamp dt:dt="int">0</Timestamp><DateUtc dt:dt="string">2015-01-07T22:31:48Z</DateUtc></StartTime><FrequencyChanges><FrequencyChange><Frequency dt:dt="r8">2857441</Frequency><Timestamp dt:dt="r8">1246080588606</Timestamp><Current dt:dt…	59.946	1	540620235	2015-01-07	14:31:48		2	1	0	?	?	?	?	?	?	?	?	?	?	?	?	?	?	?	NULL	NULL	NULL	NULL	AB	1	1	2	2	Practiceb	NULL	NULL	NULL	PracticeSegment	NULL	NULL	NULL	z 1	z 1	NULL	NULL	NULL
Implicit Decision	28024	1	<?xml version="1.0"?>\n<Clock xmlns:dt="urn:schemas-microsoft-com:datatypes"><Description dt:dt="string">E-Prime Primary Realtime Clock</Description><StartTime><Timestamp dt:dt="int">0</Timestamp><DateUtc dt:dt="string">2015-01-07T22:31:48Z</DateUtc></StartTime><FrequencyChanges><FrequencyChange><Frequency dt:dt="r8">2857441</Frequency><Timestamp dt:dt="r8">1246080588606</Timestamp><Current dt:dt…	59.946	1	540620235	2015-01-07	14:31:48		3	1	1	?	?	?	?	?	?	?	?	?	?	?	?	?	?	?	NULL	NULL	NULL	NULL	AB	0	1	3	3	Practiceb	NULL	NULL	NULL	PracticeSegment	NULL	NULL	NULL	1 z	1 z	NULL	NULL	NULL
Implicit Decision	28024	1	<?xml version="1.0"?>\n<Clock xmlns:dt="urn:schemas-microsoft-com:datatypes"><Description dt:dt="string">E-Prime Primary Realtime Clock</Description><StartTime><Timestamp dt:dt="int">0</Timestamp><DateUtc dt:dt="string">2015-01-07T22:31:48Z</DateUtc></StartTime><FrequencyChanges><FrequencyChange><Frequency dt:dt="r8">2857441</Frequency><Timestamp dt:dt="r8">1246080588606</Timestamp><Current dt:dt…	59.946	1	540620235	2015-01-07	14:31:48		4	1	0	?	?	?	?	?	?	?	?	?	?	?	?	?	?	?	NULL	NULL	NULL	NULL	AB	1	1	4	4	Practiceb	NULL	NULL	NULL	PracticeSegment	NULL	NULL	NULL	z 1	z 1	NULL	NULL	NULL
Implicit Decision	28024	1	<?xml version="1.0"?>\n<Clock xmlns:dt="urn:schemas-microsoft-com:datatypes"><Description dt:dt="string">E-Prime Primary Realtime Clock</Description><StartTime><Timestamp dt:dt="int">0</Timestamp><DateUtc dt:dt="string">2015-01-07T22:31:48Z</DateUtc></StartTime><FrequencyChanges><FrequencyChange><Frequency dt:dt="r8">2857441</Frequency><Timestamp dt:dt="r8">1246080588606</Timestamp><Current dt:dt…	59.946	1	540620235	2015-01-07	14:31:48		5	1	0	?	?	?	?	?	?	?	?	?	?	?	?	?	?	?	NULL	NULL	NULL	NULL	AB	1	1	5	5	Practiceb	NULL	NULL	NULL	PracticeSegment	NULL	NULL	NULL	z 1	z 1	NULL	NULL	NULL
Implicit Decision	28024	1	<?xml version="1.0"?>\n<Clock xmlns:dt="urn:schemas-microsoft-com:datatypes"><Description dt:dt="string">E-Prime Primary Realtime Clock</Description><StartTime><Timestamp dt:dt="int">0</Timestamp><DateUtc dt:dt="string">2015-01-07T22:31:48Z</DateUtc></StartTime><FrequencyChanges><FrequencyChange><Frequency dt:dt="r8">2857441</Frequency><Timestamp dt:dt="r8">1246080588606</Timestamp><Current dt:dt…	59.946	1	540620235	2015-01-07	14:31:48		6	1	1	?	?	?	?	?	?	?	?	?	?	?	?	?	?	?	NULL	NULL	NULL	NULL	AB	0	1	6	6	Practiceb	NULL	NULL	NULL	PracticeSegment	NULL	NULL	NULL	1 z	1 z	NULL	NULL	NULL
Implicit Decision	28024	1	<?xml version="1.0"?>\n<Clock xmlns:dt="urn:schemas-microsoft-com:datatypes"><Description dt:dt="string">E-Prime Primary Realtime Clock</Description><StartTime><Timestamp dt:dt="int">0</Timestamp><DateUtc dt:dt="string">2015-01-07T22:31:48Z</DateUtc></StartTime><FrequencyChanges><FrequencyChange><Frequency dt:dt="r8">2857441</Frequency><Timestamp dt:dt="r8">1246080588606</Timestamp><Current dt:dt…	59.946	1	540620235	2015-01-07	14:31:48		7	NULL	NULL	NULL	NULL	NULL	NULL	NULL	NULL	NULL	NULL	NULL	NULL	NULL	NULL	NULL	NULL	NULL	NULL	NULL	NULL	NULL	1	NULL	NULL	NULL	NULL	BlocProc2	NULL	NULL	NULL	SetStims	1	2	1	NULL	NULL	NULL	NULL	NULL
Implicit Decision	28024	1	<?xml version="1.0"?>\n<Clock xmlns:dt="urn:schemas-microsoft-com:datatypes"><Description dt:dt="string">E-Prime Primary Realtime Clock</Description><StartTime><Timestamp dt:dt="int">0</Timestamp><DateUtc dt:dt="string">2015-01-07T22:31:48Z</DateUtc></StartTime><FrequencyChanges><FrequencyChange><Frequency dt:dt="r8">2857441</Frequency><Timestamp dt:dt="r8">1246080588606</Timestamp><Current dt:dt…	59.946	1	540620235	2015-01-07	14:31:48		8	NULL	NULL	NULL	NULL	NULL	NULL	NULL	NULL	NULL	NULL	NULL	NULL	NULL	NULL	NULL	NULL	NULL	1	1	1	NULL	1	NULL	NULL	NULL	NULL	BlocProc	NULL	NULL	NULL	BeginInstruction	NULL	NULL	NULL	NULL	NULL	NULL	NULL	NULL
Implicit Decision	28024	1	<?xml version="1.0"?>\n<Clock xmlns:dt="urn:schemas-microsoft-com:datatypes"><Description dt:dt="string">E-Prime Primary Realtime Clock</Description><StartTime><Timestamp dt:dt="int">0</Timestamp><DateUtc dt:dt="string">2015-01-07T22:31:48Z</DateUtc></StartTime><FrequencyChanges><FrequencyChange><Frequency dt:dt="r8">2857441</Frequency><Timestamp dt:dt="r8">1246080588606</Timestamp><Current dt:dt…	59.946	1	540620235	2015-01-07	14:31:48		9	NULL	NULL	NULL	NULL	NULL	NULL	NULL	NULL	NULL	NULL	NULL	NULL	NULL	NULL	NULL	NULL	NULL	NULL	NULL	NULL	NULL	1	NULL	NULL	NULL	NULL	BlocProc1	NULL	NULL	NULL	TrainInstructions	NULL	NULL	NULL	NULL	NULL	NULL	NULL	NULL
Implicit Decision	28024	1	<?xml version="1.0"?>\n<Clock xmlns:dt="urn:schemas-microsoft-com:datatypes"><Description dt:dt="string">E-Prime Primary Realtime Clock</Description><StartTime><Timestamp dt:dt="int">0</Timestamp><DateUtc dt:dt="string">2015-01-07T22:31:48Z</DateUtc></StartTime><FrequencyChanges><FrequencyChange><Frequency dt:dt="r8">2857441</Frequency><Timestamp dt:dt="r8">1246080588606</Timestamp><Current dt:dt…	59.946	1	540620235	2015-01-07	14:31:48		10	0	1	?	?	?	?	?	?	?	?	?	?	?	?	?	?	?	NULL	NULL	NULL	NULL	CD	0	NULL	NULL	NULL	Trainb	NULL	NULL	NULL	TrainInterleaved	NULL	NULL	NULL	7 k	7 k	0	1	0
Implicit Decision	28024	1	<?xml version="1.0"?>\n<Clock xmlns:dt="urn:schemas-microsoft-com:datatypes"><Description dt:dt="string">E-Prime Primary Realtime Clock</Description><StartTime><Timestamp dt:dt="int">0</Timestamp><DateUtc dt:dt="string">2015-01-07T22:31:48Z</DateUtc></StartTime><FrequencyChanges><FrequencyChange><Frequency dt:dt="r8">2857441</Frequency><Timestamp dt:dt="r8">1246080588606</Timestamp><Current dt:dt…	59.946	1	540620235	2015-01-07	14:31:48		11	0	0	?	?	?	?	?	?	?	?	?	?	?	?	?	?	?	NULL	NULL	NULL	NULL	AB	1	NULL	NULL	NULL	Trainb	NULL	NULL	NULL	TrainInterleaved	NULL	NULL	NULL	c s	c s	0	0	1
Implicit Decision	28024	1	<?xml version="1.0"?>\n<Clock xmlns:dt="urn:schemas-microsoft-com:datatypes"><Description dt:dt="string">E-Prime Primary Realtime Clock</Description><StartTime><Timestamp dt:dt="int">0</Timestamp><DateUtc dt:dt="string">2015-01-07T22:31:48Z</DateUtc></StartTime><FrequencyChanges><FrequencyChange><Frequency dt:dt="r8">2857441</Frequency><Timestamp dt:dt="r8">1246080588606</Timestamp><Current dt:dt…	59.946	1	540620235	2015-01-07	14:31:48		12	0	1	?	?	?	?	?	?	?	?	?	?	?	?	?	?	?	NULL	NULL	NULL	NULL	EF	0	NULL	NULL	NULL	Trainb	NULL	NULL	NULL	TrainInterleaved	NULL	NULL	NULL	0 r	0 r	0	1	0
Implicit Decision	28024	1	<?xml version="1.0"?>\n<Clock xmlns:dt="urn:schemas-microsoft-com:datatypes"><Description dt:dt="string">E-Prime Primary Realtime Clock</Description><StartTime><Timestamp dt:dt="int">0</Timestamp><DateUtc dt:dt="string">2015-01-07T22:31:48Z</DateUtc></StartTime><FrequencyChanges><FrequencyChange><Frequency dt:dt="r8">2857441</Frequency><Timestamp dt:dt="r8">1246080588606</Timestamp><Current dt:dt…	59.946	1	540620235	2015-01-07	14:31:48		13	1	1	?	?	?	?	?	?	?	?	?	?	?	?	?	?	?	NULL	NULL	NULL	NULL	AB	0	NULL	NULL	NULL	Trainb	NULL	NULL	NULL	TrainInterleaved	NULL	NULL	NULL	s c	s c	1	1	1
Implicit Decision	28024	1	<?xml version="1.0"?>\n<Clock xmlns:dt="urn:schemas-microsoft-com:datatypes"><Description dt:dt="string">E-Prime Primary Realtime Clock</Description><StartTime><Timestamp dt:dt="int">0</Timestamp><DateUtc dt:dt="string">2015-01-07T22:31:48Z</DateUtc></StartTime><FrequencyChanges><FrequencyChange><Frequency dt:dt="r8">2857441</Frequency><Timestamp dt:dt="r8">1246080588606</Timestamp><Current dt:dt…	59.946	1	540620235	2015-01-07	14:31:48		14	1	0	?	?	?	?	?	?	?	?	?	?	?	?	?	?	?	NULL	NULL	NULL	NULL	EF	1	NULL	NULL	NULL	Trainb	NULL	NULL	NULL	TrainInterleaved	NULL	NULL	NULL	r 0	r 0	1	0	0
Implicit Decision	28024	1	<?xml version="1.0"?>\n<Clock xmlns:dt="urn:schemas-microsoft-com:datatypes"><Description dt:dt="string">E-Prime Primary Realtime Clock</Description><StartTime><Timestamp dt:dt="int">0</Timestamp><DateUtc dt:dt="string">2015-01-07T22:31:48Z</DateUtc></StartTime><FrequencyChanges><FrequencyChange><Frequency dt:dt="r8">2857441</Frequency><Timestamp dt:dt="r8">1246080588606</Timestamp><Current dt:dt…	59.946	1	540620235	2015-01-07	14:31:48		15	0	0	?	?	?	?	?	?	?	?	?	?	?	?	?	?	?	NULL	NULL	NULL	NULL	CD	1	NULL	NULL	NULL	Trainb	NULL	NULL	NULL	TrainInterleaved	NULL	NULL	NULL	k 7	k 7	0	0	1
Implicit Decision	28024	1	<?xml version="1.0"?>\n<Clock xmlns:dt="urn:schemas-microsoft-com:datatypes"><Description dt:dt="string">E-Prime Primary Realtime Clock</Description><StartTime><Timestamp dt:dt="int">0</Timestamp><DateUtc dt:dt="string">2015-01-07T22:31:48Z</DateUtc></StartTime><FrequencyChanges><FrequencyChange><Frequency dt:dt="r8">2857441</Frequency><Timestamp dt:dt="r8">1246080588606</Timestamp><Current dt:dt…	59.946	1	540620235	2015-01-07	14:31:48		16	1	1	?	?	?	?	?	?	?	?	?	?	?	?	?	?	?	NULL	NULL	NULL	NULL	EF	0	NULL	NULL	NULL	Trainb	NULL	NULL	NULL	TrainInterleaved	NULL	NULL	NULL	0 r	0 r	1	1	1
Implicit Decision	28024	1	<?xml version="1.0"?>\n<Clock xmlns:dt="urn:schemas-microsoft-com:datatypes"><Description dt:dt="string">E-Prime Primary Realtime Clock</Description><StartTime><Timestamp dt:dt="int">0</Timestamp><DateUtc dt:dt="string">2015-01-07T22:31:48Z</DateUtc></StartTime><FrequencyChanges><FrequencyChange><Frequency dt:dt="r8">2857441</Frequency><Timestamp dt:dt="r8">1246080588606</Timestamp><Current dt:dt…	59.946	1	540620235	2015-01-07	14:31:48		17	1	1	?	?	?	?	?	?	?	?	?	?	?	?	?	?	?	NULL	NULL	NULL	NULL	CD	0	NULL	NULL	NULL	Trainb	NULL	NULL	NULL	TrainInterleaved	NULL	NULL	NULL	7 k	7 k	1	1	1
Implicit Decision	28024	1	<?xml version="1.0"?>\n<Clock xmlns:dt="urn:schemas-microsoft-com:datatypes"><Description dt:dt="string">E-Prime Primary Realtime Clock</Description><StartTime><Timestamp dt:dt="int">0</Timestamp><DateUtc dt:dt="string">2015-01-07T22:31:48Z</DateUtc></StartTime><FrequencyChanges><FrequencyChange><Frequency dt:dt="r8">2857441</Frequency><Timestamp dt:dt="r8">1246080588606</Timestamp><Current dt:dt…	59.946	1	540620235	2015-01-07	14:31:48		18	1	0	?	?	?	?	?	?	?	?	?	?	?	?	?	?	?	NULL	NULL	NULL	NULL	AB	1	NULL	NULL	NULL	Trainb	NULL	NULL	NULL	TrainInterleaved	NULL	NULL	NULL	c s	c s	1	0	0
Implicit Decision	28024	1	<?xml version="1.0"?>\n<Clock xmlns:dt="urn:schemas-microsoft-com:datatypes"><Description dt:dt="string">E-Prime Primary Realtime Clock</Description><StartTime><Timestamp dt:dt="int">0</Timestamp><DateUtc dt:dt="string">2015-01-07T22:31:48Z</DateUtc></StartTime><FrequencyChanges><FrequencyChange><Frequency dt:dt="r8">2857441</Frequency><Timestamp dt:dt="r8">1246080588606</Timestamp><Current dt:dt…	59.946	1	540620235	2015-01-07	14:31:48		19	0	1	?	?	?	?	?	?	?	?	?	?	?	?	?	?	?	NULL	NULL	NULL	NULL	AB	0	NULL	NULL	NULL	Trainb	NULL	NULL	NULL	TrainInterleaved	NULL	NULL	NULL	s c	s c	0	1	0
Implicit Decision	28024	1	<?xml version="1.0"?>\n<Clock xmlns:dt="urn:schemas-microsoft-com:datatypes"><Description dt:dt="string">E-Prime Primary Realtime Clock</Description><StartTime><Timestamp dt:dt="int">0</Timestamp><DateUtc dt:dt="string">2015-01-07T22:31:48Z</DateUtc></StartTime><FrequencyChanges><FrequencyChange><Frequency dt:dt="r8">2857441</Frequency><Timestamp dt:dt="r8">1246080588606</Timestamp><Current dt:dt…	59.946	1	540620235	2015-01-07	14:31:48		20	0	0	?	?	?	?	?	?	?	?	?	?	?	?	?	?	?	NULL	NULL	NULL	NULL	CD	1	NULL	NULL	NULL	Trainb	NULL	NULL	NULL	TrainInterleaved	NULL	NULL	NULL	k 7	k 7	0	0	1
Implicit Decision	28024	1	<?xml version="1.0"?>\n<Clock xmlns:dt="urn:schemas-microsoft-com:datatypes"><Description dt:dt="string">E-Prime Primary Realtime Clock</Description><StartTime><Timestamp dt:dt="int">0</Timestamp><DateUtc dt:dt="string">2015-01-07T22:31:48Z</DateUtc></StartTime><FrequencyChanges><FrequencyChange><Frequency dt:dt="r8">2857441</Frequency><Timestamp dt:dt="r8">1246080588606</Timestamp><Current dt:dt…	59.946	1	540620235	2015-01-07	14:31:48		21	1	0	?	?	?	?	?	?	?	?	?	?	?	?	?	?	?	NULL	NULL	NULL	NULL	EF	1	NULL	NULL	NULL	Trainb	NULL	NULL	NULL	TrainInterleaved	NULL	NULL	NULL	r 0	r 0	1	0	0
Implicit Decision	28024	1	<?xml version="1.0"?>\n<Clock xmlns:dt="urn:schemas-microsoft-com:datatypes"><Description dt:dt="string">E-Prime Primary Realtime Clock</Description><StartTime><Timestamp dt:dt="int">0</Timestamp><DateUtc dt:dt="string">2015-01-07T22:31:48Z</DateUtc></StartTime><FrequencyChanges><FrequencyChange><Frequency dt:dt="r8">2857441</Frequency><Timestamp dt:dt="r8">1246080588606</Timestamp><Current dt:dt…	59.946	1	540620235	2015-01-07	14:31:48		22	1	1	?	?	?	?	?	?	?	?	?	?	?	?	?	?	?	NULL	NULL	NULL	NULL	EF	0	NULL	NULL	NULL	Trainb	NULL	NULL	NULL	TrainInterleaved	NULL	NULL	NULL	0 r	0 r	1	1	1
Implicit Decision	28024	1	<?xml version="1.0"?>\n<Clock xmlns:dt="urn:schemas-microsoft-com:datatypes"><Description dt:dt="string">E-Prime Primary Realtime Clock</Description><StartTime><Timestamp dt:dt="int">0</Timestamp><DateUtc dt:dt="string">2015-01-07T22:31:48Z</DateUtc></StartTime><FrequencyChanges><FrequencyChange><Frequency dt:dt="r8">2857441</Frequency><Timestamp dt:dt="r8">1246080588606</Timestamp><Current dt:dt…	59.946	1	540620235	2015-01-07	14:31:48		23	0	0	?	?	?	?	?	?	?	?	?	?	?	?	?	?	?	NULL	NULL	NULL	NULL	CD	1	NULL	NULL	NULL	Trainb	NULL	NULL	NULL	TrainInterleaved	NULL	NULL	NULL	7 k	7 k	1	0	0
Implicit Decision	28024	1	<?xml version="1.0"?>\n<Clock xmlns:dt="urn:schemas-microsoft-com:datatypes"><Description dt:dt="string">E-Prime Primary Realtime Clock</Description><StartTime><Timestamp dt:dt="int">0</Timestamp><DateUtc dt:dt="string">2015-01-07T22:31:48Z</DateUtc></StartTime><FrequencyChanges><FrequencyChange><Frequency dt:dt="r8">2857441</Frequency><Timestamp dt:dt="r8">1246080588606</Timestamp><Current dt:dt…	59.946	1	540620235	2015-01-07	14:31:48		24	1	0	?	?	?	?	?	?	?	?	?	?	?	?	?	?	?	NULL	NULL	NULL	NULL	AB	1	NULL	NULL	NULL	Trainb	NULL	NULL	NULL	TrainInterleaved	NULL	NULL	NULL	c s	c s	1	0	0
Implicit Decision	28024	1	<?xml version="1.0"?>\n<Clock xmlns:dt="urn:schemas-microsoft-com:datatypes"><Description dt:dt="string">E-Prime Primary Realtime Clock</Description><StartTime><Timestamp dt:dt="int">0</Timestamp><DateUtc dt:dt="string">2015-01-07T22:31:48Z</DateUtc></StartTime><FrequencyChanges><FrequencyChange><Frequency dt:dt="r8">2857441</Frequency><Timestamp dt:dt="r8">1246080588606</Timestamp><Current dt:dt…	59.946	1	540620235	2015-01-07	14:31:48		25	1	0	?	?	?	?	?	?	?	?	?	?	?	?	?	?	?	NULL	NULL	NULL	NULL	CD	1	NULL	NULL	NULL	Trainb	NULL	NULL	NULL	TrainInterleaved	NULL	NULL	NULL	k 7	k 7	1	0	0
Implicit Decision	28024	1	<?xml version="1.0"?>\n<Clock xmlns:dt="urn:schemas-microsoft-com:datatypes"><Description dt:dt="string">E-Prime Primary Realtime Clock</Description><StartTime><Timestamp dt:dt="int">0</Timestamp><DateUtc dt:dt="string">2015-01-07T22:31:48Z</DateUtc></StartTime><FrequencyChanges><FrequencyChange><Frequency dt:dt="r8">2857441</Frequency><Timestamp dt:dt="r8">1246080588606</Timestamp><Current dt:dt…	59.946	1	540620235	2015-01-07	14:31:48		26	1	1	?	?	?	?	?	?	?	?	?	?	?	?	?	?	?	NULL	NULL	NULL	NULL	EF	0	NULL	NULL	NULL	Trainb	NULL	NULL	NULL	TrainInterleaved	NULL	NULL	NULL	r 0	r 0	0	1	0
Implicit Decision	28024	1	<?xml version="1.0"?>\n<Clock xmlns:dt="urn:schemas-microsoft-com:datatypes"><Description dt:dt="string">E-Prime Primary Realtime Clock</Description><StartTime><Timestamp dt:dt="int">0</Timestamp><DateUtc dt:dt="string">2015-01-07T22:31:48Z</DateUtc></StartTime><FrequencyChanges><FrequencyChange><Frequency dt:dt="r8">2857441</Frequency><Timestamp dt:dt="r8">1246080588606</Timestamp><Current dt:dt…	59.946	1	540620235	2015-01-07	14:31:48		27	0	1	?	?	?	?	?	?	?	?	?	?	?	?	?	?	?	NULL	NULL	NULL	NULL	AB	0	NULL	NULL	NULL	Trainb	NULL	NULL	NULL	TrainInterleaved	NULL	NULL	NULL	s c	s c	0	1	0
Implicit Decision	28024	1	<?xml version="1.0"?>\n<Clock xmlns:dt="urn:schemas-microsoft-com:datatypes"><Description dt:dt="string">E-Prime Primary Realtime Clock</Description><StartTime><Timestamp dt:dt="int">0</Timestamp><DateUtc dt:dt="string">2015-01-07T22:31:48Z</DateUtc></StartTime><FrequencyChanges><FrequencyChange><Frequency dt:dt="r8">2857441</Frequency><Timestamp dt:dt="r8">1246080588606</Timestamp><Current dt:dt…	59.946	1	540620235	2015-01-07	14:31:48		28	0	1	?	?	?	?	?	?	?	?	?	?	?	?	?	?	?	NULL	NULL	NULL	NULL	AB	0	NULL	NULL	NULL	Trainb	NULL	NULL	NULL	TrainInterleaved	NULL	NULL	NULL	c s	c s	1	1	1
Implicit Decision	28024	1	<?xml version="1.0"?>\n<Clock xmlns:dt="urn:schemas-microsoft-com:datatypes"><Description dt:dt="string">E-Prime Primary Realtime Clock</Description><StartTime><Timestamp dt:dt="int">0</Timestamp><DateUtc dt:dt="string">2015-01-07T22:31:48Z</DateUtc></StartTime><FrequencyChanges><FrequencyChange><Frequency dt:dt="r8">2857441</Frequency><Timestamp dt:dt="r8">1246080588606</Timestamp><Current dt:dt…	59.946	1	540620235	2015-01-07	14:31:48		29	1	1	?	?	?	?	?	?	?	?	?	?	?	?	?	?	?	NULL	NULL	NULL	NULL	CD	0	NULL	NULL	NULL	Trainb	NULL	NULL	NULL	TrainInterleaved	NULL	NULL	NULL	7 k	7 k	1	1	1
Implicit Decision	28024	1	<?xml version="1.0"?>\n<Clock xmlns:dt="urn:schemas-microsoft-com:datatypes"><Description dt:dt="string">E-Prime Primary Realtime Clock</Description><StartTime><Timestamp dt:dt="int">0</Timestamp><DateUtc dt:dt="string">2015-01-07T22:31:48Z</DateUtc></StartTime><FrequencyChanges><FrequencyChange><Frequency dt:dt="r8">2857441</Frequency><Timestamp dt:dt="r8">1246080588606</Timestamp><Current dt:dt…	59.946	1	540620235	2015-01-07	14:31:48		30	0	1	?	?	?	?	?	?	?	?	?	?	?	?	?	?	?	NULL	NULL	NULL	NULL	EF	0	NULL	NULL	NULL	Trainb	NULL	NULL	NULL	TrainInterleaved	NULL	NULL	NULL	0 r	0 r	0	1	0
Implicit Decision	28024	1	<?xml version="1.0"?>\n<Clock xmlns:dt="urn:schemas-microsoft-com:datatypes"><Description dt:dt="string">E-Prime Primary Realtime Clock</Description><StartTime><Timestamp dt:dt="int">0</Timestamp><DateUtc dt:dt="string">2015-01-07T22:31:48Z</DateUtc></StartTime><FrequencyChanges><FrequencyChange><Frequency dt:dt="r8">2857441</Frequency><Timestamp dt:dt="r8">1246080588606</Timestamp><Current dt:dt…	59.946	1	540620235	2015-01-07	14:31:48		31	1	0	?	?	?	?	?	?	?	?	?	?	?	?	?	?	?	NULL	NULL	NULL	NULL	AB	1	NULL	NULL	NULL	Trainb	NULL	NULL	NULL	TrainInterleaved	NULL	NULL	NULL	s c	s c	0	0	1
Implicit Decision	28024	1	<?xml version="1.0"?>\n<Clock xmlns:dt="urn:schemas-microsoft-com:datatypes"><Description dt:dt="string">E-Prime Primary Realtime Clock</Description><StartTime><Timestamp dt:dt="int">0</Timestamp><DateUtc dt:dt="string">2015-01-07T22:31:48Z</DateUtc></StartTime><FrequencyChanges><FrequencyChange><Frequency dt:dt="r8">2857441</Frequency><Timestamp dt:dt="r8">1246080588606</Timestamp><Current dt:dt…	59.946	1	540620235	2015-01-07	14:31:48		32	0	1	?	?	?	?	?	?	?	?	?	?	?	?	?	?	?	NULL	NULL	NULL	NULL	EF	0	NULL	NULL	NULL	Trainb	NULL	NULL	NULL	TrainInterleaved	NULL	NULL	NULL	r 0	r 0	1	1	1
Implicit Decision	28024	1	<?xml version="1.0"?>\n<Clock xmlns:dt="urn:schemas-microsoft-com:datatypes"><Description dt:dt="string">E-Prime Primary Realtime Clock</Description><StartTime><Timestamp dt:dt="int">0</Timestamp><DateUtc dt:dt="string">2015-01-07T22:31:48Z</DateUtc></StartTime><FrequencyChanges><FrequencyChange><Frequency dt:dt="r8">2857441</Frequency><Timestamp dt:dt="r8">1246080588606</Timestamp><Current dt:dt…	59.946	1	540620235	2015-01-07	14:31:48		33	1	1	?	?	?	?	?	?	?	?	?	?	?	?	?	?	?	NULL	NULL	NULL	NULL	CD	0	NULL	NULL	NULL	Trainb	NULL	NULL	NULL	TrainInterleaved	NULL	NULL	NULL	k 7	k 7	0	1	0
Implicit Decision	28024	1	<?xml version="1.0"?>\n<Clock xmlns:dt="urn:schemas-microsoft-com:datatypes"><Description dt:dt="string">E-Prime Primary Realtime Clock</Description><StartTime><Timestamp dt:dt="int">0</Timestamp><DateUtc dt:dt="string">2015-01-07T22:31:48Z</DateUtc></StartTime><FrequencyChanges><FrequencyChange><Frequency dt:dt="r8">2857441</Frequency><Timestamp dt:dt="r8">1246080588606</Timestamp><Current dt:dt…	59.946	1	540620235	2015-01-07	14:31:48		34	0	0	?	?	?	?	?	?	?	?	?	?	?	?	?	?	?	NULL	NULL	NULL	NULL	AB	1	NULL	NULL	NULL	Trainb	NULL	NULL	NULL	TrainInterleaved	NULL	NULL	NULL	c s	c s	0	0	1
Implicit Decision	28024	1	<?xml version="1.0"?>\n<Clock xmlns:dt="urn:schemas-microsoft-com:datatypes"><Description dt:dt="string">E-Prime Primary Realtime Clock</Description><StartTime><Timestamp dt:dt="int">0</Timestamp><DateUtc dt:dt="string">2015-01-07T22:31:48Z</DateUtc></StartTime><FrequencyChanges><FrequencyChange><Frequency dt:dt="r8">2857441</Frequency><Timestamp dt:dt="r8">1246080588606</Timestamp><Current dt:dt…	59.946	1	540620235	2015-01-07	14:31:48		35	0	1	?	?	?	?	?	?	?	?	?	?	?	?	?	?	?	NULL	NULL	NULL	NULL	EF	0	NULL	NULL	NULL	Trainb	NULL	NULL	NULL	TrainInterleaved	NULL	NULL	NULL	0 r	0 r	0	1	0
Implicit Decision	28024	1	<?xml version="1.0"?>\n<Clock xmlns:dt="urn:schemas-microsoft-com:datatypes"><Description dt:dt="string">E-Prime Primary Realtime Clock</Description><StartTime><Timestamp dt:dt="int">0</Timestamp><DateUtc dt:dt="string">2015-01-07T22:31:48Z</DateUtc></StartTime><FrequencyChanges><FrequencyChange><Frequency dt:dt="r8">2857441</Frequency><Timestamp dt:dt="r8">1246080588606</Timestamp><Current dt:dt…	59.946	1	540620235	2015-01-07	14:31:48		36	0	1	?	?	?	?	?	?	?	?	?	?	?	?	?	?	?	NULL	NULL	NULL	NULL	CD	0	NULL	NULL	NULL	Trainb	NULL	NULL	NULL	TrainInterleaved	NULL	NULL	NULL	7 k	7 k	0	1	0
Implicit Decision	28024	1	<?xml version="1.0"?>\n<Clock xmlns:dt="urn:schemas-microsoft-com:datatypes"><Description dt:dt="string">E-Prime Primary Realtime Clock</Description><StartTime><Timestamp dt:dt="int">0</Timestamp><DateUtc dt:dt="string">2015-01-07T22:31:48Z</DateUtc></StartTime><FrequencyChanges><FrequencyChange><Frequency dt:dt="r8">2857441</Frequency><Timestamp dt:dt="r8">1246080588606</Timestamp><Current dt:dt…	59.946	1	540620235	2015-01-07	14:31:48		37	1	1	?	?	?	?	?	?	?	?	?	?	?	?	?	?	?	NULL	NULL	NULL	NULL	AB	0	NULL	NULL	NULL	Trainb	NULL	NULL	NULL	TrainInterleaved	NULL	NULL	NULL	s c	s c	1	1	1
Implicit Decision	28024	1	<?xml version="1.0"?>\n<Clock xmlns:dt="urn:schemas-microsoft-com:datatypes"><Description dt:dt="string">E-Prime Primary Realtime Clock</Description><StartTime><Timestamp dt:dt="int">0</Timestamp><DateUtc dt:dt="string">2015-01-07T22:31:48Z</DateUtc></StartTime><FrequencyChanges><FrequencyChange><Frequency dt:dt="r8">2857441</Frequency><Timestamp dt:dt="r8">1246080588606</Timestamp><Current dt:dt…	59.946	1	540620235	2015-01-07	14:31:48		38	0	0	?	?	?	?	?	?	?	?	?	?	?	?	?	?	?	NULL	NULL	NULL	NULL	CD	1	NULL	NULL	NULL	Trainb	NULL	NULL	NULL	TrainInterleaved	NULL	NULL	NULL	k 7	k 7	0	0	1
Implicit Decision	28024	1	<?xml version="1.0"?>\n<Clock xmlns:dt="urn:schemas-microsoft-com:datatypes"><Description dt:dt="string">E-Prime Primary Realtime Clock</Description><StartTime><Timestamp dt:dt="int">0</Timestamp><DateUtc dt:dt="string">2015-01-07T22:31:48Z</DateUtc></StartTime><FrequencyChanges><FrequencyChange><Frequency dt:dt="r8">2857441</Frequency><Timestamp dt:dt="r8">1246080588606</Timestamp><Current dt:dt…	59.946	1	540620235	2015-01-07	14:31:48		39	0	0	?	?	?	?	?	?	?	?	?	?	?	?	?	?	?	NULL	NULL	NULL	NULL	EF	1	NULL	NULL	NULL	Trainb	NULL	NULL	NULL	TrainInterleaved	NULL	NULL	NULL	r 0	r 0	0	0	1
Implicit Decision	28024	1	<?xml version="1.0"?>\n<Clock xmlns:dt="urn:schemas-microsoft-com:datatypes"><Description dt:dt="string">E-Prime Primary Realtime Clock</Description><StartTime><Timestamp dt:dt="int">0</Timestamp><DateUtc dt:dt="string">2015-01-07T22:31:48Z</DateUtc></StartTime><FrequencyChanges><FrequencyChange><Frequency dt:dt="r8">2857441</Frequency><Timestamp dt:dt="r8">1246080588606</Timestamp><Current dt:dt…	59.946	1	540620235	2015-01-07	14:31:48		40	1	0	?	?	?	?	?	?	?	?	?	?	?	?	?	?	?	NULL	NULL	NULL	NULL	AB	1	NULL	NULL	NULL	Trainb	NULL	NULL	NULL	TrainInterleaved	NULL	NULL	NULL	c s	c s	1	0	0
Implicit Decision	28024	1	<?xml version="1.0"?>\n<Clock xmlns:dt="urn:schemas-microsoft-com:datatypes"><Description dt:dt="string">E-Prime Primary Realtime Clock</Description><StartTime><Timestamp dt:dt="int">0</Timestamp><DateUtc dt:dt="string">2015-01-07T22:31:48Z</DateUtc></StartTime><FrequencyChanges><FrequencyChange><Frequency dt:dt="r8">2857441</Frequency><Timestamp dt:dt="r8">1246080588606</Timestamp><Current dt:dt…	59.946	1	540620235	2015-01-07	14:31:48		41	0	0	?	?	?	?	?	?	?	?	?	?	?	?	?	?	?	NULL	NULL	NULL	NULL	EF	1	NULL	NULL	NULL	Trainb	NULL	NULL	NULL	TrainInterleaved	NULL	NULL	NULL	0 r	0 r	1	0	0
Implicit Decision	28024	1	<?xml version="1.0"?>\n<Clock xmlns:dt="urn:schemas-microsoft-com:datatypes"><Description dt:dt="string">E-Prime Primary Realtime Clock</Description><StartTime><Timestamp dt:dt="int">0</Timestamp><DateUtc dt:dt="string">2015-01-07T22:31:48Z</DateUtc></StartTime><FrequencyChanges><FrequencyChange><Frequency dt:dt="r8">2857441</Frequency><Timestamp dt:dt="r8">1246080588606</Timestamp><Current dt:dt…	59.946	1	540620235	2015-01-07	14:31:48		42	1	1	?	?	?	?	?	?	?	?	?	?	?	?	?	?	?	NULL	NULL	NULL	NULL	CD	0	NULL	NULL	NULL	Trainb	NULL	NULL	NULL	TrainInterleaved	NULL	NULL	NULL	7 k	7 k	1	1	1
Implicit Decision	28024	1	<?xml version="1.0"?>\n<Clock xmlns:dt="urn:schemas-microsoft-com:datatypes"><Description dt:dt="string">E-Prime Primary Realtime Clock</Description><StartTime><Timestamp dt:dt="int">0</Timestamp><DateUtc dt:dt="string">2015-01-07T22:31:48Z</DateUtc></StartTime><FrequencyChanges><FrequencyChange><Frequency dt:dt="r8">2857441</Frequency><Timestamp dt:dt="r8">1246080588606</Timestamp><Current dt:dt…	59.946	1	540620235	2015-01-07	14:31:48		43	1	1	?	?	?	?	?	?	?	?	?	?	?	?	?	?	?	NULL	NULL	NULL	NULL	AB	0	NULL	NULL	NULL	Trainb	NULL	NULL	NULL	TrainInterleaved	NULL	NULL	NULL	s c	s c	1	1	1
Implicit Decision	28024	1	<?xml version="1.0"?>\n<Clock xmlns:dt="urn:schemas-microsoft-com:datatypes"><Description dt:dt="string">E-Prime Primary Realtime Clock</Description><StartTime><Timestamp dt:dt="int">0</Timestamp><DateUtc dt:dt="string">2015-01-07T22:31:48Z</DateUtc></StartTime><FrequencyChanges><FrequencyChange><Frequency dt:dt="r8">2857441</Frequency><Timestamp dt:dt="r8">1246080588606</Timestamp><Current dt:dt…	59.946	1	540620235	2015-01-07	14:31:48		44	1	1	?	?	?	?	?	?	?	?	?	?	?	?	?	?	?	NULL	NULL	NULL	NULL	CD	0	NULL	NULL	NULL	Trainb	NULL	NULL	NULL	TrainInterleaved	NULL	NULL	NULL	k 7	k 7	0	1	0
Implicit Decision	28024	1	<?xml version="1.0"?>\n<Clock xmlns:dt="urn:schemas-microsoft-com:datatypes"><Description dt:dt="string">E-Prime Primary Realtime Clock</Description><StartTime><Timestamp dt:dt="int">0</Timestamp><DateUtc dt:dt="string">2015-01-07T22:31:48Z</DateUtc></StartTime><FrequencyChanges><FrequencyChange><Frequency dt:dt="r8">2857441</Frequency><Timestamp dt:dt="r8">1246080588606</Timestamp><Current dt:dt…	59.946	1	540620235	2015-01-07	14:31:48		45	1	0	?	?	?	?	?	?	?	?	?	?	?	?	?	?	?	NULL	NULL	NULL	NULL	EF	1	NULL	NULL	NULL	Trainb	NULL	NULL	NULL	TrainInterleaved	NULL	NULL	NULL	r 0	r 0	1	0	0
Implicit Decision	28024	1	<?xml version="1.0"?>\n<Clock xmlns:dt="urn:schemas-microsoft-com:datatypes"><Description dt:dt="string">E-Prime Primary Realtime Clock</Description><StartTime><Timestamp dt:dt="int">0</Timestamp><DateUtc dt:dt="string">2015-01-07T22:31:48Z</DateUtc></StartTime><FrequencyChanges><FrequencyChange><Frequency dt:dt="r8">2857441</Frequency><Timestamp dt:dt="r8">1246080588606</Timestamp><Current dt:dt…	59.946	1	540620235	2015-01-07	14:31:48		46	1	0	?	?	?	?	?	?	?	?	?	?	?	?	?	?	?	NULL	NULL	NULL	NULL	AB	1	NULL	NULL	NULL	Trainb	NULL	NULL	NULL	TrainInterleaved	NULL	NULL	NULL	c s	c s	1	0	0
Implicit Decision	28024	1	<?xml version="1.0"?>\n<Clock xmlns:dt="urn:schemas-microsoft-com:datatypes"><Description dt:dt="string">E-Prime Primary Realtime Clock</Description><StartTime><Timestamp dt:dt="int">0</Timestamp><DateUtc dt:dt="string">2015-01-07T22:31:48Z</DateUtc></StartTime><FrequencyChanges><FrequencyChange><Frequency dt:dt="r8">2857441</Frequency><Timestamp dt:dt="r8">1246080588606</Timestamp><Current dt:dt…	59.946	1	540620235	2015-01-07	14:31:48		47	0	0	?	?	?	?	?	?	?	?	?	?	?	?	?	?	?	NULL	NULL	NULL	NULL	CD	1	NULL	NULL	NULL	Trainb	NULL	NULL	NULL	TrainInterleaved	NULL	NULL	NULL	7 k	7 k	1	0	0
Implicit Decision	28024	1	<?xml version="1.0"?>\n<Clock xmlns:dt="urn:schemas-microsoft-com:datatypes"><Description dt:dt="string">E-Prime Primary Realtime Clock</Description><StartTime><Timestamp dt:dt="int">0</Timestamp><DateUtc dt:dt="string">2015-01-07T22:31:48Z</DateUtc></StartTime><FrequencyChanges><FrequencyChange><Frequency dt:dt="r8">2857441</Frequency><Timestamp dt:dt="r8">1246080588606</Timestamp><Current dt:dt…	59.946	1	540620235	2015-01-07	14:31:48		48	0	0	?	?	?	?	?	?	?	?	?	?	?	?	?	?	?	NULL	NULL	NULL	NULL	EF	1	NULL	NULL	NULL	Trainb	NULL	NULL	NULL	TrainInterleaved	NULL	NULL	NULL	0 r	0 r	1	0	0
Implicit Decision	28024	1	<?xml version="1.0"?>\n<Clock xmlns:dt="urn:schemas-microsoft-com:datatypes"><Description dt:dt="string">E-Prime Primary Realtime Clock</Description><StartTime><Timestamp dt:dt="int">0</Timestamp><DateUtc dt:dt="string">2015-01-07T22:31:48Z</DateUtc></StartTime><FrequencyChanges><FrequencyChange><Frequency dt:dt="r8">2857441</Frequency><Timestamp dt:dt="r8">1246080588606</Timestamp><Current dt:dt…	59.946	1	540620235	2015-01-07	14:31:48		49	1	1	?	?	?	?	?	?	?	?	?	?	?	?	?	?	?	NULL	NULL	NULL	NULL	CD	0	NULL	NULL	NULL	Trainb	NULL	NULL	NULL	TrainInterleaved	NULL	NULL	NULL	k 7	k 7	0	1	0
Implicit Decision	28024	1	<?xml version="1.0"?>\n<Clock xmlns:dt="urn:schemas-microsoft-com:datatypes"><Description dt:dt="string">E-Prime Primary Realtime Clock</Description><StartTime><Timestamp dt:dt="int">0</Timestamp><DateUtc dt:dt="string">2015-01-07T22:31:48Z</DateUtc></StartTime><FrequencyChanges><FrequencyChange><Frequency dt:dt="r8">2857441</Frequency><Timestamp dt:dt="r8">1246080588606</Timestamp><Current dt:dt…	59.946	1	540620235	2015-01-07	14:31:48		50	0	1	?	?	?	?	?	?	?	?	?	?	?	?	?	?	?	NULL	NULL	NULL	NULL	EF	0	NULL	NULL	NULL	Trainb	NULL	NULL	NULL	TrainInterleaved	NULL	NULL	NULL	r 0	r 0	1	1	1
Implicit Decision	28024	1	<?xml version="1.0"?>\n<Clock xmlns:dt="urn:schemas-microsoft-com:datatypes"><Description dt:dt="string">E-Prime Primary Realtime Clock</Description><StartTime><Timestamp dt:dt="int">0</Timestamp><DateUtc dt:dt="string">2015-01-07T22:31:48Z</DateUtc></StartTime><FrequencyChanges><FrequencyChange><Frequency dt:dt="r8">2857441</Frequency><Timestamp dt:dt="r8">1246080588606</Timestamp><Current dt:dt…	59.946	1	540620235	2015-01-07	14:31:48		51	0	0	?	?	?	?	?	?	?	?	?	?	?	?	?	?	?	NULL	NULL	NULL	NULL	AB	1	NULL	NULL	NULL	Trainb	NULL	NULL	NULL	TrainInterleaved	NULL	NULL	NULL	s c	s c	1	0	0
Implicit Decision	28024	1	<?xml version="1.0"?>\n<Clock xmlns:dt="urn:schemas-microsoft-com:datatypes"><Description dt:dt="string">E-Prime Primary Realtime Clock</Description><StartTime><Timestamp dt:dt="int">0</Timestamp><DateUtc dt:dt="string">2015-01-07T22:31:48Z</DateUtc></StartTime><FrequencyChanges><FrequencyChange><Frequency dt:dt="r8">2857441</Frequency><Timestamp dt:dt="r8">1246080588606</Timestamp><Current dt:dt…	59.946	1	540620235	2015-01-07	14:31:48		52	0	0	?	?	?	?	?	?	?	?	?	?	?	?	?	?	?	NULL	NULL	NULL	NULL	EF	1	NULL	NULL	NULL	Trainb	NULL	NULL	NULL	TrainInterleaved	NULL	NULL	NULL	0 r	0 r	1	0	0
Implicit Decision	28024	1	<?xml version="1.0"?>\n<Clock xmlns:dt="urn:schemas-microsoft-com:datatypes"><Description dt:dt="string">E-Prime Primary Realtime Clock</Description><StartTime><Timestamp dt:dt="int">0</Timestamp><DateUtc dt:dt="string">2015-01-07T22:31:48Z</DateUtc></StartTime><FrequencyChanges><FrequencyChange><Frequency dt:dt="r8">2857441</Frequency><Timestamp dt:dt="r8">1246080588606</Timestamp><Current dt:dt…	59.946	1	540620235	2015-01-07	14:31:48		53	0	0	?	?	?	?	?	?	?	?	?	?	?	?	?	?	?	NULL	NULL	NULL	NULL	CD	1	NULL	NULL	NULL	Trainb	NULL	NULL	NULL	TrainInterleaved	NULL	NULL	NULL	7 k	7 k	1	0	0
Implicit Decision	28024	1	<?xml version="1.0"?>\n<Clock xmlns:dt="urn:schemas-microsoft-com:datatypes"><Description dt:dt="string">E-Prime Primary Realtime Clock</Description><StartTime><Timestamp dt:dt="int">0</Timestamp><DateUtc dt:dt="string">2015-01-07T22:31:48Z</DateUtc></StartTime><FrequencyChanges><FrequencyChange><Frequency dt:dt="r8">2857441</Frequency><Timestamp dt:dt="r8">1246080588606</Timestamp><Current dt:dt…	59.946	1	540620235	2015-01-07	14:31:48		54	1	0	?	?	?	?	?	?	?	?	?	?	?	?	?	?	?	NULL	NULL	NULL	NULL	AB	1	NULL	NULL	NULL	Trainb	NULL	NULL	NULL	TrainInterleaved	NULL	NULL	NULL	c s	c s	1	0	0
Implicit Decision	28024	1	<?xml version="1.0"?>\n<Clock xmlns:dt="urn:schemas-microsoft-com:datatypes"><Description dt:dt="string">E-Prime Primary Realtime Clock</Description><StartTime><Timestamp dt:dt="int">0</Timestamp><DateUtc dt:dt="string">2015-01-07T22:31:48Z</DateUtc></StartTime><FrequencyChanges><FrequencyChange><Frequency dt:dt="r8">2857441</Frequency><Timestamp dt:dt="r8">1246080588606</Timestamp><Current dt:dt…	59.946	1	540620235	2015-01-07	14:31:48		55	1	1	?	?	?	?	?	?	?	?	?	?	?	?	?	?	?	NULL	NULL	NULL	NULL	EF	0	NULL	NULL	NULL	Trainb	NULL	NULL	NULL	TrainInterleaved	NULL	NULL	NULL	r 0	r 0	0	1	0
Implicit Decision	28024	1	<?xml version="1.0"?>\n<Clock xmlns:dt="urn:schemas-microsoft-com:datatypes"><Description dt:dt="string">E-Prime Primary Realtime Clock</Description><StartTime><Timestamp dt:dt="int">0</Timestamp><DateUtc dt:dt="string">2015-01-07T22:31:48Z</DateUtc></StartTime><FrequencyChanges><FrequencyChange><Frequency dt:dt="r8">2857441</Frequency><Timestamp dt:dt="r8">1246080588606</Timestamp><Current dt:dt…	59.946	1	540620235	2015-01-07	14:31:48		56	1	0	?	?	?	?	?	?	?	?	?	?	?	?	?	?	?	NULL	NULL	NULL	NULL	CD	1	NULL	NULL	NULL	Trainb	NULL	NULL	NULL	TrainInterleaved	NULL	NULL	NULL	k 7	k 7	1	0	0
Implicit Decision	28024	1	<?xml version="1.0"?>\n<Clock xmlns:dt="urn:schemas-microsoft-com:datatypes"><Description dt:dt="string">E-Prime Primary Realtime Clock</Description><StartTime><Timestamp dt:dt="int">0</Timestamp><DateUtc dt:dt="string">2015-01-07T22:31:48Z</DateUtc></StartTime><FrequencyChanges><FrequencyChange><Frequency dt:dt="r8">2857441</Frequency><Timestamp dt:dt="r8">1246080588606</Timestamp><Current dt:dt…	59.946	1	540620235	2015-01-07	14:31:48		57	0	1	?	?	?	?	?	?	?	?	?	?	?	?	?	?	?	NULL	NULL	NULL	NULL	AB	0	NULL	NULL	NULL	Trainb	NULL	NULL	NULL	TrainInterleaved	NULL	NULL	NULL	s c	s c	0	1	0
Implicit Decision	28024	1	<?xml version="1.0"?>\n<Clock xmlns:dt="urn:schemas-microsoft-com:datatypes"><Description dt:dt="string">E-Prime Primary Realtime Clock</Description><StartTime><Timestamp dt:dt="int">0</Timestamp><DateUtc dt:dt="string">2015-01-07T22:31:48Z</DateUtc></StartTime><FrequencyChanges><FrequencyChange><Frequency dt:dt="r8">2857441</Frequency><Timestamp dt:dt="r8">1246080588606</Timestamp><Current dt:dt…	59.946	1	540620235	2015-01-07	14:31:48		58	0	0	?	?	?	?	?	?	?	?	?	?	?	?	?	?	?	NULL	NULL	NULL	NULL	AB	1	NULL	NULL	NULL	Trainb	NULL	NULL	NULL	TrainInterleaved	NULL	NULL	NULL	c s	c s	0	0	1
Implicit Decision	28024	1	<?xml version="1.0"?>\n<Clock xmlns:dt="urn:schemas-microsoft-com:datatypes"><Description dt:dt="string">E-Prime Primary Realtime Clock</Description><StartTime><Timestamp dt:dt="int">0</Timestamp><DateUtc dt:dt="string">2015-01-07T22:31:48Z</DateUtc></StartTime><FrequencyChanges><FrequencyChange><Frequency dt:dt="r8">2857441</Frequency><Timestamp dt:dt="r8">1246080588606</Timestamp><Current dt:dt…	59.946	1	540620235	2015-01-07	14:31:48		59	0	1	?	?	?	?	?	?	?	?	?	?	?	?	?	?	?	NULL	NULL	NULL	NULL	EF	0	NULL	NULL	NULL	Trainb	NULL	NULL	NULL	TrainInterleaved	NULL	NULL	NULL	0 r	0 r	0	1	0
Implicit Decision	28024	1	<?xml version="1.0"?>\n<Clock xmlns:dt="urn:schemas-microsoft-com:datatypes"><Description dt:dt="string">E-Prime Primary Realtime Clock</Description><StartTime><Timestamp dt:dt="int">0</Timestamp><DateUtc dt:dt="string">2015-01-07T22:31:48Z</DateUtc></StartTime><FrequencyChanges><FrequencyChange><Frequency dt:dt="r8">2857441</Frequency><Timestamp dt:dt="r8">1246080588606</Timestamp><Current dt:dt…	59.946	1	540620235	2015-01-07	14:31:48		60	0	0	?	?	?	?	?	?	?	?	?	?	?	?	?	?	?	NULL	NULL	NULL	NULL	CD	1	NULL	NULL	NULL	Trainb	NULL	NULL	NULL	TrainInterleaved	NULL	NULL	NULL	7 k	7 k	1	0	0
Implicit Decision	28024	1	<?xml version="1.0"?>\n<Clock xmlns:dt="urn:schemas-microsoft-com:datatypes"><Description dt:dt="string">E-Prime Primary Realtime Clock</Description><StartTime><Timestamp dt:dt="int">0</Timestamp><DateUtc dt:dt="string">2015-01-07T22:31:48Z</DateUtc></StartTime><FrequencyChanges><FrequencyChange><Frequency dt:dt="r8">2857441</Frequency><Timestamp dt:dt="r8">1246080588606</Timestamp><Current dt:dt…	59.946	1	540620235	2015-01-07	14:31:48		61	1	1	?	?	?	?	?	?	?	?	?	?	?	?	?	?	?	NULL	NULL	NULL	NULL	CD	0	NULL	NULL	NULL	Trainb	NULL	NULL	NULL	TrainInterleaved	NULL	NULL	NULL	k 7	k 7	0	1	0
Implicit Decision	28024	1	<?xml version="1.0"?>\n<Clock xmlns:dt="urn:schemas-microsoft-com:datatypes"><Description dt:dt="string">E-Prime Primary Realtime Clock</Description><StartTime><Timestamp dt:dt="int">0</Timestamp><DateUtc dt:dt="string">2015-01-07T22:31:48Z</DateUtc></StartTime><FrequencyChanges><FrequencyChange><Frequency dt:dt="r8">2857441</Frequency><Timestamp dt:dt="r8">1246080588606</Timestamp><Current dt:dt…	59.946	1	540620235	2015-01-07	14:31:48		62	0	0	?	?	?	?	?	?	?	?	?	?	?	?	?	?	?	NULL	NULL	NULL	NULL	EF	1	NULL	NULL	NULL	Trainb	NULL	NULL	NULL	TrainInterleaved	NULL	NULL	NULL	r 0	r 0	0	0	1
Implicit Decision	28024	1	<?xml version="1.0"?>\n<Clock xmlns:dt="urn:schemas-microsoft-com:datatypes"><Description dt:dt="string">E-Prime Primary Realtime Clock</Description><StartTime><Timestamp dt:dt="int">0</Timestamp><DateUtc dt:dt="string">2015-01-07T22:31:48Z</DateUtc></StartTime><FrequencyChanges><FrequencyChange><Frequency dt:dt="r8">2857441</Frequency><Timestamp dt:dt="r8">1246080588606</Timestamp><Current dt:dt…	59.946	1	540620235	2015-01-07	14:31:48		63	0	1	?	?	?	?	?	?	?	?	?	?	?	?	?	?	?	NULL	NULL	NULL	NULL	AB	0	NULL	NULL	NULL	Trainb	NULL	NULL	NULL	TrainInterleaved	NULL	NULL	NULL	s c	s c	0	1	0
Implicit Decision	28024	1	<?xml version="1.0"?>\n<Clock xmlns:dt="urn:schemas-microsoft-com:datatypes"><Description dt:dt="string">E-Prime Primary Realtime Clock</Description><StartTime><Timestamp dt:dt="int">0</Timestamp><DateUtc dt:dt="string">2015-01-07T22:31:48Z</DateUtc></StartTime><FrequencyChanges><FrequencyChange><Frequency dt:dt="r8">2857441</Frequency><Timestamp dt:dt="r8">1246080588606</Timestamp><Current dt:dt…	59.946	1	540620235	2015-01-07	14:31:48		64	1	0	?	?	?	?	?	?	?	?	?	?	?	?	?	?	?	NULL	NULL	NULL	NULL	AB	1	NULL	NULL	NULL	Trainb	NULL	NULL	NULL	TrainInterleaved	NULL	NULL	NULL	c s	c s	1	0	0
Implicit Decision	28024	1	<?xml version="1.0"?>\n<Clock xmlns:dt="urn:schemas-microsoft-com:datatypes"><Description dt:dt="string">E-Prime Primary Realtime Clock</Description><StartTime><Timestamp dt:dt="int">0</Timestamp><DateUtc dt:dt="string">2015-01-07T22:31:48Z</DateUtc></StartTime><FrequencyChanges><FrequencyChange><Frequency dt:dt="r8">2857441</Frequency><Timestamp dt:dt="r8">1246080588606</Timestamp><Current dt:dt…	59.946	1	540620235	2015-01-07	14:31:48		65	0	1	?	?	?	?	?	?	?	?	?	?	?	?	?	?	?	NULL	NULL	NULL	NULL	CD	0	NULL	NULL	NULL	Trainb	NULL	NULL	NULL	TrainInterleaved	NULL	NULL	NULL	7 k	7 k	0	1	0
Implicit Decision	28024	1	<?xml version="1.0"?>\n<Clock xmlns:dt="urn:schemas-microsoft-com:datatypes"><Description dt:dt="string">E-Prime Primary Realtime Clock</Description><StartTime><Timestamp dt:dt="int">0</Timestamp><DateUtc dt:dt="string">2015-01-07T22:31:48Z</DateUtc></StartTime><FrequencyChanges><FrequencyChange><Frequency dt:dt="r8">2857441</Frequency><Timestamp dt:dt="r8">1246080588606</Timestamp><Current dt:dt…	59.946	1	540620235	2015-01-07	14:31:48		66	0	1	?	?	?	?	?	?	?	?	?	?	?	?	?	?	?	NULL	NULL	NULL	NULL	EF	0	NULL	NULL	NULL	Trainb	NULL	NULL	NULL	TrainInterleaved	NULL	NULL	NULL	0 r	0 r	0	1	0
Implicit Decision	28024	1	<?xml version="1.0"?>\n<Clock xmlns:dt="urn:schemas-microsoft-com:datatypes"><Description dt:dt="string">E-Prime Primary Realtime Clock</Description><StartTime><Timestamp dt:dt="int">0</Timestamp><DateUtc dt:dt="string">2015-01-07T22:31:48Z</DateUtc></StartTime><FrequencyChanges><FrequencyChange><Frequency dt:dt="r8">2857441</Frequency><Timestamp dt:dt="r8">1246080588606</Timestamp><Current dt:dt…	59.946	1	540620235	2015-01-07	14:31:48		67	0	0	?	?	?	?	?	?	?	?	?	?	?	?	?	?	?	NULL	NULL	NULL	NULL	CD	1	NULL	NULL	NULL	Trainb	NULL	NULL	NULL	TrainInterleaved	NULL	NULL	NULL	k 7	k 7	0	0	1
Implicit Decision	28024	1	<?xml version="1.0"?>\n<Clock xmlns:dt="urn:schemas-microsoft-com:datatypes"><Description dt:dt="string">E-Prime Primary Realtime Clock</Description><StartTime><Timestamp dt:dt="int">0</Timestamp><DateUtc dt:dt="string">2015-01-07T22:31:48Z</DateUtc></StartTime><FrequencyChanges><FrequencyChange><Frequency dt:dt="r8">2857441</Frequency><Timestamp dt:dt="r8">1246080588606</Timestamp><Current dt:dt…	59.946	1	540620235	2015-01-07	14:31:48		68	1	0	?	?	?	?	?	?	?	?	?	?	?	?	?	?	?	NULL	NULL	NULL	NULL	EF	1	NULL	NULL	NULL	Trainb	NULL	NULL	NULL	TrainInterleaved	NULL	NULL	NULL	r 0	r 0	1	0	0
Implicit Decision	28024	1	<?xml version="1.0"?>\n<Clock xmlns:dt="urn:schemas-microsoft-com:datatypes"><Description dt:dt="string">E-Prime Primary Realtime Clock</Description><StartTime><Timestamp dt:dt="int">0</Timestamp><DateUtc dt:dt="string">2015-01-07T22:31:48Z</DateUtc></StartTime><FrequencyChanges><FrequencyChange><Frequency dt:dt="r8">2857441</Frequency><Timestamp dt:dt="r8">1246080588606</Timestamp><Current dt:dt…	59.946	1	540620235	2015-01-07	14:31:48		69	0	1	?	?	?	?	?	?	?	?	?	?	?	?	?	?	?	NULL	NULL	NULL	NULL	AB	0	NULL	NULL	NULL	Trainb	NULL	NULL	NULL	TrainInterleaved	NULL	NULL	NULL	s c	s c	0	1	0
Implicit Decision	28024	1	<?xml version="1.0"?>\n<Clock xmlns:dt="urn:schemas-microsoft-com:datatypes"><Description dt:dt="string">E-Prime Primary Realtime Clock</Description><StartTime><Timestamp dt:dt="int">0</Timestamp><DateUtc dt:dt="string">2015-01-07T22:31:48Z</DateUtc></StartTime><FrequencyChanges><FrequencyChange><Frequency dt:dt="r8">2857441</Frequency><Timestamp dt:dt="r8">1246080588606</Timestamp><Current dt:dt…	59.946	1	540620235	2015-01-07	14:31:48		70	NULL	NULL	NULL	NULL	NULL	NULL	NULL	NULL	NULL	NULL	NULL	NULL	NULL	NULL	NULL	NULL	NULL	NULL	NULL	NULL	NULL	1	NULL	NULL	NULL	NULL	Rest4	1	1	1	RestbeforeTest	NULL	NULL	NULL	NULL	NULL	NULL	NULL	NULL
Implicit Decision	28024	1	<?xml version="1.0"?>\n<Clock xmlns:dt="urn:schemas-microsoft-com:datatypes"><Description dt:dt="string">E-Prime Primary Realtime Clock</Description><StartTime><Timestamp dt:dt="int">0</Timestamp><DateUtc dt:dt="string">2015-01-07T22:31:48Z</DateUtc></StartTime><FrequencyChanges><FrequencyChange><Frequency dt:dt="r8">2857441</Frequency><Timestamp dt:dt="r8">1246080588606</Timestamp><Current dt:dt…	59.946	1	540620235	2015-01-07	14:31:48		71	1	1	?	?	?	?	?	?	?	?	?	?	?	?	?	?	?	NULL	NULL	NULL	NULL	EF	0	NULL	NULL	NULL	Trainb	NULL	NULL	NULL	TrainInterleaved	NULL	NULL	NULL	0 r	0 r	1	1	1
Implicit Decision	28024	1	<?xml version="1.0"?>\n<Clock xmlns:dt="urn:schemas-microsoft-com:datatypes"><Description dt:dt="string">E-Prime Primary Realtime Clock</Description><StartTime><Timestamp dt:dt="int">0</Timestamp><DateUtc dt:dt="string">2015-01-07T22:31:48Z</DateUtc></StartTime><FrequencyChanges><FrequencyChange><Frequency dt:dt="r8">2857441</Frequency><Timestamp dt:dt="r8">1246080588606</Timestamp><Current dt:dt…	59.946	1	540620235	2015-01-07	14:31:48		72	0	1	?	?	?	?	?	?	?	?	?	?	?	?	?	?	?	NULL	NULL	NULL	NULL	CD	0	NULL	NULL	NULL	Trainb	NULL	NULL	NULL	TrainInterleaved	NULL	NULL	NULL	7 k	7 k	0	1	0
Implicit Decision	28024	1	<?xml version="1.0"?>\n<Clock xmlns:dt="urn:schemas-microsoft-com:datatypes"><Description dt:dt="string">E-Prime Primary Realtime Clock</Description><StartTime><Timestamp dt:dt="int">0</Timestamp><DateUtc dt:dt="string">2015-01-07T22:31:48Z</DateUtc></StartTime><FrequencyChanges><FrequencyChange><Frequency dt:dt="r8">2857441</Frequency><Timestamp dt:dt="r8">1246080588606</Timestamp><Current dt:dt…	59.946	1	540620235	2015-01-07	14:31:48		73	0	0	?	?	?	?	?	?	?	?	?	?	?	?	?	?	?	NULL	NULL	NULL	NULL	AB	1	NULL	NULL	NULL	Trainb	NULL	NULL	NULL	TrainInterleaved	NULL	NULL	NULL	c s	c s	0	0	1
Implicit Decision	28024	1	<?xml version="1.0"?>\n<Clock xmlns:dt="urn:schemas-microsoft-com:datatypes"><Description dt:dt="string">E-Prime Primary Realtime Clock</Description><StartTime><Timestamp dt:dt="int">0</Timestamp><DateUtc dt:dt="string">2015-01-07T22:31:48Z</DateUtc></StartTime><FrequencyChanges><FrequencyChange><Frequency dt:dt="r8">2857441</Frequency><Timestamp dt:dt="r8">1246080588606</Timestamp><Current dt:dt…	59.946	1	540620235	2015-01-07	14:31:48		74	1	0	?	?	?	?	?	?	?	?	?	?	?	?	?	?	?	NULL	NULL	NULL	NULL	CD	1	NULL	NULL	NULL	Trainb	NULL	NULL	NULL	TrainInterleaved	NULL	NULL	NULL	k 7	k 7	1	0	0
Implicit Decision	28024	1	<?xml version="1.0"?>\n<Clock xmlns:dt="urn:schemas-microsoft-com:datatypes"><Description dt:dt="string">E-Prime Primary Realtime Clock</Description><StartTime><Timestamp dt:dt="int">0</Timestamp><DateUtc dt:dt="string">2015-01-07T22:31:48Z</DateUtc></StartTime><FrequencyChanges><FrequencyChange><Frequency dt:dt="r8">2857441</Frequency><Timestamp dt:dt="r8">1246080588606</Timestamp><Current dt:dt…	59.946	1	540620235	2015-01-07	14:31:48		75	0	1	?	?	?	?	?	?	?	?	?	?	?	?	?	?	?	NULL	NULL	NULL	NULL	AB	0	NULL	NULL	NULL	Trainb	NULL	NULL	NULL	TrainInterleaved	NULL	NULL	NULL	s c	s c	0	1	0
Implicit Decision	28024	1	<?xml version="1.0"?>\n<Clock xmlns:dt="urn:schemas-microsoft-com:datatypes"><Description dt:dt="string">E-Prime Primary Realtime Clock</Description><StartTime><Timestamp dt:dt="int">0</Timestamp><DateUtc dt:dt="string">2015-01-07T22:31:48Z</DateUtc></StartTime><FrequencyChanges><FrequencyChange><Frequency dt:dt="r8">2857441</Frequency><Timestamp dt:dt="r8">1246080588606</Timestamp><Current dt:dt…	59.946	1	540620235	2015-01-07	14:31:48		76	0	0	?	?	?	?	?	?	?	?	?	?	?	?	?	?	?	NULL	NULL	NULL	NULL	EF	1	NULL	NULL	NULL	Trainb	NULL	NULL	NULL	TrainInterleaved	NULL	NULL	NULL	r 0	r 0	0	0	1
Implicit Decision	28024	1	<?xml version="1.0"?>\n<Clock xmlns:dt="urn:schemas-microsoft-com:datatypes"><Description dt:dt="string">E-Prime Primary Realtime Clock</Description><StartTime><Timestamp dt:dt="int">0</Timestamp><DateUtc dt:dt="string">2015-01-07T22:31:48Z</DateUtc></StartTime><FrequencyChanges><FrequencyChange><Frequency dt:dt="r8">2857441</Frequency><Timestamp dt:dt="r8">1246080588606</Timestamp><Current dt:dt…	59.946	1	540620235	2015-01-07	14:31:48		77	1	0	?	?	?	?	?	?	?	?	?	?	?	?	?	?	?	NULL	NULL	NULL	NULL	AB	1	NULL	NULL	NULL	Trainb	NULL	NULL	NULL	TrainInterleaved	NULL	NULL	NULL	c s	c s	1	0	0
Implicit Decision	28024	1	<?xml version="1.0"?>\n<Clock xmlns:dt="urn:schemas-microsoft-com:datatypes"><Description dt:dt="string">E-Prime Primary Realtime Clock</Description><StartTime><Timestamp dt:dt="int">0</Timestamp><DateUtc dt:dt="string">2015-01-07T22:31:48Z</DateUtc></StartTime><FrequencyChanges><FrequencyChange><Frequency dt:dt="r8">2857441</Frequency><Timestamp dt:dt="r8">1246080588606</Timestamp><Current dt:dt…	59.946	1	540620235	2015-01-07	14:31:48		78	0	1	?	?	?	?	?	?	?	?	?	?	?	?	?	?	?	NULL	NULL	NULL	NULL	EF	0	NULL	NULL	NULL	Trainb	NULL	NULL	NULL	TrainInterleaved	NULL	NULL	NULL	0 r	0 r	0	1	0
Implicit Decision	28024	1	<?xml version="1.0"?>\n<Clock xmlns:dt="urn:schemas-microsoft-com:datatypes"><Description dt:dt="string">E-Prime Primary Realtime Clock</Description><StartTime><Timestamp dt:dt="int">0</Timestamp><DateUtc dt:dt="string">2015-01-07T22:31:48Z</DateUtc></StartTime><FrequencyChanges><FrequencyChange><Frequency dt:dt="r8">2857441</Frequency><Timestamp dt:dt="r8">1246080588606</Timestamp><Current dt:dt…	59.946	1	540620235	2015-01-07	14:31:48		79	1	1	?	?	?	?	?	?	?	?	?	?	?	?	?	?	?	NULL	NULL	NULL	NULL	CD	0	NULL	NULL	NULL	Trainb	NULL	NULL	NULL	TrainInterleaved	NULL	NULL	NULL	7 k	7 k	1	1	1
Implicit Decision	28024	1	<?xml version="1.0"?>\n<Clock xmlns:dt="urn:schemas-microsoft-com:datatypes"><Description dt:dt="string">E-Prime Primary Realtime Clock</Description><StartTime><Timestamp dt:dt="int">0</Timestamp><DateUtc dt:dt="string">2015-01-07T22:31:48Z</DateUtc></StartTime><FrequencyChanges><FrequencyChange><Frequency dt:dt="r8">2857441</Frequency><Timestamp dt:dt="r8">1246080588606</Timestamp><Current dt:dt…	59.946	1	540620235	2015-01-07	14:31:48		80	0	0	?	?	?	?	?	?	?	?	?	?	?	?	?	?	?	NULL	NULL	NULL	NULL	CD	1	NULL	NULL	NULL	Trainb	NULL	NULL	NULL	TrainInterleaved	NULL	NULL	NULL	k 7	k 7	0	0	1
Implicit Decision	28024	1	<?xml version="1.0"?>\n<Clock xmlns:dt="urn:schemas-microsoft-com:datatypes"><Description dt:dt="string">E-Prime Primary Realtime Clock</Description><StartTime><Timestamp dt:dt="int">0</Timestamp><DateUtc dt:dt="string">2015-01-07T22:31:48Z</DateUtc></StartTime><FrequencyChanges><FrequencyChange><Frequency dt:dt="r8">2857441</Frequency><Timestamp dt:dt="r8">1246080588606</Timestamp><Current dt:dt…	59.946	1	540620235	2015-01-07	14:31:48		81	1	0	?	?	?	?	?	?	?	?	?	?	?	?	?	?	?	NULL	NULL	NULL	NULL	EF	1	NULL	NULL	NULL	Trainb	NULL	NULL	NULL	TrainInterleaved	NULL	NULL	NULL	r 0	r 0	1	0	0
Implicit Decision	28024	1	<?xml version="1.0"?>\n<Clock xmlns:dt="urn:schemas-microsoft-com:datatypes"><Description dt:dt="string">E-Prime Primary Realtime Clock</Description><StartTime><Timestamp dt:dt="int">0</Timestamp><DateUtc dt:dt="string">2015-01-07T22:31:48Z</DateUtc></StartTime><FrequencyChanges><FrequencyChange><Frequency dt:dt="r8">2857441</Frequency><Timestamp dt:dt="r8">1246080588606</Timestamp><Current dt:dt…	59.946	1	540620235	2015-01-07	14:31:48		82	0	1	?	?	?	?	?	?	?	?	?	?	?	?	?	?	?	NULL	NULL	NULL	NULL	AB	0	NULL	NULL	NULL	Trainb	NULL	NULL	NULL	TrainInterleaved	NULL	NULL	NULL	s c	s c	0	1	0
Implicit Decision	28024	1	<?xml version="1.0"?>\n<Clock xmlns:dt="urn:schemas-microsoft-com:datatypes"><Description dt:dt="string">E-Prime Primary Realtime Clock</Description><StartTime><Timestamp dt:dt="int">0</Timestamp><DateUtc dt:dt="string">2015-01-07T22:31:48Z</DateUtc></StartTime><FrequencyChanges><FrequencyChange><Frequency dt:dt="r8">2857441</Frequency><Timestamp dt:dt="r8">1246080588606</Timestamp><Current dt:dt…	59.946	1	540620235	2015-01-07	14:31:48		83	0	1	?	?	?	?	?	?	?	?	?	?	?	?	?	?	?	NULL	NULL	NULL	NULL	CD	0	NULL	NULL	NULL	Trainb	NULL	NULL	NULL	TrainInterleaved	NULL	NULL	NULL	7 k	7 k	0	1	0
Implicit Decision	28024	1	<?xml version="1.0"?>\n<Clock xmlns:dt="urn:schemas-microsoft-com:datatypes"><Description dt:dt="string">E-Prime Primary Realtime Clock</Description><StartTime><Timestamp dt:dt="int">0</Timestamp><DateUtc dt:dt="string">2015-01-07T22:31:48Z</DateUtc></StartTime><FrequencyChanges><FrequencyChange><Frequency dt:dt="r8">2857441</Frequency><Timestamp dt:dt="r8">1246080588606</Timestamp><Current dt:dt…	59.946	1	540620235	2015-01-07	14:31:48		84	1	0	?	?	?	?	?	?	?	?	?	?	?	?	?	?	?	NULL	NULL	NULL	NULL	EF	1	NULL	NULL	NULL	Trainb	NULL	NULL	NULL	TrainInterleaved	NULL	NULL	NULL	0 r	0 r	0	0	1
Implicit Decision	28024	1	<?xml version="1.0"?>\n<Clock xmlns:dt="urn:schemas-microsoft-com:datatypes"><Description dt:dt="string">E-Prime Primary Realtime Clock</Description><StartTime><Timestamp dt:dt="int">0</Timestamp><DateUtc dt:dt="string">2015-01-07T22:31:48Z</DateUtc></StartTime><FrequencyChanges><FrequencyChange><Frequency dt:dt="r8">2857441</Frequency><Timestamp dt:dt="r8">1246080588606</Timestamp><Current dt:dt…	59.946	1	540620235	2015-01-07	14:31:48		85	1	0	?	?	?	?	?	?	?	?	?	?	?	?	?	?	?	NULL	NULL	NULL	NULL	AB	1	NULL	NULL	NULL	Trainb	NULL	NULL	NULL	TrainInterleaved	NULL	NULL	NULL	c s	c s	1	0	0
Implicit Decision	28024	1	<?xml version="1.0"?>\n<Clock xmlns:dt="urn:schemas-microsoft-com:datatypes"><Description dt:dt="string">E-Prime Primary Realtime Clock</Description><StartTime><Timestamp dt:dt="int">0</Timestamp><DateUtc dt:dt="string">2015-01-07T22:31:48Z</DateUtc></StartTime><FrequencyChanges><FrequencyChange><Frequency dt:dt="r8">2857441</Frequency><Timestamp dt:dt="r8">1246080588606</Timestamp><Current dt:dt…	59.946	1	540620235	2015-01-07	14:31:48		86	0	0	?	?	?	?	?	?	?	?	?	?	?	?	?	?	?	NULL	NULL	NULL	NULL	AB	1	NULL	NULL	NULL	Trainb	NULL	NULL	NULL	TrainInterleaved	NULL	NULL	NULL	s c	s c	1	0	0
Implicit Decision	28024	1	<?xml version="1.0"?>\n<Clock xmlns:dt="urn:schemas-microsoft-com:datatypes"><Description dt:dt="string">E-Prime Primary Realtime Clock</Description><StartTime><Timestamp dt:dt="int">0</Timestamp><DateUtc dt:dt="string">2015-01-07T22:31:48Z</DateUtc></StartTime><FrequencyChanges><FrequencyChange><Frequency dt:dt="r8">2857441</Frequency><Timestamp dt:dt="r8">1246080588606</Timestamp><Current dt:dt…	59.946	1	540620235	2015-01-07	14:31:48		87	1	0	?	?	?	?	?	?	?	?	?	?	?	?	?	?	?	NULL	NULL	NULL	NULL	CD	1	NULL	NULL	NULL	Trainb	NULL	NULL	NULL	TrainInterleaved	NULL	NULL	NULL	k 7	k 7	1	0	0
Implicit Decision	28024	1	<?xml version="1.0"?>\n<Clock xmlns:dt="urn:schemas-microsoft-com:datatypes"><Description dt:dt="string">E-Prime Primary Realtime Clock</Description><StartTime><Timestamp dt:dt="int">0</Timestamp><DateUtc dt:dt="string">2015-01-07T22:31:48Z</DateUtc></StartTime><FrequencyChanges><FrequencyChange><Frequency dt:dt="r8">2857441</Frequency><Timestamp dt:dt="r8">1246080588606</Timestamp><Current dt:dt…	59.946	1	540620235	2015-01-07	14:31:48		88	1	1	?	?	?	?	?	?	?	?	?	?	?	?	?	?	?	NULL	NULL	NULL	NULL	EF	0	NULL	NULL	NULL	Trainb	NULL	NULL	NULL	TrainInterleaved	NULL	NULL	NULL	r 0	r 0	0	1	0
Implicit Decision	28024	1	<?xml version="1.0"?>\n<Clock xmlns:dt="urn:schemas-microsoft-com:datatypes"><Description dt:dt="string">E-Prime Primary Realtime Clock</Description><StartTime><Timestamp dt:dt="int">0</Timestamp><DateUtc dt:dt="string">2015-01-07T22:31:48Z</DateUtc></StartTime><FrequencyChanges><FrequencyChange><Frequency dt:dt="r8">2857441</Frequency><Timestamp dt:dt="r8">1246080588606</Timestamp><Current dt:dt…	59.946	1	540620235	2015-01-07	14:31:48		89	0	0	?	?	?	?	?	?	?	?	?	?	?	?	?	?	?	NULL	NULL	NULL	NULL	AB	1	NULL	NULL	NULL	Trainb	NULL	NULL	NULL	TrainInterleaved	NULL	NULL	NULL	c s	c s	0	0	1
Implicit Decision	28024	1	<?xml version="1.0"?>\n<Clock xmlns:dt="urn:schemas-microsoft-com:datatypes"><Description dt:dt="string">E-Prime Primary Realtime Clock</Description><StartTime><Timestamp dt:dt="int">0</Timestamp><DateUtc dt:dt="string">2015-01-07T22:31:48Z</DateUtc></StartTime><FrequencyChanges><FrequencyChange><Frequency dt:dt="r8">2857441</Frequency><Timestamp dt:dt="r8">1246080588606</Timestamp><Current dt:dt…	59.946	1	540620235	2015-01-07	14:31:48		90	0	1	?	?	?	?	?	?	?	?	?	?	?	?	?	?	?	NULL	NULL	NULL	NULL	CD	0	NULL	NULL	NULL	Trainb	NULL	NULL	NULL	TrainInterleaved	NULL	NULL	NULL	7 k	7 k	0	1	0
Implicit Decision	28024	1	<?xml version="1.0"?>\n<Clock xmlns:dt="urn:schemas-microsoft-com:datatypes"><Description dt:dt="string">E-Prime Primary Realtime Clock</Description><StartTime><Timestamp dt:dt="int">0</Timestamp><DateUtc dt:dt="string">2015-01-07T22:31:48Z</DateUtc></StartTime><FrequencyChanges><FrequencyChange><Frequency dt:dt="r8">2857441</Frequency><Timestamp dt:dt="r8">1246080588606</Timestamp><Current dt:dt…	59.946	1	540620235	2015-01-07	14:31:48		91	1	0	?	?	?	?	?	?	?	?	?	?	?	?	?	?	?	NULL	NULL	NULL	NULL	EF	1	NULL	NULL	NULL	Trainb	NULL	NULL	NULL	TrainInterleaved	NULL	NULL	NULL	0 r	0 r	0	0	1
Implicit Decision	28024	1	<?xml version="1.0"?>\n<Clock xmlns:dt="urn:schemas-microsoft-com:datatypes"><Description dt:dt="string">E-Prime Primary Realtime Clock</Description><StartTime><Timestamp dt:dt="int">0</Timestamp><DateUtc dt:dt="string">2015-01-07T22:31:48Z</DateUtc></StartTime><FrequencyChanges><FrequencyChange><Frequency dt:dt="r8">2857441</Frequency><Timestamp dt:dt="r8">1246080588606</Timestamp><Current dt:dt…	59.946	1	540620235	2015-01-07	14:31:48		92	1	0	?	?	?	?	?	?	?	?	?	?	?	?	?	?	?	NULL	NULL	NULL	NULL	CD	1	NULL	NULL	NULL	Trainb	NULL	NULL	NULL	TrainInterleaved	NULL	NULL	NULL	k 7	k 7	1	0	0
Implicit Decision	28024	1	<?xml version="1.0"?>\n<Clock xmlns:dt="urn:schemas-microsoft-com:datatypes"><Description dt:dt="string">E-Prime Primary Realtime Clock</Description><StartTime><Timestamp dt:dt="int">0</Timestamp><DateUtc dt:dt="string">2015-01-07T22:31:48Z</DateUtc></StartTime><FrequencyChanges><FrequencyChange><Frequency dt:dt="r8">2857441</Frequency><Timestamp dt:dt="r8">1246080588606</Timestamp><Current dt:dt…	59.946	1	540620235	2015-01-07	14:31:48		93	1	1	?	?	?	?	?	?	?	?	?	?	?	?	?	?	?	NULL	NULL	NULL	NULL	EF	0	NULL	NULL	NULL	Trainb	NULL	NULL	NULL	TrainInterleaved	NULL	NULL	NULL	r 0	r 0	0	1	0
Implicit Decision	28024	1	<?xml version="1.0"?>\n<Clock xmlns:dt="urn:schemas-microsoft-com:datatypes"><Description dt:dt="string">E-Prime Primary Realtime Clock</Description><StartTime><Timestamp dt:dt="int">0</Timestamp><DateUtc dt:dt="string">2015-01-07T22:31:48Z</DateUtc></StartTime><FrequencyChanges><FrequencyChange><Frequency dt:dt="r8">2857441</Frequency><Timestamp dt:dt="r8">1246080588606</Timestamp><Current dt:dt…	59.946	1	540620235	2015-01-07	14:31:48		94	0	1	?	?	?	?	?	?	?	?	?	?	?	?	?	?	?	NULL	NULL	NULL	NULL	AB	0	NULL	NULL	NULL	Trainb	NULL	NULL	NULL	TrainInterleaved	NULL	NULL	NULL	s c	s c	0	1	0
Implicit Decision	28024	1	<?xml version="1.0"?>\n<Clock xmlns:dt="urn:schemas-microsoft-com:datatypes"><Description dt:dt="string">E-Prime Primary Realtime Clock</Description><StartTime><Timestamp dt:dt="int">0</Timestamp><DateUtc dt:dt="string">2015-01-07T22:31:48Z</DateUtc></StartTime><FrequencyChanges><FrequencyChange><Frequency dt:dt="r8">2857441</Frequency><Timestamp dt:dt="r8">1246080588606</Timestamp><Current dt:dt…	59.946	1	540620235	2015-01-07	14:31:48		95	1	1	?	?	?	?	?	?	?	?	?	?	?	?	?	?	?	NULL	NULL	NULL	NULL	CD	0	NULL	NULL	NULL	Trainb	NULL	NULL	NULL	TrainInterleaved	NULL	NULL	NULL	7 k	7 k	1	1	1
Implicit Decision	28024	1	<?xml version="1.0"?>\n<Clock xmlns:dt="urn:schemas-microsoft-com:datatypes"><Description dt:dt="string">E-Prime Primary Realtime Clock</Description><StartTime><Timestamp dt:dt="int">0</Timestamp><DateUtc dt:dt="string">2015-01-07T22:31:48Z</DateUtc></StartTime><FrequencyChanges><FrequencyChange><Frequency dt:dt="r8">2857441</Frequency><Timestamp dt:dt="r8">1246080588606</Timestamp><Current dt:dt…	59.946	1	540620235	2015-01-07	14:31:48		96	1	0	?	?	?	?	?	?	?	?	?	?	?	?	?	?	?	NULL	NULL	NULL	NULL	AB	1	NULL	NULL	NULL	Trainb	NULL	NULL	NULL	TrainInterleaved	NULL	NULL	NULL	c s	c s	1	0	0
Implicit Decision	28024	1	<?xml version="1.0"?>\n<Clock xmlns:dt="urn:schemas-microsoft-com:datatypes"><Description dt:dt="string">E-Prime Primary Realtime Clock</Description><StartTime><Timestamp dt:dt="int">0</Timestamp><DateUtc dt:dt="string">2015-01-07T22:31:48Z</DateUtc></StartTime><FrequencyChanges><FrequencyChange><Frequency dt:dt="r8">2857441</Frequency><Timestamp dt:dt="r8">1246080588606</Timestamp><Current dt:dt…	59.946	1	540620235	2015-01-07	14:31:48		97	1	0	?	?	?	?	?	?	?	?	?	?	?	?	?	?	?	NULL	NULL	NULL	NULL	EF	1	NULL	NULL	NULL	Trainb	NULL	NULL	NULL	TrainInterleaved	NULL	NULL	NULL	0 r	0 r	0	0	1
Implicit Decision	28024	1	<?xml version="1.0"?>\n<Clock xmlns:dt="urn:schemas-microsoft-com:datatypes"><Description dt:dt="string">E-Prime Primary Realtime Clock</Description><StartTime><Timestamp dt:dt="int">0</Timestamp><DateUtc dt:dt="string">2015-01-07T22:31:48Z</DateUtc></StartTime><FrequencyChanges><FrequencyChange><Frequency dt:dt="r8">2857441</Frequency><Timestamp dt:dt="r8">1246080588606</Timestamp><Current dt:dt…	59.946	1	540620235	2015-01-07	14:31:48		98	1	1	?	?	?	?	?	?	?	?	?	?	?	?	?	?	?	NULL	NULL	NULL	NULL	CD	0	NULL	NULL	NULL	Trainb	NULL	NULL	NULL	TrainInterleaved	NULL	NULL	NULL	k 7	k 7	0	1	0
Implicit Decision	28024	1	<?xml version="1.0"?>\n<Clock xmlns:dt="urn:schemas-microsoft-com:datatypes"><Description dt:dt="string">E-Prime Primary Realtime Clock</Description><StartTime><Timestamp dt:dt="int">0</Timestamp><DateUtc dt:dt="string">2015-01-07T22:31:48Z</DateUtc></StartTime><FrequencyChanges><FrequencyChange><Frequency dt:dt="r8">2857441</Frequency><Timestamp dt:dt="r8">1246080588606</Timestamp><Current dt:dt…	59.946	1	540620235	2015-01-07	14:31:48		99	0	1	?	?	?	?	?	?	?	?	?	?	?	?	?	?	?	NULL	NULL	NULL	NULL	AB	0	NULL	NULL	NULL	Trainb	NULL	NULL	NULL	TrainInterleaved	NULL	NULL	NULL	s c	s c	0	1	0
Implicit Decision	28024	1	<?xml version="1.0"?>\n<Clock xmlns:dt="urn:schemas-microsoft-com:datatypes"><Description dt:dt="string">E-Prime Primary Realtime Clock</Description><StartTime><Timestamp dt:dt="int">0</Timestamp><DateUtc dt:dt="string">2015-01-07T22:31:48Z</DateUtc></StartTime><FrequencyChanges><FrequencyChange><Frequency dt:dt="r8">2857441</Frequency><Timestamp dt:dt="r8">1246080588606</Timestamp><Current dt:dt…	59.946	1	540620235	2015-01-07	14:31:48		100	0	1	?	?	?	?	?	?	?	?	?	?	?	?	?	?	?	NULL	NULL	NULL	NULL	EF	0	NULL	NULL	NULL	Trainb	NULL	NULL	NULL	TrainInterleaved	NULL	NULL	NULL	r 0	r 0	1	1	1
Implicit Decision	28024	1	<?xml version="1.0"?>\n<Clock xmlns:dt="urn:schemas-microsoft-com:datatypes"><Description dt:dt="string">E-Prime Primary Realtime Clock</Description><StartTime><Timestamp dt:dt="int">0</Timestamp><DateUtc dt:dt="string">2015-01-07T22:31:48Z</DateUtc></StartTime><FrequencyChanges><FrequencyChange><Frequency dt:dt="r8">2857441</Frequency><Timestamp dt:dt="r8">1246080588606</Timestamp><Current dt:dt…	59.946	1	540620235	2015-01-07	14:31:48		101	0	0	?	?	?	?	?	?	?	?	?	?	?	?	?	?	?	NULL	NULL	NULL	NULL	AB	1	NULL	NULL	NULL	Trainb	NULL	NULL	NULL	TrainInterleaved	NULL	NULL	NULL	c s	c s	0	0	1
Implicit Decision	28024	1	<?xml version="1.0"?>\n<Clock xmlns:dt="urn:schemas-microsoft-com:datatypes"><Description dt:dt="string">E-Prime Primary Realtime Clock</Description><StartTime><Timestamp dt:dt="int">0</Timestamp><DateUtc dt:dt="string">2015-01-07T22:31:48Z</DateUtc></StartTime><FrequencyChanges><FrequencyChange><Frequency dt:dt="r8">2857441</Frequency><Timestamp dt:dt="r8">1246080588606</Timestamp><Current dt:dt…	59.946	1	540620235	2015-01-07	14:31:48		102	0	1	?	?	?	?	?	?	?	?	?	?	?	?	?	?	?	NULL	NULL	NULL	NULL	EF	0	NULL	NULL	NULL	Trainb	NULL	NULL	NULL	TrainInterleaved	NULL	NULL	NULL	0 r	0 r	0	1	0
Implicit Decision	28024	1	<?xml version="1.0"?>\n<Clock xmlns:dt="urn:schemas-microsoft-com:datatypes"><Description dt:dt="string">E-Prime Primary Realtime Clock</Description><StartTime><Timestamp dt:dt="int">0</Timestamp><DateUtc dt:dt="string">2015-01-07T22:31:48Z</DateUtc></StartTime><FrequencyChanges><FrequencyChange><Frequency dt:dt="r8">2857441</Frequency><Timestamp dt:dt="r8">1246080588606</Timestamp><Current dt:dt…	59.946	1	540620235	2015-01-07	14:31:48		103	1	1	?	?	?	?	?	?	?	?	?	?	?	?	?	?	?	NULL	NULL	NULL	NULL	CD	0	NULL	NULL	NULL	Trainb	NULL	NULL	NULL	TrainInterleaved	NULL	NULL	NULL	7 k	7 k	1	1	1
Implicit Decision	28024	1	<?xml version="1.0"?>\n<Clock xmlns:dt="urn:schemas-microsoft-com:datatypes"><Description dt:dt="string">E-Prime Primary Realtime Clock</Description><StartTime><Timestamp dt:dt="int">0</Timestamp><DateUtc dt:dt="string">2015-01-07T22:31:48Z</DateUtc></StartTime><FrequencyChanges><FrequencyChange><Frequency dt:dt="r8">2857441</Frequency><Timestamp dt:dt="r8">1246080588606</Timestamp><Current dt:dt…	59.946	1	540620235	2015-01-07	14:31:48		104	0	1	?	?	?	?	?	?	?	?	?	?	?	?	?	?	?	NULL	NULL	NULL	NULL	EF	0	NULL	NULL	NULL	Trainb	NULL	NULL	NULL	TrainInterleaved	NULL	NULL	NULL	r 0	r 0	1	1	1
Implicit Decision	28024	1	<?xml version="1.0"?>\n<Clock xmlns:dt="urn:schemas-microsoft-com:datatypes"><Description dt:dt="string">E-Prime Primary Realtime Clock</Description><StartTime><Timestamp dt:dt="int">0</Timestamp><DateUtc dt:dt="string">2015-01-07T22:31:48Z</DateUtc></StartTime><FrequencyChanges><FrequencyChange><Frequency dt:dt="r8">2857441</Frequency><Timestamp dt:dt="r8">1246080588606</Timestamp><Current dt:dt…	59.946	1	540620235	2015-01-07	14:31:48		105	0	1	?	?	?	?	?	?	?	?	?	?	?	?	?	?	?	NULL	NULL	NULL	NULL	CD	0	NULL	NULL	NULL	Trainb	NULL	NULL	NULL	TrainInterleaved	NULL	NULL	NULL	k 7	k 7	1	1	1
Implicit Decision	28024	1	<?xml version="1.0"?>\n<Clock xmlns:dt="urn:schemas-microsoft-com:datatypes"><Description dt:dt="string">E-Prime Primary Realtime Clock</Description><StartTime><Timestamp dt:dt="int">0</Timestamp><DateUtc dt:dt="string">2015-01-07T22:31:48Z</DateUtc></StartTime><FrequencyChanges><FrequencyChange><Frequency dt:dt="r8">2857441</Frequency><Timestamp dt:dt="r8">1246080588606</Timestamp><Current dt:dt…	59.946	1	540620235	2015-01-07	14:31:48		106	1	1	?	?	?	?	?	?	?	?	?	?	?	?	?	?	?	NULL	NULL	NULL	NULL	AB	0	NULL	NULL	NULL	Trainb	NULL	NULL	NULL	TrainInterleaved	NULL	NULL	NULL	s c	s c	1	1	1
Implicit Decision	28024	1	<?xml version="1.0"?>\n<Clock xmlns:dt="urn:schemas-microsoft-com:datatypes"><Description dt:dt="string">E-Prime Primary Realtime Clock</Description><StartTime><Timestamp dt:dt="int">0</Timestamp><DateUtc dt:dt="string">2015-01-07T22:31:48Z</DateUtc></StartTime><FrequencyChanges><FrequencyChange><Frequency dt:dt="r8">2857441</Frequency><Timestamp dt:dt="r8">1246080588606</Timestamp><Current dt:dt…	59.946	1	540620235	2015-01-07	14:31:48		107	0	0	?	?	?	?	?	?	?	?	?	?	?	?	?	?	?	NULL	NULL	NULL	NULL	AB	1	NULL	NULL	NULL	Trainb	NULL	NULL	NULL	TrainInterleaved	NULL	NULL	NULL	c s	c s	0	0	1
Implicit Decision	28024	1	<?xml version="1.0"?>\n<Clock xmlns:dt="urn:schemas-microsoft-com:datatypes"><Description dt:dt="string">E-Prime Primary Realtime Clock</Description><StartTime><Timestamp dt:dt="int">0</Timestamp><DateUtc dt:dt="string">2015-01-07T22:31:48Z</DateUtc></StartTime><FrequencyChanges><FrequencyChange><Frequency dt:dt="r8">2857441</Frequency><Timestamp dt:dt="r8">1246080588606</Timestamp><Current dt:dt…	59.946	1	540620235	2015-01-07	14:31:48		108	0	1	?	?	?	?	?	?	?	?	?	?	?	?	?	?	?	NULL	NULL	NULL	NULL	EF	0	NULL	NULL	NULL	Trainb	NULL	NULL	NULL	TrainInterleaved	NULL	NULL	NULL	0 r	0 r	0	1	0
Implicit Decision	28024	1	<?xml version="1.0"?>\n<Clock xmlns:dt="urn:schemas-microsoft-com:datatypes"><Description dt:dt="string">E-Prime Primary Realtime Clock</Description><StartTime><Timestamp dt:dt="int">0</Timestamp><DateUtc dt:dt="string">2015-01-07T22:31:48Z</DateUtc></StartTime><FrequencyChanges><FrequencyChange><Frequency dt:dt="r8">2857441</Frequency><Timestamp dt:dt="r8">1246080588606</Timestamp><Current dt:dt…	59.946	1	540620235	2015-01-07	14:31:48		109	1	1	?	?	?	?	?	?	?	?	?	?	?	?	?	?	?	NULL	NULL	NULL	NULL	CD	0	NULL	NULL	NULL	Trainb	NULL	NULL	NULL	TrainInterleaved	NULL	NULL	NULL	7 k	7 k	1	1	1
Implicit Decision	28024	1	<?xml version="1.0"?>\n<Clock xmlns:dt="urn:schemas-microsoft-com:datatypes"><Description dt:dt="string">E-Prime Primary Realtime Clock</Description><StartTime><Timestamp dt:dt="int">0</Timestamp><DateUtc dt:dt="string">2015-01-07T22:31:48Z</DateUtc></StartTime><FrequencyChanges><FrequencyChange><Frequency dt:dt="r8">2857441</Frequency><Timestamp dt:dt="r8">1246080588606</Timestamp><Current dt:dt…	59.946	1	540620235	2015-01-07	14:31:48		110	0	1	?	?	?	?	?	?	?	?	?	?	?	?	?	?	?	NULL	NULL	NULL	NULL	CD	0	NULL	NULL	NULL	Trainb	NULL	NULL	NULL	TrainInterleaved	NULL	NULL	NULL	k 7	k 7	1	1	1
Implicit Decision	28024	1	<?xml version="1.0"?>\n<Clock xmlns:dt="urn:schemas-microsoft-com:datatypes"><Description dt:dt="string">E-Prime Primary Realtime Clock</Description><StartTime><Timestamp dt:dt="int">0</Timestamp><DateUtc dt:dt="string">2015-01-07T22:31:48Z</DateUtc></StartTime><FrequencyChanges><FrequencyChange><Frequency dt:dt="r8">2857441</Frequency><Timestamp dt:dt="r8">1246080588606</Timestamp><Current dt:dt…	59.946	1	540620235	2015-01-07	14:31:48		111	1	1	?	?	?	?	?	?	?	?	?	?	?	?	?	?	?	NULL	NULL	NULL	NULL	AB	0	NULL	NULL	NULL	Trainb	NULL	NULL	NULL	TrainInterleaved	NULL	NULL	NULL	s c	s c	1	1	1
Implicit Decision	28024	1	<?xml version="1.0"?>\n<Clock xmlns:dt="urn:schemas-microsoft-com:datatypes"><Description dt:dt="string">E-Prime Primary Realtime Clock</Description><StartTime><Timestamp dt:dt="int">0</Timestamp><DateUtc dt:dt="string">2015-01-07T22:31:48Z</DateUtc></StartTime><FrequencyChanges><FrequencyChange><Frequency dt:dt="r8">2857441</Frequency><Timestamp dt:dt="r8">1246080588606</Timestamp><Current dt:dt…	59.946	1	540620235	2015-01-07	14:31:48		112	1	0	?	?	?	?	?	?	?	?	?	?	?	?	?	?	?	NULL	NULL	NULL	NULL	EF	1	NULL	NULL	NULL	Trainb	NULL	NULL	NULL	TrainInterleaved	NULL	NULL	NULL	r 0	r 0	1	0	0
Implicit Decision	28024	1	<?xml version="1.0"?>\n<Clock xmlns:dt="urn:schemas-microsoft-com:datatypes"><Description dt:dt="string">E-Prime Primary Realtime Clock</Description><StartTime><Timestamp dt:dt="int">0</Timestamp><DateUtc dt:dt="string">2015-01-07T22:31:48Z</DateUtc></StartTime><FrequencyChanges><FrequencyChange><Frequency dt:dt="r8">2857441</Frequency><Timestamp dt:dt="r8">1246080588606</Timestamp><Current dt:dt…	59.946	1	540620235	2015-01-07	14:31:48		113	0	0	?	?	?	?	?	?	?	?	?	?	?	?	?	?	?	NULL	NULL	NULL	NULL	AB	1	NULL	NULL	NULL	Trainb	NULL	NULL	NULL	TrainInterleaved	NULL	NULL	NULL	c s	c s	0	0	1
Implicit Decision	28024	1	<?xml version="1.0"?>\n<Clock xmlns:dt="urn:schemas-microsoft-com:datatypes"><Description dt:dt="string">E-Prime Primary Realtime Clock</Description><StartTime><Timestamp dt:dt="int">0</Timestamp><DateUtc dt:dt="string">2015-01-07T22:31:48Z</DateUtc></StartTime><FrequencyChanges><FrequencyChange><Frequency dt:dt="r8">2857441</Frequency><Timestamp dt:dt="r8">1246080588606</Timestamp><Current dt:dt…	59.946	1	540620235	2015-01-07	14:31:48		114	0	1	?	?	?	?	?	?	?	?	?	?	?	?	?	?	?	NULL	NULL	NULL	NULL	EF	0	NULL	NULL	NULL	Trainb	NULL	NULL	NULL	TrainInterleaved	NULL	NULL	NULL	0 r	0 r	0	1	0
Implicit Decision	28024	1	<?xml version="1.0"?>\n<Clock xmlns:dt="urn:schemas-microsoft-com:datatypes"><Description dt:dt="string">E-Prime Primary Realtime Clock</Description><StartTime><Timestamp dt:dt="int">0</Timestamp><DateUtc dt:dt="string">2015-01-07T22:31:48Z</DateUtc></StartTime><FrequencyChanges><FrequencyChange><Frequency dt:dt="r8">2857441</Frequency><Timestamp dt:dt="r8">1246080588606</Timestamp><Current dt:dt…	59.946	1	540620235	2015-01-07	14:31:48		115	0	0	?	?	?	?	?	?	?	?	?	?	?	?	?	?	?	NULL	NULL	NULL	NULL	CD	1	NULL	NULL	NULL	Trainb	NULL	NULL	NULL	TrainInterleaved	NULL	NULL	NULL	7 k	7 k	1	0	0
Implicit Decision	28024	1	<?xml version="1.0"?>\n<Clock xmlns:dt="urn:schemas-microsoft-com:datatypes"><Description dt:dt="string">E-Prime Primary Realtime Clock</Description><StartTime><Timestamp dt:dt="int">0</Timestamp><DateUtc dt:dt="string">2015-01-07T22:31:48Z</DateUtc></StartTime><FrequencyChanges><FrequencyChange><Frequency dt:dt="r8">2857441</Frequency><Timestamp dt:dt="r8">1246080588606</Timestamp><Current dt:dt…	59.946	1	540620235	2015-01-07	14:31:48		116	0	1	?	?	?	?	?	?	?	?	?	?	?	?	?	?	?	NULL	NULL	NULL	NULL	AB	0	NULL	NULL	NULL	Trainb	NULL	NULL	NULL	TrainInterleaved	NULL	NULL	NULL	s c	s c	0	1	0
Implicit Decision	28024	1	<?xml version="1.0"?>\n<Clock xmlns:dt="urn:schemas-microsoft-com:datatypes"><Description dt:dt="string">E-Prime Primary Realtime Clock</Description><StartTime><Timestamp dt:dt="int">0</Timestamp><DateUtc dt:dt="string">2015-01-07T22:31:48Z</DateUtc></StartTime><FrequencyChanges><FrequencyChange><Frequency dt:dt="r8">2857441</Frequency><Timestamp dt:dt="r8">1246080588606</Timestamp><Current dt:dt…	59.946	1	540620235	2015-01-07	14:31:48		117	1	0	?	?	?	?	?	?	?	?	?	?	?	?	?	?	?	NULL	NULL	NULL	NULL	CD	1	NULL	NULL	NULL	Trainb	NULL	NULL	NULL	TrainInterleaved	NULL	NULL	NULL	k 7	k 7	1	0	0
Implicit Decision	28024	1	<?xml version="1.0"?>\n<Clock xmlns:dt="urn:schemas-microsoft-com:datatypes"><Description dt:dt="string">E-Prime Primary Realtime Clock</Description><StartTime><Timestamp dt:dt="int">0</Timestamp><DateUtc dt:dt="string">2015-01-07T22:31:48Z</DateUtc></StartTime><FrequencyChanges><FrequencyChange><Frequency dt:dt="r8">2857441</Frequency><Timestamp dt:dt="r8">1246080588606</Timestamp><Current dt:dt…	59.946	1	540620235	2015-01-07	14:31:48		118	1	1	?	?	?	?	?	?	?	?	?	?	?	?	?	?	?	NULL	NULL	NULL	NULL	EF	0	NULL	NULL	NULL	Trainb	NULL	NULL	NULL	TrainInterleaved	NULL	NULL	NULL	r 0	r 0	0	1	0
Implicit Decision	28024	1	<?xml version="1.0"?>\n<Clock xmlns:dt="urn:schemas-microsoft-com:datatypes"><Description dt:dt="string">E-Prime Primary Realtime Clock</Description><StartTime><Timestamp dt:dt="int">0</Timestamp><DateUtc dt:dt="string">2015-01-07T22:31:48Z</DateUtc></StartTime><FrequencyChanges><FrequencyChange><Frequency dt:dt="r8">2857441</Frequency><Timestamp dt:dt="r8">1246080588606</Timestamp><Current dt:dt…	59.946	1	540620235	2015-01-07	14:31:48		119	0	0	?	?	?	?	?	?	?	?	?	?	?	?	?	?	?	NULL	NULL	NULL	NULL	AB	1	NULL	NULL	NULL	Trainb	NULL	NULL	NULL	TrainInterleaved	NULL	NULL	NULL	c s	c s	0	0	1
Implicit Decision	28024	1	<?xml version="1.0"?>\n<Clock xmlns:dt="urn:schemas-microsoft-com:datatypes"><Description dt:dt="string">E-Prime Primary Realtime Clock</Description><StartTime><Timestamp dt:dt="int">0</Timestamp><DateUtc dt:dt="string">2015-01-07T22:31:48Z</DateUtc></StartTime><FrequencyChanges><FrequencyChange><Frequency dt:dt="r8">2857441</Frequency><Timestamp dt:dt="r8">1246080588606</Timestamp><Current dt:dt…	59.946	1	540620235	2015-01-07	14:31:48		120	0	1	?	?	?	?	?	?	?	?	?	?	?	?	?	?	?	NULL	NULL	NULL	NULL	CD	0	NULL	NULL	NULL	Trainb	NULL	NULL	NULL	TrainInterleaved	NULL	NULL	NULL	7 k	7 k	0	1	0
Implicit Decision	28024	1	<?xml version="1.0"?>\n<Clock xmlns:dt="urn:schemas-microsoft-com:datatypes"><Description dt:dt="string">E-Prime Primary Realtime Clock</Description><StartTime><Timestamp dt:dt="int">0</Timestamp><DateUtc dt:dt="string">2015-01-07T22:31:48Z</DateUtc></StartTime><FrequencyChanges><FrequencyChange><Frequency dt:dt="r8">2857441</Frequency><Timestamp dt:dt="r8">1246080588606</Timestamp><Current dt:dt…	59.946	1	540620235	2015-01-07	14:31:48		121	0	0	?	?	?	?	?	?	?	?	?	?	?	?	?	?	?	NULL	NULL	NULL	NULL	EF	1	NULL	NULL	NULL	Trainb	NULL	NULL	NULL	TrainInterleaved	NULL	NULL	NULL	0 r	0 r	1	0	0
Implicit Decision	28024	1	<?xml version="1.0"?>\n<Clock xmlns:dt="urn:schemas-microsoft-com:datatypes"><Description dt:dt="string">E-Prime Primary Realtime Clock</Description><StartTime><Timestamp dt:dt="int">0</Timestamp><DateUtc dt:dt="string">2015-01-07T22:31:48Z</DateUtc></StartTime><FrequencyChanges><FrequencyChange><Frequency dt:dt="r8">2857441</Frequency><Timestamp dt:dt="r8">1246080588606</Timestamp><Current dt:dt…	59.946	1	540620235	2015-01-07	14:31:48		122	1	0	?	?	?	?	?	?	?	?	?	?	?	?	?	?	?	NULL	NULL	NULL	NULL	CD	1	NULL	NULL	NULL	Trainb	NULL	NULL	NULL	TrainInterleaved	NULL	NULL	NULL	k 7	k 7	1	0	0
Implicit Decision	28024	1	<?xml version="1.0"?>\n<Clock xmlns:dt="urn:schemas-microsoft-com:datatypes"><Description dt:dt="string">E-Prime Primary Realtime Clock</Description><StartTime><Timestamp dt:dt="int">0</Timestamp><DateUtc dt:dt="string">2015-01-07T22:31:48Z</DateUtc></StartTime><FrequencyChanges><FrequencyChange><Frequency dt:dt="r8">2857441</Frequency><Timestamp dt:dt="r8">1246080588606</Timestamp><Current dt:dt…	59.946	1	540620235	2015-01-07	14:31:48		123	0	1	?	?	?	?	?	?	?	?	?	?	?	?	?	?	?	NULL	NULL	NULL	NULL	AB	0	NULL	NULL	NULL	Trainb	NULL	NULL	NULL	TrainInterleaved	NULL	NULL	NULL	s c	s c	0	1	0
Implicit Decision	28024	1	<?xml version="1.0"?>\n<Clock xmlns:dt="urn:schemas-microsoft-com:datatypes"><Description dt:dt="string">E-Prime Primary Realtime Clock</Description><StartTime><Timestamp dt:dt="int">0</Timestamp><DateUtc dt:dt="string">2015-01-07T22:31:48Z</DateUtc></StartTime><FrequencyChanges><FrequencyChange><Frequency dt:dt="r8">2857441</Frequency><Timestamp dt:dt="r8">1246080588606</Timestamp><Current dt:dt…	59.946	1	540620235	2015-01-07	14:31:48		124	1	1	?	?	?	?	?	?	?	?	?	?	?	?	?	?	?	NULL	NULL	NULL	NULL	EF	0	NULL	NULL	NULL	Trainb	NULL	NULL	NULL	TrainInterleaved	NULL	NULL	NULL	r 0	r 0	0	1	0
Implicit Decision	28024	1	<?xml version="1.0"?>\n<Clock xmlns:dt="urn:schemas-microsoft-com:datatypes"><Description dt:dt="string">E-Prime Primary Realtime Clock</Description><StartTime><Timestamp dt:dt="int">0</Timestamp><DateUtc dt:dt="string">2015-01-07T22:31:48Z</DateUtc></StartTime><FrequencyChanges><FrequencyChange><Frequency dt:dt="r8">2857441</Frequency><Timestamp dt:dt="r8">1246080588606</Timestamp><Current dt:dt…	59.946	1	540620235	2015-01-07	14:31:48		125	1	1	?	?	?	?	?	?	?	?	?	?	?	?	?	?	?	NULL	NULL	NULL	NULL	AB	0	NULL	NULL	NULL	Trainb	NULL	NULL	NULL	TrainInterleaved	NULL	NULL	NULL	c s	c s	0	1	0
Implicit Decision	28024	1	<?xml version="1.0"?>\n<Clock xmlns:dt="urn:schemas-microsoft-com:datatypes"><Description dt:dt="string">E-Prime Primary Realtime Clock</Description><StartTime><Timestamp dt:dt="int">0</Timestamp><DateUtc dt:dt="string">2015-01-07T22:31:48Z</DateUtc></StartTime><FrequencyChanges><FrequencyChange><Frequency dt:dt="r8">2857441</Frequency><Timestamp dt:dt="r8">1246080588606</Timestamp><Current dt:dt…	59.946	1	540620235	2015-01-07	14:31:48		126	0	1	?	?	?	?	?	?	?	?	?	?	?	?	?	?	?	NULL	NULL	NULL	NULL	EF	0	NULL	NULL	NULL	Trainb	NULL	NULL	NULL	TrainInterleaved	NULL	NULL	NULL	0 r	0 r	0	1	0
Implicit Decision	28024	1	<?xml version="1.0"?>\n<Clock xmlns:dt="urn:schemas-microsoft-com:datatypes"><Description dt:dt="string">E-Prime Primary Realtime Clock</Description><StartTime><Timestamp dt:dt="int">0</Timestamp><DateUtc dt:dt="string">2015-01-07T22:31:48Z</DateUtc></StartTime><FrequencyChanges><FrequencyChange><Frequency dt:dt="r8">2857441</Frequency><Timestamp dt:dt="r8">1246080588606</Timestamp><Current dt:dt…	59.946	1	540620235	2015-01-07	14:31:48		127	1	1	?	?	?	?	?	?	?	?	?	?	?	?	?	?	?	NULL	NULL	NULL	NULL	CD	0	NULL	NULL	NULL	Trainb	NULL	NULL	NULL	TrainInterleaved	NULL	NULL	NULL	7 k	7 k	1	1	1
Implicit Decision	28024	1	<?xml version="1.0"?>\n<Clock xmlns:dt="urn:schemas-microsoft-com:datatypes"><Description dt:dt="string">E-Prime Primary Realtime Clock</Description><StartTime><Timestamp dt:dt="int">0</Timestamp><DateUtc dt:dt="string">2015-01-07T22:31:48Z</DateUtc></StartTime><FrequencyChanges><FrequencyChange><Frequency dt:dt="r8">2857441</Frequency><Timestamp dt:dt="r8">1246080588606</Timestamp><Current dt:dt…	59.946	1	540620235	2015-01-07	14:31:48		128	1	0	?	?	?	?	?	?	?	?	?	?	?	?	?	?	?	NULL	NULL	NULL	NULL	AB	1	NULL	NULL	NULL	Trainb	NULL	NULL	NULL	TrainInterleaved	NULL	NULL	NULL	s c	s c	0	0	1
Implicit Decision	28024	1	<?xml version="1.0"?>\n<Clock xmlns:dt="urn:schemas-microsoft-com:datatypes"><Description dt:dt="string">E-Prime Primary Realtime Clock</Description><StartTime><Timestamp dt:dt="int">0</Timestamp><DateUtc dt:dt="string">2015-01-07T22:31:48Z</DateUtc></StartTime><FrequencyChanges><FrequencyChange><Frequency dt:dt="r8">2857441</Frequency><Timestamp dt:dt="r8">1246080588606</Timestamp><Current dt:dt…	59.946	1	540620235	2015-01-07	14:31:48		129	0	1	?	?	?	?	?	?	?	?	?	?	?	?	?	?	?	NULL	NULL	NULL	NULL	EF	0	NULL	NULL	NULL	Trainb	NULL	NULL	NULL	TrainInterleaved	NULL	NULL	NULL	r 0	r 0	1	1	1
Implicit Decision	28024	1	<?xml version="1.0"?>\n<Clock xmlns:dt="urn:schemas-microsoft-com:datatypes"><Description dt:dt="string">E-Prime Primary Realtime Clock</Description><StartTime><Timestamp dt:dt="int">0</Timestamp><DateUtc dt:dt="string">2015-01-07T22:31:48Z</DateUtc></StartTime><FrequencyChanges><FrequencyChange><Frequency dt:dt="r8">2857441</Frequency><Timestamp dt:dt="r8">1246080588606</Timestamp><Current dt:dt…	59.946	1	540620235	2015-01-07	14:31:48		130	0	1	?	?	?	?	?	?	?	?	?	?	?	?	?	?	?	NULL	NULL	NULL	NULL	CD	0	NULL	NULL	NULL	Trainb	NULL	NULL	NULL	TrainInterleaved	NULL	NULL	NULL	k 7	k 7	1	1	1
Implicit Decision	28024	1	<?xml version="1.0"?>\n<Clock xmlns:dt="urn:schemas-microsoft-com:datatypes"><Description dt:dt="string">E-Prime Primary Realtime Clock</Description><StartTime><Timestamp dt:dt="int">0</Timestamp><DateUtc dt:dt="string">2015-01-07T22:31:48Z</DateUtc></StartTime><FrequencyChanges><FrequencyChange><Frequency dt:dt="r8">2857441</Frequency><Timestamp dt:dt="r8">1246080588606</Timestamp><Current dt:dt…	59.946	1	540620235	2015-01-07	14:31:48		131	NULL	NULL	NULL	NULL	NULL	NULL	NULL	NULL	NULL	NULL	NULL	NULL	NULL	NULL	NULL	NULL	NULL	NULL	NULL	NULL	NULL	1	NULL	NULL	NULL	NULL	Rest4	1	2	2	RestbeforeTest	NULL	NULL	NULL	NULL	NULL	NULL	NULL	NULL
Implicit Decision	28024	1	<?xml version="1.0"?>\n<Clock xmlns:dt="urn:schemas-microsoft-com:datatypes"><Description dt:dt="string">E-Prime Primary Realtime Clock</Description><StartTime><Timestamp dt:dt="int">0</Timestamp><DateUtc dt:dt="string">2015-01-07T22:31:48Z</DateUtc></StartTime><FrequencyChanges><FrequencyChange><Frequency dt:dt="r8">2857441</Frequency><Timestamp dt:dt="r8">1246080588606</Timestamp><Current dt:dt…	59.946	1	540620235	2015-01-07	14:31:48		132	0	1	?	?	?	?	?	?	?	?	?	?	?	?	?	?	?	NULL	NULL	NULL	NULL	AB	0	NULL	NULL	NULL	Trainb	NULL	NULL	NULL	TrainInterleaved	NULL	NULL	NULL	c s	c s	1	1	1
Implicit Decision	28024	1	<?xml version="1.0"?>\n<Clock xmlns:dt="urn:schemas-microsoft-com:datatypes"><Description dt:dt="string">E-Prime Primary Realtime Clock</Description><StartTime><Timestamp dt:dt="int">0</Timestamp><DateUtc dt:dt="string">2015-01-07T22:31:48Z</DateUtc></StartTime><FrequencyChanges><FrequencyChange><Frequency dt:dt="r8">2857441</Frequency><Timestamp dt:dt="r8">1246080588606</Timestamp><Current dt:dt…	59.946	1	540620235	2015-01-07	14:31:48		133	1	1	?	?	?	?	?	?	?	?	?	?	?	?	?	?	?	NULL	NULL	NULL	NULL	EF	0	NULL	NULL	NULL	Trainb	NULL	NULL	NULL	TrainInterleaved	NULL	NULL	NULL	0 r	0 r	1	1	1
Implicit Decision	28024	1	<?xml version="1.0"?>\n<Clock xmlns:dt="urn:schemas-microsoft-com:datatypes"><Description dt:dt="string">E-Prime Primary Realtime Clock</Description><StartTime><Timestamp dt:dt="int">0</Timestamp><DateUtc dt:dt="string">2015-01-07T22:31:48Z</DateUtc></StartTime><FrequencyChanges><FrequencyChange><Frequency dt:dt="r8">2857441</Frequency><Timestamp dt:dt="r8">1246080588606</Timestamp><Current dt:dt…	59.946	1	540620235	2015-01-07	14:31:48		134	1	0	?	?	?	?	?	?	?	?	?	?	?	?	?	?	?	NULL	NULL	NULL	NULL	CD	1	NULL	NULL	NULL	Trainb	NULL	NULL	NULL	TrainInterleaved	NULL	NULL	NULL	7 k	7 k	0	0	1
Implicit Decision	28024	1	<?xml version="1.0"?>\n<Clock xmlns:dt="urn:schemas-microsoft-com:datatypes"><Description dt:dt="string">E-Prime Primary Realtime Clock</Description><StartTime><Timestamp dt:dt="int">0</Timestamp><DateUtc dt:dt="string">2015-01-07T22:31:48Z</DateUtc></StartTime><FrequencyChanges><FrequencyChange><Frequency dt:dt="r8">2857441</Frequency><Timestamp dt:dt="r8">1246080588606</Timestamp><Current dt:dt…	59.946	1	540620235	2015-01-07	14:31:48		135	0	1	?	?	?	?	?	?	?	?	?	?	?	?	?	?	?	NULL	NULL	NULL	NULL	EF	0	NULL	NULL	NULL	Trainb	NULL	NULL	NULL	TrainInterleaved	NULL	NULL	NULL	r 0	r 0	1	1	1
Implicit Decision	28024	1	<?xml version="1.0"?>\n<Clock xmlns:dt="urn:schemas-microsoft-com:datatypes"><Description dt:dt="string">E-Prime Primary Realtime Clock</Description><StartTime><Timestamp dt:dt="int">0</Timestamp><DateUtc dt:dt="string">2015-01-07T22:31:48Z</DateUtc></StartTime><FrequencyChanges><FrequencyChange><Frequency dt:dt="r8">2857441</Frequency><Timestamp dt:dt="r8">1246080588606</Timestamp><Current dt:dt…	59.946	1	540620235	2015-01-07	14:31:48		136	1	1	?	?	?	?	?	?	?	?	?	?	?	?	?	?	?	NULL	NULL	NULL	NULL	AB	0	NULL	NULL	NULL	Trainb	NULL	NULL	NULL	TrainInterleaved	NULL	NULL	NULL	s c	s c	1	1	1
Implicit Decision	28024	1	<?xml version="1.0"?>\n<Clock xmlns:dt="urn:schemas-microsoft-com:datatypes"><Description dt:dt="string">E-Prime Primary Realtime Clock</Description><StartTime><Timestamp dt:dt="int">0</Timestamp><DateUtc dt:dt="string">2015-01-07T22:31:48Z</DateUtc></StartTime><FrequencyChanges><FrequencyChange><Frequency dt:dt="r8">2857441</Frequency><Timestamp dt:dt="r8">1246080588606</Timestamp><Current dt:dt…	59.946	1	540620235	2015-01-07	14:31:48		137	0	0	?	?	?	?	?	?	?	?	?	?	?	?	?	?	?	NULL	NULL	NULL	NULL	CD	1	NULL	NULL	NULL	Trainb	NULL	NULL	NULL	TrainInterleaved	NULL	NULL	NULL	k 7	k 7	0	0	1
Implicit Decision	28024	1	<?xml version="1.0"?>\n<Clock xmlns:dt="urn:schemas-microsoft-com:datatypes"><Description dt:dt="string">E-Prime Primary Realtime Clock</Description><StartTime><Timestamp dt:dt="int">0</Timestamp><DateUtc dt:dt="string">2015-01-07T22:31:48Z</DateUtc></StartTime><FrequencyChanges><FrequencyChange><Frequency dt:dt="r8">2857441</Frequency><Timestamp dt:dt="r8">1246080588606</Timestamp><Current dt:dt…	59.946	1	540620235	2015-01-07	14:31:48		138	1	1	?	?	?	?	?	?	?	?	?	?	?	?	?	?	?	NULL	NULL	NULL	NULL	AB	0	NULL	NULL	NULL	Trainb	NULL	NULL	NULL	TrainInterleaved	NULL	NULL	NULL	c s	c s	0	1	0
Implicit Decision	28024	1	<?xml version="1.0"?>\n<Clock xmlns:dt="urn:schemas-microsoft-com:datatypes"><Description dt:dt="string">E-Prime Primary Realtime Clock</Description><StartTime><Timestamp dt:dt="int">0</Timestamp><DateUtc dt:dt="string">2015-01-07T22:31:48Z</DateUtc></StartTime><FrequencyChanges><FrequencyChange><Frequency dt:dt="r8">2857441</Frequency><Timestamp dt:dt="r8">1246080588606</Timestamp><Current dt:dt…	59.946	1	540620235	2015-01-07	14:31:48		139	0	0	?	?	?	?	?	?	?	?	?	?	?	?	?	?	?	NULL	NULL	NULL	NULL	EF	1	NULL	NULL	NULL	Trainb	NULL	NULL	NULL	TrainInterleaved	NULL	NULL	NULL	0 r	0 r	1	0	0
Implicit Decision	28024	1	<?xml version="1.0"?>\n<Clock xmlns:dt="urn:schemas-microsoft-com:datatypes"><Description dt:dt="string">E-Prime Primary Realtime Clock</Description><StartTime><Timestamp dt:dt="int">0</Timestamp><DateUtc dt:dt="string">2015-01-07T22:31:48Z</DateUtc></StartTime><FrequencyChanges><FrequencyChange><Frequency dt:dt="r8">2857441</Frequency><Timestamp dt:dt="r8">1246080588606</Timestamp><Current dt:dt…	59.946	1	540620235	2015-01-07	14:31:48		140	0	1	?	?	?	?	?	?	?	?	?	?	?	?	?	?	?	NULL	NULL	NULL	NULL	CD	0	NULL	NULL	NULL	Trainb	NULL	NULL	NULL	TrainInterleaved	NULL	NULL	NULL	7 k	7 k	0	1	0
Implicit Decision	28024	1	<?xml version="1.0"?>\n<Clock xmlns:dt="urn:schemas-microsoft-com:datatypes"><Description dt:dt="string">E-Prime Primary Realtime Clock</Description><StartTime><Timestamp dt:dt="int">0</Timestamp><DateUtc dt:dt="string">2015-01-07T22:31:48Z</DateUtc></StartTime><FrequencyChanges><FrequencyChange><Frequency dt:dt="r8">2857441</Frequency><Timestamp dt:dt="r8">1246080588606</Timestamp><Current dt:dt…	59.946	1	540620235	2015-01-07	14:31:48		141	0	0	?	?	?	?	?	?	?	?	?	?	?	?	?	?	?	NULL	NULL	NULL	NULL	AB	1	NULL	NULL	NULL	Trainb	NULL	NULL	NULL	TrainInterleaved	NULL	NULL	NULL	s c	s c	1	0	0
Implicit Decision	28024	1	<?xml version="1.0"?>\n<Clock xmlns:dt="urn:schemas-microsoft-com:datatypes"><Description dt:dt="string">E-Prime Primary Realtime Clock</Description><StartTime><Timestamp dt:dt="int">0</Timestamp><DateUtc dt:dt="string">2015-01-07T22:31:48Z</DateUtc></StartTime><FrequencyChanges><FrequencyChange><Frequency dt:dt="r8">2857441</Frequency><Timestamp dt:dt="r8">1246080588606</Timestamp><Current dt:dt…	59.946	1	540620235	2015-01-07	14:31:48		142	1	0	?	?	?	?	?	?	?	?	?	?	?	?	?	?	?	NULL	NULL	NULL	NULL	EF	1	NULL	NULL	NULL	Trainb	NULL	NULL	NULL	TrainInterleaved	NULL	NULL	NULL	r 0	r 0	1	0	0
Implicit Decision	28024	1	<?xml version="1.0"?>\n<Clock xmlns:dt="urn:schemas-microsoft-com:datatypes"><Description dt:dt="string">E-Prime Primary Realtime Clock</Description><StartTime><Timestamp dt:dt="int">0</Timestamp><DateUtc dt:dt="string">2015-01-07T22:31:48Z</DateUtc></StartTime><FrequencyChanges><FrequencyChange><Frequency dt:dt="r8">2857441</Frequency><Timestamp dt:dt="r8">1246080588606</Timestamp><Current dt:dt…	59.946	1	540620235	2015-01-07	14:31:48		143	1	1	?	?	?	?	?	?	?	?	?	?	?	?	?	?	?	NULL	NULL	NULL	NULL	CD	0	NULL	NULL	NULL	Trainb	NULL	NULL	NULL	TrainInterleaved	NULL	NULL	NULL	k 7	k 7	0	1	0
Implicit Decision	28024	1	<?xml version="1.0"?>\n<Clock xmlns:dt="urn:schemas-microsoft-com:datatypes"><Description dt:dt="string">E-Prime Primary Realtime Clock</Description><StartTime><Timestamp dt:dt="int">0</Timestamp><DateUtc dt:dt="string">2015-01-07T22:31:48Z</DateUtc></StartTime><FrequencyChanges><FrequencyChange><Frequency dt:dt="r8">2857441</Frequency><Timestamp dt:dt="r8">1246080588606</Timestamp><Current dt:dt…	59.946	1	540620235	2015-01-07	14:31:48		144	0	1	?	?	?	?	?	?	?	?	?	?	?	?	?	?	?	NULL	NULL	NULL	NULL	EF	0	NULL	NULL	NULL	Trainb	NULL	NULL	NULL	TrainInterleaved	NULL	NULL	NULL	0 r	0 r	0	1	0
Implicit Decision	28024	1	<?xml version="1.0"?>\n<Clock xmlns:dt="urn:schemas-microsoft-com:datatypes"><Description dt:dt="string">E-Prime Primary Realtime Clock</Description><StartTime><Timestamp dt:dt="int">0</Timestamp><DateUtc dt:dt="string">2015-01-07T22:31:48Z</DateUtc></StartTime><FrequencyChanges><FrequencyChange><Frequency dt:dt="r8">2857441</Frequency><Timestamp dt:dt="r8">1246080588606</Timestamp><Current dt:dt…	59.946	1	540620235	2015-01-07	14:31:48		145	0	1	?	?	?	?	?	?	?	?	?	?	?	?	?	?	?	NULL	NULL	NULL	NULL	CD	0	NULL	NULL	NULL	Trainb	NULL	NULL	NULL	TrainInterleaved	NULL	NULL	NULL	7 k	7 k	0	1	0
Implicit Decision	28024	1	<?xml version="1.0"?>\n<Clock xmlns:dt="urn:schemas-microsoft-com:datatypes"><Description dt:dt="string">E-Prime Primary Realtime Clock</Description><StartTime><Timestamp dt:dt="int">0</Timestamp><DateUtc dt:dt="string">2015-01-07T22:31:48Z</DateUtc></StartTime><FrequencyChanges><FrequencyChange><Frequency dt:dt="r8">2857441</Frequency><Timestamp dt:dt="r8">1246080588606</Timestamp><Current dt:dt…	59.946	1	540620235	2015-01-07	14:31:48		146	0	0	?	?	?	?	?	?	?	?	?	?	?	?	?	?	?	NULL	NULL	NULL	NULL	AB	1	NULL	NULL	NULL	Trainb	NULL	NULL	NULL	TrainInterleaved	NULL	NULL	NULL	c s	c s	0	0	1
Implicit Decision	28024	1	<?xml version="1.0"?>\n<Clock xmlns:dt="urn:schemas-microsoft-com:datatypes"><Description dt:dt="string">E-Prime Primary Realtime Clock</Description><StartTime><Timestamp dt:dt="int">0</Timestamp><DateUtc dt:dt="string">2015-01-07T22:31:48Z</DateUtc></StartTime><FrequencyChanges><FrequencyChange><Frequency dt:dt="r8">2857441</Frequency><Timestamp dt:dt="r8">1246080588606</Timestamp><Current dt:dt…	59.946	1	540620235	2015-01-07	14:31:48		147	0	1	?	?	?	?	?	?	?	?	?	?	?	?	?	?	?	NULL	NULL	NULL	NULL	AB	0	NULL	NULL	NULL	Trainb	NULL	NULL	NULL	TrainInterleaved	NULL	NULL	NULL	s c	s c	0	1	0
Implicit Decision	28024	1	<?xml version="1.0"?>\n<Clock xmlns:dt="urn:schemas-microsoft-com:datatypes"><Description dt:dt="string">E-Prime Primary Realtime Clock</Description><StartTime><Timestamp dt:dt="int">0</Timestamp><DateUtc dt:dt="string">2015-01-07T22:31:48Z</DateUtc></StartTime><FrequencyChanges><FrequencyChange><Frequency dt:dt="r8">2857441</Frequency><Timestamp dt:dt="r8">1246080588606</Timestamp><Current dt:dt…	59.946	1	540620235	2015-01-07	14:31:48		148	1	0	?	?	?	?	?	?	?	?	?	?	?	?	?	?	?	NULL	NULL	NULL	NULL	CD	1	NULL	NULL	NULL	Trainb	NULL	NULL	NULL	TrainInterleaved	NULL	NULL	NULL	k 7	k 7	1	0	0
Implicit Decision	28024	1	<?xml version="1.0"?>\n<Clock xmlns:dt="urn:schemas-microsoft-com:datatypes"><Description dt:dt="string">E-Prime Primary Realtime Clock</Description><StartTime><Timestamp dt:dt="int">0</Timestamp><DateUtc dt:dt="string">2015-01-07T22:31:48Z</DateUtc></StartTime><FrequencyChanges><FrequencyChange><Frequency dt:dt="r8">2857441</Frequency><Timestamp dt:dt="r8">1246080588606</Timestamp><Current dt:dt…	59.946	1	540620235	2015-01-07	14:31:48		149	1	1	?	?	?	?	?	?	?	?	?	?	?	?	?	?	?	NULL	NULL	NULL	NULL	EF	0	NULL	NULL	NULL	Trainb	NULL	NULL	NULL	TrainInterleaved	NULL	NULL	NULL	r 0	r 0	0	1	0
Implicit Decision	28024	1	<?xml version="1.0"?>\n<Clock xmlns:dt="urn:schemas-microsoft-com:datatypes"><Description dt:dt="string">E-Prime Primary Realtime Clock</Description><StartTime><Timestamp dt:dt="int">0</Timestamp><DateUtc dt:dt="string">2015-01-07T22:31:48Z</DateUtc></StartTime><FrequencyChanges><FrequencyChange><Frequency dt:dt="r8">2857441</Frequency><Timestamp dt:dt="r8">1246080588606</Timestamp><Current dt:dt…	59.946	1	540620235	2015-01-07	14:31:48		150	0	0	?	?	?	?	?	?	?	?	?	?	?	?	?	?	?	NULL	NULL	NULL	NULL	EF	1	NULL	NULL	NULL	Trainb	NULL	NULL	NULL	TrainInterleaved	NULL	NULL	NULL	0 r	0 r	1	0	0
Implicit Decision	28024	1	<?xml version="1.0"?>\n<Clock xmlns:dt="urn:schemas-microsoft-com:datatypes"><Description dt:dt="string">E-Prime Primary Realtime Clock</Description><StartTime><Timestamp dt:dt="int">0</Timestamp><DateUtc dt:dt="string">2015-01-07T22:31:48Z</DateUtc></StartTime><FrequencyChanges><FrequencyChange><Frequency dt:dt="r8">2857441</Frequency><Timestamp dt:dt="r8">1246080588606</Timestamp><Current dt:dt…	59.946	1	540620235	2015-01-07	14:31:48		151	0	0	?	?	?	?	?	?	?	?	?	?	?	?	?	?	?	NULL	NULL	NULL	NULL	CD	1	NULL	NULL	NULL	Trainb	NULL	NULL	NULL	TrainInterleaved	NULL	NULL	NULL	7 k	7 k	1	0	0
Implicit Decision	28024	1	<?xml version="1.0"?>\n<Clock xmlns:dt="urn:schemas-microsoft-com:datatypes"><Description dt:dt="string">E-Prime Primary Realtime Clock</Description><StartTime><Timestamp dt:dt="int">0</Timestamp><DateUtc dt:dt="string">2015-01-07T22:31:48Z</DateUtc></StartTime><FrequencyChanges><FrequencyChange><Frequency dt:dt="r8">2857441</Frequency><Timestamp dt:dt="r8">1246080588606</Timestamp><Current dt:dt…	59.946	1	540620235	2015-01-07	14:31:48		152	1	1	?	?	?	?	?	?	?	?	?	?	?	?	?	?	?	NULL	NULL	NULL	NULL	AB	0	NULL	NULL	NULL	Trainb	NULL	NULL	NULL	TrainInterleaved	NULL	NULL	NULL	c s	c s	0	1	0
Implicit Decision	28024	1	<?xml version="1.0"?>\n<Clock xmlns:dt="urn:schemas-microsoft-com:datatypes"><Description dt:dt="string">E-Prime Primary Realtime Clock</Description><StartTime><Timestamp dt:dt="int">0</Timestamp><DateUtc dt:dt="string">2015-01-07T22:31:48Z</DateUtc></StartTime><FrequencyChanges><FrequencyChange><Frequency dt:dt="r8">2857441</Frequency><Timestamp dt:dt="r8">1246080588606</Timestamp><Current dt:dt…	59.946	1	540620235	2015-01-07	14:31:48		153	1	1	?	?	?	?	?	?	?	?	?	?	?	?	?	?	?	NULL	NULL	NULL	NULL	CD	0	NULL	NULL	NULL	Trainb	NULL	NULL	NULL	TrainInterleaved	NULL	NULL	NULL	k 7	k 7	0	1	0
Implicit Decision	28024	1	<?xml version="1.0"?>\n<Clock xmlns:dt="urn:schemas-microsoft-com:datatypes"><Description dt:dt="string">E-Prime Primary Realtime Clock</Description><StartTime><Timestamp dt:dt="int">0</Timestamp><DateUtc dt:dt="string">2015-01-07T22:31:48Z</DateUtc></StartTime><FrequencyChanges><FrequencyChange><Frequency dt:dt="r8">2857441</Frequency><Timestamp dt:dt="r8">1246080588606</Timestamp><Current dt:dt…	59.946	1	540620235	2015-01-07	14:31:48		154	0	1	?	?	?	?	?	?	?	?	?	?	?	?	?	?	?	NULL	NULL	NULL	NULL	AB	0	NULL	NULL	NULL	Trainb	NULL	NULL	NULL	TrainInterleaved	NULL	NULL	NULL	s c	s c	0	1	0
Implicit Decision	28024	1	<?xml version="1.0"?>\n<Clock xmlns:dt="urn:schemas-microsoft-com:datatypes"><Description dt:dt="string">E-Prime Primary Realtime Clock</Description><StartTime><Timestamp dt:dt="int">0</Timestamp><DateUtc dt:dt="string">2015-01-07T22:31:48Z</DateUtc></StartTime><FrequencyChanges><FrequencyChange><Frequency dt:dt="r8">2857441</Frequency><Timestamp dt:dt="r8">1246080588606</Timestamp><Current dt:dt…	59.946	1	540620235	2015-01-07	14:31:48		155	1	1	?	?	?	?	?	?	?	?	?	?	?	?	?	?	?	NULL	NULL	NULL	NULL	EF	0	NULL	NULL	NULL	Trainb	NULL	NULL	NULL	TrainInterleaved	NULL	NULL	NULL	r 0	r 0	0	1	0
Implicit Decision	28024	1	<?xml version="1.0"?>\n<Clock xmlns:dt="urn:schemas-microsoft-com:datatypes"><Description dt:dt="string">E-Prime Primary Realtime Clock</Description><StartTime><Timestamp dt:dt="int">0</Timestamp><DateUtc dt:dt="string">2015-01-07T22:31:48Z</DateUtc></StartTime><FrequencyChanges><FrequencyChange><Frequency dt:dt="r8">2857441</Frequency><Timestamp dt:dt="r8">1246080588606</Timestamp><Current dt:dt…	59.946	1	540620235	2015-01-07	14:31:48		156	1	0	?	?	?	?	?	?	?	?	?	?	?	?	?	?	?	NULL	NULL	NULL	NULL	AB	1	NULL	NULL	NULL	Trainb	NULL	NULL	NULL	TrainInterleaved	NULL	NULL	NULL	c s	c s	1	0	0
Implicit Decision	28024	1	<?xml version="1.0"?>\n<Clock xmlns:dt="urn:schemas-microsoft-com:datatypes"><Description dt:dt="string">E-Prime Primary Realtime Clock</Description><StartTime><Timestamp dt:dt="int">0</Timestamp><DateUtc dt:dt="string">2015-01-07T22:31:48Z</DateUtc></StartTime><FrequencyChanges><FrequencyChange><Frequency dt:dt="r8">2857441</Frequency><Timestamp dt:dt="r8">1246080588606</Timestamp><Current dt:dt…	59.946	1	540620235	2015-01-07	14:31:48		157	0	1	?	?	?	?	?	?	?	?	?	?	?	?	?	?	?	NULL	NULL	NULL	NULL	CD	0	NULL	NULL	NULL	Trainb	NULL	NULL	NULL	TrainInterleaved	NULL	NULL	NULL	7 k	7 k	0	1	0
Implicit Decision	28024	1	<?xml version="1.0"?>\n<Clock xmlns:dt="urn:schemas-microsoft-com:datatypes"><Description dt:dt="string">E-Prime Primary Realtime Clock</Description><StartTime><Timestamp dt:dt="int">0</Timestamp><DateUtc dt:dt="string">2015-01-07T22:31:48Z</DateUtc></StartTime><FrequencyChanges><FrequencyChange><Frequency dt:dt="r8">2857441</Frequency><Timestamp dt:dt="r8">1246080588606</Timestamp><Current dt:dt…	59.946	1	540620235	2015-01-07	14:31:48		158	0	1	?	?	?	?	?	?	?	?	?	?	?	?	?	?	?	NULL	NULL	NULL	NULL	EF	0	NULL	NULL	NULL	Trainb	NULL	NULL	NULL	TrainInterleaved	NULL	NULL	NULL	0 r	0 r	0	1	0
Implicit Decision	28024	1	<?xml version="1.0"?>\n<Clock xmlns:dt="urn:schemas-microsoft-com:datatypes"><Description dt:dt="string">E-Prime Primary Realtime Clock</Description><StartTime><Timestamp dt:dt="int">0</Timestamp><DateUtc dt:dt="string">2015-01-07T22:31:48Z</DateUtc></StartTime><FrequencyChanges><FrequencyChange><Frequency dt:dt="r8">2857441</Frequency><Timestamp dt:dt="r8">1246080588606</Timestamp><Current dt:dt…	59.946	1	540620235	2015-01-07	14:31:48		159	1	1	?	?	?	?	?	?	?	?	?	?	?	?	?	?	?	NULL	NULL	NULL	NULL	AB	0	NULL	NULL	NULL	Trainb	NULL	NULL	NULL	TrainInterleaved	NULL	NULL	NULL	s c	s c	1	1	1
Implicit Decision	28024	1	<?xml version="1.0"?>\n<Clock xmlns:dt="urn:schemas-microsoft-com:datatypes"><Description dt:dt="string">E-Prime Primary Realtime Clock</Description><StartTime><Timestamp dt:dt="int">0</Timestamp><DateUtc dt:dt="string">2015-01-07T22:31:48Z</DateUtc></StartTime><FrequencyChanges><FrequencyChange><Frequency dt:dt="r8">2857441</Frequency><Timestamp dt:dt="r8">1246080588606</Timestamp><Current dt:dt…	59.946	1	540620235	2015-01-07	14:31:48		160	0	0	?	?	?	?	?	?	?	?	?	?	?	?	?	?	?	NULL	NULL	NULL	NULL	EF	1	NULL	NULL	NULL	Trainb	NULL	NULL	NULL	TrainInterleaved	NULL	NULL	NULL	r 0	r 0	0	0	1
Implicit Decision	28024	1	<?xml version="1.0"?>\n<Clock xmlns:dt="urn:schemas-microsoft-com:datatypes"><Description dt:dt="string">E-Prime Primary Realtime Clock</Description><StartTime><Timestamp dt:dt="int">0</Timestamp><DateUtc dt:dt="string">2015-01-07T22:31:48Z</DateUtc></StartTime><FrequencyChanges><FrequencyChange><Frequency dt:dt="r8">2857441</Frequency><Timestamp dt:dt="r8">1246080588606</Timestamp><Current dt:dt…	59.946	1	540620235	2015-01-07	14:31:48		161	1	1	?	?	?	?	?	?	?	?	?	?	?	?	?	?	?	NULL	NULL	NULL	NULL	CD	0	NULL	NULL	NULL	Trainb	NULL	NULL	NULL	TrainInterleaved	NULL	NULL	NULL	k 7	k 7	0	1	0
Implicit Decision	28024	1	<?xml version="1.0"?>\n<Clock xmlns:dt="urn:schemas-microsoft-com:datatypes"><Description dt:dt="string">E-Prime Primary Realtime Clock</Description><StartTime><Timestamp dt:dt="int">0</Timestamp><DateUtc dt:dt="string">2015-01-07T22:31:48Z</DateUtc></StartTime><FrequencyChanges><FrequencyChange><Frequency dt:dt="r8">2857441</Frequency><Timestamp dt:dt="r8">1246080588606</Timestamp><Current dt:dt…	59.946	1	540620235	2015-01-07	14:31:48		162	0	0	?	?	?	?	?	?	?	?	?	?	?	?	?	?	?	NULL	NULL	NULL	NULL	CD	1	NULL	NULL	NULL	Trainb	NULL	NULL	NULL	TrainInterleaved	NULL	NULL	NULL	7 k	7 k	1	0	0
Implicit Decision	28024	1	<?xml version="1.0"?>\n<Clock xmlns:dt="urn:schemas-microsoft-com:datatypes"><Description dt:dt="string">E-Prime Primary Realtime Clock</Description><StartTime><Timestamp dt:dt="int">0</Timestamp><DateUtc dt:dt="string">2015-01-07T22:31:48Z</DateUtc></StartTime><FrequencyChanges><FrequencyChange><Frequency dt:dt="r8">2857441</Frequency><Timestamp dt:dt="r8">1246080588606</Timestamp><Current dt:dt…	59.946	1	540620235	2015-01-07	14:31:48		163	0	1	?	?	?	?	?	?	?	?	?	?	?	?	?	?	?	NULL	NULL	NULL	NULL	EF	0	NULL	NULL	NULL	Trainb	NULL	NULL	NULL	TrainInterleaved	NULL	NULL	NULL	0 r	0 r	0	1	0
Implicit Decision	28024	1	<?xml version="1.0"?>\n<Clock xmlns:dt="urn:schemas-microsoft-com:datatypes"><Description dt:dt="string">E-Prime Primary Realtime Clock</Description><StartTime><Timestamp dt:dt="int">0</Timestamp><DateUtc dt:dt="string">2015-01-07T22:31:48Z</DateUtc></StartTime><FrequencyChanges><FrequencyChange><Frequency dt:dt="r8">2857441</Frequency><Timestamp dt:dt="r8">1246080588606</Timestamp><Current dt:dt…	59.946	1	540620235	2015-01-07	14:31:48		164	1	0	?	?	?	?	?	?	?	?	?	?	?	?	?	?	?	NULL	NULL	NULL	NULL	AB	1	NULL	NULL	NULL	Trainb	NULL	NULL	NULL	TrainInterleaved	NULL	NULL	NULL	c s	c s	1	0	0
Implicit Decision	28024	1	<?xml version="1.0"?>\n<Clock xmlns:dt="urn:schemas-microsoft-com:datatypes"><Description dt:dt="string">E-Prime Primary Realtime Clock</Description><StartTime><Timestamp dt:dt="int">0</Timestamp><DateUtc dt:dt="string">2015-01-07T22:31:48Z</DateUtc></StartTime><FrequencyChanges><FrequencyChange><Frequency dt:dt="r8">2857441</Frequency><Timestamp dt:dt="r8">1246080588606</Timestamp><Current dt:dt…	59.946	1	540620235	2015-01-07	14:31:48		165	0	1	?	?	?	?	?	?	?	?	?	?	?	?	?	?	?	NULL	NULL	NULL	NULL	AB	0	NULL	NULL	NULL	Trainb	NULL	NULL	NULL	TrainInterleaved	NULL	NULL	NULL	s c	s c	0	1	0
Implicit Decision	28024	1	<?xml version="1.0"?>\n<Clock xmlns:dt="urn:schemas-microsoft-com:datatypes"><Description dt:dt="string">E-Prime Primary Realtime Clock</Description><StartTime><Timestamp dt:dt="int">0</Timestamp><DateUtc dt:dt="string">2015-01-07T22:31:48Z</DateUtc></StartTime><FrequencyChanges><FrequencyChange><Frequency dt:dt="r8">2857441</Frequency><Timestamp dt:dt="r8">1246080588606</Timestamp><Current dt:dt…	59.946	1	540620235	2015-01-07	14:31:48		166	1	0	?	?	?	?	?	?	?	?	?	?	?	?	?	?	?	NULL	NULL	NULL	NULL	CD	1	NULL	NULL	NULL	Trainb	NULL	NULL	NULL	TrainInterleaved	NULL	NULL	NULL	k 7	k 7	1	0	0
Implicit Decision	28024	1	<?xml version="1.0"?>\n<Clock xmlns:dt="urn:schemas-microsoft-com:datatypes"><Description dt:dt="string">E-Prime Primary Realtime Clock</Description><StartTime><Timestamp dt:dt="int">0</Timestamp><DateUtc dt:dt="string">2015-01-07T22:31:48Z</DateUtc></StartTime><FrequencyChanges><FrequencyChange><Frequency dt:dt="r8">2857441</Frequency><Timestamp dt:dt="r8">1246080588606</Timestamp><Current dt:dt…	59.946	1	540620235	2015-01-07	14:31:48		167	1	0	?	?	?	?	?	?	?	?	?	?	?	?	?	?	?	NULL	NULL	NULL	NULL	EF	1	NULL	NULL	NULL	Trainb	NULL	NULL	NULL	TrainInterleaved	NULL	NULL	NULL	r 0	r 0	1	0	0
Implicit Decision	28024	1	<?xml version="1.0"?>\n<Clock xmlns:dt="urn:schemas-microsoft-com:datatypes"><Description dt:dt="string">E-Prime Primary Realtime Clock</Description><StartTime><Timestamp dt:dt="int">0</Timestamp><DateUtc dt:dt="string">2015-01-07T22:31:48Z</DateUtc></StartTime><FrequencyChanges><FrequencyChange><Frequency dt:dt="r8">2857441</Frequency><Timestamp dt:dt="r8">1246080588606</Timestamp><Current dt:dt…	59.946	1	540620235	2015-01-07	14:31:48		168	0	1	?	?	?	?	?	?	?	?	?	?	?	?	?	?	?	NULL	NULL	NULL	NULL	CD	0	NULL	NULL	NULL	Trainb	NULL	NULL	NULL	TrainInterleaved	NULL	NULL	NULL	7 k	7 k	0	1	0
Implicit Decision	28024	1	<?xml version="1.0"?>\n<Clock xmlns:dt="urn:schemas-microsoft-com:datatypes"><Description dt:dt="string">E-Prime Primary Realtime Clock</Description><StartTime><Timestamp dt:dt="int">0</Timestamp><DateUtc dt:dt="string">2015-01-07T22:31:48Z</DateUtc></StartTime><FrequencyChanges><FrequencyChange><Frequency dt:dt="r8">2857441</Frequency><Timestamp dt:dt="r8">1246080588606</Timestamp><Current dt:dt…	59.946	1	540620235	2015-01-07	14:31:48		169	0	1	?	?	?	?	?	?	?	?	?	?	?	?	?	?	?	NULL	NULL	NULL	NULL	EF	0	NULL	NULL	NULL	Trainb	NULL	NULL	NULL	TrainInterleaved	NULL	NULL	NULL	0 r	0 r	0	1	0
Implicit Decision	28024	1	<?xml version="1.0"?>\n<Clock xmlns:dt="urn:schemas-microsoft-com:datatypes"><Description dt:dt="string">E-Prime Primary Realtime Clock</Description><StartTime><Timestamp dt:dt="int">0</Timestamp><DateUtc dt:dt="string">2015-01-07T22:31:48Z</DateUtc></StartTime><FrequencyChanges><FrequencyChange><Frequency dt:dt="r8">2857441</Frequency><Timestamp dt:dt="r8">1246080588606</Timestamp><Current dt:dt…	59.946	1	540620235	2015-01-07	14:31:48		170	1	0	?	?	?	?	?	?	?	?	?	?	?	?	?	?	?	NULL	NULL	NULL	NULL	AB	1	NULL	NULL	NULL	Trainb	NULL	NULL	NULL	TrainInterleaved	NULL	NULL	NULL	c s	c s	1	0	0
Implicit Decision	28024	1	<?xml version="1.0"?>\n<Clock xmlns:dt="urn:schemas-microsoft-com:datatypes"><Description dt:dt="string">E-Prime Primary Realtime Clock</Description><StartTime><Timestamp dt:dt="int">0</Timestamp><DateUtc dt:dt="string">2015-01-07T22:31:48Z</DateUtc></StartTime><FrequencyChanges><FrequencyChange><Frequency dt:dt="r8">2857441</Frequency><Timestamp dt:dt="r8">1246080588606</Timestamp><Current dt:dt…	59.946	1	540620235	2015-01-07	14:31:48		171	0	1	?	?	?	?	?	?	?	?	?	?	?	?	?	?	?	NULL	NULL	NULL	NULL	AB	0	NULL	NULL	NULL	Trainb	NULL	NULL	NULL	TrainInterleaved	NULL	NULL	NULL	s c	s c	0	1	0
Implicit Decision	28024	1	<?xml version="1.0"?>\n<Clock xmlns:dt="urn:schemas-microsoft-com:datatypes"><Description dt:dt="string">E-Prime Primary Realtime Clock</Description><StartTime><Timestamp dt:dt="int">0</Timestamp><DateUtc dt:dt="string">2015-01-07T22:31:48Z</DateUtc></StartTime><FrequencyChanges><FrequencyChange><Frequency dt:dt="r8">2857441</Frequency><Timestamp dt:dt="r8">1246080588606</Timestamp><Current dt:dt…	59.946	1	540620235	2015-01-07	14:31:48		172	1	0	?	?	?	?	?	?	?	?	?	?	?	?	?	?	?	NULL	NULL	NULL	NULL	EF	1	NULL	NULL	NULL	Trainb	NULL	NULL	NULL	TrainInterleaved	NULL	NULL	NULL	r 0	r 0	1	0	0
Implicit Decision	28024	1	<?xml version="1.0"?>\n<Clock xmlns:dt="urn:schemas-microsoft-com:datatypes"><Description dt:dt="string">E-Prime Primary Realtime Clock</Description><StartTime><Timestamp dt:dt="int">0</Timestamp><DateUtc dt:dt="string">2015-01-07T22:31:48Z</DateUtc></StartTime><FrequencyChanges><FrequencyChange><Frequency dt:dt="r8">2857441</Frequency><Timestamp dt:dt="r8">1246080588606</Timestamp><Current dt:dt…	59.946	1	540620235	2015-01-07	14:31:48		173	1	0	?	?	?	?	?	?	?	?	?	?	?	?	?	?	?	NULL	NULL	NULL	NULL	CD	1	NULL	NULL	NULL	Trainb	NULL	NULL	NULL	TrainInterleaved	NULL	NULL	NULL	k 7	k 7	1	0	0
Implicit Decision	28024	1	<?xml version="1.0"?>\n<Clock xmlns:dt="urn:schemas-microsoft-com:datatypes"><Description dt:dt="string">E-Prime Primary Realtime Clock</Description><StartTime><Timestamp dt:dt="int">0</Timestamp><DateUtc dt:dt="string">2015-01-07T22:31:48Z</DateUtc></StartTime><FrequencyChanges><FrequencyChange><Frequency dt:dt="r8">2857441</Frequency><Timestamp dt:dt="r8">1246080588606</Timestamp><Current dt:dt…	59.946	1	540620235	2015-01-07	14:31:48		174	0	1	?	?	?	?	?	?	?	?	?	?	?	?	?	?	?	NULL	NULL	NULL	NULL	EF	0	NULL	NULL	NULL	Trainb	NULL	NULL	NULL	TrainInterleaved	NULL	NULL	NULL	0 r	0 r	0	1	0
Implicit Decision	28024	1	<?xml version="1.0"?>\n<Clock xmlns:dt="urn:schemas-microsoft-com:datatypes"><Description dt:dt="string">E-Prime Primary Realtime Clock</Description><StartTime><Timestamp dt:dt="int">0</Timestamp><DateUtc dt:dt="string">2015-01-07T22:31:48Z</DateUtc></StartTime><FrequencyChanges><FrequencyChange><Frequency dt:dt="r8">2857441</Frequency><Timestamp dt:dt="r8">1246080588606</Timestamp><Current dt:dt…	59.946	1	540620235	2015-01-07	14:31:48		175	0	1	?	?	?	?	?	?	?	?	?	?	?	?	?	?	?	NULL	NULL	NULL	NULL	CD	0	NULL	NULL	NULL	Trainb	NULL	NULL	NULL	TrainInterleaved	NULL	NULL	NULL	7 k	7 k	0	1	0
Implicit Decision	28024	1	<?xml version="1.0"?>\n<Clock xmlns:dt="urn:schemas-microsoft-com:datatypes"><Description dt:dt="string">E-Prime Primary Realtime Clock</Description><StartTime><Timestamp dt:dt="int">0</Timestamp><DateUtc dt:dt="string">2015-01-07T22:31:48Z</DateUtc></StartTime><FrequencyChanges><FrequencyChange><Frequency dt:dt="r8">2857441</Frequency><Timestamp dt:dt="r8">1246080588606</Timestamp><Current dt:dt…	59.946	1	540620235	2015-01-07	14:31:48		176	0	0	?	?	?	?	?	?	?	?	?	?	?	?	?	?	?	NULL	NULL	NULL	NULL	AB	1	NULL	NULL	NULL	Trainb	NULL	NULL	NULL	TrainInterleaved	NULL	NULL	NULL	c s	c s	0	0	1
Implicit Decision	28024	1	<?xml version="1.0"?>\n<Clock xmlns:dt="urn:schemas-microsoft-com:datatypes"><Description dt:dt="string">E-Prime Primary Realtime Clock</Description><StartTime><Timestamp dt:dt="int">0</Timestamp><DateUtc dt:dt="string">2015-01-07T22:31:48Z</DateUtc></StartTime><FrequencyChanges><FrequencyChange><Frequency dt:dt="r8">2857441</Frequency><Timestamp dt:dt="r8">1246080588606</Timestamp><Current dt:dt…	59.946	1	540620235	2015-01-07	14:31:48		177	0	0	?	?	?	?	?	?	?	?	?	?	?	?	?	?	?	NULL	NULL	NULL	NULL	CD	1	NULL	NULL	NULL	Trainb	NULL	NULL	NULL	TrainInterleaved	NULL	NULL	NULL	k 7	k 7	0	0	1
Implicit Decision	28024	1	<?xml version="1.0"?>\n<Clock xmlns:dt="urn:schemas-microsoft-com:datatypes"><Description dt:dt="string">E-Prime Primary Realtime Clock</Description><StartTime><Timestamp dt:dt="int">0</Timestamp><DateUtc dt:dt="string">2015-01-07T22:31:48Z</DateUtc></StartTime><FrequencyChanges><FrequencyChange><Frequency dt:dt="r8">2857441</Frequency><Timestamp dt:dt="r8">1246080588606</Timestamp><Current dt:dt…	59.946	1	540620235	2015-01-07	14:31:48		178	1	1	?	?	?	?	?	?	?	?	?	?	?	?	?	?	?	NULL	NULL	NULL	NULL	AB	0	NULL	NULL	NULL	Trainb	NULL	NULL	NULL	TrainInterleaved	NULL	NULL	NULL	s c	s c	1	1	1
Implicit Decision	28024	1	<?xml version="1.0"?>\n<Clock xmlns:dt="urn:schemas-microsoft-com:datatypes"><Description dt:dt="string">E-Prime Primary Realtime Clock</Description><StartTime><Timestamp dt:dt="int">0</Timestamp><DateUtc dt:dt="string">2015-01-07T22:31:48Z</DateUtc></StartTime><FrequencyChanges><FrequencyChange><Frequency dt:dt="r8">2857441</Frequency><Timestamp dt:dt="r8">1246080588606</Timestamp><Current dt:dt…	59.946	1	540620235	2015-01-07	14:31:48		179	0	0	?	?	?	?	?	?	?	?	?	?	?	?	?	?	?	NULL	NULL	NULL	NULL	EF	1	NULL	NULL	NULL	Trainb	NULL	NULL	NULL	TrainInterleaved	NULL	NULL	NULL	r 0	r 0	0	0	1
Implicit Decision	28024	1	<?xml version="1.0"?>\n<Clock xmlns:dt="urn:schemas-microsoft-com:datatypes"><Description dt:dt="string">E-Prime Primary Realtime Clock</Description><StartTime><Timestamp dt:dt="int">0</Timestamp><DateUtc dt:dt="string">2015-01-07T22:31:48Z</DateUtc></StartTime><FrequencyChanges><FrequencyChange><Frequency dt:dt="r8">2857441</Frequency><Timestamp dt:dt="r8">1246080588606</Timestamp><Current dt:dt…	59.946	1	540620235	2015-01-07	14:31:48		180	0	1	?	?	?	?	?	?	?	?	?	?	?	?	?	?	?	NULL	NULL	NULL	NULL	CD	0	NULL	NULL	NULL	Trainb	NULL	NULL	NULL	TrainInterleaved	NULL	NULL	NULL	7 k	7 k	0	1	0
Implicit Decision	28024	1	<?xml version="1.0"?>\n<Clock xmlns:dt="urn:schemas-microsoft-com:datatypes"><Description dt:dt="string">E-Prime Primary Realtime Clock</Description><StartTime><Timestamp dt:dt="int">0</Timestamp><DateUtc dt:dt="string">2015-01-07T22:31:48Z</DateUtc></StartTime><FrequencyChanges><FrequencyChange><Frequency dt:dt="r8">2857441</Frequency><Timestamp dt:dt="r8">1246080588606</Timestamp><Current dt:dt…	59.946	1	540620235	2015-01-07	14:31:48		181	0	1	?	?	?	?	?	?	?	?	?	?	?	?	?	?	?	NULL	NULL	NULL	NULL	EF	0	NULL	NULL	NULL	Trainb	NULL	NULL	NULL	TrainInterleaved	NULL	NULL	NULL	0 r	0 r	0	1	0
Implicit Decision	28024	1	<?xml version="1.0"?>\n<Clock xmlns:dt="urn:schemas-microsoft-com:datatypes"><Description dt:dt="string">E-Prime Primary Realtime Clock</Description><StartTime><Timestamp dt:dt="int">0</Timestamp><DateUtc dt:dt="string">2015-01-07T22:31:48Z</DateUtc></StartTime><FrequencyChanges><FrequencyChange><Frequency dt:dt="r8">2857441</Frequency><Timestamp dt:dt="r8">1246080588606</Timestamp><Current dt:dt…	59.946	1	540620235	2015-01-07	14:31:48		182	0	1	?	?	?	?	?	?	?	?	?	?	?	?	?	?	?	NULL	NULL	NULL	NULL	AB	0	NULL	NULL	NULL	Trainb	NULL	NULL	NULL	TrainInterleaved	NULL	NULL	NULL	c s	c s	1	1	1
Implicit Decision	28024	1	<?xml version="1.0"?>\n<Clock xmlns:dt="urn:schemas-microsoft-com:datatypes"><Description dt:dt="string">E-Prime Primary Realtime Clock</Description><StartTime><Timestamp dt:dt="int">0</Timestamp><DateUtc dt:dt="string">2015-01-07T22:31:48Z</DateUtc></StartTime><FrequencyChanges><FrequencyChange><Frequency dt:dt="r8">2857441</Frequency><Timestamp dt:dt="r8">1246080588606</Timestamp><Current dt:dt…	59.946	1	540620235	2015-01-07	14:31:48		183	0	0	?	?	?	?	?	?	?	?	?	?	?	?	?	?	?	NULL	NULL	NULL	NULL	EF	1	NULL	NULL	NULL	Trainb	NULL	NULL	NULL	TrainInterleaved	NULL	NULL	NULL	r 0	r 0	0	0	1
Implicit Decision	28024	1	<?xml version="1.0"?>\n<Clock xmlns:dt="urn:schemas-microsoft-com:datatypes"><Description dt:dt="string">E-Prime Primary Realtime Clock</Description><StartTime><Timestamp dt:dt="int">0</Timestamp><DateUtc dt:dt="string">2015-01-07T22:31:48Z</DateUtc></StartTime><FrequencyChanges><FrequencyChange><Frequency dt:dt="r8">2857441</Frequency><Timestamp dt:dt="r8">1246080588606</Timestamp><Current dt:dt…	59.946	1	540620235	2015-01-07	14:31:48		184	1	1	?	?	?	?	?	?	?	?	?	?	?	?	?	?	?	NULL	NULL	NULL	NULL	CD	0	NULL	NULL	NULL	Trainb	NULL	NULL	NULL	TrainInterleaved	NULL	NULL	NULL	k 7	k 7	0	1	0
Implicit Decision	28024	1	<?xml version="1.0"?>\n<Clock xmlns:dt="urn:schemas-microsoft-com:datatypes"><Description dt:dt="string">E-Prime Primary Realtime Clock</Description><StartTime><Timestamp dt:dt="int">0</Timestamp><DateUtc dt:dt="string">2015-01-07T22:31:48Z</DateUtc></StartTime><FrequencyChanges><FrequencyChange><Frequency dt:dt="r8">2857441</Frequency><Timestamp dt:dt="r8">1246080588606</Timestamp><Current dt:dt…	59.946	1	540620235	2015-01-07	14:31:48		185	1	1	?	?	?	?	?	?	?	?	?	?	?	?	?	?	?	NULL	NULL	NULL	NULL	AB	0	NULL	NULL	NULL	Trainb	NULL	NULL	NULL	TrainInterleaved	NULL	NULL	NULL	s c	s c	1	1	1
Implicit Decision	28024	1	<?xml version="1.0"?>\n<Clock xmlns:dt="urn:schemas-microsoft-com:datatypes"><Description dt:dt="string">E-Prime Primary Realtime Clock</Description><StartTime><Timestamp dt:dt="int">0</Timestamp><DateUtc dt:dt="string">2015-01-07T22:31:48Z</DateUtc></StartTime><FrequencyChanges><FrequencyChange><Frequency dt:dt="r8">2857441</Frequency><Timestamp dt:dt="r8">1246080588606</Timestamp><Current dt:dt…	59.946	1	540620235	2015-01-07	14:31:48		186	1	1	?	?	?	?	?	?	?	?	?	?	?	?	?	?	?	NULL	NULL	NULL	NULL	EF	0	NULL	NULL	NULL	Trainb	NULL	NULL	NULL	TrainInterleaved	NULL	NULL	NULL	0 r	0 r	1	1	1
Implicit Decision	28024	1	<?xml version="1.0"?>\n<Clock xmlns:dt="urn:schemas-microsoft-com:datatypes"><Description dt:dt="string">E-Prime Primary Realtime Clock</Description><StartTime><Timestamp dt:dt="int">0</Timestamp><DateUtc dt:dt="string">2015-01-07T22:31:48Z</DateUtc></StartTime><FrequencyChanges><FrequencyChange><Frequency dt:dt="r8">2857441</Frequency><Timestamp dt:dt="r8">1246080588606</Timestamp><Current dt:dt…	59.946	1	540620235	2015-01-07	14:31:48		187	0	0	?	?	?	?	?	?	?	?	?	?	?	?	?	?	?	NULL	NULL	NULL	NULL	AB	1	NULL	NULL	NULL	Trainb	NULL	NULL	NULL	TrainInterleaved	NULL	NULL	NULL	c s	c s	0	0	1
Implicit Decision	28024	1	<?xml version="1.0"?>\n<Clock xmlns:dt="urn:schemas-microsoft-com:datatypes"><Description dt:dt="string">E-Prime Primary Realtime Clock</Description><StartTime><Timestamp dt:dt="int">0</Timestamp><DateUtc dt:dt="string">2015-01-07T22:31:48Z</DateUtc></StartTime><FrequencyChanges><FrequencyChange><Frequency dt:dt="r8">2857441</Frequency><Timestamp dt:dt="r8">1246080588606</Timestamp><Current dt:dt…	59.946	1	540620235	2015-01-07	14:31:48		188	0	0	?	?	?	?	?	?	?	?	?	?	?	?	?	?	?	NULL	NULL	NULL	NULL	CD	1	NULL	NULL	NULL	Trainb	NULL	NULL	NULL	TrainInterleaved	NULL	NULL	NULL	7 k	7 k	1	0	0
Implicit Decision	28024	1	<?xml version="1.0"?>\n<Clock xmlns:dt="urn:schemas-microsoft-com:datatypes"><Description dt:dt="string">E-Prime Primary Realtime Clock</Description><StartTime><Timestamp dt:dt="int">0</Timestamp><DateUtc dt:dt="string">2015-01-07T22:31:48Z</DateUtc></StartTime><FrequencyChanges><FrequencyChange><Frequency dt:dt="r8">2857441</Frequency><Timestamp dt:dt="r8">1246080588606</Timestamp><Current dt:dt…	59.946	1	540620235	2015-01-07	14:31:48		189	0	1	?	?	?	?	?	?	?	?	?	?	?	?	?	?	?	NULL	NULL	NULL	NULL	AB	0	NULL	NULL	NULL	Trainb	NULL	NULL	NULL	TrainInterleaved	NULL	NULL	NULL	s c	s c	0	1	0
Implicit Decision	28024	1	<?xml version="1.0"?>\n<Clock xmlns:dt="urn:schemas-microsoft-com:datatypes"><Description dt:dt="string">E-Prime Primary Realtime Clock</Description><StartTime><Timestamp dt:dt="int">0</Timestamp><DateUtc dt:dt="string">2015-01-07T22:31:48Z</DateUtc></StartTime><FrequencyChanges><FrequencyChange><Frequency dt:dt="r8">2857441</Frequency><Timestamp dt:dt="r8">1246080588606</Timestamp><Current dt:dt…	59.946	1	540620235	2015-01-07	14:31:48		190	1	0	?	?	?	?	?	?	?	?	?	?	?	?	?	?	?	NULL	NULL	NULL	NULL	CD	1	NULL	NULL	NULL	Trainb	NULL	NULL	NULL	TrainInterleaved	NULL	NULL	NULL	k 7	k 7	1	0	0
Implicit Decision	28024	1	<?xml version="1.0"?>\n<Clock xmlns:dt="urn:schemas-microsoft-com:datatypes"><Description dt:dt="string">E-Prime Primary Realtime Clock</Description><StartTime><Timestamp dt:dt="int">0</Timestamp><DateUtc dt:dt="string">2015-01-07T22:31:48Z</DateUtc></StartTime><FrequencyChanges><FrequencyChange><Frequency dt:dt="r8">2857441</Frequency><Timestamp dt:dt="r8">1246080588606</Timestamp><Current dt:dt…	59.946	1	540620235	2015-01-07	14:31:48		191	1	1	?	?	?	?	?	?	?	?	?	?	?	?	?	?	?	NULL	NULL	NULL	NULL	EF	0	NULL	NULL	NULL	Trainb	NULL	NULL	NULL	TrainInterleaved	NULL	NULL	NULL	r 0	r 0	0	1	0
Implicit Decision	28024	1	<?xml version="1.0"?>\n<Clock xmlns:dt="urn:schemas-microsoft-com:datatypes"><Description dt:dt="string">E-Prime Primary Realtime Clock</Description><StartTime><Timestamp dt:dt="int">0</Timestamp><DateUtc dt:dt="string">2015-01-07T22:31:48Z</DateUtc></StartTime><FrequencyChanges><FrequencyChange><Frequency dt:dt="r8">2857441</Frequency><Timestamp dt:dt="r8">1246080588606</Timestamp><Current dt:dt…	59.946	1	540620235	2015-01-07	14:31:48		192	NULL	NULL	NULL	NULL	NULL	NULL	NULL	NULL	NULL	NULL	NULL	NULL	NULL	NULL	NULL	NULL	NULL	NULL	NULL	NULL	NULL	1	NULL	NULL	NULL	NULL	Rest4	1	3	3	RestbeforeTest	NULL	NULL	NULL	NULL	NULL	NULL	NULL	NULL
Implicit Decision	28024	1	<?xml version="1.0"?>\n<Clock xmlns:dt="urn:schemas-microsoft-com:datatypes"><Description dt:dt="string">E-Prime Primary Realtime Clock</Description><StartTime><Timestamp dt:dt="int">0</Timestamp><DateUtc dt:dt="string">2015-01-07T22:31:48Z</DateUtc></StartTime><FrequencyChanges><FrequencyChange><Frequency dt:dt="r8">2857441</Frequency><Timestamp dt:dt="r8">1246080588606</Timestamp><Current dt:dt…	59.946	1	540620235	2015-01-07	14:31:48		193	0	1	?	?	?	?	?	?	?	?	?	?	?	?	?	?	?	NULL	NULL	NULL	NULL	EF	0	NULL	NULL	NULL	Trainb	NULL	NULL	NULL	TrainInterleaved	NULL	NULL	NULL	0 r	0 r	0	1	0
Implicit Decision	28024	1	<?xml version="1.0"?>\n<Clock xmlns:dt="urn:schemas-microsoft-com:datatypes"><Description dt:dt="string">E-Prime Primary Realtime Clock</Description><StartTime><Timestamp dt:dt="int">0</Timestamp><DateUtc dt:dt="string">2015-01-07T22:31:48Z</DateUtc></StartTime><FrequencyChanges><FrequencyChange><Frequency dt:dt="r8">2857441</Frequency><Timestamp dt:dt="r8">1246080588606</Timestamp><Current dt:dt…	59.946	1	540620235	2015-01-07	14:31:48		194	1	1	?	?	?	?	?	?	?	?	?	?	?	?	?	?	?	NULL	NULL	NULL	NULL	CD	0	NULL	NULL	NULL	Trainb	NULL	NULL	NULL	TrainInterleaved	NULL	NULL	NULL	7 k	7 k	1	1	1
Implicit Decision	28024	1	<?xml version="1.0"?>\n<Clock xmlns:dt="urn:schemas-microsoft-com:datatypes"><Description dt:dt="string">E-Prime Primary Realtime Clock</Description><StartTime><Timestamp dt:dt="int">0</Timestamp><DateUtc dt:dt="string">2015-01-07T22:31:48Z</DateUtc></StartTime><FrequencyChanges><FrequencyChange><Frequency dt:dt="r8">2857441</Frequency><Timestamp dt:dt="r8">1246080588606</Timestamp><Current dt:dt…	59.946	1	540620235	2015-01-07	14:31:48		195	1	1	?	?	?	?	?	?	?	?	?	?	?	?	?	?	?	NULL	NULL	NULL	NULL	AB	0	NULL	NULL	NULL	Trainb	NULL	NULL	NULL	TrainInterleaved	NULL	NULL	NULL	c s	c s	0	1	0
Implicit Decision	28024	1	<?xml version="1.0"?>\n<Clock xmlns:dt="urn:schemas-microsoft-com:datatypes"><Description dt:dt="string">E-Prime Primary Realtime Clock</Description><StartTime><Timestamp dt:dt="int">0</Timestamp><DateUtc dt:dt="string">2015-01-07T22:31:48Z</DateUtc></StartTime><FrequencyChanges><FrequencyChange><Frequency dt:dt="r8">2857441</Frequency><Timestamp dt:dt="r8">1246080588606</Timestamp><Current dt:dt…	59.946	1	540620235	2015-01-07	14:31:48		196	0	0	?	?	?	?	?	?	?	?	?	?	?	?	?	?	?	NULL	NULL	NULL	NULL	EF	1	NULL	NULL	NULL	Trainb	NULL	NULL	NULL	TrainInterleaved	NULL	NULL	NULL	r 0	r 0	0	0	1
Implicit Decision	28024	1	<?xml version="1.0"?>\n<Clock xmlns:dt="urn:schemas-microsoft-com:datatypes"><Description dt:dt="string">E-Prime Primary Realtime Clock</Description><StartTime><Timestamp dt:dt="int">0</Timestamp><DateUtc dt:dt="string">2015-01-07T22:31:48Z</DateUtc></StartTime><FrequencyChanges><FrequencyChange><Frequency dt:dt="r8">2857441</Frequency><Timestamp dt:dt="r8">1246080588606</Timestamp><Current dt:dt…	59.946	1	540620235	2015-01-07	14:31:48		197	0	0	?	?	?	?	?	?	?	?	?	?	?	?	?	?	?	NULL	NULL	NULL	NULL	CD	1	NULL	NULL	NULL	Trainb	NULL	NULL	NULL	TrainInterleaved	NULL	NULL	NULL	k 7	k 7	0	0	1
Implicit Decision	28024	1	<?xml version="1.0"?>\n<Clock xmlns:dt="urn:schemas-microsoft-com:datatypes"><Description dt:dt="string">E-Prime Primary Realtime Clock</Description><StartTime><Timestamp dt:dt="int">0</Timestamp><DateUtc dt:dt="string">2015-01-07T22:31:48Z</DateUtc></StartTime><FrequencyChanges><FrequencyChange><Frequency dt:dt="r8">2857441</Frequency><Timestamp dt:dt="r8">1246080588606</Timestamp><Current dt:dt…	59.946	1	540620235	2015-01-07	14:31:48		198	1	1	?	?	?	?	?	?	?	?	?	?	?	?	?	?	?	NULL	NULL	NULL	NULL	AB	0	NULL	NULL	NULL	Trainb	NULL	NULL	NULL	TrainInterleaved	NULL	NULL	NULL	s c	s c	1	1	1
Implicit Decision	28024	1	<?xml version="1.0"?>\n<Clock xmlns:dt="urn:schemas-microsoft-com:datatypes"><Description dt:dt="string">E-Prime Primary Realtime Clock</Description><StartTime><Timestamp dt:dt="int">0</Timestamp><DateUtc dt:dt="string">2015-01-07T22:31:48Z</DateUtc></StartTime><FrequencyChanges><FrequencyChange><Frequency dt:dt="r8">2857441</Frequency><Timestamp dt:dt="r8">1246080588606</Timestamp><Current dt:dt…	59.946	1	540620235	2015-01-07	14:31:48		199	0	1	?	?	?	?	?	?	?	?	?	?	?	?	?	?	?	NULL	NULL	NULL	NULL	AB	0	NULL	NULL	NULL	Trainb	NULL	NULL	NULL	TrainInterleaved	NULL	NULL	NULL	c s	c s	1	1	1
Implicit Decision	28024	1	<?xml version="1.0"?>\n<Clock xmlns:dt="urn:schemas-microsoft-com:datatypes"><Description dt:dt="string">E-Prime Primary Realtime Clock</Description><StartTime><Timestamp dt:dt="int">0</Timestamp><DateUtc dt:dt="string">2015-01-07T22:31:48Z</DateUtc></StartTime><FrequencyChanges><FrequencyChange><Frequency dt:dt="r8">2857441</Frequency><Timestamp dt:dt="r8">1246080588606</Timestamp><Current dt:dt…	59.946	1	540620235	2015-01-07	14:31:48		200	0	1	?	?	?	?	?	?	?	?	?	?	?	?	?	?	?	NULL	NULL	NULL	NULL	EF	0	NULL	NULL	NULL	Trainb	NULL	NULL	NULL	TrainInterleaved	NULL	NULL	NULL	0 r	0 r	0	1	0
Implicit Decision	28024	1	<?xml version="1.0"?>\n<Clock xmlns:dt="urn:schemas-microsoft-com:datatypes"><Description dt:dt="string">E-Prime Primary Realtime Clock</Description><StartTime><Timestamp dt:dt="int">0</Timestamp><DateUtc dt:dt="string">2015-01-07T22:31:48Z</DateUtc></StartTime><FrequencyChanges><FrequencyChange><Frequency dt:dt="r8">2857441</Frequency><Timestamp dt:dt="r8">1246080588606</Timestamp><Current dt:dt…	59.946	1	540620235	2015-01-07	14:31:48		201	0	1	?	?	?	?	?	?	?	?	?	?	?	?	?	?	?	NULL	NULL	NULL	NULL	CD	0	NULL	NULL	NULL	Trainb	NULL	NULL	NULL	TrainInterleaved	NULL	NULL	NULL	7 k	7 k	0	1	0
Implicit Decision	28024	1	<?xml version="1.0"?>\n<Clock xmlns:dt="urn:schemas-microsoft-com:datatypes"><Description dt:dt="string">E-Prime Primary Realtime Clock</Description><StartTime><Timestamp dt:dt="int">0</Timestamp><DateUtc dt:dt="string">2015-01-07T22:31:48Z</DateUtc></StartTime><FrequencyChanges><FrequencyChange><Frequency dt:dt="r8">2857441</Frequency><Timestamp dt:dt="r8">1246080588606</Timestamp><Current dt:dt…	59.946	1	540620235	2015-01-07	14:31:48		202	1	1	?	?	?	?	?	?	?	?	?	?	?	?	?	?	?	NULL	NULL	NULL	NULL	EF	0	NULL	NULL	NULL	Trainb	NULL	NULL	NULL	TrainInterleaved	NULL	NULL	NULL	r 0	r 0	0	1	0
Implicit Decision	28024	1	<?xml version="1.0"?>\n<Clock xmlns:dt="urn:schemas-microsoft-com:datatypes"><Description dt:dt="string">E-Prime Primary Realtime Clock</Description><StartTime><Timestamp dt:dt="int">0</Timestamp><DateUtc dt:dt="string">2015-01-07T22:31:48Z</DateUtc></StartTime><FrequencyChanges><FrequencyChange><Frequency dt:dt="r8">2857441</Frequency><Timestamp dt:dt="r8">1246080588606</Timestamp><Current dt:dt…	59.946	1	540620235	2015-01-07	14:31:48		203	1	0	?	?	?	?	?	?	?	?	?	?	?	?	?	?	?	NULL	NULL	NULL	NULL	CD	1	NULL	NULL	NULL	Trainb	NULL	NULL	NULL	TrainInterleaved	NULL	NULL	NULL	k 7	k 7	1	0	0
Implicit Decision	28024	1	<?xml version="1.0"?>\n<Clock xmlns:dt="urn:schemas-microsoft-com:datatypes"><Description dt:dt="string">E-Prime Primary Realtime Clock</Description><StartTime><Timestamp dt:dt="int">0</Timestamp><DateUtc dt:dt="string">2015-01-07T22:31:48Z</DateUtc></StartTime><FrequencyChanges><FrequencyChange><Frequency dt:dt="r8">2857441</Frequency><Timestamp dt:dt="r8">1246080588606</Timestamp><Current dt:dt…	59.946	1	540620235	2015-01-07	14:31:48		204	0	1	?	?	?	?	?	?	?	?	?	?	?	?	?	?	?	NULL	NULL	NULL	NULL	AB	0	NULL	NULL	NULL	Trainb	NULL	NULL	NULL	TrainInterleaved	NULL	NULL	NULL	s c	s c	0	1	0
Implicit Decision	28024	1	<?xml version="1.0"?>\n<Clock xmlns:dt="urn:schemas-microsoft-com:datatypes"><Description dt:dt="string">E-Prime Primary Realtime Clock</Description><StartTime><Timestamp dt:dt="int">0</Timestamp><DateUtc dt:dt="string">2015-01-07T22:31:48Z</DateUtc></StartTime><FrequencyChanges><FrequencyChange><Frequency dt:dt="r8">2857441</Frequency><Timestamp dt:dt="r8">1246080588606</Timestamp><Current dt:dt…	59.946	1	540620235	2015-01-07	14:31:48		205	0	1	?	?	?	?	?	?	?	?	?	?	?	?	?	?	?	NULL	NULL	NULL	NULL	EF	0	NULL	NULL	NULL	Trainb	NULL	NULL	NULL	TrainInterleaved	NULL	NULL	NULL	0 r	0 r	0	1	0
Implicit Decision	28024	1	<?xml version="1.0"?>\n<Clock xmlns:dt="urn:schemas-microsoft-com:datatypes"><Description dt:dt="string">E-Prime Primary Realtime Clock</Description><StartTime><Timestamp dt:dt="int">0</Timestamp><DateUtc dt:dt="string">2015-01-07T22:31:48Z</DateUtc></StartTime><FrequencyChanges><FrequencyChange><Frequency dt:dt="r8">2857441</Frequency><Timestamp dt:dt="r8">1246080588606</Timestamp><Current dt:dt…	59.946	1	540620235	2015-01-07	14:31:48		206	1	1	?	?	?	?	?	?	?	?	?	?	?	?	?	?	?	NULL	NULL	NULL	NULL	CD	0	NULL	NULL	NULL	Trainb	NULL	NULL	NULL	TrainInterleaved	NULL	NULL	NULL	7 k	7 k	1	1	1
Implicit Decision	28024	1	<?xml version="1.0"?>\n<Clock xmlns:dt="urn:schemas-microsoft-com:datatypes"><Description dt:dt="string">E-Prime Primary Realtime Clock</Description><StartTime><Timestamp dt:dt="int">0</Timestamp><DateUtc dt:dt="string">2015-01-07T22:31:48Z</DateUtc></StartTime><FrequencyChanges><FrequencyChange><Frequency dt:dt="r8">2857441</Frequency><Timestamp dt:dt="r8">1246080588606</Timestamp><Current dt:dt…	59.946	1	540620235	2015-01-07	14:31:48		207	0	0	?	?	?	?	?	?	?	?	?	?	?	?	?	?	?	NULL	NULL	NULL	NULL	AB	1	NULL	NULL	NULL	Trainb	NULL	NULL	NULL	TrainInterleaved	NULL	NULL	NULL	c s	c s	0	0	1
Implicit Decision	28024	1	<?xml version="1.0"?>\n<Clock xmlns:dt="urn:schemas-microsoft-com:datatypes"><Description dt:dt="string">E-Prime Primary Realtime Clock</Description><StartTime><Timestamp dt:dt="int">0</Timestamp><DateUtc dt:dt="string">2015-01-07T22:31:48Z</DateUtc></StartTime><FrequencyChanges><FrequencyChange><Frequency dt:dt="r8">2857441</Frequency><Timestamp dt:dt="r8">1246080588606</Timestamp><Current dt:dt…	59.946	1	540620235	2015-01-07	14:31:48		208	0	0	?	?	?	?	?	?	?	?	?	?	?	?	?	?	?	NULL	NULL	NULL	NULL	CD	1	NULL	NULL	NULL	Trainb	NULL	NULL	NULL	TrainInterleaved	NULL	NULL	NULL	k 7	k 7	0	0	1
Implicit Decision	28024	1	<?xml version="1.0"?>\n<Clock xmlns:dt="urn:schemas-microsoft-com:datatypes"><Description dt:dt="string">E-Prime Primary Realtime Clock</Description><StartTime><Timestamp dt:dt="int">0</Timestamp><DateUtc dt:dt="string">2015-01-07T22:31:48Z</DateUtc></StartTime><FrequencyChanges><FrequencyChange><Frequency dt:dt="r8">2857441</Frequency><Timestamp dt:dt="r8">1246080588606</Timestamp><Current dt:dt…	59.946	1	540620235	2015-01-07	14:31:48		209	0	1	?	?	?	?	?	?	?	?	?	?	?	?	?	?	?	NULL	NULL	NULL	NULL	AB	0	NULL	NULL	NULL	Trainb	NULL	NULL	NULL	TrainInterleaved	NULL	NULL	NULL	s c	s c	0	1	0
Implicit Decision	28024	1	<?xml version="1.0"?>\n<Clock xmlns:dt="urn:schemas-microsoft-com:datatypes"><Description dt:dt="string">E-Prime Primary Realtime Clock</Description><StartTime><Timestamp dt:dt="int">0</Timestamp><DateUtc dt:dt="string">2015-01-07T22:31:48Z</DateUtc></StartTime><FrequencyChanges><FrequencyChange><Frequency dt:dt="r8">2857441</Frequency><Timestamp dt:dt="r8">1246080588606</Timestamp><Current dt:dt…	59.946	1	540620235	2015-01-07	14:31:48		210	1	1	?	?	?	?	?	?	?	?	?	?	?	?	?	?	?	NULL	NULL	NULL	NULL	EF	0	NULL	NULL	NULL	Trainb	NULL	NULL	NULL	TrainInterleaved	NULL	NULL	NULL	r 0	r 0	0	1	0
Implicit Decision	28024	1	<?xml version="1.0"?>\n<Clock xmlns:dt="urn:schemas-microsoft-com:datatypes"><Description dt:dt="string">E-Prime Primary Realtime Clock</Description><StartTime><Timestamp dt:dt="int">0</Timestamp><DateUtc dt:dt="string">2015-01-07T22:31:48Z</DateUtc></StartTime><FrequencyChanges><FrequencyChange><Frequency dt:dt="r8">2857441</Frequency><Timestamp dt:dt="r8">1246080588606</Timestamp><Current dt:dt…	59.946	1	540620235	2015-01-07	14:31:48		211	0	1	?	?	?	?	?	?	?	?	?	?	?	?	?	?	?	NULL	NULL	NULL	NULL	CD	0	NULL	NULL	NULL	Trainb	NULL	NULL	NULL	TrainInterleaved	NULL	NULL	NULL	7 k	7 k	0	1	0
Implicit Decision	28024	1	<?xml version="1.0"?>\n<Clock xmlns:dt="urn:schemas-microsoft-com:datatypes"><Description dt:dt="string">E-Prime Primary Realtime Clock</Description><StartTime><Timestamp dt:dt="int">0</Timestamp><DateUtc dt:dt="string">2015-01-07T22:31:48Z</DateUtc></StartTime><FrequencyChanges><FrequencyChange><Frequency dt:dt="r8">2857441</Frequency><Timestamp dt:dt="r8">1246080588606</Timestamp><Current dt:dt…	59.946	1	540620235	2015-01-07	14:31:48		212	0	0	?	?	?	?	?	?	?	?	?	?	?	?	?	?	?	NULL	NULL	NULL	NULL	AB	1	NULL	NULL	NULL	Trainb	NULL	NULL	NULL	TrainInterleaved	NULL	NULL	NULL	c s	c s	0	0	1
Implicit Decision	28024	1	<?xml version="1.0"?>\n<Clock xmlns:dt="urn:schemas-microsoft-com:datatypes"><Description dt:dt="string">E-Prime Primary Realtime Clock</Description><StartTime><Timestamp dt:dt="int">0</Timestamp><DateUtc dt:dt="string">2015-01-07T22:31:48Z</DateUtc></StartTime><FrequencyChanges><FrequencyChange><Frequency dt:dt="r8">2857441</Frequency><Timestamp dt:dt="r8">1246080588606</Timestamp><Current dt:dt…	59.946	1	540620235	2015-01-07	14:31:48		213	0	1	?	?	?	?	?	?	?	?	?	?	?	?	?	?	?	NULL	NULL	NULL	NULL	EF	0	NULL	NULL	NULL	Trainb	NULL	NULL	NULL	TrainInterleaved	NULL	NULL	NULL	0 r	0 r	0	1	0
Implicit Decision	28024	1	<?xml version="1.0"?>\n<Clock xmlns:dt="urn:schemas-microsoft-com:datatypes"><Description dt:dt="string">E-Prime Primary Realtime Clock</Description><StartTime><Timestamp dt:dt="int">0</Timestamp><DateUtc dt:dt="string">2015-01-07T22:31:48Z</DateUtc></StartTime><FrequencyChanges><FrequencyChange><Frequency dt:dt="r8">2857441</Frequency><Timestamp dt:dt="r8">1246080588606</Timestamp><Current dt:dt…	59.946	1	540620235	2015-01-07	14:31:48		214	1	1	?	?	?	?	?	?	?	?	?	?	?	?	?	?	?	NULL	NULL	NULL	NULL	AB	0	NULL	NULL	NULL	Trainb	NULL	NULL	NULL	TrainInterleaved	NULL	NULL	NULL	s c	s c	1	1	1
Implicit Decision	28024	1	<?xml version="1.0"?>\n<Clock xmlns:dt="urn:schemas-microsoft-com:datatypes"><Description dt:dt="string">E-Prime Primary Realtime Clock</Description><StartTime><Timestamp dt:dt="int">0</Timestamp><DateUtc dt:dt="string">2015-01-07T22:31:48Z</DateUtc></StartTime><FrequencyChanges><FrequencyChange><Frequency dt:dt="r8">2857441</Frequency><Timestamp dt:dt="r8">1246080588606</Timestamp><Current dt:dt…	59.946	1	540620235	2015-01-07	14:31:48		215	0	1	?	?	?	?	?	?	?	?	?	?	?	?	?	?	?	NULL	NULL	NULL	NULL	EF	0	NULL	NULL	NULL	Trainb	NULL	NULL	NULL	TrainInterleaved	NULL	NULL	NULL	r 0	r 0	1	1	1
Implicit Decision	28024	1	<?xml version="1.0"?>\n<Clock xmlns:dt="urn:schemas-microsoft-com:datatypes"><Description dt:dt="string">E-Prime Primary Realtime Clock</Description><StartTime><Timestamp dt:dt="int">0</Timestamp><DateUtc dt:dt="string">2015-01-07T22:31:48Z</DateUtc></StartTime><FrequencyChanges><FrequencyChange><Frequency dt:dt="r8">2857441</Frequency><Timestamp dt:dt="r8">1246080588606</Timestamp><Current dt:dt…	59.946	1	540620235	2015-01-07	14:31:48		216	0	1	?	?	?	?	?	?	?	?	?	?	?	?	?	?	?	NULL	NULL	NULL	NULL	CD	0	NULL	NULL	NULL	Trainb	NULL	NULL	NULL	TrainInterleaved	NULL	NULL	NULL	k 7	k 7	1	1	1
Implicit Decision	28024	1	<?xml version="1.0"?>\n<Clock xmlns:dt="urn:schemas-microsoft-com:datatypes"><Description dt:dt="string">E-Prime Primary Realtime Clock</Description><StartTime><Timestamp dt:dt="int">0</Timestamp><DateUtc dt:dt="string">2015-01-07T22:31:48Z</DateUtc></StartTime><FrequencyChanges><FrequencyChange><Frequency dt:dt="r8">2857441</Frequency><Timestamp dt:dt="r8">1246080588606</Timestamp><Current dt:dt…	59.946	1	540620235	2015-01-07	14:31:48		217	1	1	?	?	?	?	?	?	?	?	?	?	?	?	?	?	?	NULL	NULL	NULL	NULL	CD	0	NULL	NULL	NULL	Trainb	NULL	NULL	NULL	TrainInterleaved	NULL	NULL	NULL	7 k	7 k	1	1	1
Implicit Decision	28024	1	<?xml version="1.0"?>\n<Clock xmlns:dt="urn:schemas-microsoft-com:datatypes"><Description dt:dt="string">E-Prime Primary Realtime Clock</Description><StartTime><Timestamp dt:dt="int">0</Timestamp><DateUtc dt:dt="string">2015-01-07T22:31:48Z</DateUtc></StartTime><FrequencyChanges><FrequencyChange><Frequency dt:dt="r8">2857441</Frequency><Timestamp dt:dt="r8">1246080588606</Timestamp><Current dt:dt…	59.946	1	540620235	2015-01-07	14:31:48		218	1	1	?	?	?	?	?	?	?	?	?	?	?	?	?	?	?	NULL	NULL	NULL	NULL	EF	0	NULL	NULL	NULL	Trainb	NULL	NULL	NULL	TrainInterleaved	NULL	NULL	NULL	0 r	0 r	1	1	1
Implicit Decision	28024	1	<?xml version="1.0"?>\n<Clock xmlns:dt="urn:schemas-microsoft-com:datatypes"><Description dt:dt="string">E-Prime Primary Realtime Clock</Description><StartTime><Timestamp dt:dt="int">0</Timestamp><DateUtc dt:dt="string">2015-01-07T22:31:48Z</DateUtc></StartTime><FrequencyChanges><FrequencyChange><Frequency dt:dt="r8">2857441</Frequency><Timestamp dt:dt="r8">1246080588606</Timestamp><Current dt:dt…	59.946	1	540620235	2015-01-07	14:31:48		219	0	0	?	?	?	?	?	?	?	?	?	?	?	?	?	?	?	NULL	NULL	NULL	NULL	AB	1	NULL	NULL	NULL	Trainb	NULL	NULL	NULL	TrainInterleaved	NULL	NULL	NULL	c s	c s	0	0	1
Implicit Decision	28024	1	<?xml version="1.0"?>\n<Clock xmlns:dt="urn:schemas-microsoft-com:datatypes"><Description dt:dt="string">E-Prime Primary Realtime Clock</Description><StartTime><Timestamp dt:dt="int">0</Timestamp><DateUtc dt:dt="string">2015-01-07T22:31:48Z</DateUtc></StartTime><FrequencyChanges><FrequencyChange><Frequency dt:dt="r8">2857441</Frequency><Timestamp dt:dt="r8">1246080588606</Timestamp><Current dt:dt…	59.946	1	540620235	2015-01-07	14:31:48		220	1	0	?	?	?	?	?	?	?	?	?	?	?	?	?	?	?	NULL	NULL	NULL	NULL	EF	1	NULL	NULL	NULL	Trainb	NULL	NULL	NULL	TrainInterleaved	NULL	NULL	NULL	r 0	r 0	1	0	0
Implicit Decision	28024	1	<?xml version="1.0"?>\n<Clock xmlns:dt="urn:schemas-microsoft-com:datatypes"><Description dt:dt="string">E-Prime Primary Realtime Clock</Description><StartTime><Timestamp dt:dt="int">0</Timestamp><DateUtc dt:dt="string">2015-01-07T22:31:48Z</DateUtc></StartTime><FrequencyChanges><FrequencyChange><Frequency dt:dt="r8">2857441</Frequency><Timestamp dt:dt="r8">1246080588606</Timestamp><Current dt:dt…	59.946	1	540620235	2015-01-07	14:31:48		221	1	0	?	?	?	?	?	?	?	?	?	?	?	?	?	?	?	NULL	NULL	NULL	NULL	CD	1	NULL	NULL	NULL	Trainb	NULL	NULL	NULL	TrainInterleaved	NULL	NULL	NULL	k 7	k 7	1	0	0
Implicit Decision	28024	1	<?xml version="1.0"?>\n<Clock xmlns:dt="urn:schemas-microsoft-com:datatypes"><Description dt:dt="string">E-Prime Primary Realtime Clock</Description><StartTime><Timestamp dt:dt="int">0</Timestamp><DateUtc dt:dt="string">2015-01-07T22:31:48Z</DateUtc></StartTime><FrequencyChanges><FrequencyChange><Frequency dt:dt="r8">2857441</Frequency><Timestamp dt:dt="r8">1246080588606</Timestamp><Current dt:dt…	59.946	1	540620235	2015-01-07	14:31:48		222	0	1	?	?	?	?	?	?	?	?	?	?	?	?	?	?	?	NULL	NULL	NULL	NULL	AB	0	NULL	NULL	NULL	Trainb	NULL	NULL	NULL	TrainInterleaved	NULL	NULL	NULL	s c	s c	0	1	0
Implicit Decision	28024	1	<?xml version="1.0"?>\n<Clock xmlns:dt="urn:schemas-microsoft-com:datatypes"><Description dt:dt="string">E-Prime Primary Realtime Clock</Description><StartTime><Timestamp dt:dt="int">0</Timestamp><DateUtc dt:dt="string">2015-01-07T22:31:48Z</DateUtc></StartTime><FrequencyChanges><FrequencyChange><Frequency dt:dt="r8">2857441</Frequency><Timestamp dt:dt="r8">1246080588606</Timestamp><Current dt:dt…	59.946	1	540620235	2015-01-07	14:31:48		223	1	0	?	?	?	?	?	?	?	?	?	?	?	?	?	?	?	NULL	NULL	NULL	NULL	AB	1	NULL	NULL	NULL	Trainb	NULL	NULL	NULL	TrainInterleaved	NULL	NULL	NULL	c s	c s	1	0	0
Implicit Decision	28024	1	<?xml version="1.0"?>\n<Clock xmlns:dt="urn:schemas-microsoft-com:datatypes"><Description dt:dt="string">E-Prime Primary Realtime Clock</Description><StartTime><Timestamp dt:dt="int">0</Timestamp><DateUtc dt:dt="string">2015-01-07T22:31:48Z</DateUtc></StartTime><FrequencyChanges><FrequencyChange><Frequency dt:dt="r8">2857441</Frequency><Timestamp dt:dt="r8">1246080588606</Timestamp><Current dt:dt…	59.946	1	540620235	2015-01-07	14:31:48		224	0	0	?	?	?	?	?	?	?	?	?	?	?	?	?	?	?	NULL	NULL	NULL	NULL	CD	1	NULL	NULL	NULL	Trainb	NULL	NULL	NULL	TrainInterleaved	NULL	NULL	NULL	7 k	7 k	1	0	0
Implicit Decision	28024	1	<?xml version="1.0"?>\n<Clock xmlns:dt="urn:schemas-microsoft-com:datatypes"><Description dt:dt="string">E-Prime Primary Realtime Clock</Description><StartTime><Timestamp dt:dt="int">0</Timestamp><DateUtc dt:dt="string">2015-01-07T22:31:48Z</DateUtc></StartTime><FrequencyChanges><FrequencyChange><Frequency dt:dt="r8">2857441</Frequency><Timestamp dt:dt="r8">1246080588606</Timestamp><Current dt:dt…	59.946	1	540620235	2015-01-07	14:31:48		225	0	0	?	?	?	?	?	?	?	?	?	?	?	?	?	?	?	NULL	NULL	NULL	NULL	EF	1	NULL	NULL	NULL	Trainb	NULL	NULL	NULL	TrainInterleaved	NULL	NULL	NULL	0 r	0 r	1	0	0
Implicit Decision	28024	1	<?xml version="1.0"?>\n<Clock xmlns:dt="urn:schemas-microsoft-com:datatypes"><Description dt:dt="string">E-Prime Primary Realtime Clock</Description><StartTime><Timestamp dt:dt="int">0</Timestamp><DateUtc dt:dt="string">2015-01-07T22:31:48Z</DateUtc></StartTime><FrequencyChanges><FrequencyChange><Frequency dt:dt="r8">2857441</Frequency><Timestamp dt:dt="r8">1246080588606</Timestamp><Current dt:dt…	59.946	1	540620235	2015-01-07	14:31:48		226	1	0	?	?	?	?	?	?	?	?	?	?	?	?	?	?	?	NULL	NULL	NULL	NULL	EF	1	NULL	NULL	NULL	Trainb	NULL	NULL	NULL	TrainInterleaved	NULL	NULL	NULL	r 0	r 0	1	0	0
Implicit Decision	28024	1	<?xml version="1.0"?>\n<Clock xmlns:dt="urn:schemas-microsoft-com:datatypes"><Description dt:dt="string">E-Prime Primary Realtime Clock</Description><StartTime><Timestamp dt:dt="int">0</Timestamp><DateUtc dt:dt="string">2015-01-07T22:31:48Z</DateUtc></StartTime><FrequencyChanges><FrequencyChange><Frequency dt:dt="r8">2857441</Frequency><Timestamp dt:dt="r8">1246080588606</Timestamp><Current dt:dt…	59.946	1	540620235	2015-01-07	14:31:48		227	1	0	?	?	?	?	?	?	?	?	?	?	?	?	?	?	?	NULL	NULL	NULL	NULL	CD	1	NULL	NULL	NULL	Trainb	NULL	NULL	NULL	TrainInterleaved	NULL	NULL	NULL	k 7	k 7	1	0	0
Implicit Decision	28024	1	<?xml version="1.0"?>\n<Clock xmlns:dt="urn:schemas-microsoft-com:datatypes"><Description dt:dt="string">E-Prime Primary Realtime Clock</Description><StartTime><Timestamp dt:dt="int">0</Timestamp><DateUtc dt:dt="string">2015-01-07T22:31:48Z</DateUtc></StartTime><FrequencyChanges><FrequencyChange><Frequency dt:dt="r8">2857441</Frequency><Timestamp dt:dt="r8">1246080588606</Timestamp><Current dt:dt…	59.946	1	540620235	2015-01-07	14:31:48		228	0	1	?	?	?	?	?	?	?	?	?	?	?	?	?	?	?	NULL	NULL	NULL	NULL	AB	0	NULL	NULL	NULL	Trainb	NULL	NULL	NULL	TrainInterleaved	NULL	NULL	NULL	s c	s c	0	1	0
Implicit Decision	28024	1	<?xml version="1.0"?>\n<Clock xmlns:dt="urn:schemas-microsoft-com:datatypes"><Description dt:dt="string">E-Prime Primary Realtime Clock</Description><StartTime><Timestamp dt:dt="int">0</Timestamp><DateUtc dt:dt="string">2015-01-07T22:31:48Z</DateUtc></StartTime><FrequencyChanges><FrequencyChange><Frequency dt:dt="r8">2857441</Frequency><Timestamp dt:dt="r8">1246080588606</Timestamp><Current dt:dt…	59.946	1	540620235	2015-01-07	14:31:48		229	0	0	?	?	?	?	?	?	?	?	?	?	?	?	?	?	?	NULL	NULL	NULL	NULL	AB	1	NULL	NULL	NULL	Trainb	NULL	NULL	NULL	TrainInterleaved	NULL	NULL	NULL	c s	c s	0	0	1
Implicit Decision	28024	1	<?xml version="1.0"?>\n<Clock xmlns:dt="urn:schemas-microsoft-com:datatypes"><Description dt:dt="string">E-Prime Primary Realtime Clock</Description><StartTime><Timestamp dt:dt="int">0</Timestamp><DateUtc dt:dt="string">2015-01-07T22:31:48Z</DateUtc></StartTime><FrequencyChanges><FrequencyChange><Frequency dt:dt="r8">2857441</Frequency><Timestamp dt:dt="r8">1246080588606</Timestamp><Current dt:dt…	59.946	1	540620235	2015-01-07	14:31:48		230	0	0	?	?	?	?	?	?	?	?	?	?	?	?	?	?	?	NULL	NULL	NULL	NULL	EF	1	NULL	NULL	NULL	Trainb	NULL	NULL	NULL	TrainInterleaved	NULL	NULL	NULL	0 r	0 r	1	0	0
Implicit Decision	28024	1	<?xml version="1.0"?>\n<Clock xmlns:dt="urn:schemas-microsoft-com:datatypes"><Description dt:dt="string">E-Prime Primary Realtime Clock</Description><StartTime><Timestamp dt:dt="int">0</Timestamp><DateUtc dt:dt="string">2015-01-07T22:31:48Z</DateUtc></StartTime><FrequencyChanges><FrequencyChange><Frequency dt:dt="r8">2857441</Frequency><Timestamp dt:dt="r8">1246080588606</Timestamp><Current dt:dt…	59.946	1	540620235	2015-01-07	14:31:48		231	0	1	?	?	?	?	?	?	?	?	?	?	?	?	?	?	?	NULL	NULL	NULL	NULL	CD	0	NULL	NULL	NULL	Trainb	NULL	NULL	NULL	TrainInterleaved	NULL	NULL	NULL	7 k	7 k	0	1	0
Implicit Decision	28024	1	<?xml version="1.0"?>\n<Clock xmlns:dt="urn:schemas-microsoft-com:datatypes"><Description dt:dt="string">E-Prime Primary Realtime Clock</Description><StartTime><Timestamp dt:dt="int">0</Timestamp><DateUtc dt:dt="string">2015-01-07T22:31:48Z</DateUtc></StartTime><FrequencyChanges><FrequencyChange><Frequency dt:dt="r8">2857441</Frequency><Timestamp dt:dt="r8">1246080588606</Timestamp><Current dt:dt…	59.946	1	540620235	2015-01-07	14:31:48		232	0	1	?	?	?	?	?	?	?	?	?	?	?	?	?	?	?	NULL	NULL	NULL	NULL	AB	0	NULL	NULL	NULL	Trainb	NULL	NULL	NULL	TrainInterleaved	NULL	NULL	NULL	s c	s c	0	1	0
Implicit Decision	28024	1	<?xml version="1.0"?>\n<Clock xmlns:dt="urn:schemas-microsoft-com:datatypes"><Description dt:dt="string">E-Prime Primary Realtime Clock</Description><StartTime><Timestamp dt:dt="int">0</Timestamp><DateUtc dt:dt="string">2015-01-07T22:31:48Z</DateUtc></StartTime><FrequencyChanges><FrequencyChange><Frequency dt:dt="r8">2857441</Frequency><Timestamp dt:dt="r8">1246080588606</Timestamp><Current dt:dt…	59.946	1	540620235	2015-01-07	14:31:48		233	1	0	?	?	?	?	?	?	?	?	?	?	?	?	?	?	?	NULL	NULL	NULL	NULL	CD	1	NULL	NULL	NULL	Trainb	NULL	NULL	NULL	TrainInterleaved	NULL	NULL	NULL	k 7	k 7	1	0	0
Implicit Decision	28024	1	<?xml version="1.0"?>\n<Clock xmlns:dt="urn:schemas-microsoft-com:datatypes"><Description dt:dt="string">E-Prime Primary Realtime Clock</Description><StartTime><Timestamp dt:dt="int">0</Timestamp><DateUtc dt:dt="string">2015-01-07T22:31:48Z</DateUtc></StartTime><FrequencyChanges><FrequencyChange><Frequency dt:dt="r8">2857441</Frequency><Timestamp dt:dt="r8">1246080588606</Timestamp><Current dt:dt…	59.946	1	540620235	2015-01-07	14:31:48		234	1	0	?	?	?	?	?	?	?	?	?	?	?	?	?	?	?	NULL	NULL	NULL	NULL	EF	1	NULL	NULL	NULL	Trainb	NULL	NULL	NULL	TrainInterleaved	NULL	NULL	NULL	r 0	r 0	1	0	0
Implicit Decision	28024	1	<?xml version="1.0"?>\n<Clock xmlns:dt="urn:schemas-microsoft-com:datatypes"><Description dt:dt="string">E-Prime Primary Realtime Clock</Description><StartTime><Timestamp dt:dt="int">0</Timestamp><DateUtc dt:dt="string">2015-01-07T22:31:48Z</DateUtc></StartTime><FrequencyChanges><FrequencyChange><Frequency dt:dt="r8">2857441</Frequency><Timestamp dt:dt="r8">1246080588606</Timestamp><Current dt:dt…	59.946	1	540620235	2015-01-07	14:31:48		235	0	1	?	?	?	?	?	?	?	?	?	?	?	?	?	?	?	NULL	NULL	NULL	NULL	EF	0	NULL	NULL	NULL	Trainb	NULL	NULL	NULL	TrainInterleaved	NULL	NULL	NULL	0 r	0 r	0	1	0
Implicit Decision	28024	1	<?xml version="1.0"?>\n<Clock xmlns:dt="urn:schemas-microsoft-com:datatypes"><Description dt:dt="string">E-Prime Primary Realtime Clock</Description><StartTime><Timestamp dt:dt="int">0</Timestamp><DateUtc dt:dt="string">2015-01-07T22:31:48Z</DateUtc></StartTime><FrequencyChanges><FrequencyChange><Frequency dt:dt="r8">2857441</Frequency><Timestamp dt:dt="r8">1246080588606</Timestamp><Current dt:dt…	59.946	1	540620235	2015-01-07	14:31:48		236	1	1	?	?	?	?	?	?	?	?	?	?	?	?	?	?	?	NULL	NULL	NULL	NULL	CD	0	NULL	NULL	NULL	Trainb	NULL	NULL	NULL	TrainInterleaved	NULL	NULL	NULL	7 k	7 k	1	1	1
Implicit Decision	28024	1	<?xml version="1.0"?>\n<Clock xmlns:dt="urn:schemas-microsoft-com:datatypes"><Description dt:dt="string">E-Prime Primary Realtime Clock</Description><StartTime><Timestamp dt:dt="int">0</Timestamp><DateUtc dt:dt="string">2015-01-07T22:31:48Z</DateUtc></StartTime><FrequencyChanges><FrequencyChange><Frequency dt:dt="r8">2857441</Frequency><Timestamp dt:dt="r8">1246080588606</Timestamp><Current dt:dt…	59.946	1	540620235	2015-01-07	14:31:48		237	0	1	?	?	?	?	?	?	?	?	?	?	?	?	?	?	?	NULL	NULL	NULL	NULL	AB	0	NULL	NULL	NULL	Trainb	NULL	NULL	NULL	TrainInterleaved	NULL	NULL	NULL	c s	c s	1	1	1
Implicit Decision	28024	1	<?xml version="1.0"?>\n<Clock xmlns:dt="urn:schemas-microsoft-com:datatypes"><Description dt:dt="string">E-Prime Primary Realtime Clock</Description><StartTime><Timestamp dt:dt="int">0</Timestamp><DateUtc dt:dt="string">2015-01-07T22:31:48Z</DateUtc></StartTime><FrequencyChanges><FrequencyChange><Frequency dt:dt="r8">2857441</Frequency><Timestamp dt:dt="r8">1246080588606</Timestamp><Current dt:dt…	59.946	1	540620235	2015-01-07	14:31:48		238	0	0	?	?	?	?	?	?	?	?	?	?	?	?	?	?	?	NULL	NULL	NULL	NULL	EF	1	NULL	NULL	NULL	Trainb	NULL	NULL	NULL	TrainInterleaved	NULL	NULL	NULL	r 0	r 0	0	0	1
Implicit Decision	28024	1	<?xml version="1.0"?>\n<Clock xmlns:dt="urn:schemas-microsoft-com:datatypes"><Description dt:dt="string">E-Prime Primary Realtime Clock</Description><StartTime><Timestamp dt:dt="int">0</Timestamp><DateUtc dt:dt="string">2015-01-07T22:31:48Z</DateUtc></StartTime><FrequencyChanges><FrequencyChange><Frequency dt:dt="r8">2857441</Frequency><Timestamp dt:dt="r8">1246080588606</Timestamp><Current dt:dt…	59.946	1	540620235	2015-01-07	14:31:48		239	1	1	?	?	?	?	?	?	?	?	?	?	?	?	?	?	?	NULL	NULL	NULL	NULL	CD	0	NULL	NULL	NULL	Trainb	NULL	NULL	NULL	TrainInterleaved	NULL	NULL	NULL	k 7	k 7	0	1	0
Implicit Decision	28024	1	<?xml version="1.0"?>\n<Clock xmlns:dt="urn:schemas-microsoft-com:datatypes"><Description dt:dt="string">E-Prime Primary Realtime Clock</Description><StartTime><Timestamp dt:dt="int">0</Timestamp><DateUtc dt:dt="string">2015-01-07T22:31:48Z</DateUtc></StartTime><FrequencyChanges><FrequencyChange><Frequency dt:dt="r8">2857441</Frequency><Timestamp dt:dt="r8">1246080588606</Timestamp><Current dt:dt…	59.946	1	540620235	2015-01-07	14:31:48		240	0	1	?	?	?	?	?	?	?	?	?	?	?	?	?	?	?	NULL	NULL	NULL	NULL	AB	0	NULL	NULL	NULL	Trainb	NULL	NULL	NULL	TrainInterleaved	NULL	NULL	NULL	s c	s c	0	1	0
Implicit Decision	28024	1	<?xml version="1.0"?>\n<Clock xmlns:dt="urn:schemas-microsoft-com:datatypes"><Description dt:dt="string">E-Prime Primary Realtime Clock</Description><StartTime><Timestamp dt:dt="int">0</Timestamp><DateUtc dt:dt="string">2015-01-07T22:31:48Z</DateUtc></StartTime><FrequencyChanges><FrequencyChange><Frequency dt:dt="r8">2857441</Frequency><Timestamp dt:dt="r8">1246080588606</Timestamp><Current dt:dt…	59.946	1	540620235	2015-01-07	14:31:48		241	1	1	?	?	?	?	?	?	?	?	?	?	?	?	?	?	?	NULL	NULL	NULL	NULL	CD	0	NULL	NULL	NULL	Trainb	NULL	NULL	NULL	TrainInterleaved	NULL	NULL	NULL	7 k	7 k	1	1	1
Implicit Decision	28024	1	<?xml version="1.0"?>\n<Clock xmlns:dt="urn:schemas-microsoft-com:datatypes"><Description dt:dt="string">E-Prime Primary Realtime Clock</Description><StartTime><Timestamp dt:dt="int">0</Timestamp><DateUtc dt:dt="string">2015-01-07T22:31:48Z</DateUtc></StartTime><FrequencyChanges><FrequencyChange><Frequency dt:dt="r8">2857441</Frequency><Timestamp dt:dt="r8">1246080588606</Timestamp><Current dt:dt…	59.946	1	540620235	2015-01-07	14:31:48		242	1	0	?	?	?	?	?	?	?	?	?	?	?	?	?	?	?	NULL	NULL	NULL	NULL	EF	1	NULL	NULL	NULL	Trainb	NULL	NULL	NULL	TrainInterleaved	NULL	NULL	NULL	0 r	0 r	0	0	1
Implicit Decision	28024	1	<?xml version="1.0"?>\n<Clock xmlns:dt="urn:schemas-microsoft-com:datatypes"><Description dt:dt="string">E-Prime Primary Realtime Clock</Description><StartTime><Timestamp dt:dt="int">0</Timestamp><DateUtc dt:dt="string">2015-01-07T22:31:48Z</DateUtc></StartTime><FrequencyChanges><FrequencyChange><Frequency dt:dt="r8">2857441</Frequency><Timestamp dt:dt="r8">1246080588606</Timestamp><Current dt:dt…	59.946	1	540620235	2015-01-07	14:31:48		243	1	0	?	?	?	?	?	?	?	?	?	?	?	?	?	?	?	NULL	NULL	NULL	NULL	AB	1	NULL	NULL	NULL	Trainb	NULL	NULL	NULL	TrainInterleaved	NULL	NULL	NULL	c s	c s	1	0	0
Implicit Decision	28024	1	<?xml version="1.0"?>\n<Clock xmlns:dt="urn:schemas-microsoft-com:datatypes"><Description dt:dt="string">E-Prime Primary Realtime Clock</Description><StartTime><Timestamp dt:dt="int">0</Timestamp><DateUtc dt:dt="string">2015-01-07T22:31:48Z</DateUtc></StartTime><FrequencyChanges><FrequencyChange><Frequency dt:dt="r8">2857441</Frequency><Timestamp dt:dt="r8">1246080588606</Timestamp><Current dt:dt…	59.946	1	540620235	2015-01-07	14:31:48		244	1	0	?	?	?	?	?	?	?	?	?	?	?	?	?	?	?	NULL	NULL	NULL	NULL	EF	1	NULL	NULL	NULL	Trainb	NULL	NULL	NULL	TrainInterleaved	NULL	NULL	NULL	r 0	r 0	1	0	0
Implicit Decision	28024	1	<?xml version="1.0"?>\n<Clock xmlns:dt="urn:schemas-microsoft-com:datatypes"><Description dt:dt="string">E-Prime Primary Realtime Clock</Description><StartTime><Timestamp dt:dt="int">0</Timestamp><DateUtc dt:dt="string">2015-01-07T22:31:48Z</DateUtc></StartTime><FrequencyChanges><FrequencyChange><Frequency dt:dt="r8">2857441</Frequency><Timestamp dt:dt="r8">1246080588606</Timestamp><Current dt:dt…	59.946	1	540620235	2015-01-07	14:31:48		245	1	0	?	?	?	?	?	?	?	?	?	?	?	?	?	?	?	NULL	NULL	NULL	NULL	CD	1	NULL	NULL	NULL	Trainb	NULL	NULL	NULL	TrainInterleaved	NULL	NULL	NULL	k 7	k 7	1	0	0
Implicit Decision	28024	1	<?xml version="1.0"?>\n<Clock xmlns:dt="urn:schemas-microsoft-com:datatypes"><Description dt:dt="string">E-Prime Primary Realtime Clock</Description><StartTime><Timestamp dt:dt="int">0</Timestamp><DateUtc dt:dt="string">2015-01-07T22:31:48Z</DateUtc></StartTime><FrequencyChanges><FrequencyChange><Frequency dt:dt="r8">2857441</Frequency><Timestamp dt:dt="r8">1246080588606</Timestamp><Current dt:dt…	59.946	1	540620235	2015-01-07	14:31:48		246	0	1	?	?	?	?	?	?	?	?	?	?	?	?	?	?	?	NULL	NULL	NULL	NULL	AB	0	NULL	NULL	NULL	Trainb	NULL	NULL	NULL	TrainInterleaved	NULL	NULL	NULL	s c	s c	0	1	0
Implicit Decision	28024	1	<?xml version="1.0"?>\n<Clock xmlns:dt="urn:schemas-microsoft-com:datatypes"><Description dt:dt="string">E-Prime Primary Realtime Clock</Description><StartTime><Timestamp dt:dt="int">0</Timestamp><DateUtc dt:dt="string">2015-01-07T22:31:48Z</DateUtc></StartTime><FrequencyChanges><FrequencyChange><Frequency dt:dt="r8">2857441</Frequency><Timestamp dt:dt="r8">1246080588606</Timestamp><Current dt:dt…	59.946	1	540620235	2015-01-07	14:31:48		247	0	0	?	?	?	?	?	?	?	?	?	?	?	?	?	?	?	NULL	NULL	NULL	NULL	CD	1	NULL	NULL	NULL	Trainb	NULL	NULL	NULL	TrainInterleaved	NULL	NULL	NULL	7 k	7 k	1	0	0
Implicit Decision	28024	1	<?xml version="1.0"?>\n<Clock xmlns:dt="urn:schemas-microsoft-com:datatypes"><Description dt:dt="string">E-Prime Primary Realtime Clock</Description><StartTime><Timestamp dt:dt="int">0</Timestamp><DateUtc dt:dt="string">2015-01-07T22:31:48Z</DateUtc></StartTime><FrequencyChanges><FrequencyChange><Frequency dt:dt="r8">2857441</Frequency><Timestamp dt:dt="r8">1246080588606</Timestamp><Current dt:dt…	59.946	1	540620235	2015-01-07	14:31:48		248	1	0	?	?	?	?	?	?	?	?	?	?	?	?	?	?	?	NULL	NULL	NULL	NULL	AB	1	NULL	NULL	NULL	Trainb	NULL	NULL	NULL	TrainInterleaved	NULL	NULL	NULL	c s	c s	1	0	0
Implicit Decision	28024	1	<?xml version="1.0"?>\n<Clock xmlns:dt="urn:schemas-microsoft-com:datatypes"><Description dt:dt="string">E-Prime Primary Realtime Clock</Description><StartTime><Timestamp dt:dt="int">0</Timestamp><DateUtc dt:dt="string">2015-01-07T22:31:48Z</DateUtc></StartTime><FrequencyChanges><FrequencyChange><Frequency dt:dt="r8">2857441</Frequency><Timestamp dt:dt="r8">1246080588606</Timestamp><Current dt:dt…	59.946	1	540620235	2015-01-07	14:31:48		249	0	0	?	?	?	?	?	?	?	?	?	?	?	?	?	?	?	NULL	NULL	NULL	NULL	EF	1	NULL	NULL	NULL	Trainb	NULL	NULL	NULL	TrainInterleaved	NULL	NULL	NULL	0 r	0 r	1	0	0
Implicit Decision	28024	1	<?xml version="1.0"?>\n<Clock xmlns:dt="urn:schemas-microsoft-com:datatypes"><Description dt:dt="string">E-Prime Primary Realtime Clock</Description><StartTime><Timestamp dt:dt="int">0</Timestamp><DateUtc dt:dt="string">2015-01-07T22:31:48Z</DateUtc></StartTime><FrequencyChanges><FrequencyChange><Frequency dt:dt="r8">2857441</Frequency><Timestamp dt:dt="r8">1246080588606</Timestamp><Current dt:dt…	59.946	1	540620235	2015-01-07	14:31:48		250	1	0	?	?	?	?	?	?	?	?	?	?	?	?	?	?	?	NULL	NULL	NULL	NULL	EF	1	NULL	NULL	NULL	Trainb	NULL	NULL	NULL	TrainInterleaved	NULL	NULL	NULL	r 0	r 0	1	0	0
Implicit Decision	28024	1	<?xml version="1.0"?>\n<Clock xmlns:dt="urn:schemas-microsoft-com:datatypes"><Description dt:dt="string">E-Prime Primary Realtime Clock</Description><StartTime><Timestamp dt:dt="int">0</Timestamp><DateUtc dt:dt="string">2015-01-07T22:31:48Z</DateUtc></StartTime><FrequencyChanges><FrequencyChange><Frequency dt:dt="r8">2857441</Frequency><Timestamp dt:dt="r8">1246080588606</Timestamp><Current dt:dt…	59.946	1	540620235	2015-01-07	14:31:48		251	1	1	?	?	?	?	?	?	?	?	?	?	?	?	?	?	?	NULL	NULL	NULL	NULL	CD	0	NULL	NULL	NULL	Trainb	NULL	NULL	NULL	TrainInterleaved	NULL	NULL	NULL	k 7	k 7	0	1	0
Implicit Decision	28024	1	<?xml version="1.0"?>\n<Clock xmlns:dt="urn:schemas-microsoft-com:datatypes"><Description dt:dt="string">E-Prime Primary Realtime Clock</Description><StartTime><Timestamp dt:dt="int">0</Timestamp><DateUtc dt:dt="string">2015-01-07T22:31:48Z</DateUtc></StartTime><FrequencyChanges><FrequencyChange><Frequency dt:dt="r8">2857441</Frequency><Timestamp dt:dt="r8">1246080588606</Timestamp><Current dt:dt…	59.946	1	540620235	2015-01-07	14:31:48		252	0	1	?	?	?	?	?	?	?	?	?	?	?	?	?	?	?	NULL	NULL	NULL	NULL	AB	0	NULL	NULL	NULL	Trainb	NULL	NULL	NULL	TrainInterleaved	NULL	NULL	NULL	s c	s c	0	1	0
Implicit Decision	28024	1	<?xml version="1.0"?>\n<Clock xmlns:dt="urn:schemas-microsoft-com:datatypes"><Description dt:dt="string">E-Prime Primary Realtime Clock</Description><StartTime><Timestamp dt:dt="int">0</Timestamp><DateUtc dt:dt="string">2015-01-07T22:31:48Z</DateUtc></StartTime><FrequencyChanges><FrequencyChange><Frequency dt:dt="r8">2857441</Frequency><Timestamp dt:dt="r8">1246080588606</Timestamp><Current dt:dt…	59.946	1	540620235	2015-01-07	14:31:48		253	NULL	NULL	NULL	NULL	NULL	NULL	NULL	NULL	NULL	NULL	NULL	NULL	NULL	NULL	NULL	NULL	NULL	NULL	NULL	NULL	NULL	1	NULL	NULL	NULL	NULL	Rest4	1	4	4	RestbeforeTest	NULL	NULL	NULL	NULL	NULL	NULL	NULL	NULL
Implicit Decision	28024	1	<?xml version="1.0"?>\n<Clock xmlns:dt="urn:schemas-microsoft-com:datatypes"><Description dt:dt="string">E-Prime Primary Realtime Clock</Description><StartTime><Timestamp dt:dt="int">0</Timestamp><DateUtc dt:dt="string">2015-01-07T22:31:48Z</DateUtc></StartTime><FrequencyChanges><FrequencyChange><Frequency dt:dt="r8">2857441</Frequency><Timestamp dt:dt="r8">1246080588606</Timestamp><Current dt:dt…	59.946	1	540620235	2015-01-07	14:31:48		254	1	1	?	?	?	?	?	?	?	?	?	?	?	?	?	?	?	NULL	NULL	NULL	NULL	EF	0	NULL	NULL	NULL	Trainb	NULL	NULL	NULL	TrainInterleaved	NULL	NULL	NULL	0 r	0 r	1	1	1
Implicit Decision	28024	1	<?xml version="1.0"?>\n<Clock xmlns:dt="urn:schemas-microsoft-com:datatypes"><Description dt:dt="string">E-Prime Primary Realtime Clock</Description><StartTime><Timestamp dt:dt="int">0</Timestamp><DateUtc dt:dt="string">2015-01-07T22:31:48Z</DateUtc></StartTime><FrequencyChanges><FrequencyChange><Frequency dt:dt="r8">2857441</Frequency><Timestamp dt:dt="r8">1246080588606</Timestamp><Current dt:dt…	59.946	1	540620235	2015-01-07	14:31:48		255	1	1	?	?	?	?	?	?	?	?	?	?	?	?	?	?	?	NULL	NULL	NULL	NULL	CD	0	NULL	NULL	NULL	Trainb	NULL	NULL	NULL	TrainInterleaved	NULL	NULL	NULL	7 k	7 k	1	1	1
Implicit Decision	28024	1	<?xml version="1.0"?>\n<Clock xmlns:dt="urn:schemas-microsoft-com:datatypes"><Description dt:dt="string">E-Prime Primary Realtime Clock</Description><StartTime><Timestamp dt:dt="int">0</Timestamp><DateUtc dt:dt="string">2015-01-07T22:31:48Z</DateUtc></StartTime><FrequencyChanges><FrequencyChange><Frequency dt:dt="r8">2857441</Frequency><Timestamp dt:dt="r8">1246080588606</Timestamp><Current dt:dt…	59.946	1	540620235	2015-01-07	14:31:48		256	0	1	?	?	?	?	?	?	?	?	?	?	?	?	?	?	?	NULL	NULL	NULL	NULL	AB	0	NULL	NULL	NULL	Trainb	NULL	NULL	NULL	TrainInterleaved	NULL	NULL	NULL	c s	c s	1	1	1
Implicit Decision	28024	1	<?xml version="1.0"?>\n<Clock xmlns:dt="urn:schemas-microsoft-com:datatypes"><Description dt:dt="string">E-Prime Primary Realtime Clock</Description><StartTime><Timestamp dt:dt="int">0</Timestamp><DateUtc dt:dt="string">2015-01-07T22:31:48Z</DateUtc></StartTime><FrequencyChanges><FrequencyChange><Frequency dt:dt="r8">2857441</Frequency><Timestamp dt:dt="r8">1246080588606</Timestamp><Current dt:dt…	59.946	1	540620235	2015-01-07	14:31:48		257	1	0	?	?	?	?	?	?	?	?	?	?	?	?	?	?	?	NULL	NULL	NULL	NULL	EF	1	NULL	NULL	NULL	Trainb	NULL	NULL	NULL	TrainInterleaved	NULL	NULL	NULL	r 0	r 0	1	0	0
Implicit Decision	28024	1	<?xml version="1.0"?>\n<Clock xmlns:dt="urn:schemas-microsoft-com:datatypes"><Description dt:dt="string">E-Prime Primary Realtime Clock</Description><StartTime><Timestamp dt:dt="int">0</Timestamp><DateUtc dt:dt="string">2015-01-07T22:31:48Z</DateUtc></StartTime><FrequencyChanges><FrequencyChange><Frequency dt:dt="r8">2857441</Frequency><Timestamp dt:dt="r8">1246080588606</Timestamp><Current dt:dt…	59.946	1	540620235	2015-01-07	14:31:48		258	1	0	?	?	?	?	?	?	?	?	?	?	?	?	?	?	?	NULL	NULL	NULL	NULL	CD	1	NULL	NULL	NULL	Trainb	NULL	NULL	NULL	TrainInterleaved	NULL	NULL	NULL	k 7	k 7	1	0	0
Implicit Decision	28024	1	<?xml version="1.0"?>\n<Clock xmlns:dt="urn:schemas-microsoft-com:datatypes"><Description dt:dt="string">E-Prime Primary Realtime Clock</Description><StartTime><Timestamp dt:dt="int">0</Timestamp><DateUtc dt:dt="string">2015-01-07T22:31:48Z</DateUtc></StartTime><FrequencyChanges><FrequencyChange><Frequency dt:dt="r8">2857441</Frequency><Timestamp dt:dt="r8">1246080588606</Timestamp><Current dt:dt…	59.946	1	540620235	2015-01-07	14:31:48		259	1	1	?	?	?	?	?	?	?	?	?	?	?	?	?	?	?	NULL	NULL	NULL	NULL	AB	0	NULL	NULL	NULL	Trainb	NULL	NULL	NULL	TrainInterleaved	NULL	NULL	NULL	s c	s c	1	1	1
Implicit Decision	28024	1	<?xml version="1.0"?>\n<Clock xmlns:dt="urn:schemas-microsoft-com:datatypes"><Description dt:dt="string">E-Prime Primary Realtime Clock</Description><StartTime><Timestamp dt:dt="int">0</Timestamp><DateUtc dt:dt="string">2015-01-07T22:31:48Z</DateUtc></StartTime><FrequencyChanges><FrequencyChange><Frequency dt:dt="r8">2857441</Frequency><Timestamp dt:dt="r8">1246080588606</Timestamp><Current dt:dt…	59.946	1	540620235	2015-01-07	14:31:48		260	0	0	?	?	?	?	?	?	?	?	?	?	?	?	?	?	?	NULL	NULL	NULL	NULL	AB	1	NULL	NULL	NULL	Trainb	NULL	NULL	NULL	TrainInterleaved	NULL	NULL	NULL	c s	c s	0	0	1
Implicit Decision	28024	1	<?xml version="1.0"?>\n<Clock xmlns:dt="urn:schemas-microsoft-com:datatypes"><Description dt:dt="string">E-Prime Primary Realtime Clock</Description><StartTime><Timestamp dt:dt="int">0</Timestamp><DateUtc dt:dt="string">2015-01-07T22:31:48Z</DateUtc></StartTime><FrequencyChanges><FrequencyChange><Frequency dt:dt="r8">2857441</Frequency><Timestamp dt:dt="r8">1246080588606</Timestamp><Current dt:dt…	59.946	1	540620235	2015-01-07	14:31:48		261	1	1	?	?	?	?	?	?	?	?	?	?	?	?	?	?	?	NULL	NULL	NULL	NULL	CD	0	NULL	NULL	NULL	Trainb	NULL	NULL	NULL	TrainInterleaved	NULL	NULL	NULL	7 k	7 k	1	1	1
Implicit Decision	28024	1	<?xml version="1.0"?>\n<Clock xmlns:dt="urn:schemas-microsoft-com:datatypes"><Description dt:dt="string">E-Prime Primary Realtime Clock</Description><StartTime><Timestamp dt:dt="int">0</Timestamp><DateUtc dt:dt="string">2015-01-07T22:31:48Z</DateUtc></StartTime><FrequencyChanges><FrequencyChange><Frequency dt:dt="r8">2857441</Frequency><Timestamp dt:dt="r8">1246080588606</Timestamp><Current dt:dt…	59.946	1	540620235	2015-01-07	14:31:48		262	1	1	?	?	?	?	?	?	?	?	?	?	?	?	?	?	?	NULL	NULL	NULL	NULL	EF	0	NULL	NULL	NULL	Trainb	NULL	NULL	NULL	TrainInterleaved	NULL	NULL	NULL	0 r	0 r	1	1	1
Implicit Decision	28024	1	<?xml version="1.0"?>\n<Clock xmlns:dt="urn:schemas-microsoft-com:datatypes"><Description dt:dt="string">E-Prime Primary Realtime Clock</Description><StartTime><Timestamp dt:dt="int">0</Timestamp><DateUtc dt:dt="string">2015-01-07T22:31:48Z</DateUtc></StartTime><FrequencyChanges><FrequencyChange><Frequency dt:dt="r8">2857441</Frequency><Timestamp dt:dt="r8">1246080588606</Timestamp><Current dt:dt…	59.946	1	540620235	2015-01-07	14:31:48		263	1	1	?	?	?	?	?	?	?	?	?	?	?	?	?	?	?	NULL	NULL	NULL	NULL	AB	0	NULL	NULL	NULL	Trainb	NULL	NULL	NULL	TrainInterleaved	NULL	NULL	NULL	s c	s c	1	1	1
Implicit Decision	28024	1	<?xml version="1.0"?>\n<Clock xmlns:dt="urn:schemas-microsoft-com:datatypes"><Description dt:dt="string">E-Prime Primary Realtime Clock</Description><StartTime><Timestamp dt:dt="int">0</Timestamp><DateUtc dt:dt="string">2015-01-07T22:31:48Z</DateUtc></StartTime><FrequencyChanges><FrequencyChange><Frequency dt:dt="r8">2857441</Frequency><Timestamp dt:dt="r8">1246080588606</Timestamp><Current dt:dt…	59.946	1	540620235	2015-01-07	14:31:48		264	1	1	?	?	?	?	?	?	?	?	?	?	?	?	?	?	?	NULL	NULL	NULL	NULL	EF	0	NULL	NULL	NULL	Trainb	NULL	NULL	NULL	TrainInterleaved	NULL	NULL	NULL	r 0	r 0	0	1	0
Implicit Decision	28024	1	<?xml version="1.0"?>\n<Clock xmlns:dt="urn:schemas-microsoft-com:datatypes"><Description dt:dt="string">E-Prime Primary Realtime Clock</Description><StartTime><Timestamp dt:dt="int">0</Timestamp><DateUtc dt:dt="string">2015-01-07T22:31:48Z</DateUtc></StartTime><FrequencyChanges><FrequencyChange><Frequency dt:dt="r8">2857441</Frequency><Timestamp dt:dt="r8">1246080588606</Timestamp><Current dt:dt…	59.946	1	540620235	2015-01-07	14:31:48		265	1	1	?	?	?	?	?	?	?	?	?	?	?	?	?	?	?	NULL	NULL	NULL	NULL	CD	0	NULL	NULL	NULL	Trainb	NULL	NULL	NULL	TrainInterleaved	NULL	NULL	NULL	k 7	k 7	0	1	0
Implicit Decision	28024	1	<?xml version="1.0"?>\n<Clock xmlns:dt="urn:schemas-microsoft-com:datatypes"><Description dt:dt="string">E-Prime Primary Realtime Clock</Description><StartTime><Timestamp dt:dt="int">0</Timestamp><DateUtc dt:dt="string">2015-01-07T22:31:48Z</DateUtc></StartTime><FrequencyChanges><FrequencyChange><Frequency dt:dt="r8">2857441</Frequency><Timestamp dt:dt="r8">1246080588606</Timestamp><Current dt:dt…	59.946	1	540620235	2015-01-07	14:31:48		266	1	1	?	?	?	?	?	?	?	?	?	?	?	?	?	?	?	NULL	NULL	NULL	NULL	CD	0	NULL	NULL	NULL	Trainb	NULL	NULL	NULL	TrainInterleaved	NULL	NULL	NULL	7 k	7 k	1	1	1
Implicit Decision	28024	1	<?xml version="1.0"?>\n<Clock xmlns:dt="urn:schemas-microsoft-com:datatypes"><Description dt:dt="string">E-Prime Primary Realtime Clock</Description><StartTime><Timestamp dt:dt="int">0</Timestamp><DateUtc dt:dt="string">2015-01-07T22:31:48Z</DateUtc></StartTime><FrequencyChanges><FrequencyChange><Frequency dt:dt="r8">2857441</Frequency><Timestamp dt:dt="r8">1246080588606</Timestamp><Current dt:dt…	59.946	1	540620235	2015-01-07	14:31:48		267	1	1	?	?	?	?	?	?	?	?	?	?	?	?	?	?	?	NULL	NULL	NULL	NULL	EF	0	NULL	NULL	NULL	Trainb	NULL	NULL	NULL	TrainInterleaved	NULL	NULL	NULL	0 r	0 r	1	1	1
Implicit Decision	28024	1	<?xml version="1.0"?>\n<Clock xmlns:dt="urn:schemas-microsoft-com:datatypes"><Description dt:dt="string">E-Prime Primary Realtime Clock</Description><StartTime><Timestamp dt:dt="int">0</Timestamp><DateUtc dt:dt="string">2015-01-07T22:31:48Z</DateUtc></StartTime><FrequencyChanges><FrequencyChange><Frequency dt:dt="r8">2857441</Frequency><Timestamp dt:dt="r8">1246080588606</Timestamp><Current dt:dt…	59.946	1	540620235	2015-01-07	14:31:48		268	0	0	?	?	?	?	?	?	?	?	?	?	?	?	?	?	?	NULL	NULL	NULL	NULL	AB	1	NULL	NULL	NULL	Trainb	NULL	NULL	NULL	TrainInterleaved	NULL	NULL	NULL	c s	c s	0	0	1
Implicit Decision	28024	1	<?xml version="1.0"?>\n<Clock xmlns:dt="urn:schemas-microsoft-com:datatypes"><Description dt:dt="string">E-Prime Primary Realtime Clock</Description><StartTime><Timestamp dt:dt="int">0</Timestamp><DateUtc dt:dt="string">2015-01-07T22:31:48Z</DateUtc></StartTime><FrequencyChanges><FrequencyChange><Frequency dt:dt="r8">2857441</Frequency><Timestamp dt:dt="r8">1246080588606</Timestamp><Current dt:dt…	59.946	1	540620235	2015-01-07	14:31:48		269	1	0	?	?	?	?	?	?	?	?	?	?	?	?	?	?	?	NULL	NULL	NULL	NULL	CD	1	NULL	NULL	NULL	Trainb	NULL	NULL	NULL	TrainInterleaved	NULL	NULL	NULL	k 7	k 7	1	0	0
Implicit Decision	28024	1	<?xml version="1.0"?>\n<Clock xmlns:dt="urn:schemas-microsoft-com:datatypes"><Description dt:dt="string">E-Prime Primary Realtime Clock</Description><StartTime><Timestamp dt:dt="int">0</Timestamp><DateUtc dt:dt="string">2015-01-07T22:31:48Z</DateUtc></StartTime><FrequencyChanges><FrequencyChange><Frequency dt:dt="r8">2857441</Frequency><Timestamp dt:dt="r8">1246080588606</Timestamp><Current dt:dt…	59.946	1	540620235	2015-01-07	14:31:48		270	1	0	?	?	?	?	?	?	?	?	?	?	?	?	?	?	?	NULL	NULL	NULL	NULL	EF	1	NULL	NULL	NULL	Trainb	NULL	NULL	NULL	TrainInterleaved	NULL	NULL	NULL	r 0	r 0	1	0	0
Implicit Decision	28024	1	<?xml version="1.0"?>\n<Clock xmlns:dt="urn:schemas-microsoft-com:datatypes"><Description dt:dt="string">E-Prime Primary Realtime Clock</Description><StartTime><Timestamp dt:dt="int">0</Timestamp><DateUtc dt:dt="string">2015-01-07T22:31:48Z</DateUtc></StartTime><FrequencyChanges><FrequencyChange><Frequency dt:dt="r8">2857441</Frequency><Timestamp dt:dt="r8">1246080588606</Timestamp><Current dt:dt…	59.946	1	540620235	2015-01-07	14:31:48		271	0	1	?	?	?	?	?	?	?	?	?	?	?	?	?	?	?	NULL	NULL	NULL	NULL	AB	0	NULL	NULL	NULL	Trainb	NULL	NULL	NULL	TrainInterleaved	NULL	NULL	NULL	s c	s c	0	1	0
Implicit Decision	28024	1	<?xml version="1.0"?>\n<Clock xmlns:dt="urn:schemas-microsoft-com:datatypes"><Description dt:dt="string">E-Prime Primary Realtime Clock</Description><StartTime><Timestamp dt:dt="int">0</Timestamp><DateUtc dt:dt="string">2015-01-07T22:31:48Z</DateUtc></StartTime><FrequencyChanges><FrequencyChange><Frequency dt:dt="r8">2857441</Frequency><Timestamp dt:dt="r8">1246080588606</Timestamp><Current dt:dt…	59.946	1	540620235	2015-01-07	14:31:48		272	1	0	?	?	?	?	?	?	?	?	?	?	?	?	?	?	?	NULL	NULL	NULL	NULL	CD	1	NULL	NULL	NULL	Trainb	NULL	NULL	NULL	TrainInterleaved	NULL	NULL	NULL	7 k	7 k	0	0	1
Implicit Decision	28024	1	<?xml version="1.0"?>\n<Clock xmlns:dt="urn:schemas-microsoft-com:datatypes"><Description dt:dt="string">E-Prime Primary Realtime Clock</Description><StartTime><Timestamp dt:dt="int">0</Timestamp><DateUtc dt:dt="string">2015-01-07T22:31:48Z</DateUtc></StartTime><FrequencyChanges><FrequencyChange><Frequency dt:dt="r8">2857441</Frequency><Timestamp dt:dt="r8">1246080588606</Timestamp><Current dt:dt…	59.946	1	540620235	2015-01-07	14:31:48		273	0	0	?	?	?	?	?	?	?	?	?	?	?	?	?	?	?	NULL	NULL	NULL	NULL	AB	1	NULL	NULL	NULL	Trainb	NULL	NULL	NULL	TrainInterleaved	NULL	NULL	NULL	c s	c s	0	0	1
Implicit Decision	28024	1	<?xml version="1.0"?>\n<Clock xmlns:dt="urn:schemas-microsoft-com:datatypes"><Description dt:dt="string">E-Prime Primary Realtime Clock</Description><StartTime><Timestamp dt:dt="int">0</Timestamp><DateUtc dt:dt="string">2015-01-07T22:31:48Z</DateUtc></StartTime><FrequencyChanges><FrequencyChange><Frequency dt:dt="r8">2857441</Frequency><Timestamp dt:dt="r8">1246080588606</Timestamp><Current dt:dt…	59.946	1	540620235	2015-01-07	14:31:48		274	1	0	?	?	?	?	?	?	?	?	?	?	?	?	?	?	?	NULL	NULL	NULL	NULL	EF	1	NULL	NULL	NULL	Trainb	NULL	NULL	NULL	TrainInterleaved	NULL	NULL	NULL	0 r	0 r	0	0	1
Implicit Decision	28024	1	<?xml version="1.0"?>\n<Clock xmlns:dt="urn:schemas-microsoft-com:datatypes"><Description dt:dt="string">E-Prime Primary Realtime Clock</Description><StartTime><Timestamp dt:dt="int">0</Timestamp><DateUtc dt:dt="string">2015-01-07T22:31:48Z</DateUtc></StartTime><FrequencyChanges><FrequencyChange><Frequency dt:dt="r8">2857441</Frequency><Timestamp dt:dt="r8">1246080588606</Timestamp><Current dt:dt…	59.946	1	540620235	2015-01-07	14:31:48		275	1	1	?	?	?	?	?	?	?	?	?	?	?	?	?	?	?	NULL	NULL	NULL	NULL	CD	0	NULL	NULL	NULL	Trainb	NULL	NULL	NULL	TrainInterleaved	NULL	NULL	NULL	k 7	k 7	0	1	0
Implicit Decision	28024	1	<?xml version="1.0"?>\n<Clock xmlns:dt="urn:schemas-microsoft-com:datatypes"><Description dt:dt="string">E-Prime Primary Realtime Clock</Description><StartTime><Timestamp dt:dt="int">0</Timestamp><DateUtc dt:dt="string">2015-01-07T22:31:48Z</DateUtc></StartTime><FrequencyChanges><FrequencyChange><Frequency dt:dt="r8">2857441</Frequency><Timestamp dt:dt="r8">1246080588606</Timestamp><Current dt:dt…	59.946	1	540620235	2015-01-07	14:31:48		276	0	1	?	?	?	?	?	?	?	?	?	?	?	?	?	?	?	NULL	NULL	NULL	NULL	AB	0	NULL	NULL	NULL	Trainb	NULL	NULL	NULL	TrainInterleaved	NULL	NULL	NULL	s c	s c	0	1	0
Implicit Decision	28024	1	<?xml version="1.0"?>\n<Clock xmlns:dt="urn:schemas-microsoft-com:datatypes"><Description dt:dt="string">E-Prime Primary Realtime Clock</Description><StartTime><Timestamp dt:dt="int">0</Timestamp><DateUtc dt:dt="string">2015-01-07T22:31:48Z</DateUtc></StartTime><FrequencyChanges><FrequencyChange><Frequency dt:dt="r8">2857441</Frequency><Timestamp dt:dt="r8">1246080588606</Timestamp><Current dt:dt…	59.946	1	540620235	2015-01-07	14:31:48		277	1	0	?	?	?	?	?	?	?	?	?	?	?	?	?	?	?	NULL	NULL	NULL	NULL	EF	1	NULL	NULL	NULL	Trainb	NULL	NULL	NULL	TrainInterleaved	NULL	NULL	NULL	r 0	r 0	1	0	0
Implicit Decision	28024	1	<?xml version="1.0"?>\n<Clock xmlns:dt="urn:schemas-microsoft-com:datatypes"><Description dt:dt="string">E-Prime Primary Realtime Clock</Description><StartTime><Timestamp dt:dt="int">0</Timestamp><DateUtc dt:dt="string">2015-01-07T22:31:48Z</DateUtc></StartTime><FrequencyChanges><FrequencyChange><Frequency dt:dt="r8">2857441</Frequency><Timestamp dt:dt="r8">1246080588606</Timestamp><Current dt:dt…	59.946	1	540620235	2015-01-07	14:31:48		278	1	0	?	?	?	?	?	?	?	?	?	?	?	?	?	?	?	NULL	NULL	NULL	NULL	AB	1	NULL	NULL	NULL	Trainb	NULL	NULL	NULL	TrainInterleaved	NULL	NULL	NULL	c s	c s	1	0	0
Implicit Decision	28024	1	<?xml version="1.0"?>\n<Clock xmlns:dt="urn:schemas-microsoft-com:datatypes"><Description dt:dt="string">E-Prime Primary Realtime Clock</Description><StartTime><Timestamp dt:dt="int">0</Timestamp><DateUtc dt:dt="string">2015-01-07T22:31:48Z</DateUtc></StartTime><FrequencyChanges><FrequencyChange><Frequency dt:dt="r8">2857441</Frequency><Timestamp dt:dt="r8">1246080588606</Timestamp><Current dt:dt…	59.946	1	540620235	2015-01-07	14:31:48		279	0	0	?	?	?	?	?	?	?	?	?	?	?	?	?	?	?	NULL	NULL	NULL	NULL	CD	1	NULL	NULL	NULL	Trainb	NULL	NULL	NULL	TrainInterleaved	NULL	NULL	NULL	7 k	7 k	1	0	0
Implicit Decision	28024	1	<?xml version="1.0"?>\n<Clock xmlns:dt="urn:schemas-microsoft-com:datatypes"><Description dt:dt="string">E-Prime Primary Realtime Clock</Description><StartTime><Timestamp dt:dt="int">0</Timestamp><DateUtc dt:dt="string">2015-01-07T22:31:48Z</DateUtc></StartTime><FrequencyChanges><FrequencyChange><Frequency dt:dt="r8">2857441</Frequency><Timestamp dt:dt="r8">1246080588606</Timestamp><Current dt:dt…	59.946	1	540620235	2015-01-07	14:31:48		280	0	1	?	?	?	?	?	?	?	?	?	?	?	?	?	?	?	NULL	NULL	NULL	NULL	EF	0	NULL	NULL	NULL	Trainb	NULL	NULL	NULL	TrainInterleaved	NULL	NULL	NULL	0 r	0 r	0	1	0
Implicit Decision	28024	1	<?xml version="1.0"?>\n<Clock xmlns:dt="urn:schemas-microsoft-com:datatypes"><Description dt:dt="string">E-Prime Primary Realtime Clock</Description><StartTime><Timestamp dt:dt="int">0</Timestamp><DateUtc dt:dt="string">2015-01-07T22:31:48Z</DateUtc></StartTime><FrequencyChanges><FrequencyChange><Frequency dt:dt="r8">2857441</Frequency><Timestamp dt:dt="r8">1246080588606</Timestamp><Current dt:dt…	59.946	1	540620235	2015-01-07	14:31:48		281	1	1	?	?	?	?	?	?	?	?	?	?	?	?	?	?	?	NULL	NULL	NULL	NULL	AB	0	NULL	NULL	NULL	Trainb	NULL	NULL	NULL	TrainInterleaved	NULL	NULL	NULL	s c	s c	1	1	1
Implicit Decision	28024	1	<?xml version="1.0"?>\n<Clock xmlns:dt="urn:schemas-microsoft-com:datatypes"><Description dt:dt="string">E-Prime Primary Realtime Clock</Description><StartTime><Timestamp dt:dt="int">0</Timestamp><DateUtc dt:dt="string">2015-01-07T22:31:48Z</DateUtc></StartTime><FrequencyChanges><FrequencyChange><Frequency dt:dt="r8">2857441</Frequency><Timestamp dt:dt="r8">1246080588606</Timestamp><Current dt:dt…	59.946	1	540620235	2015-01-07	14:31:48		282	0	0	?	?	?	?	?	?	?	?	?	?	?	?	?	?	?	NULL	NULL	NULL	NULL	EF	1	NULL	NULL	NULL	Trainb	NULL	NULL	NULL	TrainInterleaved	NULL	NULL	NULL	r 0	r 0	0	0	1
Implicit Decision	28024	1	<?xml version="1.0"?>\n<Clock xmlns:dt="urn:schemas-microsoft-com:datatypes"><Description dt:dt="string">E-Prime Primary Realtime Clock</Description><StartTime><Timestamp dt:dt="int">0</Timestamp><DateUtc dt:dt="string">2015-01-07T22:31:48Z</DateUtc></StartTime><FrequencyChanges><FrequencyChange><Frequency dt:dt="r8">2857441</Frequency><Timestamp dt:dt="r8">1246080588606</Timestamp><Current dt:dt…	59.946	1	540620235	2015-01-07	14:31:48		283	0	0	?	?	?	?	?	?	?	?	?	?	?	?	?	?	?	NULL	NULL	NULL	NULL	CD	1	NULL	NULL	NULL	Trainb	NULL	NULL	NULL	TrainInterleaved	NULL	NULL	NULL	k 7	k 7	0	0	1
Implicit Decision	28024	1	<?xml version="1.0"?>\n<Clock xmlns:dt="urn:schemas-microsoft-com:datatypes"><Description dt:dt="string">E-Prime Primary Realtime Clock</Description><StartTime><Timestamp dt:dt="int">0</Timestamp><DateUtc dt:dt="string">2015-01-07T22:31:48Z</DateUtc></StartTime><FrequencyChanges><FrequencyChange><Frequency dt:dt="r8">2857441</Frequency><Timestamp dt:dt="r8">1246080588606</Timestamp><Current dt:dt…	59.946	1	540620235	2015-01-07	14:31:48		284	1	1	?	?	?	?	?	?	?	?	?	?	?	?	?	?	?	NULL	NULL	NULL	NULL	AB	0	NULL	NULL	NULL	Trainb	NULL	NULL	NULL	TrainInterleaved	NULL	NULL	NULL	c s	c s	0	1	0
Implicit Decision	28024	1	<?xml version="1.0"?>\n<Clock xmlns:dt="urn:schemas-microsoft-com:datatypes"><Description dt:dt="string">E-Prime Primary Realtime Clock</Description><StartTime><Timestamp dt:dt="int">0</Timestamp><DateUtc dt:dt="string">2015-01-07T22:31:48Z</DateUtc></StartTime><FrequencyChanges><FrequencyChange><Frequency dt:dt="r8">2857441</Frequency><Timestamp dt:dt="r8">1246080588606</Timestamp><Current dt:dt…	59.946	1	540620235	2015-01-07	14:31:48		285	0	0	?	?	?	?	?	?	?	?	?	?	?	?	?	?	?	NULL	NULL	NULL	NULL	CD	1	NULL	NULL	NULL	Trainb	NULL	NULL	NULL	TrainInterleaved	NULL	NULL	NULL	7 k	7 k	1	0	0
Implicit Decision	28024	1	<?xml version="1.0"?>\n<Clock xmlns:dt="urn:schemas-microsoft-com:datatypes"><Description dt:dt="string">E-Prime Primary Realtime Clock</Description><StartTime><Timestamp dt:dt="int">0</Timestamp><DateUtc dt:dt="string">2015-01-07T22:31:48Z</DateUtc></StartTime><FrequencyChanges><FrequencyChange><Frequency dt:dt="r8">2857441</Frequency><Timestamp dt:dt="r8">1246080588606</Timestamp><Current dt:dt…	59.946	1	540620235	2015-01-07	14:31:48		286	0	1	?	?	?	?	?	?	?	?	?	?	?	?	?	?	?	NULL	NULL	NULL	NULL	EF	0	NULL	NULL	NULL	Trainb	NULL	NULL	NULL	TrainInterleaved	NULL	NULL	NULL	0 r	0 r	0	1	0
Implicit Decision	28024	1	<?xml version="1.0"?>\n<Clock xmlns:dt="urn:schemas-microsoft-com:datatypes"><Description dt:dt="string">E-Prime Primary Realtime Clock</Description><StartTime><Timestamp dt:dt="int">0</Timestamp><DateUtc dt:dt="string">2015-01-07T22:31:48Z</DateUtc></StartTime><FrequencyChanges><FrequencyChange><Frequency dt:dt="r8">2857441</Frequency><Timestamp dt:dt="r8">1246080588606</Timestamp><Current dt:dt…	59.946	1	540620235	2015-01-07	14:31:48		287	1	0	?	?	?	?	?	?	?	?	?	?	?	?	?	?	?	NULL	NULL	NULL	NULL	CD	1	NULL	NULL	NULL	Trainb	NULL	NULL	NULL	TrainInterleaved	NULL	NULL	NULL	k 7	k 7	1	0	0
Implicit Decision	28024	1	<?xml version="1.0"?>\n<Clock xmlns:dt="urn:schemas-microsoft-com:datatypes"><Description dt:dt="string">E-Prime Primary Realtime Clock</Description><StartTime><Timestamp dt:dt="int">0</Timestamp><DateUtc dt:dt="string">2015-01-07T22:31:48Z</DateUtc></StartTime><FrequencyChanges><FrequencyChange><Frequency dt:dt="r8">2857441</Frequency><Timestamp dt:dt="r8">1246080588606</Timestamp><Current dt:dt…	59.946	1	540620235	2015-01-07	14:31:48		288	1	0	?	?	?	?	?	?	?	?	?	?	?	?	?	?	?	NULL	NULL	NULL	NULL	EF	1	NULL	NULL	NULL	Trainb	NULL	NULL	NULL	TrainInterleaved	NULL	NULL	NULL	r 0	r 0	1	0	0
Implicit Decision	28024	1	<?xml version="1.0"?>\n<Clock xmlns:dt="urn:schemas-microsoft-com:datatypes"><Description dt:dt="string">E-Prime Primary Realtime Clock</Description><StartTime><Timestamp dt:dt="int">0</Timestamp><DateUtc dt:dt="string">2015-01-07T22:31:48Z</DateUtc></StartTime><FrequencyChanges><FrequencyChange><Frequency dt:dt="r8">2857441</Frequency><Timestamp dt:dt="r8">1246080588606</Timestamp><Current dt:dt…	59.946	1	540620235	2015-01-07	14:31:48		289	0	0	?	?	?	?	?	?	?	?	?	?	?	?	?	?	?	NULL	NULL	NULL	NULL	AB	1	NULL	NULL	NULL	Trainb	NULL	NULL	NULL	TrainInterleaved	NULL	NULL	NULL	s c	s c	1	0	0
Implicit Decision	28024	1	<?xml version="1.0"?>\n<Clock xmlns:dt="urn:schemas-microsoft-com:datatypes"><Description dt:dt="string">E-Prime Primary Realtime Clock</Description><StartTime><Timestamp dt:dt="int">0</Timestamp><DateUtc dt:dt="string">2015-01-07T22:31:48Z</DateUtc></StartTime><FrequencyChanges><FrequencyChange><Frequency dt:dt="r8">2857441</Frequency><Timestamp dt:dt="r8">1246080588606</Timestamp><Current dt:dt…	59.946	1	540620235	2015-01-07	14:31:48		290	1	0	?	?	?	?	?	?	?	?	?	?	?	?	?	?	?	NULL	NULL	NULL	NULL	AB	1	NULL	NULL	NULL	Trainb	NULL	NULL	NULL	TrainInterleaved	NULL	NULL	NULL	c s	c s	1	0	0
Implicit Decision	28024	1	<?xml version="1.0"?>\n<Clock xmlns:dt="urn:schemas-microsoft-com:datatypes"><Description dt:dt="string">E-Prime Primary Realtime Clock</Description><StartTime><Timestamp dt:dt="int">0</Timestamp><DateUtc dt:dt="string">2015-01-07T22:31:48Z</DateUtc></StartTime><FrequencyChanges><FrequencyChange><Frequency dt:dt="r8">2857441</Frequency><Timestamp dt:dt="r8">1246080588606</Timestamp><Current dt:dt…	59.946	1	540620235	2015-01-07	14:31:48		291	0	1	?	?	?	?	?	?	?	?	?	?	?	?	?	?	?	NULL	NULL	NULL	NULL	EF	0	NULL	NULL	NULL	Trainb	NULL	NULL	NULL	TrainInterleaved	NULL	NULL	NULL	0 r	0 r	0	1	0
Implicit Decision	28024	1	<?xml version="1.0"?>\n<Clock xmlns:dt="urn:schemas-microsoft-com:datatypes"><Description dt:dt="string">E-Prime Primary Realtime Clock</Description><StartTime><Timestamp dt:dt="int">0</Timestamp><DateUtc dt:dt="string">2015-01-07T22:31:48Z</DateUtc></StartTime><FrequencyChanges><FrequencyChange><Frequency dt:dt="r8">2857441</Frequency><Timestamp dt:dt="r8">1246080588606</Timestamp><Current dt:dt…	59.946	1	540620235	2015-01-07	14:31:48		292	1	0	?	?	?	?	?	?	?	?	?	?	?	?	?	?	?	NULL	NULL	NULL	NULL	CD	1	NULL	NULL	NULL	Trainb	NULL	NULL	NULL	TrainInterleaved	NULL	NULL	NULL	7 k	7 k	0	0	1
Implicit Decision	28024	1	<?xml version="1.0"?>\n<Clock xmlns:dt="urn:schemas-microsoft-com:datatypes"><Description dt:dt="string">E-Prime Primary Realtime Clock</Description><StartTime><Timestamp dt:dt="int">0</Timestamp><DateUtc dt:dt="string">2015-01-07T22:31:48Z</DateUtc></StartTime><FrequencyChanges><FrequencyChange><Frequency dt:dt="r8">2857441</Frequency><Timestamp dt:dt="r8">1246080588606</Timestamp><Current dt:dt…	59.946	1	540620235	2015-01-07	14:31:48		293	0	1	?	?	?	?	?	?	?	?	?	?	?	?	?	?	?	NULL	NULL	NULL	NULL	AB	0	NULL	NULL	NULL	Trainb	NULL	NULL	NULL	TrainInterleaved	NULL	NULL	NULL	s c	s c	0	1	0
Implicit Decision	28024	1	<?xml version="1.0"?>\n<Clock xmlns:dt="urn:schemas-microsoft-com:datatypes"><Description dt:dt="string">E-Prime Primary Realtime Clock</Description><StartTime><Timestamp dt:dt="int">0</Timestamp><DateUtc dt:dt="string">2015-01-07T22:31:48Z</DateUtc></StartTime><FrequencyChanges><FrequencyChange><Frequency dt:dt="r8">2857441</Frequency><Timestamp dt:dt="r8">1246080588606</Timestamp><Current dt:dt…	59.946	1	540620235	2015-01-07	14:31:48		294	1	1	?	?	?	?	?	?	?	?	?	?	?	?	?	?	?	NULL	NULL	NULL	NULL	EF	0	NULL	NULL	NULL	Trainb	NULL	NULL	NULL	TrainInterleaved	NULL	NULL	NULL	r 0	r 0	0	1	0
Implicit Decision	28024	1	<?xml version="1.0"?>\n<Clock xmlns:dt="urn:schemas-microsoft-com:datatypes"><Description dt:dt="string">E-Prime Primary Realtime Clock</Description><StartTime><Timestamp dt:dt="int">0</Timestamp><DateUtc dt:dt="string">2015-01-07T22:31:48Z</DateUtc></StartTime><FrequencyChanges><FrequencyChange><Frequency dt:dt="r8">2857441</Frequency><Timestamp dt:dt="r8">1246080588606</Timestamp><Current dt:dt…	59.946	1	540620235	2015-01-07	14:31:48		295	0	0	?	?	?	?	?	?	?	?	?	?	?	?	?	?	?	NULL	NULL	NULL	NULL	CD	1	NULL	NULL	NULL	Trainb	NULL	NULL	NULL	TrainInterleaved	NULL	NULL	NULL	k 7	k 7	0	0	1
Implicit Decision	28024	1	<?xml version="1.0"?>\n<Clock xmlns:dt="urn:schemas-microsoft-com:datatypes"><Description dt:dt="string">E-Prime Primary Realtime Clock</Description><StartTime><Timestamp dt:dt="int">0</Timestamp><DateUtc dt:dt="string">2015-01-07T22:31:48Z</DateUtc></StartTime><FrequencyChanges><FrequencyChange><Frequency dt:dt="r8">2857441</Frequency><Timestamp dt:dt="r8">1246080588606</Timestamp><Current dt:dt…	59.946	1	540620235	2015-01-07	14:31:48		296	0	0	?	?	?	?	?	?	?	?	?	?	?	?	?	?	?	NULL	NULL	NULL	NULL	AB	1	NULL	NULL	NULL	Trainb	NULL	NULL	NULL	TrainInterleaved	NULL	NULL	NULL	c s	c s	0	0	1
Implicit Decision	28024	1	<?xml version="1.0"?>\n<Clock xmlns:dt="urn:schemas-microsoft-com:datatypes"><Description dt:dt="string">E-Prime Primary Realtime Clock</Description><StartTime><Timestamp dt:dt="int">0</Timestamp><DateUtc dt:dt="string">2015-01-07T22:31:48Z</DateUtc></StartTime><FrequencyChanges><FrequencyChange><Frequency dt:dt="r8">2857441</Frequency><Timestamp dt:dt="r8">1246080588606</Timestamp><Current dt:dt…	59.946	1	540620235	2015-01-07	14:31:48		297	0	0	?	?	?	?	?	?	?	?	?	?	?	?	?	?	?	NULL	NULL	NULL	NULL	EF	1	NULL	NULL	NULL	Trainb	NULL	NULL	NULL	TrainInterleaved	NULL	NULL	NULL	0 r	0 r	1	0	0
Implicit Decision	28024	1	<?xml version="1.0"?>\n<Clock xmlns:dt="urn:schemas-microsoft-com:datatypes"><Description dt:dt="string">E-Prime Primary Realtime Clock</Description><StartTime><Timestamp dt:dt="int">0</Timestamp><DateUtc dt:dt="string">2015-01-07T22:31:48Z</DateUtc></StartTime><FrequencyChanges><FrequencyChange><Frequency dt:dt="r8">2857441</Frequency><Timestamp dt:dt="r8">1246080588606</Timestamp><Current dt:dt…	59.946	1	540620235	2015-01-07	14:31:48		298	0	0	?	?	?	?	?	?	?	?	?	?	?	?	?	?	?	NULL	NULL	NULL	NULL	CD	1	NULL	NULL	NULL	Trainb	NULL	NULL	NULL	TrainInterleaved	NULL	NULL	NULL	7 k	7 k	1	0	0
Implicit Decision	28024	1	<?xml version="1.0"?>\n<Clock xmlns:dt="urn:schemas-microsoft-com:datatypes"><Description dt:dt="string">E-Prime Primary Realtime Clock</Description><StartTime><Timestamp dt:dt="int">0</Timestamp><DateUtc dt:dt="string">2015-01-07T22:31:48Z</DateUtc></StartTime><FrequencyChanges><FrequencyChange><Frequency dt:dt="r8">2857441</Frequency><Timestamp dt:dt="r8">1246080588606</Timestamp><Current dt:dt…	59.946	1	540620235	2015-01-07	14:31:48		299	0	0	?	?	?	?	?	?	?	?	?	?	?	?	?	?	?	NULL	NULL	NULL	NULL	AB	1	NULL	NULL	NULL	Trainb	NULL	NULL	NULL	TrainInterleaved	NULL	NULL	NULL	s c	s c	1	0	0
Implicit Decision	28024	1	<?xml version="1.0"?>\n<Clock xmlns:dt="urn:schemas-microsoft-com:datatypes"><Description dt:dt="string">E-Prime Primary Realtime Clock</Description><StartTime><Timestamp dt:dt="int">0</Timestamp><DateUtc dt:dt="string">2015-01-07T22:31:48Z</DateUtc></StartTime><FrequencyChanges><FrequencyChange><Frequency dt:dt="r8">2857441</Frequency><Timestamp dt:dt="r8">1246080588606</Timestamp><Current dt:dt…	59.946	1	540620235	2015-01-07	14:31:48		300	1	0	?	?	?	?	?	?	?	?	?	?	?	?	?	?	?	NULL	NULL	NULL	NULL	CD	1	NULL	NULL	NULL	Trainb	NULL	NULL	NULL	TrainInterleaved	NULL	NULL	NULL	k 7	k 7	1	0	0
Implicit Decision	28024	1	<?xml version="1.0"?>\n<Clock xmlns:dt="urn:schemas-microsoft-com:datatypes"><Description dt:dt="string">E-Prime Primary Realtime Clock</Description><StartTime><Timestamp dt:dt="int">0</Timestamp><DateUtc dt:dt="string">2015-01-07T22:31:48Z</DateUtc></StartTime><FrequencyChanges><FrequencyChange><Frequency dt:dt="r8">2857441</Frequency><Timestamp dt:dt="r8">1246080588606</Timestamp><Current dt:dt…	59.946	1	540620235	2015-01-07	14:31:48		301	1	0	?	?	?	?	?	?	?	?	?	?	?	?	?	?	?	NULL	NULL	NULL	NULL	EF	1	NULL	NULL	NULL	Trainb	NULL	NULL	NULL	TrainInterleaved	NULL	NULL	NULL	r 0	r 0	1	0	0
Implicit Decision	28024	1	<?xml version="1.0"?>\n<Clock xmlns:dt="urn:schemas-microsoft-com:datatypes"><Description dt:dt="string">E-Prime Primary Realtime Clock</Description><StartTime><Timestamp dt:dt="int">0</Timestamp><DateUtc dt:dt="string">2015-01-07T22:31:48Z</DateUtc></StartTime><FrequencyChanges><FrequencyChange><Frequency dt:dt="r8">2857441</Frequency><Timestamp dt:dt="r8">1246080588606</Timestamp><Current dt:dt…	59.946	1	540620235	2015-01-07	14:31:48		302	1	0	?	?	?	?	?	?	?	?	?	?	?	?	?	?	?	NULL	NULL	NULL	NULL	AB	1	NULL	NULL	NULL	Trainb	NULL	NULL	NULL	TrainInterleaved	NULL	NULL	NULL	c s	c s	1	0	0
Implicit Decision	28024	1	<?xml version="1.0"?>\n<Clock xmlns:dt="urn:schemas-microsoft-com:datatypes"><Description dt:dt="string">E-Prime Primary Realtime Clock</Description><StartTime><Timestamp dt:dt="int">0</Timestamp><DateUtc dt:dt="string">2015-01-07T22:31:48Z</DateUtc></StartTime><FrequencyChanges><FrequencyChange><Frequency dt:dt="r8">2857441</Frequency><Timestamp dt:dt="r8">1246080588606</Timestamp><Current dt:dt…	59.946	1	540620235	2015-01-07	14:31:48		303	0	1	?	?	?	?	?	?	?	?	?	?	?	?	?	?	?	NULL	NULL	NULL	NULL	CD	0	NULL	NULL	NULL	Trainb	NULL	NULL	NULL	TrainInterleaved	NULL	NULL	NULL	7 k	7 k	0	1	0
Implicit Decision	28024	1	<?xml version="1.0"?>\n<Clock xmlns:dt="urn:schemas-microsoft-com:datatypes"><Description dt:dt="string">E-Prime Primary Realtime Clock</Description><StartTime><Timestamp dt:dt="int">0</Timestamp><DateUtc dt:dt="string">2015-01-07T22:31:48Z</DateUtc></StartTime><FrequencyChanges><FrequencyChange><Frequency dt:dt="r8">2857441</Frequency><Timestamp dt:dt="r8">1246080588606</Timestamp><Current dt:dt…	59.946	1	540620235	2015-01-07	14:31:48		304	0	0	?	?	?	?	?	?	?	?	?	?	?	?	?	?	?	NULL	NULL	NULL	NULL	EF	1	NULL	NULL	NULL	Trainb	NULL	NULL	NULL	TrainInterleaved	NULL	NULL	NULL	0 r	0 r	1	0	0
Implicit Decision	28024	1	<?xml version="1.0"?>\n<Clock xmlns:dt="urn:schemas-microsoft-com:datatypes"><Description dt:dt="string">E-Prime Primary Realtime Clock</Description><StartTime><Timestamp dt:dt="int">0</Timestamp><DateUtc dt:dt="string">2015-01-07T22:31:48Z</DateUtc></StartTime><FrequencyChanges><FrequencyChange><Frequency dt:dt="r8">2857441</Frequency><Timestamp dt:dt="r8">1246080588606</Timestamp><Current dt:dt…	59.946	1	540620235	2015-01-07	14:31:48		305	1	0	?	?	?	?	?	?	?	?	?	?	?	?	?	?	?	NULL	NULL	NULL	NULL	CD	1	NULL	NULL	NULL	Trainb	NULL	NULL	NULL	TrainInterleaved	NULL	NULL	NULL	k 7	k 7	1	0	0
Implicit Decision	28024	1	<?xml version="1.0"?>\n<Clock xmlns:dt="urn:schemas-microsoft-com:datatypes"><Description dt:dt="string">E-Prime Primary Realtime Clock</Description><StartTime><Timestamp dt:dt="int">0</Timestamp><DateUtc dt:dt="string">2015-01-07T22:31:48Z</DateUtc></StartTime><FrequencyChanges><FrequencyChange><Frequency dt:dt="r8">2857441</Frequency><Timestamp dt:dt="r8">1246080588606</Timestamp><Current dt:dt…	59.946	1	540620235	2015-01-07	14:31:48		306	1	0	?	?	?	?	?	?	?	?	?	?	?	?	?	?	?	NULL	NULL	NULL	NULL	EF	1	NULL	NULL	NULL	Trainb	NULL	NULL	NULL	TrainInterleaved	NULL	NULL	NULL	r 0	r 0	1	0	0
Implicit Decision	28024	1	<?xml version="1.0"?>\n<Clock xmlns:dt="urn:schemas-microsoft-com:datatypes"><Description dt:dt="string">E-Prime Primary Realtime Clock</Description><StartTime><Timestamp dt:dt="int">0</Timestamp><DateUtc dt:dt="string">2015-01-07T22:31:48Z</DateUtc></StartTime><FrequencyChanges><FrequencyChange><Frequency dt:dt="r8">2857441</Frequency><Timestamp dt:dt="r8">1246080588606</Timestamp><Current dt:dt…	59.946	1	540620235	2015-01-07	14:31:48		307	0	1	?	?	?	?	?	?	?	?	?	?	?	?	?	?	?	NULL	NULL	NULL	NULL	AB	0	NULL	NULL	NULL	Trainb	NULL	NULL	NULL	TrainInterleaved	NULL	NULL	NULL	s c	s c	0	1	0
Implicit Decision	28024	1	<?xml version="1.0"?>\n<Clock xmlns:dt="urn:schemas-microsoft-com:datatypes"><Description dt:dt="string">E-Prime Primary Realtime Clock</Description><StartTime><Timestamp dt:dt="int">0</Timestamp><DateUtc dt:dt="string">2015-01-07T22:31:48Z</DateUtc></StartTime><FrequencyChanges><FrequencyChange><Frequency dt:dt="r8">2857441</Frequency><Timestamp dt:dt="r8">1246080588606</Timestamp><Current dt:dt…	59.946	1	540620235	2015-01-07	14:31:48		308	1	0	?	?	?	?	?	?	?	?	?	?	?	?	?	?	?	NULL	NULL	NULL	NULL	AB	1	NULL	NULL	NULL	Trainb	NULL	NULL	NULL	TrainInterleaved	NULL	NULL	NULL	c s	c s	1	0	0
Implicit Decision	28024	1	<?xml version="1.0"?>\n<Clock xmlns:dt="urn:schemas-microsoft-com:datatypes"><Description dt:dt="string">E-Prime Primary Realtime Clock</Description><StartTime><Timestamp dt:dt="int">0</Timestamp><DateUtc dt:dt="string">2015-01-07T22:31:48Z</DateUtc></StartTime><FrequencyChanges><FrequencyChange><Frequency dt:dt="r8">2857441</Frequency><Timestamp dt:dt="r8">1246080588606</Timestamp><Current dt:dt…	59.946	1	540620235	2015-01-07	14:31:48		309	0	1	?	?	?	?	?	?	?	?	?	?	?	?	?	?	?	NULL	NULL	NULL	NULL	CD	0	NULL	NULL	NULL	Trainb	NULL	NULL	NULL	TrainInterleaved	NULL	NULL	NULL	7 k	7 k	0	1	0
Implicit Decision	28024	1	<?xml version="1.0"?>\n<Clock xmlns:dt="urn:schemas-microsoft-com:datatypes"><Description dt:dt="string">E-Prime Primary Realtime Clock</Description><StartTime><Timestamp dt:dt="int">0</Timestamp><DateUtc dt:dt="string">2015-01-07T22:31:48Z</DateUtc></StartTime><FrequencyChanges><FrequencyChange><Frequency dt:dt="r8">2857441</Frequency><Timestamp dt:dt="r8">1246080588606</Timestamp><Current dt:dt…	59.946	1	540620235	2015-01-07	14:31:48		310	0	1	?	?	?	?	?	?	?	?	?	?	?	?	?	?	?	NULL	NULL	NULL	NULL	EF	0	NULL	NULL	NULL	Trainb	NULL	NULL	NULL	TrainInterleaved	NULL	NULL	NULL	0 r	0 r	0	1	0
Implicit Decision	28024	1	<?xml version="1.0"?>\n<Clock xmlns:dt="urn:schemas-microsoft-com:datatypes"><Description dt:dt="string">E-Prime Primary Realtime Clock</Description><StartTime><Timestamp dt:dt="int">0</Timestamp><DateUtc dt:dt="string">2015-01-07T22:31:48Z</DateUtc></StartTime><FrequencyChanges><FrequencyChange><Frequency dt:dt="r8">2857441</Frequency><Timestamp dt:dt="r8">1246080588606</Timestamp><Current dt:dt…	59.946	1	540620235	2015-01-07	14:31:48		311	1	0	?	?	?	?	?	?	?	?	?	?	?	?	?	?	?	NULL	NULL	NULL	NULL	EF	1	NULL	NULL	NULL	Trainb	NULL	NULL	NULL	TrainInterleaved	NULL	NULL	NULL	r 0	r 0	1	0	0
Implicit Decision	28024	1	<?xml version="1.0"?>\n<Clock xmlns:dt="urn:schemas-microsoft-com:datatypes"><Description dt:dt="string">E-Prime Primary Realtime Clock</Description><StartTime><Timestamp dt:dt="int">0</Timestamp><DateUtc dt:dt="string">2015-01-07T22:31:48Z</DateUtc></StartTime><FrequencyChanges><FrequencyChange><Frequency dt:dt="r8">2857441</Frequency><Timestamp dt:dt="r8">1246080588606</Timestamp><Current dt:dt…	59.946	1	540620235	2015-01-07	14:31:48		312	0	1	?	?	?	?	?	?	?	?	?	?	?	?	?	?	?	NULL	NULL	NULL	NULL	AB	0	NULL	NULL	NULL	Trainb	NULL	NULL	NULL	TrainInterleaved	NULL	NULL	NULL	s c	s c	0	1	0
Implicit Decision	28024	1	<?xml version="1.0"?>\n<Clock xmlns:dt="urn:schemas-microsoft-com:datatypes"><Description dt:dt="string">E-Prime Primary Realtime Clock</Description><StartTime><Timestamp dt:dt="int">0</Timestamp><DateUtc dt:dt="string">2015-01-07T22:31:48Z</DateUtc></StartTime><FrequencyChanges><FrequencyChange><Frequency dt:dt="r8">2857441</Frequency><Timestamp dt:dt="r8">1246080588606</Timestamp><Current dt:dt…	59.946	1	540620235	2015-01-07	14:31:48		313	0	0	?	?	?	?	?	?	?	?	?	?	?	?	?	?	?	NULL	NULL	NULL	NULL	CD	1	NULL	NULL	NULL	Trainb	NULL	NULL	NULL	TrainInterleaved	NULL	NULL	NULL	k 7	k 7	0	0	1
Implicit Decision	28024	1	<?xml version="1.0"?>\n<Clock xmlns:dt="urn:schemas-microsoft-com:datatypes"><Description dt:dt="string">E-Prime Primary Realtime Clock</Description><StartTime><Timestamp dt:dt="int">0</Timestamp><DateUtc dt:dt="string">2015-01-07T22:31:48Z</DateUtc></StartTime><FrequencyChanges><FrequencyChange><Frequency dt:dt="r8">2857441</Frequency><Timestamp dt:dt="r8">1246080588606</Timestamp><Current dt:dt…	59.946	1	540620235	2015-01-07	14:31:48		314	NULL	NULL	NULL	NULL	NULL	NULL	NULL	NULL	NULL	NULL	NULL	NULL	NULL	NULL	NULL	NULL	NULL	NULL	NULL	NULL	NULL	1	NULL	NULL	NULL	NULL	Rest4	1	5	5	RestbeforeTest	NULL	NULL	NULL	NULL	NULL	NULL	NULL	NULL
Implicit Decision	28024	1	<?xml version="1.0"?>\n<Clock xmlns:dt="urn:schemas-microsoft-com:datatypes"><Description dt:dt="string">E-Prime Primary Realtime Clock</Description><StartTime><Timestamp dt:dt="int">0</Timestamp><DateUtc dt:dt="string">2015-01-07T22:31:48Z</DateUtc></StartTime><FrequencyChanges><FrequencyChange><Frequency dt:dt="r8">2857441</Frequency><Timestamp dt:dt="r8">1246080588606</Timestamp><Current dt:dt…	59.946	1	540620235	2015-01-07	14:31:48		315	1	1	?	?	?	?	?	?	?	?	?	?	?	?	?	?	?	NULL	NULL	NULL	NULL	AB	0	NULL	NULL	NULL	Trainb	NULL	NULL	NULL	TrainInterleaved	NULL	NULL	NULL	c s	c s	0	1
Implicit Decision	28024	1	<?xml version="1.0"?>\n<Clock xmlns:dt="urn:schemas-microsoft-com:datatypes"><Description dt:dt="string">E-Prime Primary Realtime Clock</Description><StartTime><Timestamp dt:dt="int">0</Timestamp><DateUtc dt:dt="string">2015-01-07T22:31:48Z</DateUtc></StartTime><FrequencyChanges><FrequencyChange><Frequency dt:dt="r8">2857441</Frequency><Timestamp dt:dt="r8">1246080588606</Timestamp><Current dt:dt…	59.946	1	540620235	2015-01-07	14:31:48		316	1	0	?	?	?	?	?	?	?	?	?	?	?	?	?	?	?	NULL	NULL	NULL	NULL	EF	1	NULL	NULL	NULL	Trainb	NULL	NULL	NULL	TrainInterleaved	NULL	NULL	NULL	0 r	0 r	0	0	1
Implicit Decision	28024	1	<?xml version="1.0"?>\n<Clock xmlns:dt="urn:schemas-microsoft-com:datatypes"><Description dt:dt="string">E-Prime Primary Realtime Clock</Description><StartTime><Timestamp dt:dt="int">0</Timestamp><DateUtc dt:dt="string">2015-01-07T22:31:48Z</DateUtc></StartTime><FrequencyChanges><FrequencyChange><Frequency dt:dt="r8">2857441</Frequency><Timestamp dt:dt="r8">1246080588606</Timestamp><Current dt:dt…	59.946	1	540620235	2015-01-07	14:31:48		317	1	1	?	?	?	?	?	?	?	?	?	?	?	?	?	?	?	NULL	NULL	NULL	NULL	CD	0	NULL	NULL	NULL	Trainb	NULL	NULL	NULL	TrainInterleaved	NULL	NULL	NULL	7 k	7 k	1	1	1
Implicit Decision	28024	1	<?xml version="1.0"?>\n<Clock xmlns:dt="urn:schemas-microsoft-com:datatypes"><Description dt:dt="string">E-Prime Primary Realtime Clock</Description><StartTime><Timestamp dt:dt="int">0</Timestamp><DateUtc dt:dt="string">2015-01-07T22:31:48Z</DateUtc></StartTime><FrequencyChanges><FrequencyChange><Frequency dt:dt="r8">2857441</Frequency><Timestamp dt:dt="r8">1246080588606</Timestamp><Current dt:dt…	59.946	1	540620235	2015-01-07	14:31:48		318	0	1	?	?	?	?	?	?	?	?	?	?	?	?	?	?	?	NULL	NULL	NULL	NULL	AB	0	NULL	NULL	NULL	Trainb	NULL	NULL	NULL	TrainInterleaved	NULL	NULL	NULL	s c	s c	0	1	0
Implicit Decision	28024	1	<?xml version="1.0"?>\n<Clock xmlns:dt="urn:schemas-microsoft-com:datatypes"><Description dt:dt="string">E-Prime Primary Realtime Clock</Description><StartTime><Timestamp dt:dt="int">0</Timestamp><DateUtc dt:dt="string">2015-01-07T22:31:48Z</DateUtc></StartTime><FrequencyChanges><FrequencyChange><Frequency dt:dt="r8">2857441</Frequency><Timestamp dt:dt="r8">1246080588606</Timestamp><Current dt:dt…	59.946	1	540620235	2015-01-07	14:31:48		319	0	0	?	?	?	?	?	?	?	?	?	?	?	?	?	?	?	NULL	NULL	NULL	NULL	CD	1	NULL	NULL	NULL	Trainb	NULL	NULL	NULL	TrainInterleaved	NULL	NULL	NULL	k 7	k 7	0	0	1
Implicit Decision	28024	1	<?xml version="1.0"?>\n<Clock xmlns:dt="urn:schemas-microsoft-com:datatypes"><Description dt:dt="string">E-Prime Primary Realtime Clock</Description><StartTime><Timestamp dt:dt="int">0</Timestamp><DateUtc dt:dt="string">2015-01-07T22:31:48Z</DateUtc></StartTime><FrequencyChanges><FrequencyChange><Frequency dt:dt="r8">2857441</Frequency><Timestamp dt:dt="r8">1246080588606</Timestamp><Current dt:dt…	59.946	1	540620235	2015-01-07	14:31:48		320	0	1	?	?	?	?	?	?	?	?	?	?	?	?	?	?	?	NULL	NULL	NULL	NULL	EF	0	NULL	NULL	NULL	Trainb	NULL	NULL	NULL	TrainInterleaved	NULL	NULL	NULL	r 0	r 0	1	1	1
Implicit Decision	28024	1	<?xml version="1.0"?>\n<Clock xmlns:dt="urn:schemas-microsoft-com:datatypes"><Description dt:dt="string">E-Prime Primary Realtime Clock</Description><StartTime><Timestamp dt:dt="int">0</Timestamp><DateUtc dt:dt="string">2015-01-07T22:31:48Z</DateUtc></StartTime><FrequencyChanges><FrequencyChange><Frequency dt:dt="r8">2857441</Frequency><Timestamp dt:dt="r8">1246080588606</Timestamp><Current dt:dt…	59.946	1	540620235	2015-01-07	14:31:48		321	1	0	?	?	?	?	?	?	?	?	?	?	?	?	?	?	?	NULL	NULL	NULL	NULL	CD	1	NULL	NULL	NULL	Trainb	NULL	NULL	NULL	TrainInterleaved	NULL	NULL	NULL	7 k	7 k	0	0	1
Implicit Decision	28024	1	<?xml version="1.0"?>\n<Clock xmlns:dt="urn:schemas-microsoft-com:datatypes"><Description dt:dt="string">E-Prime Primary Realtime Clock</Description><StartTime><Timestamp dt:dt="int">0</Timestamp><DateUtc dt:dt="string">2015-01-07T22:31:48Z</DateUtc></StartTime><FrequencyChanges><FrequencyChange><Frequency dt:dt="r8">2857441</Frequency><Timestamp dt:dt="r8">1246080588606</Timestamp><Current dt:dt…	59.946	1	540620235	2015-01-07	14:31:48		322	1	0	?	?	?	?	?	?	?	?	?	?	?	?	?	?	?	NULL	NULL	NULL	NULL	AB	1	NULL	NULL	NULL	Trainb	NULL	NULL	NULL	TrainInterleaved	NULL	NULL	NULL	c s	c s	1	0	0
Implicit Decision	28024	1	<?xml version="1.0"?>\n<Clock xmlns:dt="urn:schemas-microsoft-com:datatypes"><Description dt:dt="string">E-Prime Primary Realtime Clock</Description><StartTime><Timestamp dt:dt="int">0</Timestamp><DateUtc dt:dt="string">2015-01-07T22:31:48Z</DateUtc></StartTime><FrequencyChanges><FrequencyChange><Frequency dt:dt="r8">2857441</Frequency><Timestamp dt:dt="r8">1246080588606</Timestamp><Current dt:dt…	59.946	1	540620235	2015-01-07	14:31:48		323	0	1	?	?	?	?	?	?	?	?	?	?	?	?	?	?	?	NULL	NULL	NULL	NULL	EF	0	NULL	NULL	NULL	Trainb	NULL	NULL	NULL	TrainInterleaved	NULL	NULL	NULL	0 r	0 r	0	1	0
Implicit Decision	28024	1	<?xml version="1.0"?>\n<Clock xmlns:dt="urn:schemas-microsoft-com:datatypes"><Description dt:dt="string">E-Prime Primary Realtime Clock</Description><StartTime><Timestamp dt:dt="int">0</Timestamp><DateUtc dt:dt="string">2015-01-07T22:31:48Z</DateUtc></StartTime><FrequencyChanges><FrequencyChange><Frequency dt:dt="r8">2857441</Frequency><Timestamp dt:dt="r8">1246080588606</Timestamp><Current dt:dt…	59.946	1	540620235	2015-01-07	14:31:48		324	0	1	?	?	?	?	?	?	?	?	?	?	?	?	?	?	?	NULL	NULL	NULL	NULL	CD	0	NULL	NULL	NULL	Trainb	NULL	NULL	NULL	TrainInterleaved	NULL	NULL	NULL	k 7	k 7	1	1	1
Implicit Decision	28024	1	<?xml version="1.0"?>\n<Clock xmlns:dt="urn:schemas-microsoft-com:datatypes"><Description dt:dt="string">E-Prime Primary Realtime Clock</Description><StartTime><Timestamp dt:dt="int">0</Timestamp><DateUtc dt:dt="string">2015-01-07T22:31:48Z</DateUtc></StartTime><FrequencyChanges><FrequencyChange><Frequency dt:dt="r8">2857441</Frequency><Timestamp dt:dt="r8">1246080588606</Timestamp><Current dt:dt…	59.946	1	540620235	2015-01-07	14:31:48		325	0	1	?	?	?	?	?	?	?	?	?	?	?	?	?	?	?	NULL	NULL	NULL	NULL	EF	0	NULL	NULL	NULL	Trainb	NULL	NULL	NULL	TrainInterleaved	NULL	NULL	NULL	r 0	r 0	1	1	1
Implicit Decision	28024	1	<?xml version="1.0"?>\n<Clock xmlns:dt="urn:schemas-microsoft-com:datatypes"><Description dt:dt="string">E-Prime Primary Realtime Clock</Description><StartTime><Timestamp dt:dt="int">0</Timestamp><DateUtc dt:dt="string">2015-01-07T22:31:48Z</DateUtc></StartTime><FrequencyChanges><FrequencyChange><Frequency dt:dt="r8">2857441</Frequency><Timestamp dt:dt="r8">1246080588606</Timestamp><Current dt:dt…	59.946	1	540620235	2015-01-07	14:31:48		326	1	0	?	?	?	?	?	?	?	?	?	?	?	?	?	?	?	NULL	NULL	NULL	NULL	AB	1	NULL	NULL	NULL	Trainb	NULL	NULL	NULL	TrainInterleaved	NULL	NULL	NULL	s c	s c	0	0	1
Implicit Decision	28024	1	<?xml version="1.0"?>\n<Clock xmlns:dt="urn:schemas-microsoft-com:datatypes"><Description dt:dt="string">E-Prime Primary Realtime Clock</Description><StartTime><Timestamp dt:dt="int">0</Timestamp><DateUtc dt:dt="string">2015-01-07T22:31:48Z</DateUtc></StartTime><FrequencyChanges><FrequencyChange><Frequency dt:dt="r8">2857441</Frequency><Timestamp dt:dt="r8">1246080588606</Timestamp><Current dt:dt…	59.946	1	540620235	2015-01-07	14:31:48		327	0	1	?	?	?	?	?	?	?	?	?	?	?	?	?	?	?	NULL	NULL	NULL	NULL	CD	0	NULL	NULL	NULL	Trainb	NULL	NULL	NULL	TrainInterleaved	NULL	NULL	NULL	7 k	7 k	0	1	0
Implicit Decision	28024	1	<?xml version="1.0"?>\n<Clock xmlns:dt="urn:schemas-microsoft-com:datatypes"><Description dt:dt="string">E-Prime Primary Realtime Clock</Description><StartTime><Timestamp dt:dt="int">0</Timestamp><DateUtc dt:dt="string">2015-01-07T22:31:48Z</DateUtc></StartTime><FrequencyChanges><FrequencyChange><Frequency dt:dt="r8">2857441</Frequency><Timestamp dt:dt="r8">1246080588606</Timestamp><Current dt:dt…	59.946	1	540620235	2015-01-07	14:31:48		328	1	1	?	?	?	?	?	?	?	?	?	?	?	?	?	?	?	NULL	NULL	NULL	NULL	EF	0	NULL	NULL	NULL	Trainb	NULL	NULL	NULL	TrainInterleaved	NULL	NULL	NULL	0 r	0 r	1	1	1
Implicit Decision	28024	1	<?xml version="1.0"?>\n<Clock xmlns:dt="urn:schemas-microsoft-com:datatypes"><Description dt:dt="string">E-Prime Primary Realtime Clock</Description><StartTime><Timestamp dt:dt="int">0</Timestamp><DateUtc dt:dt="string">2015-01-07T22:31:48Z</DateUtc></StartTime><FrequencyChanges><FrequencyChange><Frequency dt:dt="r8">2857441</Frequency><Timestamp dt:dt="r8">1246080588606</Timestamp><Current dt:dt…	59.946	1	540620235	2015-01-07	14:31:48		329	0	0	?	?	?	?	?	?	?	?	?	?	?	?	?	?	?	NULL	NULL	NULL	NULL	AB	1	NULL	NULL	NULL	Trainb	NULL	NULL	NULL	TrainInterleaved	NULL	NULL	NULL	c s	c s	0	0	1
Implicit Decision	28024	1	<?xml version="1.0"?>\n<Clock xmlns:dt="urn:schemas-microsoft-com:datatypes"><Description dt:dt="string">E-Prime Primary Realtime Clock</Description><StartTime><Timestamp dt:dt="int">0</Timestamp><DateUtc dt:dt="string">2015-01-07T22:31:48Z</DateUtc></StartTime><FrequencyChanges><FrequencyChange><Frequency dt:dt="r8">2857441</Frequency><Timestamp dt:dt="r8">1246080588606</Timestamp><Current dt:dt…	59.946	1	540620235	2015-01-07	14:31:48		330	0	0	?	?	?	?	?	?	?	?	?	?	?	?	?	?	?	NULL	NULL	NULL	NULL	AB	1	NULL	NULL	NULL	Trainb	NULL	NULL	NULL	TrainInterleaved	NULL	NULL	NULL	s c	s c	1	0	0
Implicit Decision	28024	1	<?xml version="1.0"?>\n<Clock xmlns:dt="urn:schemas-microsoft-com:datatypes"><Description dt:dt="string">E-Prime Primary Realtime Clock</Description><StartTime><Timestamp dt:dt="int">0</Timestamp><DateUtc dt:dt="string">2015-01-07T22:31:48Z</DateUtc></StartTime><FrequencyChanges><FrequencyChange><Frequency dt:dt="r8">2857441</Frequency><Timestamp dt:dt="r8">1246080588606</Timestamp><Current dt:dt…	59.946	1	540620235	2015-01-07	14:31:48		331	1	0	?	?	?	?	?	?	?	?	?	?	?	?	?	?	?	NULL	NULL	NULL	NULL	CD	1	NULL	NULL	NULL	Trainb	NULL	NULL	NULL	TrainInterleaved	NULL	NULL	NULL	k 7	k 7	1	0	0
Implicit Decision	28024	1	<?xml version="1.0"?>\n<Clock xmlns:dt="urn:schemas-microsoft-com:datatypes"><Description dt:dt="string">E-Prime Primary Realtime Clock</Description><StartTime><Timestamp dt:dt="int">0</Timestamp><DateUtc dt:dt="string">2015-01-07T22:31:48Z</DateUtc></StartTime><FrequencyChanges><FrequencyChange><Frequency dt:dt="r8">2857441</Frequency><Timestamp dt:dt="r8">1246080588606</Timestamp><Current dt:dt…	59.946	1	540620235	2015-01-07	14:31:48		332	0	1	?	?	?	?	?	?	?	?	?	?	?	?	?	?	?	NULL	NULL	NULL	NULL	EF	0	NULL	NULL	NULL	Trainb	NULL	NULL	NULL	TrainInterleaved	NULL	NULL	NULL	r 0	r 0	1	1	1
Implicit Decision	28024	1	<?xml version="1.0"?>\n<Clock xmlns:dt="urn:schemas-microsoft-com:datatypes"><Description dt:dt="string">E-Prime Primary Realtime Clock</Description><StartTime><Timestamp dt:dt="int">0</Timestamp><DateUtc dt:dt="string">2015-01-07T22:31:48Z</DateUtc></StartTime><FrequencyChanges><FrequencyChange><Frequency dt:dt="r8">2857441</Frequency><Timestamp dt:dt="r8">1246080588606</Timestamp><Current dt:dt…	59.946	1	540620235	2015-01-07	14:31:48		333	0	0	?	?	?	?	?	?	?	?	?	?	?	?	?	?	?	NULL	NULL	NULL	NULL	AB	1	NULL	NULL	NULL	Trainb	NULL	NULL	NULL	TrainInterleaved	NULL	NULL	NULL	c s	c s	0	0	1
Implicit Decision	28024	1	<?xml version="1.0"?>\n<Clock xmlns:dt="urn:schemas-microsoft-com:datatypes"><Description dt:dt="string">E-Prime Primary Realtime Clock</Description><StartTime><Timestamp dt:dt="int">0</Timestamp><DateUtc dt:dt="string">2015-01-07T22:31:48Z</DateUtc></StartTime><FrequencyChanges><FrequencyChange><Frequency dt:dt="r8">2857441</Frequency><Timestamp dt:dt="r8">1246080588606</Timestamp><Current dt:dt…	59.946	1	540620235	2015-01-07	14:31:48		334	0	0	?	?	?	?	?	?	?	?	?	?	?	?	?	?	?	NULL	NULL	NULL	NULL	CD	1	NULL	NULL	NULL	Trainb	NULL	NULL	NULL	TrainInterleaved	NULL	NULL	NULL	7 k	7 k	1	0	0
Implicit Decision	28024	1	<?xml version="1.0"?>\n<Clock xmlns:dt="urn:schemas-microsoft-com:datatypes"><Description dt:dt="string">E-Prime Primary Realtime Clock</Description><StartTime><Timestamp dt:dt="int">0</Timestamp><DateUtc dt:dt="string">2015-01-07T22:31:48Z</DateUtc></StartTime><FrequencyChanges><FrequencyChange><Frequency dt:dt="r8">2857441</Frequency><Timestamp dt:dt="r8">1246080588606</Timestamp><Current dt:dt…	59.946	1	540620235	2015-01-07	14:31:48		335	1	0	?	?	?	?	?	?	?	?	?	?	?	?	?	?	?	NULL	NULL	NULL	NULL	EF	1	NULL	NULL	NULL	Trainb	NULL	NULL	NULL	TrainInterleaved	NULL	NULL	NULL	0 r	0 r	0	0	1
Implicit Decision	28024	1	<?xml version="1.0"?>\n<Clock xmlns:dt="urn:schemas-microsoft-com:datatypes"><Description dt:dt="string">E-Prime Primary Realtime Clock</Description><StartTime><Timestamp dt:dt="int">0</Timestamp><DateUtc dt:dt="string">2015-01-07T22:31:48Z</DateUtc></StartTime><FrequencyChanges><FrequencyChange><Frequency dt:dt="r8">2857441</Frequency><Timestamp dt:dt="r8">1246080588606</Timestamp><Current dt:dt…	59.946	1	540620235	2015-01-07	14:31:48		336	1	0	?	?	?	?	?	?	?	?	?	?	?	?	?	?	?	NULL	NULL	NULL	NULL	CD	1	NULL	NULL	NULL	Trainb	NULL	NULL	NULL	TrainInterleaved	NULL	NULL	NULL	k 7	k 7	1	0	0
Implicit Decision	28024	1	<?xml version="1.0"?>\n<Clock xmlns:dt="urn:schemas-microsoft-com:datatypes"><Description dt:dt="string">E-Prime Primary Realtime Clock</Description><StartTime><Timestamp dt:dt="int">0</Timestamp><DateUtc dt:dt="string">2015-01-07T22:31:48Z</DateUtc></StartTime><FrequencyChanges><FrequencyChange><Frequency dt:dt="r8">2857441</Frequency><Timestamp dt:dt="r8">1246080588606</Timestamp><Current dt:dt…	59.946	1	540620235	2015-01-07	14:31:48		337	1	1	?	?	?	?	?	?	?	?	?	?	?	?	?	?	?	NULL	NULL	NULL	NULL	EF	0	NULL	NULL	NULL	Trainb	NULL	NULL	NULL	TrainInterleaved	NULL	NULL	NULL	r 0	r 0	0	1	0
Implicit Decision	28024	1	<?xml version="1.0"?>\n<Clock xmlns:dt="urn:schemas-microsoft-com:datatypes"><Description dt:dt="string">E-Prime Primary Realtime Clock</Description><StartTime><Timestamp dt:dt="int">0</Timestamp><DateUtc dt:dt="string">2015-01-07T22:31:48Z</DateUtc></StartTime><FrequencyChanges><FrequencyChange><Frequency dt:dt="r8">2857441</Frequency><Timestamp dt:dt="r8">1246080588606</Timestamp><Current dt:dt…	59.946	1	540620235	2015-01-07	14:31:48		338	0	0	?	?	?	?	?	?	?	?	?	?	?	?	?	?	?	NULL	NULL	NULL	NULL	AB	1	NULL	NULL	NULL	Trainb	NULL	NULL	NULL	TrainInterleaved	NULL	NULL	NULL	s c	s c	1	0	0
Implicit Decision	28024	1	<?xml version="1.0"?>\n<Clock xmlns:dt="urn:schemas-microsoft-com:datatypes"><Description dt:dt="string">E-Prime Primary Realtime Clock</Description><StartTime><Timestamp dt:dt="int">0</Timestamp><DateUtc dt:dt="string">2015-01-07T22:31:48Z</DateUtc></StartTime><FrequencyChanges><FrequencyChange><Frequency dt:dt="r8">2857441</Frequency><Timestamp dt:dt="r8">1246080588606</Timestamp><Current dt:dt…	59.946	1	540620235	2015-01-07	14:31:48		339	0	1	?	?	?	?	?	?	?	?	?	?	?	?	?	?	?	NULL	NULL	NULL	NULL	CD	0	NULL	NULL	NULL	Trainb	NULL	NULL	NULL	TrainInterleaved	NULL	NULL	NULL	7 k	7 k	0	1	0
Implicit Decision	28024	1	<?xml version="1.0"?>\n<Clock xmlns:dt="urn:schemas-microsoft-com:datatypes"><Description dt:dt="string">E-Prime Primary Realtime Clock</Description><StartTime><Timestamp dt:dt="int">0</Timestamp><DateUtc dt:dt="string">2015-01-07T22:31:48Z</DateUtc></StartTime><FrequencyChanges><FrequencyChange><Frequency dt:dt="r8">2857441</Frequency><Timestamp dt:dt="r8">1246080588606</Timestamp><Current dt:dt…	59.946	1	540620235	2015-01-07	14:31:48		340	0	1	?	?	?	?	?	?	?	?	?	?	?	?	?	?	?	NULL	NULL	NULL	NULL	EF	0	NULL	NULL	NULL	Trainb	NULL	NULL	NULL	TrainInterleaved	NULL	NULL	NULL	0 r	0 r	0	1	0
Implicit Decision	28024	1	<?xml version="1.0"?>\n<Clock xmlns:dt="urn:schemas-microsoft-com:datatypes"><Description dt:dt="string">E-Prime Primary Realtime Clock</Description><StartTime><Timestamp dt:dt="int">0</Timestamp><DateUtc dt:dt="string">2015-01-07T22:31:48Z</DateUtc></StartTime><FrequencyChanges><FrequencyChange><Frequency dt:dt="r8">2857441</Frequency><Timestamp dt:dt="r8">1246080588606</Timestamp><Current dt:dt…	59.946	1	540620235	2015-01-07	14:31:48		341	0	0	?	?	?	?	?	?	?	?	?	?	?	?	?	?	?	NULL	NULL	NULL	NULL	AB	1	NULL	NULL	NULL	Trainb	NULL	NULL	NULL	TrainInterleaved	NULL	NULL	NULL	c s	c s	0	0	1
Implicit Decision	28024	1	<?xml version="1.0"?>\n<Clock xmlns:dt="urn:schemas-microsoft-com:datatypes"><Description dt:dt="string">E-Prime Primary Realtime Clock</Description><StartTime><Timestamp dt:dt="int">0</Timestamp><DateUtc dt:dt="string">2015-01-07T22:31:48Z</DateUtc></StartTime><FrequencyChanges><FrequencyChange><Frequency dt:dt="r8">2857441</Frequency><Timestamp dt:dt="r8">1246080588606</Timestamp><Current dt:dt…	59.946	1	540620235	2015-01-07	14:31:48		342	1	0	?	?	?	?	?	?	?	?	?	?	?	?	?	?	?	NULL	NULL	NULL	NULL	CD	1	NULL	NULL	NULL	Trainb	NULL	NULL	NULL	TrainInterleaved	NULL	NULL	NULL	k 7	k 7	1	0	0
Implicit Decision	28024	1	<?xml version="1.0"?>\n<Clock xmlns:dt="urn:schemas-microsoft-com:datatypes"><Description dt:dt="string">E-Prime Primary Realtime Clock</Description><StartTime><Timestamp dt:dt="int">0</Timestamp><DateUtc dt:dt="string">2015-01-07T22:31:48Z</DateUtc></StartTime><FrequencyChanges><FrequencyChange><Frequency dt:dt="r8">2857441</Frequency><Timestamp dt:dt="r8">1246080588606</Timestamp><Current dt:dt…	59.946	1	540620235	2015-01-07	14:31:48		343	0	1	?	?	?	?	?	?	?	?	?	?	?	?	?	?	?	NULL	NULL	NULL	NULL	AB	0	NULL	NULL	NULL	Trainb	NULL	NULL	NULL	TrainInterleaved	NULL	NULL	NULL	s c	s c	0	1	0
Implicit Decision	28024	1	<?xml version="1.0"?>\n<Clock xmlns:dt="urn:schemas-microsoft-com:datatypes"><Description dt:dt="string">E-Prime Primary Realtime Clock</Description><StartTime><Timestamp dt:dt="int">0</Timestamp><DateUtc dt:dt="string">2015-01-07T22:31:48Z</DateUtc></StartTime><FrequencyChanges><FrequencyChange><Frequency dt:dt="r8">2857441</Frequency><Timestamp dt:dt="r8">1246080588606</Timestamp><Current dt:dt…	59.946	1	540620235	2015-01-07	14:31:48		344	1	0	?	?	?	?	?	?	?	?	?	?	?	?	?	?	?	NULL	NULL	NULL	NULL	EF	1	NULL	NULL	NULL	Trainb	NULL	NULL	NULL	TrainInterleaved	NULL	NULL	NULL	r 0	r 0	1	0	0
Implicit Decision	28024	1	<?xml version="1.0"?>\n<Clock xmlns:dt="urn:schemas-microsoft-com:datatypes"><Description dt:dt="string">E-Prime Primary Realtime Clock</Description><StartTime><Timestamp dt:dt="int">0</Timestamp><DateUtc dt:dt="string">2015-01-07T22:31:48Z</DateUtc></StartTime><FrequencyChanges><FrequencyChange><Frequency dt:dt="r8">2857441</Frequency><Timestamp dt:dt="r8">1246080588606</Timestamp><Current dt:dt…	59.946	1	540620235	2015-01-07	14:31:48		345	0	0	?	?	?	?	?	?	?	?	?	?	?	?	?	?	?	NULL	NULL	NULL	NULL	EF	1	NULL	NULL	NULL	Trainb	NULL	NULL	NULL	TrainInterleaved	NULL	NULL	NULL	0 r	0 r	1	0	0
Implicit Decision	28024	1	<?xml version="1.0"?>\n<Clock xmlns:dt="urn:schemas-microsoft-com:datatypes"><Description dt:dt="string">E-Prime Primary Realtime Clock</Description><StartTime><Timestamp dt:dt="int">0</Timestamp><DateUtc dt:dt="string">2015-01-07T22:31:48Z</DateUtc></StartTime><FrequencyChanges><FrequencyChange><Frequency dt:dt="r8">2857441</Frequency><Timestamp dt:dt="r8">1246080588606</Timestamp><Current dt:dt…	59.946	1	540620235	2015-01-07	14:31:48		346	0	1	?	?	?	?	?	?	?	?	?	?	?	?	?	?	?	NULL	NULL	NULL	NULL	CD	0	NULL	NULL	NULL	Trainb	NULL	NULL	NULL	TrainInterleaved	NULL	NULL	NULL	7 k	7 k	0	1	0
Implicit Decision	28024	1	<?xml version="1.0"?>\n<Clock xmlns:dt="urn:schemas-microsoft-com:datatypes"><Description dt:dt="string">E-Prime Primary Realtime Clock</Description><StartTime><Timestamp dt:dt="int">0</Timestamp><DateUtc dt:dt="string">2015-01-07T22:31:48Z</DateUtc></StartTime><FrequencyChanges><FrequencyChange><Frequency dt:dt="r8">2857441</Frequency><Timestamp dt:dt="r8">1246080588606</Timestamp><Current dt:dt…	59.946	1	540620235	2015-01-07	14:31:48		347	1	0	?	?	?	?	?	?	?	?	?	?	?	?	?	?	?	NULL	NULL	NULL	NULL	AB	1	NULL	NULL	NULL	Trainb	NULL	NULL	NULL	TrainInterleaved	NULL	NULL	NULL	c s	c s	1	0	0
Implicit Decision	28024	1	<?xml version="1.0"?>\n<Clock xmlns:dt="urn:schemas-microsoft-com:datatypes"><Description dt:dt="string">E-Prime Primary Realtime Clock</Description><StartTime><Timestamp dt:dt="int">0</Timestamp><DateUtc dt:dt="string">2015-01-07T22:31:48Z</DateUtc></StartTime><FrequencyChanges><FrequencyChange><Frequency dt:dt="r8">2857441</Frequency><Timestamp dt:dt="r8">1246080588606</Timestamp><Current dt:dt…	59.946	1	540620235	2015-01-07	14:31:48		348	0	1	?	?	?	?	?	?	?	?	?	?	?	?	?	?	?	NULL	NULL	NULL	NULL	AB	0	NULL	NULL	NULL	Trainb	NULL	NULL	NULL	TrainInterleaved	NULL	NULL	NULL	s c	s c	0	1	0
Implicit Decision	28024	1	<?xml version="1.0"?>\n<Clock xmlns:dt="urn:schemas-microsoft-com:datatypes"><Description dt:dt="string">E-Prime Primary Realtime Clock</Description><StartTime><Timestamp dt:dt="int">0</Timestamp><DateUtc dt:dt="string">2015-01-07T22:31:48Z</DateUtc></StartTime><FrequencyChanges><FrequencyChange><Frequency dt:dt="r8">2857441</Frequency><Timestamp dt:dt="r8">1246080588606</Timestamp><Current dt:dt…	59.946	1	540620235	2015-01-07	14:31:48		349	1	0	?	?	?	?	?	?	?	?	?	?	?	?	?	?	?	NULL	NULL	NULL	NULL	EF	1	NULL	NULL	NULL	Trainb	NULL	NULL	NULL	TrainInterleaved	NULL	NULL	NULL	r 0	r 0	1	0	0
Implicit Decision	28024	1	<?xml version="1.0"?>\n<Clock xmlns:dt="urn:schemas-microsoft-com:datatypes"><Description dt:dt="string">E-Prime Primary Realtime Clock</Description><StartTime><Timestamp dt:dt="int">0</Timestamp><DateUtc dt:dt="string">2015-01-07T22:31:48Z</DateUtc></StartTime><FrequencyChanges><FrequencyChange><Frequency dt:dt="r8">2857441</Frequency><Timestamp dt:dt="r8">1246080588606</Timestamp><Current dt:dt…	59.946	1	540620235	2015-01-07	14:31:48		350	1	0	?	?	?	?	?	?	?	?	?	?	?	?	?	?	?	NULL	NULL	NULL	NULL	CD	1	NULL	NULL	NULL	Trainb	NULL	NULL	NULL	TrainInterleaved	NULL	NULL	NULL	k 7	k 7	1	0	0
Implicit Decision	28024	1	<?xml version="1.0"?>\n<Clock xmlns:dt="urn:schemas-microsoft-com:datatypes"><Description dt:dt="string">E-Prime Primary Realtime Clock</Description><StartTime><Timestamp dt:dt="int">0</Timestamp><DateUtc dt:dt="string">2015-01-07T22:31:48Z</DateUtc></StartTime><FrequencyChanges><FrequencyChange><Frequency dt:dt="r8">2857441</Frequency><Timestamp dt:dt="r8">1246080588606</Timestamp><Current dt:dt…	59.946	1	540620235	2015-01-07	14:31:48		351	0	1	?	?	?	?	?	?	?	?	?	?	?	?	?	?	?	NULL	NULL	NULL	NULL	EF	0	NULL	NULL	NULL	Trainb	NULL	NULL	NULL	TrainInterleaved	NULL	NULL	NULL	0 r	0 r	0	1	0
Implicit Decision	28024	1	<?xml version="1.0"?>\n<Clock xmlns:dt="urn:schemas-microsoft-com:datatypes"><Description dt:dt="string">E-Prime Primary Realtime Clock</Description><StartTime><Timestamp dt:dt="int">0</Timestamp><DateUtc dt:dt="string">2015-01-07T22:31:48Z</DateUtc></StartTime><FrequencyChanges><FrequencyChange><Frequency dt:dt="r8">2857441</Frequency><Timestamp dt:dt="r8">1246080588606</Timestamp><Current dt:dt…	59.946	1	540620235	2015-01-07	14:31:48		352	0	1	?	?	?	?	?	?	?	?	?	?	?	?	?	?	?	NULL	NULL	NULL	NULL	CD	0	NULL	NULL	NULL	Trainb	NULL	NULL	NULL	TrainInterleaved	NULL	NULL	NULL	7 k	7 k	0	1	0
Implicit Decision	28024	1	<?xml version="1.0"?>\n<Clock xmlns:dt="urn:schemas-microsoft-com:datatypes"><Description dt:dt="string">E-Prime Primary Realtime Clock</Description><StartTime><Timestamp dt:dt="int">0</Timestamp><DateUtc dt:dt="string">2015-01-07T22:31:48Z</DateUtc></StartTime><FrequencyChanges><FrequencyChange><Frequency dt:dt="r8">2857441</Frequency><Timestamp dt:dt="r8">1246080588606</Timestamp><Current dt:dt…	59.946	1	540620235	2015-01-07	14:31:48		353	1	0	?	?	?	?	?	?	?	?	?	?	?	?	?	?	?	NULL	NULL	NULL	NULL	AB	1	NULL	NULL	NULL	Trainb	NULL	NULL	NULL	TrainInterleaved	NULL	NULL	NULL	c s	c s	1	0	0
Implicit Decision	28024	1	<?xml version="1.0"?>\n<Clock xmlns:dt="urn:schemas-microsoft-com:datatypes"><Description dt:dt="string">E-Prime Primary Realtime Clock</Description><StartTime><Timestamp dt:dt="int">0</Timestamp><DateUtc dt:dt="string">2015-01-07T22:31:48Z</DateUtc></StartTime><FrequencyChanges><FrequencyChange><Frequency dt:dt="r8">2857441</Frequency><Timestamp dt:dt="r8">1246080588606</Timestamp><Current dt:dt…	59.946	1	540620235	2015-01-07	14:31:48		354	0	0	?	?	?	?	?	?	?	?	?	?	?	?	?	?	?	NULL	NULL	NULL	NULL	AB	1	NULL	NULL	NULL	Trainb	NULL	NULL	NULL	TrainInterleaved	NULL	NULL	NULL	s c	s c	1	0	0
Implicit Decision	28024	1	<?xml version="1.0"?>\n<Clock xmlns:dt="urn:schemas-microsoft-com:datatypes"><Description dt:dt="string">E-Prime Primary Realtime Clock</Description><StartTime><Timestamp dt:dt="int">0</Timestamp><DateUtc dt:dt="string">2015-01-07T22:31:48Z</DateUtc></StartTime><FrequencyChanges><FrequencyChange><Frequency dt:dt="r8">2857441</Frequency><Timestamp dt:dt="r8">1246080588606</Timestamp><Current dt:dt…	59.946	1	540620235	2015-01-07	14:31:48		355	1	1	?	?	?	?	?	?	?	?	?	?	?	?	?	?	?	NULL	NULL	NULL	NULL	EF	0	NULL	NULL	NULL	Trainb	NULL	NULL	NULL	TrainInterleaved	NULL	NULL	NULL	r 0	r 0	0	1	0
Implicit Decision	28024	1	<?xml version="1.0"?>\n<Clock xmlns:dt="urn:schemas-microsoft-com:datatypes"><Description dt:dt="string">E-Prime Primary Realtime Clock</Description><StartTime><Timestamp dt:dt="int">0</Timestamp><DateUtc dt:dt="string">2015-01-07T22:31:48Z</DateUtc></StartTime><FrequencyChanges><FrequencyChange><Frequency dt:dt="r8">2857441</Frequency><Timestamp dt:dt="r8">1246080588606</Timestamp><Current dt:dt…	59.946	1	540620235	2015-01-07	14:31:48		356	0	1	?	?	?	?	?	?	?	?	?	?	?	?	?	?	?	NULL	NULL	NULL	NULL	CD	0	NULL	NULL	NULL	Trainb	NULL	NULL	NULL	TrainInterleaved	NULL	NULL	NULL	k 7	k 7	1	1	1
Implicit Decision	28024	1	<?xml version="1.0"?>\n<Clock xmlns:dt="urn:schemas-microsoft-com:datatypes"><Description dt:dt="string">E-Prime Primary Realtime Clock</Description><StartTime><Timestamp dt:dt="int">0</Timestamp><DateUtc dt:dt="string">2015-01-07T22:31:48Z</DateUtc></StartTime><FrequencyChanges><FrequencyChange><Frequency dt:dt="r8">2857441</Frequency><Timestamp dt:dt="r8">1246080588606</Timestamp><Current dt:dt…	59.946	1	540620235	2015-01-07	14:31:48		357	0	0	?	?	?	?	?	?	?	?	?	?	?	?	?	?	?	NULL	NULL	NULL	NULL	AB	1	NULL	NULL	NULL	Trainb	NULL	NULL	NULL	TrainInterleaved	NULL	NULL	NULL	c s	c s	0	0	1
Implicit Decision	28024	1	<?xml version="1.0"?>\n<Clock xmlns:dt="urn:schemas-microsoft-com:datatypes"><Description dt:dt="string">E-Prime Primary Realtime Clock</Description><StartTime><Timestamp dt:dt="int">0</Timestamp><DateUtc dt:dt="string">2015-01-07T22:31:48Z</DateUtc></StartTime><FrequencyChanges><FrequencyChange><Frequency dt:dt="r8">2857441</Frequency><Timestamp dt:dt="r8">1246080588606</Timestamp><Current dt:dt…	59.946	1	540620235	2015-01-07	14:31:48		358	0	1	?	?	?	?	?	?	?	?	?	?	?	?	?	?	?	NULL	NULL	NULL	NULL	EF	0	NULL	NULL	NULL	Trainb	NULL	NULL	NULL	TrainInterleaved	NULL	NULL	NULL	0 r	0 r	0	1	0
Implicit Decision	28024	1	<?xml version="1.0"?>\n<Clock xmlns:dt="urn:schemas-microsoft-com:datatypes"><Description dt:dt="string">E-Prime Primary Realtime Clock</Description><StartTime><Timestamp dt:dt="int">0</Timestamp><DateUtc dt:dt="string">2015-01-07T22:31:48Z</DateUtc></StartTime><FrequencyChanges><FrequencyChange><Frequency dt:dt="r8">2857441</Frequency><Timestamp dt:dt="r8">1246080588606</Timestamp><Current dt:dt…	59.946	1	540620235	2015-01-07	14:31:48		359	0	1	?	?	?	?	?	?	?	?	?	?	?	?	?	?	?	NULL	NULL	NULL	NULL	CD	0	NULL	NULL	NULL	Trainb	NULL	NULL	NULL	TrainInterleaved	NULL	NULL	NULL	7 k	7 k	0	1	0
Implicit Decision	28024	1	<?xml version="1.0"?>\n<Clock xmlns:dt="urn:schemas-microsoft-com:datatypes"><Description dt:dt="string">E-Prime Primary Realtime Clock</Description><StartTime><Timestamp dt:dt="int">0</Timestamp><DateUtc dt:dt="string">2015-01-07T22:31:48Z</DateUtc></StartTime><FrequencyChanges><FrequencyChange><Frequency dt:dt="r8">2857441</Frequency><Timestamp dt:dt="r8">1246080588606</Timestamp><Current dt:dt…	59.946	1	540620235	2015-01-07	14:31:48		360	0	0	?	?	?	?	?	?	?	?	?	?	?	?	?	?	?	NULL	NULL	NULL	NULL	EF	1	NULL	NULL	NULL	Trainb	NULL	NULL	NULL	TrainInterleaved	NULL	NULL	NULL	r 0	r 0	0	0	1
Implicit Decision	28024	1	<?xml version="1.0"?>\n<Clock xmlns:dt="urn:schemas-microsoft-com:datatypes"><Description dt:dt="string">E-Prime Primary Realtime Clock</Description><StartTime><Timestamp dt:dt="int">0</Timestamp><DateUtc dt:dt="string">2015-01-07T22:31:48Z</DateUtc></StartTime><FrequencyChanges><FrequencyChange><Frequency dt:dt="r8">2857441</Frequency><Timestamp dt:dt="r8">1246080588606</Timestamp><Current dt:dt…	59.946	1	540620235	2015-01-07	14:31:48		361	1	1	?	?	?	?	?	?	?	?	?	?	?	?	?	?	?	NULL	NULL	NULL	NULL	AB	0	NULL	NULL	NULL	Trainb	NULL	NULL	NULL	TrainInterleaved	NULL	NULL	NULL	s c	s c	1	1	1
Implicit Decision	28024	1	<?xml version="1.0"?>\n<Clock xmlns:dt="urn:schemas-microsoft-com:datatypes"><Description dt:dt="string">E-Prime Primary Realtime Clock</Description><StartTime><Timestamp dt:dt="int">0</Timestamp><DateUtc dt:dt="string">2015-01-07T22:31:48Z</DateUtc></StartTime><FrequencyChanges><FrequencyChange><Frequency dt:dt="r8">2857441</Frequency><Timestamp dt:dt="r8">1246080588606</Timestamp><Current dt:dt…	59.946	1	540620235	2015-01-07	14:31:48		362	0	0	?	?	?	?	?	?	?	?	?	?	?	?	?	?	?	NULL	NULL	NULL	NULL	CD	1	NULL	NULL	NULL	Trainb	NULL	NULL	NULL	TrainInterleaved	NULL	NULL	NULL	k 7	k 7	0	0	1
Implicit Decision	28024	1	<?xml version="1.0"?>\n<Clock xmlns:dt="urn:schemas-microsoft-com:datatypes"><Description dt:dt="string">E-Prime Primary Realtime Clock</Description><StartTime><Timestamp dt:dt="int">0</Timestamp><DateUtc dt:dt="string">2015-01-07T22:31:48Z</DateUtc></StartTime><FrequencyChanges><FrequencyChange><Frequency dt:dt="r8">2857441</Frequency><Timestamp dt:dt="r8">1246080588606</Timestamp><Current dt:dt…	59.946	1	540620235	2015-01-07	14:31:48		363	0	0	?	?	?	?	?	?	?	?	?	?	?	?	?	?	?	NULL	NULL	NULL	NULL	CD	1	NULL	NULL	NULL	Trainb	NULL	NULL	NULL	TrainInterleaved	NULL	NULL	NULL	7 k	7 k	1	0	0
Implicit Decision	28024	1	<?xml version="1.0"?>\n<Clock xmlns:dt="urn:schemas-microsoft-com:datatypes"><Description dt:dt="string">E-Prime Primary Realtime Clock</Description><StartTime><Timestamp dt:dt="int">0</Timestamp><DateUtc dt:dt="string">2015-01-07T22:31:48Z</DateUtc></StartTime><FrequencyChanges><FrequencyChange><Frequency dt:dt="r8">2857441</Frequency><Timestamp dt:dt="r8">1246080588606</Timestamp><Current dt:dt…	59.946	1	540620235	2015-01-07	14:31:48		364	1	0	?	?	?	?	?	?	?	?	?	?	?	?	?	?	?	NULL	NULL	NULL	NULL	AB	1	NULL	NULL	NULL	Trainb	NULL	NULL	NULL	TrainInterleaved	NULL	NULL	NULL	c s	c s	1	0	0
Implicit Decision	28024	1	<?xml version="1.0"?>\n<Clock xmlns:dt="urn:schemas-microsoft-com:datatypes"><Description dt:dt="string">E-Prime Primary Realtime Clock</Description><StartTime><Timestamp dt:dt="int">0</Timestamp><DateUtc dt:dt="string">2015-01-07T22:31:48Z</DateUtc></StartTime><FrequencyChanges><FrequencyChange><Frequency dt:dt="r8">2857441</Frequency><Timestamp dt:dt="r8">1246080588606</Timestamp><Current dt:dt…	59.946	1	540620235	2015-01-07	14:31:48		365	0	1	?	?	?	?	?	?	?	?	?	?	?	?	?	?	?	NULL	NULL	NULL	NULL	EF	0	NULL	NULL	NULL	Trainb	NULL	NULL	NULL	TrainInterleaved	NULL	NULL	NULL	0 r	0 r	0	1	0
Implicit Decision	28024	1	<?xml version="1.0"?>\n<Clock xmlns:dt="urn:schemas-microsoft-com:datatypes"><Description dt:dt="string">E-Prime Primary Realtime Clock</Description><StartTime><Timestamp dt:dt="int">0</Timestamp><DateUtc dt:dt="string">2015-01-07T22:31:48Z</DateUtc></StartTime><FrequencyChanges><FrequencyChange><Frequency dt:dt="r8">2857441</Frequency><Timestamp dt:dt="r8">1246080588606</Timestamp><Current dt:dt…	59.946	1	540620235	2015-01-07	14:31:48		366	0	1	?	?	?	?	?	?	?	?	?	?	?	?	?	?	?	NULL	NULL	NULL	NULL	AB	0	NULL	NULL	NULL	Trainb	NULL	NULL	NULL	TrainInterleaved	NULL	NULL	NULL	s c	s c	0	1	0
Implicit Decision	28024	1	<?xml version="1.0"?>\n<Clock xmlns:dt="urn:schemas-microsoft-com:datatypes"><Description dt:dt="string">E-Prime Primary Realtime Clock</Description><StartTime><Timestamp dt:dt="int">0</Timestamp><DateUtc dt:dt="string">2015-01-07T22:31:48Z</DateUtc></StartTime><FrequencyChanges><FrequencyChange><Frequency dt:dt="r8">2857441</Frequency><Timestamp dt:dt="r8">1246080588606</Timestamp><Current dt:dt…	59.946	1	540620235	2015-01-07	14:31:48		367	1	0	?	?	?	?	?	?	?	?	?	?	?	?	?	?	?	NULL	NULL	NULL	NULL	CD	1	NULL	NULL	NULL	Trainb	NULL	NULL	NULL	TrainInterleaved	NULL	NULL	NULL	k 7	k 7	1	0	0
Implicit Decision	28024	1	<?xml version="1.0"?>\n<Clock xmlns:dt="urn:schemas-microsoft-com:datatypes"><Description dt:dt="string">E-Prime Primary Realtime Clock</Description><StartTime><Timestamp dt:dt="int">0</Timestamp><DateUtc dt:dt="string">2015-01-07T22:31:48Z</DateUtc></StartTime><FrequencyChanges><FrequencyChange><Frequency dt:dt="r8">2857441</Frequency><Timestamp dt:dt="r8">1246080588606</Timestamp><Current dt:dt…	59.946	1	540620235	2015-01-07	14:31:48		368	1	0	?	?	?	?	?	?	?	?	?	?	?	?	?	?	?	NULL	NULL	NULL	NULL	EF	1	NULL	NULL	NULL	Trainb	NULL	NULL	NULL	TrainInterleaved	NULL	NULL	NULL	r 0	r 0	1	0	0
Implicit Decision	28024	1	<?xml version="1.0"?>\n<Clock xmlns:dt="urn:schemas-microsoft-com:datatypes"><Description dt:dt="string">E-Prime Primary Realtime Clock</Description><StartTime><Timestamp dt:dt="int">0</Timestamp><DateUtc dt:dt="string">2015-01-07T22:31:48Z</DateUtc></StartTime><FrequencyChanges><FrequencyChange><Frequency dt:dt="r8">2857441</Frequency><Timestamp dt:dt="r8">1246080588606</Timestamp><Current dt:dt…	59.946	1	540620235	2015-01-07	14:31:48		369	1	0	?	?	?	?	?	?	?	?	?	?	?	?	?	?	?	NULL	NULL	NULL	NULL	AB	1	NULL	NULL	NULL	Trainb	NULL	NULL	NULL	TrainInterleaved	NULL	NULL	NULL	c s	c s	1	0	0
Implicit Decision	28024	1	<?xml version="1.0"?>\n<Clock xmlns:dt="urn:schemas-microsoft-com:datatypes"><Description dt:dt="string">E-Prime Primary Realtime Clock</Description><StartTime><Timestamp dt:dt="int">0</Timestamp><DateUtc dt:dt="string">2015-01-07T22:31:48Z</DateUtc></StartTime><FrequencyChanges><FrequencyChange><Frequency dt:dt="r8">2857441</Frequency><Timestamp dt:dt="r8">1246080588606</Timestamp><Current dt:dt…	59.946	1	540620235	2015-01-07	14:31:48		370	0	1	?	?	?	?	?	?	?	?	?	?	?	?	?	?	?	NULL	NULL	NULL	NULL	CD	0	NULL	NULL	NULL	Trainb	NULL	NULL	NULL	TrainInterleaved	NULL	NULL	NULL	7 k	7 k	0	1	0
Implicit Decision	28024	1	<?xml version="1.0"?>\n<Clock xmlns:dt="urn:schemas-microsoft-com:datatypes"><Description dt:dt="string">E-Prime Primary Realtime Clock</Description><StartTime><Timestamp dt:dt="int">0</Timestamp><DateUtc dt:dt="string">2015-01-07T22:31:48Z</DateUtc></StartTime><FrequencyChanges><FrequencyChange><Frequency dt:dt="r8">2857441</Frequency><Timestamp dt:dt="r8">1246080588606</Timestamp><Current dt:dt…	59.946	1	540620235	2015-01-07	14:31:48		371	0	1	?	?	?	?	?	?	?	?	?	?	?	?	?	?	?	NULL	NULL	NULL	NULL	EF	0	NULL	NULL	NULL	Trainb	NULL	NULL	NULL	TrainInterleaved	NULL	NULL	NULL	0 r	0 r	0	1	0
Implicit Decision	28024	1	<?xml version="1.0"?>\n<Clock xmlns:dt="urn:schemas-microsoft-com:datatypes"><Description dt:dt="string">E-Prime Primary Realtime Clock</Description><StartTime><Timestamp dt:dt="int">0</Timestamp><DateUtc dt:dt="string">2015-01-07T22:31:48Z</DateUtc></StartTime><FrequencyChanges><FrequencyChange><Frequency dt:dt="r8">2857441</Frequency><Timestamp dt:dt="r8">1246080588606</Timestamp><Current dt:dt…	59.946	1	540620235	2015-01-07	14:31:48		372	1	1	?	?	?	?	?	?	?	?	?	?	?	?	?	?	?	NULL	NULL	NULL	NULL	AB	0	NULL	NULL	NULL	Trainb	NULL	NULL	NULL	TrainInterleaved	NULL	NULL	NULL	s c	s c	1	1	1
Implicit Decision	28024	1	<?xml version="1.0"?>\n<Clock xmlns:dt="urn:schemas-microsoft-com:datatypes"><Description dt:dt="string">E-Prime Primary Realtime Clock</Description><StartTime><Timestamp dt:dt="int">0</Timestamp><DateUtc dt:dt="string">2015-01-07T22:31:48Z</DateUtc></StartTime><FrequencyChanges><FrequencyChange><Frequency dt:dt="r8">2857441</Frequency><Timestamp dt:dt="r8">1246080588606</Timestamp><Current dt:dt…	59.946	1	540620235	2015-01-07	14:31:48		373	0	1	?	?	?	?	?	?	?	?	?	?	?	?	?	?	?	NULL	NULL	NULL	NULL	EF	0	NULL	NULL	NULL	Trainb	NULL	NULL	NULL	TrainInterleaved	NULL	NULL	NULL	r 0	r 0	1	1	1
Implicit Decision	28024	1	<?xml version="1.0"?>\n<Clock xmlns:dt="urn:schemas-microsoft-com:datatypes"><Description dt:dt="string">E-Prime Primary Realtime Clock</Description><StartTime><Timestamp dt:dt="int">0</Timestamp><DateUtc dt:dt="string">2015-01-07T22:31:48Z</DateUtc></StartTime><FrequencyChanges><FrequencyChange><Frequency dt:dt="r8">2857441</Frequency><Timestamp dt:dt="r8">1246080588606</Timestamp><Current dt:dt…	59.946	1	540620235	2015-01-07	14:31:48		374	0	0	?	?	?	?	?	?	?	?	?	?	?	?	?	?	?	NULL	NULL	NULL	NULL	CD	1	NULL	NULL	NULL	Trainb	NULL	NULL	NULL	TrainInterleaved	NULL	NULL	NULL	k 7	k 7	0	0	1
Implicit Decision	28024	1	<?xml version="1.0"?>\n<Clock xmlns:dt="urn:schemas-microsoft-com:datatypes"><Description dt:dt="string">E-Prime Primary Realtime Clock</Description><StartTime><Timestamp dt:dt="int">0</Timestamp><DateUtc dt:dt="string">2015-01-07T22:31:48Z</DateUtc></StartTime><FrequencyChanges><FrequencyChange><Frequency dt:dt="r8">2857441</Frequency><Timestamp dt:dt="r8">1246080588606</Timestamp><Current dt:dt…	59.946	1	540620235	2015-01-07	14:31:48		375	NULL	NULL	NULL	NULL	NULL	NULL	NULL	NULL	NULL	NULL	NULL	NULL	NULL	NULL	NULL	NULL	NULL	NULL	NULL	NULL	NULL	1	NULL	NULL	NULL	NULL	Rest4	1	6	6	RestbeforeTest	NULL	NULL	NULL	NULL	NULL	NULL	NULL	NULL
Implicit Decision	28024	1	<?xml version="1.0"?>\n<Clock xmlns:dt="urn:schemas-microsoft-com:datatypes"><Description dt:dt="string">E-Prime Primary Realtime Clock</Description><StartTime><Timestamp dt:dt="int">0</Timestamp><DateUtc dt:dt="string">2015-01-07T22:31:48Z</DateUtc></StartTime><FrequencyChanges><FrequencyChange><Frequency dt:dt="r8">2857441</Frequency><Timestamp dt:dt="r8">1246080588606</Timestamp><Current dt:dt…	59.946	1	540620235	2015-01-07	14:31:48		376	NULL	NULL	NULL	NULL	NULL	NULL	NULL	NULL	NULL	NULL	NULL	NULL	NULL	NULL	NULL	NULL	NULL	NULL	NULL	NULL	NULL	1	NULL	NULL	NULL	NULL	NofeedbackInstructions	NULL	NULL	NULL	TestInstructions4	NULL	NULL	NULL	NULL	NULL	NULL	NULL	NULL
Implicit Decision	28024	1	<?xml version="1.0"?>\n<Clock xmlns:dt="urn:schemas-microsoft-com:datatypes"><Description dt:dt="string">E-Prime Primary Realtime Clock</Description><StartTime><Timestamp dt:dt="int">0</Timestamp><DateUtc dt:dt="string">2015-01-07T22:31:48Z</DateUtc></StartTime><FrequencyChanges><FrequencyChange><Frequency dt:dt="r8">2857441</Frequency><Timestamp dt:dt="r8">1246080588606</Timestamp><Current dt:dt…	59.946	1	540620235	2015-01-07	14:31:48		377	NULL	0	?	?	?	?	?	?	?	?	?	?	?	?	?	?	?	NULL	NULL	NULL	NULL	DE	1	NULL	NULL	NULL	Test	NULL	NULL	NULL	TestInterleaved	NULL	NULL	NULL	k 0	k 0	NULL	NULL	NULL
Implicit Decision	28024	1	<?xml version="1.0"?>\n<Clock xmlns:dt="urn:schemas-microsoft-com:datatypes"><Description dt:dt="string">E-Prime Primary Realtime Clock</Description><StartTime><Timestamp dt:dt="int">0</Timestamp><DateUtc dt:dt="string">2015-01-07T22:31:48Z</DateUtc></StartTime><FrequencyChanges><FrequencyChange><Frequency dt:dt="r8">2857441</Frequency><Timestamp dt:dt="r8">1246080588606</Timestamp><Current dt:dt…	59.946	1	540620235	2015-01-07	14:31:48		378	NULL	0	?	?	?	?	?	?	?	?	?	?	?	?	?	?	?	NULL	NULL	NULL	NULL	BF	1	NULL	NULL	NULL	Test	NULL	NULL	NULL	TestInterleaved	NULL	NULL	NULL	c r	c r	NULL	NULL	NULL
Implicit Decision	28024	1	<?xml version="1.0"?>\n<Clock xmlns:dt="urn:schemas-microsoft-com:datatypes"><Description dt:dt="string">E-Prime Primary Realtime Clock</Description><StartTime><Timestamp dt:dt="int">0</Timestamp><DateUtc dt:dt="string">2015-01-07T22:31:48Z</DateUtc></StartTime><FrequencyChanges><FrequencyChange><Frequency dt:dt="r8">2857441</Frequency><Timestamp dt:dt="r8">1246080588606</Timestamp><Current dt:dt…	59.946	1	540620235	2015-01-07	14:31:48		379	?	0	?	?	?	?	?	?	?	?	?	?	?	?	?	?	?	NULL	NULL	NULL	NULL	AB	1	NULL	NULL	NULL	Test	NULL	NULL	NULL	TestInterleaved	NULL	NULL	NULL	c s	c s	NULL	NULL	NULL
Implicit Decision	28024	1	<?xml version="1.0"?>\n<Clock xmlns:dt="urn:schemas-microsoft-com:datatypes"><Description dt:dt="string">E-Prime Primary Realtime Clock</Description><StartTime><Timestamp dt:dt="int">0</Timestamp><DateUtc dt:dt="string">2015-01-07T22:31:48Z</DateUtc></StartTime><FrequencyChanges><FrequencyChange><Frequency dt:dt="r8">2857441</Frequency><Timestamp dt:dt="r8">1246080588606</Timestamp><Current dt:dt…	59.946	1	540620235	2015-01-07	14:31:48		380	NULL	1	?	?	?	?	?	?	?	?	?	?	?	?	?	?	?	NULL	NULL	NULL	NULL	AD	0	NULL	NULL	NULL	Test	NULL	NULL	NULL	TestInterleaved	NULL	NULL	NULL	s k	s k	NULL	NULL	NULL
Implicit Decision	28024	1	<?xml version="1.0"?>\n<Clock xmlns:dt="urn:schemas-microsoft-com:datatypes"><Description dt:dt="string">E-Prime Primary Realtime Clock</Description><StartTime><Timestamp dt:dt="int">0</Timestamp><DateUtc dt:dt="string">2015-01-07T22:31:48Z</DateUtc></StartTime><FrequencyChanges><FrequencyChange><Frequency dt:dt="r8">2857441</Frequency><Timestamp dt:dt="r8">1246080588606</Timestamp><Current dt:dt…	59.946	1	540620235	2015-01-07	14:31:48		381	NULL	1	?	?	?	?	?	?	?	?	?	?	?	?	?	?	?	NULL	NULL	NULL	NULL	AF	0	NULL	NULL	NULL	Test	NULL	NULL	NULL	TestInterleaved	NULL	NULL	NULL	s r	s r	NULL	NULL	NULL
Implicit Decision	28024	1	<?xml version="1.0"?>\n<Clock xmlns:dt="urn:schemas-microsoft-com:datatypes"><Description dt:dt="string">E-Prime Primary Realtime Clock</Description><StartTime><Timestamp dt:dt="int">0</Timestamp><DateUtc dt:dt="string">2015-01-07T22:31:48Z</DateUtc></StartTime><FrequencyChanges><FrequencyChange><Frequency dt:dt="r8">2857441</Frequency><Timestamp dt:dt="r8">1246080588606</Timestamp><Current dt:dt…	59.946	1	540620235	2015-01-07	14:31:48		382	?	1	?	?	?	?	?	?	?	?	?	?	?	?	?	?	?	NULL	NULL	NULL	NULL	EF	0	NULL	NULL	NULL	Test	NULL	NULL	NULL	TestInterleaved	NULL	NULL	NULL	0 r	0 r	NULL	NULL	NULL
Implicit Decision	28024	1	<?xml version="1.0"?>\n<Clock xmlns:dt="urn:schemas-microsoft-com:datatypes"><Description dt:dt="string">E-Prime Primary Realtime Clock</Description><StartTime><Timestamp dt:dt="int">0</Timestamp><DateUtc dt:dt="string">2015-01-07T22:31:48Z</DateUtc></StartTime><FrequencyChanges><FrequencyChange><Frequency dt:dt="r8">2857441</Frequency><Timestamp dt:dt="r8">1246080588606</Timestamp><Current dt:dt…	59.946	1	540620235	2015-01-07	14:31:48		383	NULL	1	?	?	?	?	?	?	?	?	?	?	?	?	?	?	?	NULL	NULL	NULL	NULL	AE	0	NULL	NULL	NULL	Test	NULL	NULL	NULL	TestInterleaved	NULL	NULL	NULL	s 0	s 0	NULL	NULL	NULL
Implicit Decision	28024	1	<?xml version="1.0"?>\n<Clock xmlns:dt="urn:schemas-microsoft-com:datatypes"><Description dt:dt="string">E-Prime Primary Realtime Clock</Description><StartTime><Timestamp dt:dt="int">0</Timestamp><DateUtc dt:dt="string">2015-01-07T22:31:48Z</DateUtc></StartTime><FrequencyChanges><FrequencyChange><Frequency dt:dt="r8">2857441</Frequency><Timestamp dt:dt="r8">1246080588606</Timestamp><Current dt:dt…	59.946	1	540620235	2015-01-07	14:31:48		384	NULL	1	?	?	?	?	?	?	?	?	?	?	?	?	?	?	?	NULL	NULL	NULL	NULL	CF	0	NULL	NULL	NULL	Test	NULL	NULL	NULL	TestInterleaved	NULL	NULL	NULL	7 r	7 r	NULL	NULL	NULL
Implicit Decision	28024	1	<?xml version="1.0"?>\n<Clock xmlns:dt="urn:schemas-microsoft-com:datatypes"><Description dt:dt="string">E-Prime Primary Realtime Clock</Description><StartTime><Timestamp dt:dt="int">0</Timestamp><DateUtc dt:dt="string">2015-01-07T22:31:48Z</DateUtc></StartTime><FrequencyChanges><FrequencyChange><Frequency dt:dt="r8">2857441</Frequency><Timestamp dt:dt="r8">1246080588606</Timestamp><Current dt:dt…	59.946	1	540620235	2015-01-07	14:31:48		385	NULL	1	NULL	NULL	NULL	?	?	?	?	NULL	NULL	NULL	NULL	NULL	NULL	NULL	NULL	NULL	NULL	NULL	z	CE	0	NULL	NULL	NULL	Test	NULL	NULL	NULL	TestInterleaved	NULL	NULL	NULL	7 0	7 0	NULL	NULL	NULL
Implicit Decision	28024	1	<?xml version="1.0"?>\n<Clock xmlns:dt="urn:schemas-microsoft-com:datatypes"><Description dt:dt="string">E-Prime Primary Realtime Clock</Description><StartTime><Timestamp dt:dt="int">0</Timestamp><DateUtc dt:dt="string">2015-01-07T22:31:48Z</DateUtc></StartTime><FrequencyChanges><FrequencyChange><Frequency dt:dt="r8">2857441</Frequency><Timestamp dt:dt="r8">1246080588606</Timestamp><Current dt:dt…	59.946	1	540620235	2015-01-07	14:31:48		386	NULL	0	?	?	?	?	?	?	?	?	?	?	?	?	?	?	?	NULL	NULL	NULL	NULL	BD	1	NULL	NULL	NULL	Test	NULL	NULL	NULL	TestInterleaved	NULL	NULL	NULL	c k	c k	NULL	NULL	NULL
Implicit Decision	28024	1	<?xml version="1.0"?>\n<Clock xmlns:dt="urn:schemas-microsoft-com:datatypes"><Description dt:dt="string">E-Prime Primary Realtime Clock</Description><StartTime><Timestamp dt:dt="int">0</Timestamp><DateUtc dt:dt="string">2015-01-07T22:31:48Z</DateUtc></StartTime><FrequencyChanges><FrequencyChange><Frequency dt:dt="r8">2857441</Frequency><Timestamp dt:dt="r8">1246080588606</Timestamp><Current dt:dt…	59.946	1	540620235	2015-01-07	14:31:48		387	NULL	0	?	?	?	?	?	?	?	?	?	?	?	?	?	?	?	NULL	NULL	NULL	NULL	BC	1	NULL	NULL	NULL	Test	NULL	NULL	NULL	TestInterleaved	NULL	NULL	NULL	c 7	c 7	NULL	NULL	NULL
Implicit Decision	28024	1	<?xml version="1.0"?>\n<Clock xmlns:dt="urn:schemas-microsoft-com:datatypes"><Description dt:dt="string">E-Prime Primary Realtime Clock</Description><StartTime><Timestamp dt:dt="int">0</Timestamp><DateUtc dt:dt="string">2015-01-07T22:31:48Z</DateUtc></StartTime><FrequencyChanges><FrequencyChange><Frequency dt:dt="r8">2857441</Frequency><Timestamp dt:dt="r8">1246080588606</Timestamp><Current dt:dt…	59.946	1	540620235	2015-01-07	14:31:48		388	NULL	0	?	?	?	?	?	?	?	?	?	?	?	?	?	?	?	NULL	NULL	NULL	NULL	DF	1	NULL	NULL	NULL	Test	NULL	NULL	NULL	TestInterleaved	NULL	NULL	NULL	k r	k r	NULL	NULL	NULL
Implicit Decision	28024	1	<?xml version="1.0"?>\n<Clock xmlns:dt="urn:schemas-microsoft-com:datatypes"><Description dt:dt="string">E-Prime Primary Realtime Clock</Description><StartTime><Timestamp dt:dt="int">0</Timestamp><DateUtc dt:dt="string">2015-01-07T22:31:48Z</DateUtc></StartTime><FrequencyChanges><FrequencyChange><Frequency dt:dt="r8">2857441</Frequency><Timestamp dt:dt="r8">1246080588606</Timestamp><Current dt:dt…	59.946	1	540620235	2015-01-07	14:31:48		389	NULL	0	?	?	?	?	?	?	?	?	?	?	?	?	?	?	?	NULL	NULL	NULL	NULL	BE	1	NULL	NULL	NULL	Test	NULL	NULL	NULL	TestInterleaved	NULL	NULL	NULL	c 0	c 0	NULL	NULL	NULL
Implicit Decision	28024	1	<?xml version="1.0"?>\n<Clock xmlns:dt="urn:schemas-microsoft-com:datatypes"><Description dt:dt="string">E-Prime Primary Realtime Clock</Description><StartTime><Timestamp dt:dt="int">0</Timestamp><DateUtc dt:dt="string">2015-01-07T22:31:48Z</DateUtc></StartTime><FrequencyChanges><FrequencyChange><Frequency dt:dt="r8">2857441</Frequency><Timestamp dt:dt="r8">1246080588606</Timestamp><Current dt:dt…	59.946	1	540620235	2015-01-07	14:31:48		390	NULL	1	?	?	?	?	?	?	?	?	?	?	?	?	?	?	?	NULL	NULL	NULL	NULL	AC	0	NULL	NULL	NULL	Test	NULL	NULL	NULL	TestInterleaved	NULL	NULL	NULL	s 7	s 7	NULL	NULL	NULL
Implicit Decision	28024	1	<?xml version="1.0"?>\n<Clock xmlns:dt="urn:schemas-microsoft-com:datatypes"><Description dt:dt="string">E-Prime Primary Realtime Clock</Description><StartTime><Timestamp dt:dt="int">0</Timestamp><DateUtc dt:dt="string">2015-01-07T22:31:48Z</DateUtc></StartTime><FrequencyChanges><FrequencyChange><Frequency dt:dt="r8">2857441</Frequency><Timestamp dt:dt="r8">1246080588606</Timestamp><Current dt:dt…	59.946	1	540620235	2015-01-07	14:31:48		391	?	1	?	?	?	?	?	?	?	?	?	?	?	?	?	?	?	NULL	NULL	NULL	NULL	CD	0	NULL	NULL	NULL	Test	NULL	NULL	NULL	TestInterleaved	NULL	NULL	NULL	7 k	7 k	NULL	NULL	NULL
Implicit Decision	28024	1	<?xml version="1.0"?>\n<Clock xmlns:dt="urn:schemas-microsoft-com:datatypes"><Description dt:dt="string">E-Prime Primary Realtime Clock</Description><StartTime><Timestamp dt:dt="int">0</Timestamp><DateUtc dt:dt="string">2015-01-07T22:31:48Z</DateUtc></StartTime><FrequencyChanges><FrequencyChange><Frequency dt:dt="r8">2857441</Frequency><Timestamp dt:dt="r8">1246080588606</Timestamp><Current dt:dt…	59.946	1	540620235	2015-01-07	14:31:48		392	?	0	?	?	?	?	?	?	?	?	?	?	?	?	?	?	?	NULL	NULL	NULL	NULL	CD	1	NULL	NULL	NULL	Test	NULL	NULL	NULL	TestInterleaved	NULL	NULL	NULL	k 7	k 7	NULL	NULL	NULL
Implicit Decision	28024	1	<?xml version="1.0"?>\n<Clock xmlns:dt="urn:schemas-microsoft-com:datatypes"><Description dt:dt="string">E-Prime Primary Realtime Clock</Description><StartTime><Timestamp dt:dt="int">0</Timestamp><DateUtc dt:dt="string">2015-01-07T22:31:48Z</DateUtc></StartTime><FrequencyChanges><FrequencyChange><Frequency dt:dt="r8">2857441</Frequency><Timestamp dt:dt="r8">1246080588606</Timestamp><Current dt:dt…	59.946	1	540620235	2015-01-07	14:31:48		393	NULL	1	?	?	?	?	?	?	?	?	?	?	?	?	?	?	?	NULL	NULL	NULL	NULL	BC	0	NULL	NULL	NULL	Test	NULL	NULL	NULL	TestInterleaved	NULL	NULL	NULL	7 c	7 c	NULL	NULL	NULL
Implicit Decision	28024	1	<?xml version="1.0"?>\n<Clock xmlns:dt="urn:schemas-microsoft-com:datatypes"><Description dt:dt="string">E-Prime Primary Realtime Clock</Description><StartTime><Timestamp dt:dt="int">0</Timestamp><DateUtc dt:dt="string">2015-01-07T22:31:48Z</DateUtc></StartTime><FrequencyChanges><FrequencyChange><Frequency dt:dt="r8">2857441</Frequency><Timestamp dt:dt="r8">1246080588606</Timestamp><Current dt:dt…	59.946	1	540620235	2015-01-07	14:31:48		394	NULL	0	?	?	?	?	?	?	?	?	?	?	?	?	?	?	?	NULL	NULL	NULL	NULL	AD	1	NULL	NULL	NULL	Test	NULL	NULL	NULL	TestInterleaved	NULL	NULL	NULL	k s	k s	NULL	NULL	NULL
Implicit Decision	28024	1	<?xml version="1.0"?>\n<Clock xmlns:dt="urn:schemas-microsoft-com:datatypes"><Description dt:dt="string">E-Prime Primary Realtime Clock</Description><StartTime><Timestamp dt:dt="int">0</Timestamp><DateUtc dt:dt="string">2015-01-07T22:31:48Z</DateUtc></StartTime><FrequencyChanges><FrequencyChange><Frequency dt:dt="r8">2857441</Frequency><Timestamp dt:dt="r8">1246080588606</Timestamp><Current dt:dt…	59.946	1	540620235	2015-01-07	14:31:48		395	NULL	0	?	?	?	?	?	?	?	?	?	?	?	?	?	?	?	NULL	NULL	NULL	NULL	AE	1	NULL	NULL	NULL	Test	NULL	NULL	NULL	TestInterleaved	NULL	NULL	NULL	0 s	0 s	NULL	NULL	NULL
Implicit Decision	28024	1	<?xml version="1.0"?>\n<Clock xmlns:dt="urn:schemas-microsoft-com:datatypes"><Description dt:dt="string">E-Prime Primary Realtime Clock</Description><StartTime><Timestamp dt:dt="int">0</Timestamp><DateUtc dt:dt="string">2015-01-07T22:31:48Z</DateUtc></StartTime><FrequencyChanges><FrequencyChange><Frequency dt:dt="r8">2857441</Frequency><Timestamp dt:dt="r8">1246080588606</Timestamp><Current dt:dt…	59.946	1	540620235	2015-01-07	14:31:48		396	NULL	0	?	?	?	?	?	?	?	?	?	?	?	?	?	?	?	NULL	NULL	NULL	NULL	AF	1	NULL	NULL	NULL	Test	NULL	NULL	NULL	TestInterleaved	NULL	NULL	NULL	r s	r s	NULL	NULL	NULL
Implicit Decision	28024	1	<?xml version="1.0"?>\n<Clock xmlns:dt="urn:schemas-microsoft-com:datatypes"><Description dt:dt="string">E-Prime Primary Realtime Clock</Description><StartTime><Timestamp dt:dt="int">0</Timestamp><DateUtc dt:dt="string">2015-01-07T22:31:48Z</DateUtc></StartTime><FrequencyChanges><FrequencyChange><Frequency dt:dt="r8">2857441</Frequency><Timestamp dt:dt="r8">1246080588606</Timestamp><Current dt:dt…	59.946	1	540620235	2015-01-07	14:31:48		397	NULL	1	?	?	?	?	?	?	?	?	?	?	?	?	?	?	?	NULL	NULL	NULL	NULL	BE	0	NULL	NULL	NULL	Test	NULL	NULL	NULL	TestInterleaved	NULL	NULL	NULL	0 c	0 c	NULL	NULL	NULL
Implicit Decision	28024	1	<?xml version="1.0"?>\n<Clock xmlns:dt="urn:schemas-microsoft-com:datatypes"><Description dt:dt="string">E-Prime Primary Realtime Clock</Description><StartTime><Timestamp dt:dt="int">0</Timestamp><DateUtc dt:dt="string">2015-01-07T22:31:48Z</DateUtc></StartTime><FrequencyChanges><FrequencyChange><Frequency dt:dt="r8">2857441</Frequency><Timestamp dt:dt="r8">1246080588606</Timestamp><Current dt:dt…	59.946	1	540620235	2015-01-07	14:31:48		398	NULL	1	?	?	?	?	?	?	?	?	?	?	?	?	?	?	?	NULL	NULL	NULL	NULL	DE	0	NULL	NULL	NULL	Test	NULL	NULL	NULL	TestInterleaved	NULL	NULL	NULL	0 k	0 k	NULL	NULL	NULL
Implicit Decision	28024	1	<?xml version="1.0"?>\n<Clock xmlns:dt="urn:schemas-microsoft-com:datatypes"><Description dt:dt="string">E-Prime Primary Realtime Clock</Description><StartTime><Timestamp dt:dt="int">0</Timestamp><DateUtc dt:dt="string">2015-01-07T22:31:48Z</DateUtc></StartTime><FrequencyChanges><FrequencyChange><Frequency dt:dt="r8">2857441</Frequency><Timestamp dt:dt="r8">1246080588606</Timestamp><Current dt:dt…	59.946	1	540620235	2015-01-07	14:31:48		399	NULL	0	?	?	?	?	?	?	?	?	?	?	?	?	?	?	?	NULL	NULL	NULL	NULL	AC	1	NULL	NULL	NULL	Test	NULL	NULL	NULL	TestInterleaved	NULL	NULL	NULL	7 s	7 s	NULL	NULL	NULL
Implicit Decision	28024	1	<?xml version="1.0"?>\n<Clock xmlns:dt="urn:schemas-microsoft-com:datatypes"><Description dt:dt="string">E-Prime Primary Realtime Clock</Description><StartTime><Timestamp dt:dt="int">0</Timestamp><DateUtc dt:dt="string">2015-01-07T22:31:48Z</DateUtc></StartTime><FrequencyChanges><FrequencyChange><Frequency dt:dt="r8">2857441</Frequency><Timestamp dt:dt="r8">1246080588606</Timestamp><Current dt:dt…	59.946	1	540620235	2015-01-07	14:31:48		400	NULL	1	?	?	?	?	?	?	?	?	?	?	?	?	?	?	?	NULL	NULL	NULL	NULL	BD	0	NULL	NULL	NULL	Test	NULL	NULL	NULL	TestInterleaved	NULL	NULL	NULL	k c	k c	NULL	NULL	NULL
Implicit Decision	28024	1	<?xml version="1.0"?>\n<Clock xmlns:dt="urn:schemas-microsoft-com:datatypes"><Description dt:dt="string">E-Prime Primary Realtime Clock</Description><StartTime><Timestamp dt:dt="int">0</Timestamp><DateUtc dt:dt="string">2015-01-07T22:31:48Z</DateUtc></StartTime><FrequencyChanges><FrequencyChange><Frequency dt:dt="r8">2857441</Frequency><Timestamp dt:dt="r8">1246080588606</Timestamp><Current dt:dt…	59.946	1	540620235	2015-01-07	14:31:48		401	?	0	?	?	?	?	?	?	?	?	?	?	?	?	?	?	?	NULL	NULL	NULL	NULL	EF	1	NULL	NULL	NULL	Test	NULL	NULL	NULL	TestInterleaved	NULL	NULL	NULL	r 0	r 0	NULL	NULL	NULL
Implicit Decision	28024	1	<?xml version="1.0"?>\n<Clock xmlns:dt="urn:schemas-microsoft-com:datatypes"><Description dt:dt="string">E-Prime Primary Realtime Clock</Description><StartTime><Timestamp dt:dt="int">0</Timestamp><DateUtc dt:dt="string">2015-01-07T22:31:48Z</DateUtc></StartTime><FrequencyChanges><FrequencyChange><Frequency dt:dt="r8">2857441</Frequency><Timestamp dt:dt="r8">1246080588606</Timestamp><Current dt:dt…	59.946	1	540620235	2015-01-07	14:31:48		402	NULL	0	NULL	NULL	NULL	?	?	?	?	NULL	NULL	NULL	NULL	NULL	NULL	NULL	NULL	NULL	NULL	NULL	m	CE	1	NULL	NULL	NULL	Test	NULL	NULL	NULL	TestInterleaved	NULL	NULL	NULL	0 7	0 7	NULL	NULL	NULL
Implicit Decision	28024	1	<?xml version="1.0"?>\n<Clock xmlns:dt="urn:schemas-microsoft-com:datatypes"><Description dt:dt="string">E-Prime Primary Realtime Clock</Description><StartTime><Timestamp dt:dt="int">0</Timestamp><DateUtc dt:dt="string">2015-01-07T22:31:48Z</DateUtc></StartTime><FrequencyChanges><FrequencyChange><Frequency dt:dt="r8">2857441</Frequency><Timestamp dt:dt="r8">1246080588606</Timestamp><Current dt:dt…	59.946	1	540620235	2015-01-07	14:31:48		403	NULL	1	?	?	?	?	?	?	?	?	?	?	?	?	?	?	?	NULL	NULL	NULL	NULL	DF	0	NULL	NULL	NULL	Test	NULL	NULL	NULL	TestInterleaved	NULL	NULL	NULL	r k	r k	NULL	NULL	NULL
Implicit Decision	28024	1	<?xml version="1.0"?>\n<Clock xmlns:dt="urn:schemas-microsoft-com:datatypes"><Description dt:dt="string">E-Prime Primary Realtime Clock</Description><StartTime><Timestamp dt:dt="int">0</Timestamp><DateUtc dt:dt="string">2015-01-07T22:31:48Z</DateUtc></StartTime><FrequencyChanges><FrequencyChange><Frequency dt:dt="r8">2857441</Frequency><Timestamp dt:dt="r8">1246080588606</Timestamp><Current dt:dt…	59.946	1	540620235	2015-01-07	14:31:48		404	?	1	?	?	?	?	?	?	?	?	?	?	?	?	?	?	?	NULL	NULL	NULL	NULL	AB	0	NULL	NULL	NULL	Test	NULL	NULL	NULL	TestInterleaved	NULL	NULL	NULL	s c	s c	NULL	NULL	NULL
Implicit Decision	28024	1	<?xml version="1.0"?>\n<Clock xmlns:dt="urn:schemas-microsoft-com:datatypes"><Description dt:dt="string">E-Prime Primary Realtime Clock</Description><StartTime><Timestamp dt:dt="int">0</Timestamp><DateUtc dt:dt="string">2015-01-07T22:31:48Z</DateUtc></StartTime><FrequencyChanges><FrequencyChange><Frequency dt:dt="r8">2857441</Frequency><Timestamp dt:dt="r8">1246080588606</Timestamp><Current dt:dt…	59.946	1	540620235	2015-01-07	14:31:48		405	NULL	0	?	?	?	?	?	?	?	?	?	?	?	?	?	?	?	NULL	NULL	NULL	NULL	CF	1	NULL	NULL	NULL	Test	NULL	NULL	NULL	TestInterleaved	NULL	NULL	NULL	r 7	r 7	NULL	NULL	NULL
Implicit Decision	28024	1	<?xml version="1.0"?>\n<Clock xmlns:dt="urn:schemas-microsoft-com:datatypes"><Description dt:dt="string">E-Prime Primary Realtime Clock</Description><StartTime><Timestamp dt:dt="int">0</Timestamp><DateUtc dt:dt="string">2015-01-07T22:31:48Z</DateUtc></StartTime><FrequencyChanges><FrequencyChange><Frequency dt:dt="r8">2857441</Frequency><Timestamp dt:dt="r8">1246080588606</Timestamp><Current dt:dt…	59.946	1	540620235	2015-01-07	14:31:48		406	NULL	1	?	?	?	?	?	?	?	?	?	?	?	?	?	?	?	NULL	NULL	NULL	NULL	BF	0	NULL	NULL	NULL	Test	NULL	NULL	NULL	TestInterleaved	NULL	NULL	NULL	r c	r c	NULL	NULL	NULL
Implicit Decision	28024	1	<?xml version="1.0"?>\n<Clock xmlns:dt="urn:schemas-microsoft-com:datatypes"><Description dt:dt="string">E-Prime Primary Realtime Clock</Description><StartTime><Timestamp dt:dt="int">0</Timestamp><DateUtc dt:dt="string">2015-01-07T22:31:48Z</DateUtc></StartTime><FrequencyChanges><FrequencyChange><Frequency dt:dt="r8">2857441</Frequency><Timestamp dt:dt="r8">1246080588606</Timestamp><Current dt:dt…	59.946	1	540620235	2015-01-07	14:31:48		407	NULL	1	?	?	?	?	?	?	?	?	?	?	?	?	?	?	?	NULL	NULL	NULL	NULL	AD	0	NULL	NULL	NULL	Test	NULL	NULL	NULL	TestInterleaved	NULL	NULL	NULL	s k	s k	NULL	NULL	NULL
Implicit Decision	28024	1	<?xml version="1.0"?>\n<Clock xmlns:dt="urn:schemas-microsoft-com:datatypes"><Description dt:dt="string">E-Prime Primary Realtime Clock</Description><StartTime><Timestamp dt:dt="int">0</Timestamp><DateUtc dt:dt="string">2015-01-07T22:31:48Z</DateUtc></StartTime><FrequencyChanges><FrequencyChange><Frequency dt:dt="r8">2857441</Frequency><Timestamp dt:dt="r8">1246080588606</Timestamp><Current dt:dt…	59.946	1	540620235	2015-01-07	14:31:48		408	NULL	0	?	?	?	?	?	?	?	?	?	?	?	?	?	?	?	NULL	NULL	NULL	NULL	DF	1	NULL	NULL	NULL	Test	NULL	NULL	NULL	TestInterleaved	NULL	NULL	NULL	k r	k r	NULL	NULL	NULL
Implicit Decision	28024	1	<?xml version="1.0"?>\n<Clock xmlns:dt="urn:schemas-microsoft-com:datatypes"><Description dt:dt="string">E-Prime Primary Realtime Clock</Description><StartTime><Timestamp dt:dt="int">0</Timestamp><DateUtc dt:dt="string">2015-01-07T22:31:48Z</DateUtc></StartTime><FrequencyChanges><FrequencyChange><Frequency dt:dt="r8">2857441</Frequency><Timestamp dt:dt="r8">1246080588606</Timestamp><Current dt:dt…	59.946	1	540620235	2015-01-07	14:31:48		409	NULL	1	?	?	?	?	?	?	?	?	?	?	?	?	?	?	?	NULL	NULL	NULL	NULL	AF	0	NULL	NULL	NULL	Test	NULL	NULL	NULL	TestInterleaved	NULL	NULL	NULL	s r	s r	NULL	NULL	NULL
Implicit Decision	28024	1	<?xml version="1.0"?>\n<Clock xmlns:dt="urn:schemas-microsoft-com:datatypes"><Description dt:dt="string">E-Prime Primary Realtime Clock</Description><StartTime><Timestamp dt:dt="int">0</Timestamp><DateUtc dt:dt="string">2015-01-07T22:31:48Z</DateUtc></StartTime><FrequencyChanges><FrequencyChange><Frequency dt:dt="r8">2857441</Frequency><Timestamp dt:dt="r8">1246080588606</Timestamp><Current dt:dt…	59.946	1	540620235	2015-01-07	14:31:48		410	NULL	1	?	?	?	?	?	?	?	?	?	?	?	?	?	?	?	NULL	NULL	NULL	NULL	CF	0	NULL	NULL	NULL	Test	NULL	NULL	NULL	TestInterleaved	NULL	NULL	NULL	7 r	7 r	NULL	NULL	NULL
Implicit Decision	28024	1	<?xml version="1.0"?>\n<Clock xmlns:dt="urn:schemas-microsoft-com:datatypes"><Description dt:dt="string">E-Prime Primary Realtime Clock</Description><StartTime><Timestamp dt:dt="int">0</Timestamp><DateUtc dt:dt="string">2015-01-07T22:31:48Z</DateUtc></StartTime><FrequencyChanges><FrequencyChange><Frequency dt:dt="r8">2857441</Frequency><Timestamp dt:dt="r8">1246080588606</Timestamp><Current dt:dt…	59.946	1	540620235	2015-01-07	14:31:48		411	NULL	1	NULL	NULL	NULL	?	?	?	?	NULL	NULL	NULL	NULL	NULL	NULL	NULL	NULL	NULL	NULL	NULL	z	CE	0	NULL	NULL	NULL	Test	NULL	NULL	NULL	TestInterleaved	NULL	NULL	NULL	7 0	7 0	NULL	NULL	NULL
Implicit Decision	28024	1	<?xml version="1.0"?>\n<Clock xmlns:dt="urn:schemas-microsoft-com:datatypes"><Description dt:dt="string">E-Prime Primary Realtime Clock</Description><StartTime><Timestamp dt:dt="int">0</Timestamp><DateUtc dt:dt="string">2015-01-07T22:31:48Z</DateUtc></StartTime><FrequencyChanges><FrequencyChange><Frequency dt:dt="r8">2857441</Frequency><Timestamp dt:dt="r8">1246080588606</Timestamp><Current dt:dt…	59.946	1	540620235	2015-01-07	14:31:48		412	?	0	?	?	?	?	?	?	?	?	?	?	?	?	?	?	?	NULL	NULL	NULL	NULL	AB	1	NULL	NULL	NULL	Test	NULL	NULL	NULL	TestInterleaved	NULL	NULL	NULL	c s	c s	NULL	NULL	NULL
Implicit Decision	28024	1	<?xml version="1.0"?>\n<Clock xmlns:dt="urn:schemas-microsoft-com:datatypes"><Description dt:dt="string">E-Prime Primary Realtime Clock</Description><StartTime><Timestamp dt:dt="int">0</Timestamp><DateUtc dt:dt="string">2015-01-07T22:31:48Z</DateUtc></StartTime><FrequencyChanges><FrequencyChange><Frequency dt:dt="r8">2857441</Frequency><Timestamp dt:dt="r8">1246080588606</Timestamp><Current dt:dt…	59.946	1	540620235	2015-01-07	14:31:48		413	NULL	0	?	?	?	?	?	?	?	?	?	?	?	?	?	?	?	NULL	NULL	NULL	NULL	BC	1	NULL	NULL	NULL	Test	NULL	NULL	NULL	TestInterleaved	NULL	NULL	NULL	c 7	c 7	NULL	NULL	NULL
Implicit Decision	28024	1	<?xml version="1.0"?>\n<Clock xmlns:dt="urn:schemas-microsoft-com:datatypes"><Description dt:dt="string">E-Prime Primary Realtime Clock</Description><StartTime><Timestamp dt:dt="int">0</Timestamp><DateUtc dt:dt="string">2015-01-07T22:31:48Z</DateUtc></StartTime><FrequencyChanges><FrequencyChange><Frequency dt:dt="r8">2857441</Frequency><Timestamp dt:dt="r8">1246080588606</Timestamp><Current dt:dt…	59.946	1	540620235	2015-01-07	14:31:48		414	NULL	1	?	?	?	?	?	?	?	?	?	?	?	?	?	?	?	NULL	NULL	NULL	NULL	AC	0	NULL	NULL	NULL	Test	NULL	NULL	NULL	TestInterleaved	NULL	NULL	NULL	s 7	s 7	NULL	NULL	NULL
Implicit Decision	28024	1	<?xml version="1.0"?>\n<Clock xmlns:dt="urn:schemas-microsoft-com:datatypes"><Description dt:dt="string">E-Prime Primary Realtime Clock</Description><StartTime><Timestamp dt:dt="int">0</Timestamp><DateUtc dt:dt="string">2015-01-07T22:31:48Z</DateUtc></StartTime><FrequencyChanges><FrequencyChange><Frequency dt:dt="r8">2857441</Frequency><Timestamp dt:dt="r8">1246080588606</Timestamp><Current dt:dt…	59.946	1	540620235	2015-01-07	14:31:48		415	NULL	0	?	?	?	?	?	?	?	?	?	?	?	?	?	?	?	NULL	NULL	NULL	NULL	BD	1	NULL	NULL	NULL	Test	NULL	NULL	NULL	TestInterleaved	NULL	NULL	NULL	c k	c k	NULL	NULL	NULL
Implicit Decision	28024	1	<?xml version="1.0"?>\n<Clock xmlns:dt="urn:schemas-microsoft-com:datatypes"><Description dt:dt="string">E-Prime Primary Realtime Clock</Description><StartTime><Timestamp dt:dt="int">0</Timestamp><DateUtc dt:dt="string">2015-01-07T22:31:48Z</DateUtc></StartTime><FrequencyChanges><FrequencyChange><Frequency dt:dt="r8">2857441</Frequency><Timestamp dt:dt="r8">1246080588606</Timestamp><Current dt:dt…	59.946	1	540620235	2015-01-07	14:31:48		416	NULL	0	?	?	?	?	?	?	?	?	?	?	?	?	?	?	?	NULL	NULL	NULL	NULL	DE	1	NULL	NULL	NULL	Test	NULL	NULL	NULL	TestInterleaved	NULL	NULL	NULL	k 0	k 0	NULL	NULL	NULL
Implicit Decision	28024	1	<?xml version="1.0"?>\n<Clock xmlns:dt="urn:schemas-microsoft-com:datatypes"><Description dt:dt="string">E-Prime Primary Realtime Clock</Description><StartTime><Timestamp dt:dt="int">0</Timestamp><DateUtc dt:dt="string">2015-01-07T22:31:48Z</DateUtc></StartTime><FrequencyChanges><FrequencyChange><Frequency dt:dt="r8">2857441</Frequency><Timestamp dt:dt="r8">1246080588606</Timestamp><Current dt:dt…	59.946	1	540620235	2015-01-07	14:31:48		417	NULL	1	?	?	?	?	?	?	?	?	?	?	?	?	?	?	?	NULL	NULL	NULL	NULL	AE	0	NULL	NULL	NULL	Test	NULL	NULL	NULL	TestInterleaved	NULL	NULL	NULL	s 0	s 0	NULL	NULL	NULL
Implicit Decision	28024	1	<?xml version="1.0"?>\n<Clock xmlns:dt="urn:schemas-microsoft-com:datatypes"><Description dt:dt="string">E-Prime Primary Realtime Clock</Description><StartTime><Timestamp dt:dt="int">0</Timestamp><DateUtc dt:dt="string">2015-01-07T22:31:48Z</DateUtc></StartTime><FrequencyChanges><FrequencyChange><Frequency dt:dt="r8">2857441</Frequency><Timestamp dt:dt="r8">1246080588606</Timestamp><Current dt:dt…	59.946	1	540620235	2015-01-07	14:31:48		418	?	1	?	?	?	?	?	?	?	?	?	?	?	?	?	?	?	NULL	NULL	NULL	NULL	EF	0	NULL	NULL	NULL	Test	NULL	NULL	NULL	TestInterleaved	NULL	NULL	NULL	0 r	0 r	NULL	NULL	NULL
Implicit Decision	28024	1	<?xml version="1.0"?>\n<Clock xmlns:dt="urn:schemas-microsoft-com:datatypes"><Description dt:dt="string">E-Prime Primary Realtime Clock</Description><StartTime><Timestamp dt:dt="int">0</Timestamp><DateUtc dt:dt="string">2015-01-07T22:31:48Z</DateUtc></StartTime><FrequencyChanges><FrequencyChange><Frequency dt:dt="r8">2857441</Frequency><Timestamp dt:dt="r8">1246080588606</Timestamp><Current dt:dt…	59.946	1	540620235	2015-01-07	14:31:48		419	NULL	0	?	?	?	?	?	?	?	?	?	?	?	?	?	?	?	NULL	NULL	NULL	NULL	BE	1	NULL	NULL	NULL	Test	NULL	NULL	NULL	TestInterleaved	NULL	NULL	NULL	c 0	c 0	NULL	NULL	NULL
Implicit Decision	28024	1	<?xml version="1.0"?>\n<Clock xmlns:dt="urn:schemas-microsoft-com:datatypes"><Description dt:dt="string">E-Prime Primary Realtime Clock</Description><StartTime><Timestamp dt:dt="int">0</Timestamp><DateUtc dt:dt="string">2015-01-07T22:31:48Z</DateUtc></StartTime><FrequencyChanges><FrequencyChange><Frequency dt:dt="r8">2857441</Frequency><Timestamp dt:dt="r8">1246080588606</Timestamp><Current dt:dt…	59.946	1	540620235	2015-01-07	14:31:48		420	NULL	0	?	?	?	?	?	?	?	?	?	?	?	?	?	?	?	NULL	NULL	NULL	NULL	BF	1	NULL	NULL	NULL	Test	NULL	NULL	NULL	TestInterleaved	NULL	NULL	NULL	c r	c r	NULL	NULL	NULL
Implicit Decision	28024	1	<?xml version="1.0"?>\n<Clock xmlns:dt="urn:schemas-microsoft-com:datatypes"><Description dt:dt="string">E-Prime Primary Realtime Clock</Description><StartTime><Timestamp dt:dt="int">0</Timestamp><DateUtc dt:dt="string">2015-01-07T22:31:48Z</DateUtc></StartTime><FrequencyChanges><FrequencyChange><Frequency dt:dt="r8">2857441</Frequency><Timestamp dt:dt="r8">1246080588606</Timestamp><Current dt:dt…	59.946	1	540620235	2015-01-07	14:31:48		421	?	1	?	?	?	?	?	?	?	?	?	?	?	?	?	?	?	NULL	NULL	NULL	NULL	CD	0	NULL	NULL	NULL	Test	NULL	NULL	NULL	TestInterleaved	NULL	NULL	NULL	7 k	7 k	NULL	NULL	NULL
Implicit Decision	28024	1	<?xml version="1.0"?>\n<Clock xmlns:dt="urn:schemas-microsoft-com:datatypes"><Description dt:dt="string">E-Prime Primary Realtime Clock</Description><StartTime><Timestamp dt:dt="int">0</Timestamp><DateUtc dt:dt="string">2015-01-07T22:31:48Z</DateUtc></StartTime><FrequencyChanges><FrequencyChange><Frequency dt:dt="r8">2857441</Frequency><Timestamp dt:dt="r8">1246080588606</Timestamp><Current dt:dt…	59.946	1	540620235	2015-01-07	14:31:48		422	?	1	?	?	?	?	?	?	?	?	?	?	?	?	?	?	?	NULL	NULL	NULL	NULL	AB	0	NULL	NULL	NULL	Test	NULL	NULL	NULL	TestInterleaved	NULL	NULL	NULL	s c	s c	NULL	NULL	NULL
Implicit Decision	28024	1	<?xml version="1.0"?>\n<Clock xmlns:dt="urn:schemas-microsoft-com:datatypes"><Description dt:dt="string">E-Prime Primary Realtime Clock</Description><StartTime><Timestamp dt:dt="int">0</Timestamp><DateUtc dt:dt="string">2015-01-07T22:31:48Z</DateUtc></StartTime><FrequencyChanges><FrequencyChange><Frequency dt:dt="r8">2857441</Frequency><Timestamp dt:dt="r8">1246080588606</Timestamp><Current dt:dt…	59.946	1	540620235	2015-01-07	14:31:48		423	NULL	1	?	?	?	?	?	?	?	?	?	?	?	?	?	?	?	NULL	NULL	NULL	NULL	BF	0	NULL	NULL	NULL	Test	NULL	NULL	NULL	TestInterleaved	NULL	NULL	NULL	r c	r c	NULL	NULL	NULL
Implicit Decision	28024	1	<?xml version="1.0"?>\n<Clock xmlns:dt="urn:schemas-microsoft-com:datatypes"><Description dt:dt="string">E-Prime Primary Realtime Clock</Description><StartTime><Timestamp dt:dt="int">0</Timestamp><DateUtc dt:dt="string">2015-01-07T22:31:48Z</DateUtc></StartTime><FrequencyChanges><FrequencyChange><Frequency dt:dt="r8">2857441</Frequency><Timestamp dt:dt="r8">1246080588606</Timestamp><Current dt:dt…	59.946	1	540620235	2015-01-07	14:31:48		424	NULL	0	?	?	?	?	?	?	?	?	?	?	?	?	?	?	?	NULL	NULL	NULL	NULL	AD	1	NULL	NULL	NULL	Test	NULL	NULL	NULL	TestInterleaved	NULL	NULL	NULL	k s	k s	NULL	NULL	NULL
Implicit Decision	28024	1	<?xml version="1.0"?>\n<Clock xmlns:dt="urn:schemas-microsoft-com:datatypes"><Description dt:dt="string">E-Prime Primary Realtime Clock</Description><StartTime><Timestamp dt:dt="int">0</Timestamp><DateUtc dt:dt="string">2015-01-07T22:31:48Z</DateUtc></StartTime><FrequencyChanges><FrequencyChange><Frequency dt:dt="r8">2857441</Frequency><Timestamp dt:dt="r8">1246080588606</Timestamp><Current dt:dt…	59.946	1	540620235	2015-01-07	14:31:48		425	NULL	1	?	?	?	?	?	?	?	?	?	?	?	?	?	?	?	NULL	NULL	NULL	NULL	DE	0	NULL	NULL	NULL	Test	NULL	NULL	NULL	TestInterleaved	NULL	NULL	NULL	0 k	0 k	NULL	NULL	NULL
Implicit Decision	28024	1	<?xml version="1.0"?>\n<Clock xmlns:dt="urn:schemas-microsoft-com:datatypes"><Description dt:dt="string">E-Prime Primary Realtime Clock</Description><StartTime><Timestamp dt:dt="int">0</Timestamp><DateUtc dt:dt="string">2015-01-07T22:31:48Z</DateUtc></StartTime><FrequencyChanges><FrequencyChange><Frequency dt:dt="r8">2857441</Frequency><Timestamp dt:dt="r8">1246080588606</Timestamp><Current dt:dt…	59.946	1	540620235	2015-01-07	14:31:48		426	NULL	1	?	?	?	?	?	?	?	?	?	?	?	?	?	?	?	NULL	NULL	NULL	NULL	BC	0	NULL	NULL	NULL	Test	NULL	NULL	NULL	TestInterleaved	NULL	NULL	NULL	7 c	7 c	NULL	NULL	NULL
Implicit Decision	28024	1	<?xml version="1.0"?>\n<Clock xmlns:dt="urn:schemas-microsoft-com:datatypes"><Description dt:dt="string">E-Prime Primary Realtime Clock</Description><StartTime><Timestamp dt:dt="int">0</Timestamp><DateUtc dt:dt="string">2015-01-07T22:31:48Z</DateUtc></StartTime><FrequencyChanges><FrequencyChange><Frequency dt:dt="r8">2857441</Frequency><Timestamp dt:dt="r8">1246080588606</Timestamp><Current dt:dt…	59.946	1	540620235	2015-01-07	14:31:48		427	NULL	1	?	?	?	?	?	?	?	?	?	?	?	?	?	?	?	NULL	NULL	NULL	NULL	DF	0	NULL	NULL	NULL	Test	NULL	NULL	NULL	TestInterleaved	NULL	NULL	NULL	r k	r k	NULL	NULL	NULL
Implicit Decision	28024	1	<?xml version="1.0"?>\n<Clock xmlns:dt="urn:schemas-microsoft-com:datatypes"><Description dt:dt="string">E-Prime Primary Realtime Clock</Description><StartTime><Timestamp dt:dt="int">0</Timestamp><DateUtc dt:dt="string">2015-01-07T22:31:48Z</DateUtc></StartTime><FrequencyChanges><FrequencyChange><Frequency dt:dt="r8">2857441</Frequency><Timestamp dt:dt="r8">1246080588606</Timestamp><Current dt:dt…	59.946	1	540620235	2015-01-07	14:31:48		428	?	0	?	?	?	?	?	?	?	?	?	?	?	?	?	?	?	NULL	NULL	NULL	NULL	CD	1	NULL	NULL	NULL	Test	NULL	NULL	NULL	TestInterleaved	NULL	NULL	NULL	k 7	k 7	NULL	NULL	NULL
Implicit Decision	28024	1	<?xml version="1.0"?>\n<Clock xmlns:dt="urn:schemas-microsoft-com:datatypes"><Description dt:dt="string">E-Prime Primary Realtime Clock</Description><StartTime><Timestamp dt:dt="int">0</Timestamp><DateUtc dt:dt="string">2015-01-07T22:31:48Z</DateUtc></StartTime><FrequencyChanges><FrequencyChange><Frequency dt:dt="r8">2857441</Frequency><Timestamp dt:dt="r8">1246080588606</Timestamp><Current dt:dt…	59.946	1	540620235	2015-01-07	14:31:48		429	NULL	0	?	?	?	?	?	?	?	?	?	?	?	?	?	?	?	NULL	NULL	NULL	NULL	AC	1	NULL	NULL	NULL	Test	NULL	NULL	NULL	TestInterleaved	NULL	NULL	NULL	7 s	7 s	NULL	NULL	NULL
Implicit Decision	28024	1	<?xml version="1.0"?>\n<Clock xmlns:dt="urn:schemas-microsoft-com:datatypes"><Description dt:dt="string">E-Prime Primary Realtime Clock</Description><StartTime><Timestamp dt:dt="int">0</Timestamp><DateUtc dt:dt="string">2015-01-07T22:31:48Z</DateUtc></StartTime><FrequencyChanges><FrequencyChange><Frequency dt:dt="r8">2857441</Frequency><Timestamp dt:dt="r8">1246080588606</Timestamp><Current dt:dt…	59.946	1	540620235	2015-01-07	14:31:48		430	NULL	1	?	?	?	?	?	?	?	?	?	?	?	?	?	?	?	NULL	NULL	NULL	NULL	BD	0	NULL	NULL	NULL	Test	NULL	NULL	NULL	TestInterleaved	NULL	NULL	NULL	k c	k c	NULL	NULL	NULL
Implicit Decision	28024	1	<?xml version="1.0"?>\n<Clock xmlns:dt="urn:schemas-microsoft-com:datatypes"><Description dt:dt="string">E-Prime Primary Realtime Clock</Description><StartTime><Timestamp dt:dt="int">0</Timestamp><DateUtc dt:dt="string">2015-01-07T22:31:48Z</DateUtc></StartTime><FrequencyChanges><FrequencyChange><Frequency dt:dt="r8">2857441</Frequency><Timestamp dt:dt="r8">1246080588606</Timestamp><Current dt:dt…	59.946	1	540620235	2015-01-07	14:31:48		431	NULL	0	?	?	?	?	?	?	?	?	?	?	?	?	?	?	?	NULL	NULL	NULL	NULL	CF	1	NULL	NULL	NULL	Test	NULL	NULL	NULL	TestInterleaved	NULL	NULL	NULL	r 7	r 7	NULL	NULL	NULL
Implicit Decision	28024	1	<?xml version="1.0"?>\n<Clock xmlns:dt="urn:schemas-microsoft-com:datatypes"><Description dt:dt="string">E-Prime Primary Realtime Clock</Description><StartTime><Timestamp dt:dt="int">0</Timestamp><DateUtc dt:dt="string">2015-01-07T22:31:48Z</DateUtc></StartTime><FrequencyChanges><FrequencyChange><Frequency dt:dt="r8">2857441</Frequency><Timestamp dt:dt="r8">1246080588606</Timestamp><Current dt:dt…	59.946	1	540620235	2015-01-07	14:31:48		432	NULL	1	?	?	?	?	?	?	?	?	?	?	?	?	?	?	?	NULL	NULL	NULL	NULL	BE	0	NULL	NULL	NULL	Test	NULL	NULL	NULL	TestInterleaved	NULL	NULL	NULL	0 c	0 c	NULL	NULL	NULL
Implicit Decision	28024	1	<?xml version="1.0"?>\n<Clock xmlns:dt="urn:schemas-microsoft-com:datatypes"><Description dt:dt="string">E-Prime Primary Realtime Clock</Description><StartTime><Timestamp dt:dt="int">0</Timestamp><DateUtc dt:dt="string">2015-01-07T22:31:48Z</DateUtc></StartTime><FrequencyChanges><FrequencyChange><Frequency dt:dt="r8">2857441</Frequency><Timestamp dt:dt="r8">1246080588606</Timestamp><Current dt:dt…	59.946	1	540620235	2015-01-07	14:31:48		433	?	0	?	?	?	?	?	?	?	?	?	?	?	?	?	?	?	NULL	NULL	NULL	NULL	EF	1	NULL	NULL	NULL	Test	NULL	NULL	NULL	TestInterleaved	NULL	NULL	NULL	r 0	r 0	NULL	NULL	NULL
Implicit Decision	28024	1	<?xml version="1.0"?>\n<Clock xmlns:dt="urn:schemas-microsoft-com:datatypes"><Description dt:dt="string">E-Prime Primary Realtime Clock</Description><StartTime><Timestamp dt:dt="int">0</Timestamp><DateUtc dt:dt="string">2015-01-07T22:31:48Z</DateUtc></StartTime><FrequencyChanges><FrequencyChange><Frequency dt:dt="r8">2857441</Frequency><Timestamp dt:dt="r8">1246080588606</Timestamp><Current dt:dt…	59.946	1	540620235	2015-01-07	14:31:48		434	NULL	0	NULL	NULL	NULL	?	?	?	?	NULL	NULL	NULL	NULL	NULL	NULL	NULL	NULL	NULL	NULL	NULL	m	CE	1	NULL	NULL	NULL	Test	NULL	NULL	NULL	TestInterleaved	NULL	NULL	NULL	0 7	0 7	NULL	NULL	NULL
Implicit Decision	28024	1	<?xml version="1.0"?>\n<Clock xmlns:dt="urn:schemas-microsoft-com:datatypes"><Description dt:dt="string">E-Prime Primary Realtime Clock</Description><StartTime><Timestamp dt:dt="int">0</Timestamp><DateUtc dt:dt="string">2015-01-07T22:31:48Z</DateUtc></StartTime><FrequencyChanges><FrequencyChange><Frequency dt:dt="r8">2857441</Frequency><Timestamp dt:dt="r8">1246080588606</Timestamp><Current dt:dt…	59.946	1	540620235	2015-01-07	14:31:48		435	NULL	0	?	?	?	?	?	?	?	?	?	?	?	?	?	?	?	NULL	NULL	NULL	NULL	AF	1	NULL	NULL	NULL	Test	NULL	NULL	NULL	TestInterleaved	NULL	NULL	NULL	r s	r s	NULL	NULL	NULL
Implicit Decision	28024	1	<?xml version="1.0"?>\n<Clock xmlns:dt="urn:schemas-microsoft-com:datatypes"><Description dt:dt="string">E-Prime Primary Realtime Clock</Description><StartTime><Timestamp dt:dt="int">0</Timestamp><DateUtc dt:dt="string">2015-01-07T22:31:48Z</DateUtc></StartTime><FrequencyChanges><FrequencyChange><Frequency dt:dt="r8">2857441</Frequency><Timestamp dt:dt="r8">1246080588606</Timestamp><Current dt:dt…	59.946	1	540620235	2015-01-07	14:31:48		436	NULL	0	?	?	?	?	?	?	?	?	?	?	?	?	?	?	?	NULL	NULL	NULL	NULL	AE	1	NULL	NULL	NULL	Test	NULL	NULL	NULL	TestInterleaved	NULL	NULL	NULL	0 s	0 s	NULL	NULL	NULL
[truncated: 39 more columns]

## Sheet: Organized
Subject	SessionDate	Procedure	TrainInterleaved.Sample	Train.ACC	Train.RT	TestInterleaved.Sample	Test.ACC	Test.RT	TrialType	Condition
28024	2015-01-07	Practiceb	NULL	NULL	NULL	NULL	NULL	NULL	BA	AB
28024	2015-01-07	Practiceb	NULL	NULL	NULL	NULL	NULL	NULL	AB	AB
28024	2015-01-07	Practiceb	NULL	NULL	NULL	NULL	NULL	NULL	BA	AB
28024	2015-01-07	Practiceb	NULL	NULL	NULL	NULL	NULL	NULL	AB	AB
28024	2015-01-07	Practiceb	NULL	NULL	NULL	NULL	NULL	NULL	AB	AB
28024	2015-01-07	Practiceb	NULL	NULL	NULL	NULL	NULL	NULL	BA	AB
28024	2015-01-07	BlocProc2	NULL	NULL	NULL	NULL	NULL	NULL	NULL	1
28024	2015-01-07	BlocProc	NULL	NULL	NULL	NULL	NULL	NULL	NULL	1
28024	2015-01-07	BlocProc1	NULL	NULL	NULL	NULL	NULL	NULL	NULL	1
28024	2015-01-07	Trainb	1	0	631	NULL	NULL	NULL	CD	CD
28024	2015-01-07	Trainb	2	0	1094	NULL	NULL	NULL	BA	AB
28024	2015-01-07	Trainb	3	0	1058	NULL	NULL	NULL	EF	EF
28024	2015-01-07	Trainb	4	1	1279	NULL	NULL	NULL	AB	AB
28024	2015-01-07	Trainb	5	1	1076	NULL	NULL	NULL	FE	EF
28024	2015-01-07	Trainb	6	0	2160	NULL	NULL	NULL	DC	CD
28024	2015-01-07	Trainb	7	1	1297	NULL	NULL	NULL	EF	EF
28024	2015-01-07	Trainb	8	1	1397	NULL	NULL	NULL	CD	CD
28024	2015-01-07	Trainb	9	1	948	NULL	NULL	NULL	BA	AB
28024	2015-01-07	Trainb	10	0	1510	NULL	NULL	NULL	AB	AB
28024	2015-01-07	Trainb	11	0	673	NULL	NULL	NULL	DC	CD
28024	2015-01-07	Trainb	12	1	846	NULL	NULL	NULL	FE	EF
28024	2015-01-07	Trainb	13	1	964	NULL	NULL	NULL	EF	EF
28024	2015-01-07	Trainb	14	1	917	NULL	NULL	NULL	CD	CD
28024	2015-01-07	Trainb	15	1	888	NULL	NULL	NULL	BA	AB
28024	2015-01-07	Trainb	16	1	1724	NULL	NULL	NULL	DC	CD
28024	2015-01-07	Trainb	17	0	1166	NULL	NULL	NULL	FE	EF
28024	2015-01-07	Trainb	18	0	1047	NULL	NULL	NULL	AB	AB
28024	2015-01-07	Trainb	19	1	661	NULL	NULL	NULL	BA	AB
28024	2015-01-07	Trainb	20	1	899	NULL	NULL	NULL	CD	CD
28024	2015-01-07	Trainb	21	0	742	NULL	NULL	NULL	EF	EF
28024	2015-01-07	Trainb	22	0	528	NULL	NULL	NULL	AB	AB
28024	2015-01-07	Trainb	23	1	787	NULL	NULL	NULL	FE	EF
28024	2015-01-07	Trainb	24	0	1595	NULL	NULL	NULL	DC	CD
28024	2015-01-07	Trainb	25	0	898	NULL	NULL	NULL	BA	AB
28024	2015-01-07	Trainb	26	0	629	NULL	NULL	NULL	EF	EF
28024	2015-01-07	Trainb	27	0	1188	NULL	NULL	NULL	CD	CD
28024	2015-01-07	Trainb	28	1	364	NULL	NULL	NULL	AB	AB
28024	2015-01-07	Trainb	29	0	565	NULL	NULL	NULL	DC	CD
28024	2015-01-07	Trainb	30	0	1366	NULL	NULL	NULL	FE	EF
28024	2015-01-07	Trainb	31	1	1607	NULL	NULL	NULL	BA	AB
28024	2015-01-07	Trainb	32	1	494	NULL	NULL	NULL	EF	EF
28024	2015-01-07	Trainb	33	1	290	NULL	NULL	NULL	CD	CD
28024	2015-01-07	Trainb	34	1	223	NULL	NULL	NULL	AB	AB
28024	2015-01-07	Trainb	35	0	270	NULL	NULL	NULL	DC	CD
28024	2015-01-07	Trainb	36	1	252	NULL	NULL	NULL	FE	EF
28024	2015-01-07	Trainb	37	1	586	NULL	NULL	NULL	BA	AB
28024	2015-01-07	Trainb	38	1	427	NULL	NULL	NULL	CD	CD
28024	2015-01-07	Trainb	39	1	402	NULL	NULL	NULL	EF	EF
28024	2015-01-07	Trainb	40	0	410	NULL	NULL	NULL	DC	CD
28024	2015-01-07	Trainb	41	1	226	NULL	NULL	NULL	FE	EF
28024	2015-01-07	Trainb	42	1	353	NULL	NULL	NULL	AB	AB
28024	2015-01-07	Trainb	43	1	763	NULL	NULL	NULL	EF	EF
28024	2015-01-07	Trainb	44	1	373	NULL	NULL	NULL	CD	CD
28024	2015-01-07	Trainb	45	1	494	NULL	NULL	NULL	BA	AB
28024	2015-01-07	Trainb	46	0	627	NULL	NULL	NULL	FE	EF
28024	2015-01-07	Trainb	47	1	530	NULL	NULL	NULL	DC	CD
28024	2015-01-07	Trainb	48	0	309	NULL	NULL	NULL	AB	AB
28024	2015-01-07	Trainb	49	0	337	NULL	NULL	NULL	BA	AB
28024	2015-01-07	Trainb	50	0	236	NULL	NULL	NULL	EF	EF
28024	2015-01-07	Trainb	51	1	763	NULL	NULL	NULL	CD	CD
28024	2015-01-07	Trainb	52	0	341	NULL	NULL	NULL	DC	CD
28024	2015-01-07	Trainb	53	0	367	NULL	NULL	NULL	FE	EF
28024	2015-01-07	Trainb	54	0	233	NULL	NULL	NULL	AB	AB
28024	2015-01-07	Trainb	55	1	248	NULL	NULL	NULL	BA	AB
28024	2015-01-07	Trainb	56	0	262	NULL	NULL	NULL	CD	CD
28024	2015-01-07	Trainb	57	0	325	NULL	NULL	NULL	EF	EF
28024	2015-01-07	Trainb	58	0	240	NULL	NULL	NULL	DC	CD
28024	2015-01-07	Trainb	59	1	255	NULL	NULL	NULL	FE	EF
28024	2015-01-07	Trainb	60	0	365	NULL	NULL	NULL	AB	AB
28024	2015-01-07	Rest4	NULL	NULL	NULL	NULL	NULL	NULL	NULL	1
28024	2015-01-07	Trainb	61	1	1174	NULL	NULL	NULL	EF	EF
28024	2015-01-07	Trainb	62	0	943	NULL	NULL	NULL	CD	CD
28024	2015-01-07	Trainb	63	0	529	NULL	NULL	NULL	BA	AB
28024	2015-01-07	Trainb	64	1	516	NULL	NULL	NULL	DC	CD
28024	2015-01-07	Trainb	65	0	279	NULL	NULL	NULL	AB	AB
28024	2015-01-07	Trainb	66	0	309	NULL	NULL	NULL	FE	EF
28024	2015-01-07	Trainb	67	1	225	NULL	NULL	NULL	BA	AB
28024	2015-01-07	Trainb	68	0	272	NULL	NULL	NULL	EF	EF
28024	2015-01-07	Trainb	69	1	238	NULL	NULL	NULL	CD	CD
28024	2015-01-07	Trainb	70	0	189	NULL	NULL	NULL	DC	CD
28024	2015-01-07	Trainb	71	1	350	NULL	NULL	NULL	FE	EF
28024	2015-01-07	Trainb	72	0	1175	NULL	NULL	NULL	AB	AB
28024	2015-01-07	Trainb	73	0	289	NULL	NULL	NULL	CD	CD
28024	2015-01-07	Trainb	74	0	222	NULL	NULL	NULL	EF	EF
28024	2015-01-07	Trainb	75	1	237	NULL	NULL	NULL	BA	AB
28024	2015-01-07	Trainb	76	1	300	NULL	NULL	NULL	AB	AB
28024	2015-01-07	Trainb	77	1	968	NULL	NULL	NULL	DC	CD
28024	2015-01-07	Trainb	78	0	409	NULL	NULL	NULL	FE	EF
28024	2015-01-07	Trainb	79	0	1745	NULL	NULL	NULL	BA	AB
28024	2015-01-07	Trainb	80	0	1554	NULL	NULL	NULL	CD	CD
28024	2015-01-07	Trainb	81	0	315	NULL	NULL	NULL	EF	EF
28024	2015-01-07	Trainb	82	1	215	NULL	NULL	NULL	DC	CD
28024	2015-01-07	Trainb	83	0	662	NULL	NULL	NULL	FE	EF
28024	2015-01-07	Trainb	84	0	2164	NULL	NULL	NULL	AB	AB
28024	2015-01-07	Trainb	85	1	1204	NULL	NULL	NULL	CD	CD
28024	2015-01-07	Trainb	86	1	2108	NULL	NULL	NULL	BA	AB
28024	2015-01-07	Trainb	87	0	958	NULL	NULL	NULL	EF	EF
28024	2015-01-07	Trainb	88	0	368	NULL	NULL	NULL	DC	CD
28024	2015-01-07	Trainb	89	0	313	NULL	NULL	NULL	AB	AB
28024	2015-01-07	Trainb	90	1	293	NULL	NULL	NULL	FE	EF
28024	2015-01-07	Trainb	91	0	594	NULL	NULL	NULL	BA	AB
28024	2015-01-07	Trainb	92	0	402	NULL	NULL	NULL	EF	EF
28024	2015-01-07	Trainb	93	1	298	NULL	NULL	NULL	CD	CD
28024	2015-01-07	Trainb	94	1	423	NULL	NULL	NULL	FE	EF
28024	2015-01-07	Trainb	95	1	302	NULL	NULL	NULL	DC	CD
28024	2015-01-07	Trainb	96	1	490	NULL	NULL	NULL	AB	AB
28024	2015-01-07	Trainb	97	0	319	NULL	NULL	NULL	BA	AB
28024	2015-01-07	Trainb	98	0	570	NULL	NULL	NULL	EF	EF
28024	2015-01-07	Trainb	99	1	715	NULL	NULL	NULL	CD	CD
28024	2015-01-07	Trainb	100	1	294	NULL	NULL	NULL	DC	CD
28024	2015-01-07	Trainb	101	1	419	NULL	NULL	NULL	AB	AB
28024	2015-01-07	Trainb	102	1	410	NULL	NULL	NULL	FE	EF
28024	2015-01-07	Trainb	103	0	273	NULL	NULL	NULL	BA	AB
28024	2015-01-07	Trainb	104	0	319	NULL	NULL	NULL	EF	EF
28024	2015-01-07	Trainb	105	1	282	NULL	NULL	NULL	CD	CD
28024	2015-01-07	Trainb	106	0	295	NULL	NULL	NULL	AB	AB
28024	2015-01-07	Trainb	107	1	436	NULL	NULL	NULL	DC	CD
28024	2015-01-07	Trainb	108	0	122	NULL	NULL	NULL	FE	EF
28024	2015-01-07	Trainb	109	0	382	NULL	NULL	NULL	BA	AB
28024	2015-01-07	Trainb	110	0	279	NULL	NULL	NULL	CD	CD
28024	2015-01-07	Trainb	111	1	340	NULL	NULL	NULL	EF	EF
28024	2015-01-07	Trainb	112	1	1279	NULL	NULL	NULL	DC	CD
28024	2015-01-07	Trainb	113	0	1971	NULL	NULL	NULL	AB	AB
28024	2015-01-07	Trainb	114	0	475	NULL	NULL	NULL	FE	EF
28024	2015-01-07	Trainb	115	0	320	NULL	NULL	NULL	BA	AB
28024	2015-01-07	Trainb	116	0	285	NULL	NULL	NULL	EF	EF
28024	2015-01-07	Trainb	117	1	329	NULL	NULL	NULL	CD	CD
28024	2015-01-07	Trainb	118	0	533	NULL	NULL	NULL	AB	AB
28024	2015-01-07	Trainb	119	1	711	NULL	NULL	NULL	FE	EF
28024	2015-01-07	Trainb	120	1	643	NULL	NULL	NULL	DC	CD
28024	2015-01-07	Rest4	NULL	NULL	NULL	NULL	NULL	NULL	NULL	1
28024	2015-01-07	Trainb	121	1	405	NULL	NULL	NULL	BA	AB
28024	2015-01-07	Trainb	122	1	253	NULL	NULL	NULL	EF	EF
28024	2015-01-07	Trainb	123	0	219	NULL	NULL	NULL	CD	CD
28024	2015-01-07	Trainb	124	1	266	NULL	NULL	NULL	FE	EF
28024	2015-01-07	Trainb	125	1	280	NULL	NULL	NULL	AB	AB
28024	2015-01-07	Trainb	126	0	533	NULL	NULL	NULL	DC	CD
28024	2015-01-07	Trainb	127	0	632	NULL	NULL	NULL	BA	AB
28024	2015-01-07	Trainb	128	1	262	NULL	NULL	NULL	EF	EF
28024	2015-01-07	Trainb	129	0	357	NULL	NULL	NULL	CD	CD
28024	2015-01-07	Trainb	130	1	398	NULL	NULL	NULL	AB	AB
28024	2015-01-07	Trainb	131	1	583	NULL	NULL	NULL	FE	EF
28024	2015-01-07	Trainb	132	0	408	NULL	NULL	NULL	DC	CD
28024	2015-01-07	Trainb	133	0	352	NULL	NULL	NULL	EF	EF
28024	2015-01-07	Trainb	134	0	362	NULL	NULL	NULL	CD	CD
28024	2015-01-07	Trainb	135	0	308	NULL	NULL	NULL	BA	AB
28024	2015-01-07	Trainb	136	0	336	NULL	NULL	NULL	AB	AB
28024	2015-01-07	Trainb	137	1	379	NULL	NULL	NULL	DC	CD
28024	2015-01-07	Trainb	138	0	724	NULL	NULL	NULL	FE	EF
28024	2015-01-07	Trainb	139	1	1231	NULL	NULL	NULL	EF	EF
28024	2015-01-07	Trainb	140	1	726	NULL	NULL	NULL	CD	CD
28024	2015-01-07	Trainb	141	0	529	NULL	NULL	NULL	BA	AB
28024	2015-01-07	Trainb	142	0	324	NULL	NULL	NULL	DC	CD
28024	2015-01-07	Trainb	143	0	303	NULL	NULL	NULL	AB	AB
28024	2015-01-07	Trainb	144	0	411	NULL	NULL	NULL	FE	EF
28024	2015-01-07	Trainb	145	1	227	NULL	NULL	NULL	BA	AB
28024	2015-01-07	Trainb	146	0	803	NULL	NULL	NULL	CD	CD
28024	2015-01-07	Trainb	147	0	299	NULL	NULL	NULL	EF	EF
28024	2015-01-07	Trainb	148	1	247	NULL	NULL	NULL	AB	AB
28024	2015-01-07	Trainb	149	0	614	NULL	NULL	NULL	FE	EF
28024	2015-01-07	Trainb	150	0	261	NULL	NULL	NULL	DC	CD
28024	2015-01-07	Trainb	151	1	291	NULL	NULL	NULL	CD	CD
28024	2015-01-07	Trainb	152	0	319	NULL	NULL	NULL	EF	EF
28024	2015-01-07	Trainb	153	1	251	NULL	NULL	NULL	BA	AB
28024	2015-01-07	Trainb	154	0	265	NULL	NULL	NULL	AB	AB
28024	2015-01-07	Trainb	155	1	311	NULL	NULL	NULL	DC	CD
28024	2015-01-07	Trainb	156	1	98	NULL	NULL	NULL	FE	EF
28024	2015-01-07	Trainb	157	0	263	NULL	NULL	NULL	CD	CD
28024	2015-01-07	Trainb	158	0	485	NULL	NULL	NULL	EF	EF
28024	2015-01-07	Trainb	159	1	329	NULL	NULL	NULL	BA	AB
28024	2015-01-07	Trainb	160	0	709	NULL	NULL	NULL	AB	AB
28024	2015-01-07	Trainb	161	1	657	NULL	NULL	NULL	FE	EF
28024	2015-01-07	Trainb	162	1	510	NULL	NULL	NULL	DC	CD
28024	2015-01-07	Trainb	163	0	658	NULL	NULL	NULL	EF	EF
28024	2015-01-07	Trainb	164	0	304	NULL	NULL	NULL	CD	CD
28024	2015-01-07	Trainb	165	0	236	NULL	NULL	NULL	BA	AB
28024	2015-01-07	Trainb	166	0	251	NULL	NULL	NULL	DC	CD
28024	2015-01-07	Trainb	167	1	585	NULL	NULL	NULL	AB	AB
28024	2015-01-07	Trainb	168	0	282	NULL	NULL	NULL	FE	EF
28024	2015-01-07	Trainb	169	0	374	NULL	NULL	NULL	CD	CD
28024	2015-01-07	Trainb	170	0	688	NULL	NULL	NULL	EF	EF
28024	2015-01-07	Trainb	171	1	252	NULL	NULL	NULL	BA	AB
28024	2015-01-07	Trainb	172	0	314	NULL	NULL	NULL	FE	EF
28024	2015-01-07	Trainb	173	0	582	NULL	NULL	NULL	DC	CD
28024	2015-01-07	Trainb	174	1	1062	NULL	NULL	NULL	AB	AB
28024	2015-01-07	Trainb	175	1	324	NULL	NULL	NULL	EF	EF
28024	2015-01-07	Trainb	176	0	288	NULL	NULL	NULL	BA	AB
28024	2015-01-07	Trainb	177	1	572	NULL	NULL	NULL	CD	CD
28024	2015-01-07	Trainb	178	0	942	NULL	NULL	NULL	AB	AB
28024	2015-01-07	Trainb	179	1	672	NULL	NULL	NULL	DC	CD
28024	2015-01-07	Trainb	180	0	701	NULL	NULL	NULL	FE	EF
28024	2015-01-07	Rest4	NULL	NULL	NULL	NULL	NULL	NULL	NULL	1
28024	2015-01-07	Trainb	181	0	782	NULL	NULL	NULL	EF	EF
28024	2015-01-07	Trainb	182	1	280	NULL	NULL	NULL	CD	CD
28024	2015-01-07	Trainb	183	0	470	NULL	NULL	NULL	BA	AB
28024	2015-01-07	Trainb	184	0	235	NULL	NULL	NULL	FE	EF
28024	2015-01-07	Trainb	185	0	58	NULL	NULL	NULL	DC	CD
28024	2015-01-07	Trainb	186	1	672	NULL	NULL	NULL	AB	AB
28024	2015-01-07	Trainb	187	1	525	NULL	NULL	NULL	BA	AB
28024	2015-01-07	Trainb	188	0	544	NULL	NULL	NULL	EF	EF
28024	2015-01-07	Trainb	189	0	371	NULL	NULL	NULL	CD	CD
28024	2015-01-07	Trainb	190	0	364	NULL	NULL	NULL	FE	EF
28024	2015-01-07	Trainb	191	1	230	NULL	NULL	NULL	DC	CD
28024	2015-01-07	Trainb	192	0	358	NULL	NULL	NULL	AB	AB
28024	2015-01-07	Trainb	193	0	304	NULL	NULL	NULL	EF	EF
28024	2015-01-07	Trainb	194	1	412	NULL	NULL	NULL	CD	CD
28024	2015-01-07	Trainb	195	0	452	NULL	NULL	NULL	BA	AB
28024	2015-01-07	Trainb	196	0	378	NULL	NULL	NULL	DC	CD
28024	2015-01-07	Trainb	197	0	1539	NULL	NULL	NULL	AB	AB
28024	2015-01-07	Trainb	198	0	813	NULL	NULL	NULL	FE	EF
28024	2015-01-07	Trainb	199	0	229	NULL	NULL	NULL	CD	CD
28024	2015-01-07	Trainb	200	0	403	NULL	NULL	NULL	BA	AB
28024	2015-01-07	Trainb	201	0	251	NULL	NULL	NULL	EF	EF
28024	2015-01-07	Trainb	202	1	121	NULL	NULL	NULL	AB	AB
28024	2015-01-07	Trainb	203	1	237	NULL	NULL	NULL	FE	EF
28024	2015-01-07	Trainb	204	1	428	NULL	NULL	NULL	DC	CD
28024	2015-01-07	Trainb	205	1	499	NULL	NULL	NULL	CD	CD
28024	2015-01-07	Trainb	206	1	407	NULL	NULL	NULL	EF	EF
28024	2015-01-07	Trainb	207	0	447	NULL	NULL	NULL	BA	AB
28024	2015-01-07	Trainb	208	1	325	NULL	NULL	NULL	FE	EF
28024	2015-01-07	Trainb	209	1	464	NULL	NULL	NULL	DC	CD
28024	2015-01-07	Trainb	210	0	374	NULL	NULL	NULL	AB	AB
28024	2015-01-07	Trainb	211	1	399	NULL	NULL	NULL	BA	AB
28024	2015-01-07	Trainb	212	1	407	NULL	NULL	NULL	CD	CD
28024	2015-01-07	Trainb	213	1	255	NULL	NULL	NULL	EF	EF
28024	2015-01-07	Trainb	214	1	237	NULL	NULL	NULL	FE	EF
28024	2015-01-07	Trainb	215	1	236	NULL	NULL	NULL	DC	CD
28024	2015-01-07	Trainb	216	0	219	NULL	NULL	NULL	AB	AB
28024	2015-01-07	Trainb	217	0	266	NULL	NULL	NULL	BA	AB
28024	2015-01-07	Trainb	218	1	216	NULL	NULL	NULL	EF	EF
28024	2015-01-07	Trainb	219	0	247	NULL	NULL	NULL	CD	CD
28024	2015-01-07	Trainb	220	0	181	NULL	NULL	NULL	AB	AB
28024	2015-01-07	Trainb	221	1	310	NULL	NULL	NULL	DC	CD
28024	2015-01-07	Trainb	222	1	322	NULL	NULL	NULL	FE	EF
28024	2015-01-07	Trainb	223	0	286	NULL	NULL	NULL	EF	EF
28024	2015-01-07	Trainb	224	1	2	NULL	NULL	NULL	CD	CD
28024	2015-01-07	Trainb	225	1	258	NULL	NULL	NULL	BA	AB
28024	2015-01-07	Trainb	226	0	224	NULL	NULL	NULL	FE	EF
28024	2015-01-07	Trainb	227	0	80	NULL	NULL	NULL	DC	CD
28024	2015-01-07	Trainb	228	0	277	NULL	NULL	NULL	AB	AB
28024	2015-01-07	Trainb	229	1	290	NULL	NULL	NULL	CD	CD
28024	2015-01-07	Trainb	230	0	319	NULL	NULL	NULL	EF	EF
28024	2015-01-07	Trainb	231	1	202	NULL	NULL	NULL	BA	AB
28024	2015-01-07	Trainb	232	1	331	NULL	NULL	NULL	FE	EF
28024	2015-01-07	Trainb	233	1	390	NULL	NULL	NULL	DC	CD
28024	2015-01-07	Trainb	234	0	911	NULL	NULL	NULL	AB	AB
28024	2015-01-07	Trainb	235	1	258	NULL	NULL	NULL	CD	CD
28024	2015-01-07	Trainb	236	1	288	NULL	NULL	NULL	BA	AB
28024	2015-01-07	Trainb	237	1	269	NULL	NULL	NULL	EF	EF
28024	2015-01-07	Trainb	238	1	347	NULL	NULL	NULL	FE	EF
28024	2015-01-07	Trainb	239	0	293	NULL	NULL	NULL	DC	CD
28024	2015-01-07	Trainb	240	0	258	NULL	NULL	NULL	AB	AB
28024	2015-01-07	Rest4	NULL	NULL	NULL	NULL	NULL	NULL	NULL	1
28024	2015-01-07	Trainb	241	1	517	NULL	NULL	NULL	EF	EF
28024	2015-01-07	Trainb	242	1	712	NULL	NULL	NULL	CD	CD
28024	2015-01-07	Trainb	243	1	292	NULL	NULL	NULL	BA	AB
28024	2015-01-07	Trainb	244	1	849	NULL	NULL	NULL	FE	EF
28024	2015-01-07	Trainb	245	1	502	NULL	NULL	NULL	DC	CD
28024	2015-01-07	Trainb	246	1	570	NULL	NULL	NULL	AB	AB
28024	2015-01-07	Trainb	247	0	395	NULL	NULL	NULL	BA	AB
28024	2015-01-07	Trainb	248	1	260	NULL	NULL	NULL	CD	CD
28024	2015-01-07	Trainb	249	1	322	NULL	NULL	NULL	EF	EF
28024	2015-01-07	Trainb	250	1	268	NULL	NULL	NULL	AB	AB
28024	2015-01-07	Trainb	251	0	282	NULL	NULL	NULL	FE	EF
28024	2015-01-07	Trainb	252	0	392	NULL	NULL	NULL	DC	CD
28024	2015-01-07	Trainb	253	1	223	NULL	NULL	NULL	CD	CD
28024	2015-01-07	Trainb	254	1	223	NULL	NULL	NULL	EF	EF
28024	2015-01-07	Trainb	255	0	238	NULL	NULL	NULL	BA	AB
28024	2015-01-07	Trainb	256	1	349	NULL	NULL	NULL	DC	CD
28024	2015-01-07	Trainb	257	1	279	NULL	NULL	NULL	FE	EF
28024	2015-01-07	Trainb	258	0	261	NULL	NULL	NULL	AB	AB
28024	2015-01-07	Trainb	259	0	195	NULL	NULL	NULL	CD	CD
28024	2015-01-07	Trainb	260	0	244	NULL	NULL	NULL	BA	AB
28024	2015-01-07	Trainb	261	0	259	NULL	NULL	NULL	EF	EF
28024	2015-01-07	Trainb	262	0	129	NULL	NULL	NULL	DC	CD
28024	2015-01-07	Trainb	263	0	228	NULL	NULL	NULL	AB	AB
28024	2015-01-07	Trainb	264	1	212	NULL	NULL	NULL	FE	EF
28024	2015-01-07	Trainb	265	1	500	NULL	NULL	NULL	BA	AB
28024	2015-01-07	Trainb	266	1	312	NULL	NULL	NULL	CD	CD
28024	2015-01-07	Trainb	267	0	324	NULL	NULL	NULL	EF	EF
28024	2015-01-07	Trainb	268	1	319	NULL	NULL	NULL	AB	AB
28024	2015-01-07	Trainb	269	0	523	NULL	NULL	NULL	FE	EF
28024	2015-01-07	Trainb	270	0	366	NULL	NULL	NULL	DC	CD
28024	2015-01-07	Trainb	271	0	295	NULL	NULL	NULL	BA	AB
28024	2015-01-07	Trainb	272	1	260	NULL	NULL	NULL	CD	CD
28024	2015-01-07	Trainb	273	0	386	NULL	NULL	NULL	EF	EF
28024	2015-01-07	Trainb	274	1	299	NULL	NULL	NULL	DC	CD
28024	2015-01-07	Trainb	275	1	279	NULL	NULL	NULL	FE	EF
28024	2015-01-07	Trainb	276	1	373	NULL	NULL	NULL	AB	AB
28024	2015-01-07	Trainb	277	1	366	NULL	NULL	NULL	BA	AB
28024	2015-01-07	Trainb	278	0	247	NULL	NULL	NULL	EF	EF
28024	2015-01-07	Trainb	279	0	214	NULL	NULL	NULL	CD	CD
28024	2015-01-07	Trainb	280	0	230	NULL	NULL	NULL	AB	AB
28024	2015-01-07	Trainb	281	0	230	NULL	NULL	NULL	FE	EF
28024	2015-01-07	Trainb	282	0	293	NULL	NULL	NULL	DC	CD
28024	2015-01-07	Trainb	283	0	242	NULL	NULL	NULL	BA	AB
28024	2015-01-07	Trainb	284	1	273	NULL	NULL	NULL	EF	EF
28024	2015-01-07	Trainb	285	1	542	NULL	NULL	NULL	CD	CD
28024	2015-01-07	Trainb	286	1	273	NULL	NULL	NULL	AB	AB
28024	2015-01-07	Trainb	287	1	334	NULL	NULL	NULL	DC	CD
28024	2015-01-07	Trainb	288	1	313	NULL	NULL	NULL	FE	EF
28024	2015-01-07	Trainb	289	1	309	NULL	NULL	NULL	BA	AB
28024	2015-01-07	Trainb	290	0	465	NULL	NULL	NULL	CD	CD
28024	2015-01-07	Trainb	291	1	471	NULL	NULL	NULL	EF	EF
28024	2015-01-07	Trainb	292	1	380	NULL	NULL	NULL	DC	CD
28024	2015-01-07	Trainb	293	1	293	NULL	NULL	NULL	FE	EF
28024	2015-01-07	Trainb	294	0	226	NULL	NULL	NULL	AB	AB
28024	2015-01-07	Trainb	295	1	257	NULL	NULL	NULL	BA	AB
28024	2015-01-07	Trainb	296	0	512	NULL	NULL	NULL	CD	CD
28024	2015-01-07	Trainb	297	0	259	NULL	NULL	NULL	EF	EF
28024	2015-01-07	Trainb	298	1	354	NULL	NULL	NULL	FE	EF
28024	2015-01-07	Trainb	299	0	348	NULL	NULL	NULL	AB	AB
28024	2015-01-07	Trainb	300	0	310	NULL	NULL	NULL	DC	CD
28024	2015-01-07	Rest4	NULL	NULL	NULL	NULL	NULL	NULL	NULL	1
28024	2015-01-07	Trainb	301	0	0	NULL	NULL	NULL	BA	AB
28024	2015-01-07	Trainb	302	0	3047	NULL	NULL	NULL	EF	EF
28024	2015-01-07	Trainb	303	1	1492	NULL	NULL	NULL	CD	CD
28024	2015-01-07	Trainb	304	0	863	NULL	NULL	NULL	AB	AB
28024	2015-01-07	Trainb	305	0	293	NULL	NULL	NULL	DC	CD
28024	2015-01-07	Trainb	306	1	1282	NULL	NULL	NULL	FE	EF
28024	2015-01-07	Trainb	307	0	1573	NULL	NULL	NULL	CD	CD
28024	2015-01-07	Trainb	308	1	958	NULL	NULL	NULL	BA	AB
28024	2015-01-07	Trainb	309	0	751	NULL	NULL	NULL	EF	EF
28024	2015-01-07	Trainb	310	1	1017	NULL	NULL	NULL	DC	CD
28024	2015-01-07	Trainb	311	1	760	NULL	NULL	NULL	FE	EF
28024	2015-01-07	Trainb	312	0	593	NULL	NULL	NULL	AB	AB
28024	2015-01-07	Trainb	313	0	530	NULL	NULL	NULL	CD	CD
28024	2015-01-07	Trainb	314	1	357	NULL	NULL	NULL	EF	EF
28024	2015-01-07	Trainb	315	0	287	NULL	NULL	NULL	BA	AB
28024	2015-01-07	Trainb	316	1	1132	NULL	NULL	NULL	AB	AB
28024	2015-01-07	Trainb	317	1	1111	NULL	NULL	NULL	DC	CD
28024	2015-01-07	Trainb	318	1	1090	NULL	NULL	NULL	FE	EF
28024	2015-01-07	Trainb	319	0	974	NULL	NULL	NULL	BA	AB
28024	2015-01-07	Trainb	320	1	1167	NULL	NULL	NULL	CD	CD
28024	2015-01-07	Trainb	321	0	1191	NULL	NULL	NULL	EF	EF
28024	2015-01-07	Trainb	322	1	383	NULL	NULL	NULL	DC	CD
28024	2015-01-07	Trainb	323	0	792	NULL	NULL	NULL	FE	EF
28024	2015-01-07	Trainb	324	1	368	NULL	NULL	NULL	AB	AB
28024	2015-01-07	Trainb	325	0	298	NULL	NULL	NULL	CD	CD
28024	2015-01-07	Trainb	326	0	359	NULL	NULL	NULL	EF	EF
28024	2015-01-07	Trainb	327	0	225	NULL	NULL	NULL	BA	AB
28024	2015-01-07	Trainb	328	1	192	NULL	NULL	NULL	DC	CD
28024	2015-01-07	Trainb	329	0	353	NULL	NULL	NULL	AB	AB
28024	2015-01-07	Trainb	330	1	219	NULL	NULL	NULL	FE	EF
28024	2015-01-07	Trainb	331	1	299	NULL	NULL	NULL	EF	EF
28024	2015-01-07	Trainb	332	0	311	NULL	NULL	NULL	CD	CD
28024	2015-01-07	Trainb	333	1	243	NULL	NULL	NULL	BA	AB
28024	2015-01-07	Trainb	334	0	225	NULL	NULL	NULL	AB	AB
28024	2015-01-07	Trainb	335	1	226	NULL	NULL	NULL	FE	EF
28024	2015-01-07	Trainb	336	1	321	NULL	NULL	NULL	DC	CD
28024	2015-01-07	Trainb	337	0	253	NULL	NULL	NULL	EF	EF
28024	2015-01-07	Trainb	338	0	251	NULL	NULL	NULL	CD	CD
28024	2015-01-07	Trainb	339	1	233	NULL	NULL	NULL	BA	AB
28024	2015-01-07	Trainb	340	1	280	NULL	NULL	NULL	AB	AB
28024	2015-01-07	Trainb	341	0	261	NULL	NULL	NULL	FE	EF
28024	2015-01-07	Trainb	342	1	19	NULL	NULL	NULL	DC	CD
28024	2015-01-07	Trainb	343	0	618	NULL	NULL	NULL	BA	AB
28024	2015-01-07	Trainb	344	0	265	NULL	NULL	NULL	EF	EF
28024	2015-01-07	Trainb	345	0	327	NULL	NULL	NULL	CD	CD
28024	2015-01-07	Trainb	346	0	226	NULL	NULL	NULL	FE	EF
28024	2015-01-07	Trainb	347	1	209	NULL	NULL	NULL	AB	AB
28024	2015-01-07	Trainb	348	0	242	NULL	NULL	NULL	DC	CD
28024	2015-01-07	Trainb	349	1	49	NULL	NULL	NULL	CD	CD
28024	2015-01-07	Trainb	350	1	279	NULL	NULL	NULL	BA	AB
28024	2015-01-07	Trainb	351	0	244	NULL	NULL	NULL	EF	EF
28024	2015-01-07	Trainb	352	0	293	NULL	NULL	NULL	AB	AB
28024	2015-01-07	Trainb	353	1	241	NULL	NULL	NULL	DC	CD
28024	2015-01-07	Trainb	354	1	256	NULL	NULL	NULL	FE	EF
28024	2015-01-07	Trainb	355	1	254	NULL	NULL	NULL	BA	AB
28024	2015-01-07	Trainb	356	0	12	NULL	NULL	NULL	CD	CD
28024	2015-01-07	Trainb	357	0	261	NULL	NULL	NULL	EF	EF
28024	2015-01-07	Trainb	358	1	259	NULL	NULL	NULL	AB	AB
28024	2015-01-07	Trainb	359	1	321	NULL	NULL	NULL	FE	EF
28024	2015-01-07	Trainb	360	0	204	NULL	NULL	NULL	DC	CD
28024	2015-01-07	Rest4	NULL	NULL	NULL	NULL	NULL	NULL	NULL	1
28024	2015-01-07	NofeedbackInstructions	NULL	NULL	NULL	NULL	NULL	NULL	NULL	1
28024	2015-01-07	Test	NULL	NULL	NULL	1	1	1165	DE	DE
28024	2015-01-07	Test	NULL	NULL	NULL	2	0	932	BF	BF
28024	2015-01-07	Test	NULL	NULL	NULL	3	0	900	BA	AB
28024	2015-01-07	Test	NULL	NULL	NULL	4	1	708	AD	AD
28024	2015-01-07	Test	NULL	NULL	NULL	5	1	751	AF	AF
28024	2015-01-07	Test	NULL	NULL	NULL	6	0	839	EF	EF
28024	2015-01-07	Test	NULL	NULL	NULL	7	1	858	AE	AE
28024	2015-01-07	Test	NULL	NULL	NULL	8	0	237	CF	CF
28024	2015-01-07	Test	NULL	NULL	NULL	9	1	393	CE	CE
28024	2015-01-07	Test	NULL	NULL	NULL	10	1	223	BD	BD
28024	2015-01-07	Test	NULL	NULL	NULL	11	0	220	BC	BC
28024	2015-01-07	Test	NULL	NULL	NULL	12	1	218	DF	DF
28024	2015-01-07	Test	NULL	NULL	NULL	13	1	391	BE	BE
28024	2015-01-07	Test	NULL	NULL	NULL	14	0	205	AC	AC
28024	2015-01-07	Test	NULL	NULL	NULL	15	0	234	CD	CD
28024	2015-01-07	Test	NULL	NULL	NULL	16	1	247	DC	CD
28024	2015-01-07	Test	NULL	NULL	NULL	17	0	19	CB	BC
28024	2015-01-07	Test	NULL	NULL	NULL	18	1	264	DA	AD
28024	2015-01-07	Test	NULL	NULL	NULL	19	1	403	EA	AE
28024	2015-01-07	Test	NULL	NULL	NULL	20	1	233	FA	AF
28024	2015-01-07	Test	NULL	NULL	NULL	21	0	86	EB	BE
28024	2015-01-07	Test	NULL	NULL	NULL	22	0	233	ED	DE
28024	2015-01-07	Test	NULL	NULL	NULL	23	0	357	CA	AC
28024	2015-01-07	Test	NULL	NULL	NULL	24	0	157	DB	BD
28024	2015-01-07	Test	NULL	NULL	NULL	25	1	204	FE	EF
28024	2015-01-07	Test	NULL	NULL	NULL	26	1	251	EC	CE
28024	2015-01-07	Test	NULL	NULL	NULL	27	0	23	FD	DF
28024	2015-01-07	Test	NULL	NULL	NULL	28	0	460	AB	AB
28024	2015-01-07	Test	NULL	NULL	NULL	29	0	207	FC	CF
28024	2015-01-07	Test	NULL	NULL	NULL	30	1	109	FB	BF
28024	2015-01-07	Test	NULL	NULL	NULL	31	0	288	AD	AD
28024	2015-01-07	Test	NULL	NULL	NULL	32	1	122	DF	DF
28024	2015-01-07	Test	NULL	NULL	NULL	33	0	27	AF	AF
28024	2015-01-07	Test	NULL	NULL	NULL	34	1	320	CF	CF
28024	2015-01-07	Test	NULL	NULL	NULL	35	1	281	CE	CE
28024	2015-01-07	Test	NULL	NULL	NULL	36	0	83	BA	AB
28024	2015-01-07	Test	NULL	NULL	NULL	37	0	406	BC	BC
28024	2015-01-07	Test	NULL	NULL	NULL	38	1	188	AC	AC
28024	2015-01-07	Test	NULL	NULL	NULL	39	1	153	BD	BD
28024	2015-01-07	Test	NULL	NULL	NULL	40	1	170	DE	DE
28024	2015-01-07	Test	NULL	NULL	NULL	41	0	361	AE	AE
28024	2015-01-07	Test	NULL	NULL	NULL	42	0	65	EF	EF
28024	2015-01-07	Test	NULL	NULL	NULL	43	1	117	BE	BE
28024	2015-01-07	Test	NULL	NULL	NULL	44	0	230	BF	BF
28024	2015-01-07	Test	NULL	NULL	NULL	45	1	51	CD	CD
28024	2015-01-07	Test	NULL	NULL	NULL	46	1	295	AB	AB
28024	2015-01-07	Test	NULL	NULL	NULL	47	1	274	FB	BF
28024	2015-01-07	Test	NULL	NULL	NULL	48	0	29	DA	AD
28024	2015-01-07	Test	NULL	NULL	NULL	49	0	115	ED	DE
28024	2015-01-07	Test	NULL	NULL	NULL	50	0	419	CB	BC
28024	2015-01-07	Test	NULL	NULL	NULL	51	0	138	FD	DF
28024	2015-01-07	Test	NULL	NULL	NULL	52	1	201	DC	CD
28024	2015-01-07	Test	NULL	NULL	NULL	53	1	375	CA	AC
28024	2015-01-07	Test	NULL	NULL	NULL	54	1	350	DB	BD
28024	2015-01-07	Test	NULL	NULL	NULL	55	0	293	FC	CF
28024	2015-01-07	Test	NULL	NULL	NULL	56	0	144	EB	BE
28024	2015-01-07	Test	NULL	NULL	NULL	57	1	145	FE	EF
28024	2015-01-07	Test	NULL	NULL	NULL	58	1	34	EC	CE
28024	2015-01-07	Test	NULL	NULL	NULL	59	0	102	FA	AF
28024	2015-01-07	Test	NULL	NULL	NULL	60	0	153	EA	AE
0	00:00:00	0	0	0	0	0	0	0	0	0
0	00:00:00	0	0	0	0	0	0	0	0	0
0	00:00:00	0	0	0	0	0	0	0	0	0
0	00:00:00	0	0	0	0	0	0	0	0	0
0	00:00:00	0	0	0	0	0	0	0	0	0
0	00:00:00	0	0	0	0	0	0	0	0	0
0	00:00:00	0	0	0	0	0	0	0	0	0
0	00:00:00	0	0	0	0	0	0	0	0	0
0	00:00:00	0	0	0	0	0	0	0	0	0
0	00:00:00	0	0	0	0	0	0	0	0	0
0	00:00:00	0	0	0	0	0	0	0	0	0
0	00:00:00	0	0	0	0	0	0	0	0	0
0	00:00:00	0	0	0	0	0	0	0	0	0
0	00:00:00	0	0	0	0	0	0	0	0	0
0	00:00:00	0	0	0	0	0	0	0	0	0
0	00:00:00	0	0	0	0	0	0	0	0	0
0	00:00:00	0	0	0	0	0	0	0	0	0
0	00:00:00	0	0	0	0	0	0	0	0	0
0	00:00:00	0	0	0	0	0	0	0	0	0
0	00:00:00	0	0	0	0	0	0	0	0	0
0	00:00:00	0	0	0	0	0	0	0	0	0
0	00:00:00	0	0	0	0	0	0	0	0	0
0	00:00:00	0	0	0	0	0	0	0	0	0
0	00:00:00	0	0	0	0	0	0	0	0	0
0	00:00:00	0	0	0	0	0	0	0	0	0
0	00:00:00	0	0	0	0	0	0	0	0	0
0	00:00:00	0	0	0	0	0	0	0	0	0
0	00:00:00	0	0	0	0	0	0	0	0	0
0	00:00:00	0	0	0	0	0	0	0	0	0
0	00:00:00	0	0	0	0	0	0	0	0	0
0	00:00:00	0	0	0	0	0	0	0	0	0
0	00:00:00	0	0	0	0	0	0	0	0	0
0	00:00:00	0	0	0	0	0	0	0	0	0
0	00:00:00	0	0	0	0	0	0	0	0	0
0	00:00:00	0	0	0	0	0	0	0	0	0
0	00:00:00	0	0	0	0	0	0	0	0	0
0	00:00:00	0	0	0	0	0	0	0	0	0
0	00:00:00	0	0	0	0	0	0	0	0	0
0	00:00:00	0	0	0	0	0	0	0	0	0
0	00:00:00	0	0	0	0	0	0	0	0	0
0	00:00:00	0	0	0	0	0	0	0	0	0
0	00:00:00	0	0	0	0	0	0	0	0	0
0	00:00:00	0	0	0	0	0	0	0	0	0
0	00:00:00	0	0	0	0	0	0	0	0	0
0	00:00:00	0	0	0	0	0	0	0	0	0
0	00:00:00	0	0	0	0	0	0	0	0	0
0	00:00:00	0	0	0	0	0	0	0	0	0
0	00:00:00	0	0	0	0	0	0	0	0	0
0	00:00:00	0	0	0	0	0	0	0	0	0
0	00:00:00	0	0	0	0	0	0	0	0	0
0	00:00:00	0	0	0	0	0	0	0	0	0
0	00:00:00	0	0	0	0	0	0	0	0	0
0	00:00:00	0	0	0	0	0	0	0	0	0
0	00:00:00	0	0	0	0	0	0	0	0	0
0	00:00:00	0	0	0	0	0	0	0	0	0
0	00:00:00	0	0	0	0	0	0	0	0	0
0	00:00:00	0	0	0	0	0	0	0	0	0
0	00:00:00	0	0	0	0	0	0	0	0	0
0	00:00:00	0	0	0	0	0	0	0	0	0
0	00:00:00	0	0	0	0	0	0	0	0	0
0	00:00:00	0	0	0	0	0	0	0	0	0
0	00:00:00	0	0	0	0	0	0	0	0	0
0	00:00:00	0	0	0	0	0	0	0	0	0
0	00:00:00	0	0	0	0	0	0	0	0	0
0	00:00:00	0	0	0	0	0	0	0	0	0
0	00:00:00	0	0	0	0	0	0	0	0	0
0	00:00:00	0	0	0	0	0	0	0	0	0
0	00:00:00	0	0	0	0	0	0	0	0	0
0	00:00:00	0	0	0	0	0	0	0	0	0
0	00:00:00	0	0	0	0	0	0	0	0	0
0	00:00:00	0	0	0	0	0	0	0	0	0
0	00:00:00	0	0	0	0	0	0	0	0	0
0	00:00:00	0	0	0	0	0	0	0	0	0
0	00:00:00	0	0	0	0	0	0	0	0	0
0	00:00:00	0	0	0	0	0	0	0	0	0
0	00:00:00	0	0	0	0	0	0	0	0	0
0	00:00:00	0	0	0	0	0	0	0	0	0
0	00:00:00	0	0	0	0	0	0	0	0	0
0	00:00:00	0	0	0	0	0	0	0	0	0
0	00:00:00	0	0	0	0	0	0	0	0	0
0	00:00:00	0	0	0	0	0	0	0	0	0
0	00:00:00	0	0	0	0	0	0	0	0	0
0	00:00:00	0	0	0	0	0	0	0	0	0
0	00:00:00	0	0	0	0	0	0	0	0	0
0	00:00:00	0	0	0	0	0	0	0	0	0
0	00:00:00	0	0	0	0	0	0	0	0	0
0	00:00:00	0	0	0	0	0	0	0	0	0
0	00:00:00	0	0	0	0	0	0	0	0	0
0	00:00:00	0	0	0	0	0	0	0	0	0
0	00:00:00	0	0	0	0	0	0	0	0	0
0	00:00:00	0	0	0	0	0	0	0	0	0
0	00:00:00	0	0	0	0	0	0	0	0	0
0	00:00:00	0	0	0	0	0	0	0	0	0
0	00:00:00	0	0	0	0	0	0	0	0	0
0	00:00:00	0	0	0	0	0	0	0	0	0
0	00:00:00	0	0	0	0	0	0	0	0	0
0	00:00:00	0	0	0	0	0	0	0	0	0
0	00:00:00	0	0	0	0	0	0	0	0	0
0	00:00:00	0	0	0	0	0	0	0	0	0
0	00:00:00	0	0	0	0	0	0	0	0	0
0	00:00:00	0	0	0	0	0	0	0	0	0
0	00:00:00	0	0	0	0	0	0	0	0	0
0	00:00:00	0	0	0	0	0	0	0	0	0
0	00:00:00	0	0	0	0	0	0	0	0	0
0	00:00:00	0	0	0	0	0	0	0	0	0
0	00:00:00	0	0	0	0	0	0	0	0	0
0	00:00:00	0	0	0	0	0	0	0	0	0
0	00:00:00	0	0	0	0	0	0	0	0	0
0	00:00:00	0	0	0	0	0	0	0	0	0
0	00:00:00	0	0	0	0	0	0	0	0	0
0	00:00:00	0	0	0	0	0	0	0	0	0
0	00:00:00	0	0	0	0	0	0	0	0	0
0	00:00:00	0	0	0	0	0	0	0	0	0
0	00:00:00	0	0	0	0	0	0	0	0	0
0	00:00:00	0	0	0	0	0	0	0	0	0
0	00:00:00	0	0	0	0	0	0	0	0	0
0	00:00:00	0	0	0	0	0	0	0	0	0
0	00:00:00	0	0	0	0	0	0	0	0	0
0	00:00:00	0	0	0	0	0	0	0	0	0
0	00:00:00	0	0	0	0	0	0	0	0	0
0	00:00:00	0	0	0	0	0	0	0	0	0
0	00:00:00	0	0	0	0	0	0	0	0	0
0	00:00:00	0	0	0	0	0	0	0	0	0
0	00:00:00	0	0	0	0	0	0	0	0	0
0	00:00:00	0	0	0	0	0	0	0	0	0
0	00:00:00	0	0	0	0	0	0	0	0	0
0	00:00:00	0	0	0	0	0	0	0	0	0
0	00:00:00	0	0	0	0	0	0	0	0	0
0	00:00:00	0	0	0	0	0	0	0	0	0
0	00:00:00	0	0	0	0	0	0	0	0	0
0	00:00:00	0	0	0	0	0	0	0	0	0
0	00:00:00	0	0	0	0	0	0	0	0	0
0	00:00:00	0	0	0	0	0	0	0	0	0
0	00:00:00	0	0	0	0	0	0	0	0	0
0	00:00:00	0	0	0	0	0	0	0	0	0
0	00:00:00	0	0	0	0	0	0	0	0	0
0	00:00:00	0	0	0	0	0	0	0	0	0
0	00:00:00	0	0	0	0	0	0	0	0	0
0	00:00:00	0	0	0	0	0	0	0	0	0
0	00:00:00	0	0	0	0	0	0	0	0	0
0	00:00:00	0	0	0	0	0	0	0	0	0
0	00:00:00	0	0	0	0	0	0	0	0	0
0	00:00:00	0	0	0	0	0	0	0	0	0
0	00:00:00	0	0	0	0	0	0	0	0	0
0	00:00:00	0	0	0	0	0	0	0	0	0
0	00:00:00	0	0	0	0	0	0	0	0	0
0	00:00:00	0	0	0	0	0	0	0	0	0
0	00:00:00	0	0	0	0	0	0	0	0	0
0	00:00:00	0	0	0	0	0	0	0	0	0
0	00:00:00	0	0	0	0	0	0	0	0	0
0	00:00:00	0	0	0	0	0	0	0	0	0
0	00:00:00	0	0	0	0	0	0	0	0	0
0	00:00:00	0	0	0	0	0	0	0	0	0
0	00:00:00	0	0	0	0	0	0	0	0	0
0	00:00:00	0	0	0	0	0	0	0	0	0
0	00:00:00	0	0	0	0	0	0	0	0	0
0	00:00:00	0	0	0	0	0	0	0	0	0
0	00:00:00	0	0	0	0	0	0	0	0	0
0	00:00:00	0	0	0	0	0	0	0	0	0
0	00:00:00	0	0	0	0	0	0	0	0	0
0	00:00:00	0	0	0	0	0	0	0	0	0
0	00:00:00	0	0	0	0	0	0	0	0	0
0	00:00:00	0	0	0	0	0	0	0	0	0
0	00:00:00	0	0	0	0	0	0	0	0	0
0	00:00:00	0	0	0	0	0	0	0	0	0
0	00:00:00	0	0	0	0	0	0	0	0	0
0	00:00:00	0	0	0	0	0	0	0	0	0
0	00:00:00	0	0	0	0	0	0	0	0	0
0	00:00:00	0	0	0	0	0	0	0	0	0
0	00:00:00	0	0	0	0	0	0	0	0	0
0	00:00:00	0	0	0	0	0	0	0	0	0
0	00:00:00	0	0	0	0	0	0	0	0	0
0	00:00:00	0	0	0	0	0	0	0	0	0
0	00:00:00	0	0	0	0	0	0	0	0	0
0	00:00:00	0	0	0	0	0	0	0	0	0
0	00:00:00	0	0	0	0	0	0	0	0	0
0	00:00:00	0	0	0	0	0	0	0	0	0
0	00:00:00	0	0	0	0	0	0	0	0	0
0	00:00:00	0	0	0	0	0	0	0	0	0
0	00:00:00	0	0	0	0	0	0	0	0	0
0	00:00:00	0	0	0	0	0	0	0	0	0
0	00:00:00	0	0	0	0	0	0	0	0	0
0	00:00:00	0	0	0	0	0	0	0	0	0
0	00:00:00	0	0	0	0	0	0	0	0	0
0	00:00:00	0	0	0	0	0	0	0	0	0
0	00:00:00	0	0	0	0	0	0	0	0	0
0	00:00:00	0	0	0	0	0	0	0	0	0
0	00:00:00	0	0	0	0	0	0	0	0	0
0	00:00:00	0	0	0	0	0	0	0	0	0
0	00:00:00	0	0	0	0	0	0	0	0	0
0	00:00:00	0	0	0	0	0	0	0	0	0
0	00:00:00	0	0	0	0	0	0	0	0	0
0	00:00:00	0	0	0	0	0	0	0	0	0
0	00:00:00	0	0	0	0	0	0	0	0	0
0	00:00:00	0	0	0	0	0	0	0	0	0
0	00:00:00	0	0	0	0	0	0	0	0	0
0	00:00:00	0	0	0	0	0	0	0	0	0
0	00:00:00	0	0	0	0	0	0	0	0	0
0	00:00:00	0	0	0	0	0	0	0	0	0
0	00:00:00	0	0	0	0	0	0	0	0	0
0	00:00:00	0	0	0	0	0	0	0	0	0
0	00:00:00	0	0	0	0	0	0	0	0	0
0	00:00:00	0	0	0	0	0	0	0	0	0
0	00:00:00	0	0	0	0	0	0	0	0	0
0	00:00:00	0	0	0	0	0	0	0	0	0
0	00:00:00	0	0	0	0	0	0	0	0	0
0	00:00:00	0	0	0	0	0	0	0	0	0
0	00:00:00	0	0	0	0	0	0	0	0	0
0	00:00:00	0	0	0	0	0	0	0	0	0
0	00:00:00	0	0	0	0	0	0	0	0	0
0	00:00:00	0	0	0	0	0	0	0	0	0
0	00:00:00	0	0	0	0	0	0	0	0	0
0	00:00:00	0	0	0	0	0	0	0	0	0
0	00:00:00	0	0	0	0	0	0	0	0	0
0	00:00:00	0	0	0	0	0	0	0	0	0
0	00:00:00	0	0	0	0	0	0	0	0	0
0	00:00:00	0	0	0	0	0	0	0	0	0
0	00:00:00	0	0	0	0	0	0	0	0	0
0	00:00:00	0	0	0	0	0	0	0	0	0
0	00:00:00	0	0	0	0	0	0	0	0	0
0	00:00:00	0	0	0	0	0	0	0	0	0
0	00:00:00	0	0	0	0	0	0	0	0	0
0	00:00:00	0	0	0	0	0	0	0	0	0
0	00:00:00	0	0	0	0	0	0	0	0	0
0	00:00:00	0	0	0	0	0	0	0	0	0
0	00:00:00	0	0	0	0	0	0	0	0	0
0	00:00:00	0	0	0	0	0	0	0	0	0
0	00:00:00	0	0	0	0	0	0	0	0	0
0	00:00:00	0	0	0	0	0	0	0	0	0
0	00:00:00	0	0	0	0	0	0	0	0	0
0	00:00:00	0	0	0	0	0	0	0	0	0
0	00:00:00	0	0	0	0	0	0	0	0	0
0	00:00:00	0	0	0	0	0	0	0	0	0
0	00:00:00	0	0	0	0	0	0	0	0	0
0	00:00:00	0	0	0	0	0	0	0	0	0
0	00:00:00	0	0	0	0	0	0	0	0	0
0	00:00:00	0	0	0	0	0	0	0	0	0
0	00:00:00	0	0	0	0	0	0	0	0	0
0	00:00:00	0	0	0	0	0	0	0	0	0
0	00:00:00	0	0	0	0	0	0	0	0	0
0	00:00:00	0	0	0	0	0	0	0	0	0
0	00:00:00	0	0	0	0	0	0	0	0	0
0	00:00:00	0	0	0	0	0	0	0	0	0
0	00:00:00	0	0	0	0	0	0	0	0	0
0	00:00:00	0	0	0	0	0	0	0	0	0
0	00:00:00	0	0	0	0	0	0	0	0	0
0	00:00:00	0	0	0	0	0	0	0	0	0
0	00:00:00	0	0	0	0	0	0	0	0	0
0	00:00:00	0	0	0	0	0	0	0	0	0
0	00:00:00	0	0	0	0	0	0	0	0	0
0	00:00:00	0	0	0	0	0	0	0	0	0
0	00:00:00	0	0	0	0	0	0	0	0	0
0	00:00:00	0	0	0	0	0	0	0	0	0
0	00:00:00	0	0	0	0	0	0	0	0	0
0	00:00:00	0	0	0	0	0	0	0	0	0
0	00:00:00	0	0	0	0	0	0	0	0	0
0	00:00:00	0	0	0	0	0	0	0	0	0
0	00:00:00	0	0	0	0	0	0	0	0	0
0	00:00:00	0	0	0	0	0	0	0	0	0
0	00:00:00	0	0	0	0	0	0	0	0	0
0	00:00:00	0	0	0	0	0	0	0	0	0
0	00:00:00	0	0	0	0	0	0	0	0	0
0	00:00:00	0	0	0	0	0	0	0	0	0
0	00:00:00	0	0	0	0	0	0	0	0	0
0	00:00:00	0	0	0	0	0	0	0	0	0
0	00:00:00	0	0	0	0	0	0	0	0	0
0	00:00:00	0	0	0	0	0	0	0	0	0
0	00:00:00	0	0	0	0	0	0	0	0	0
0	00:00:00	0	0	0	0	0	0	0	0	0
0	00:00:00	0	0	0	0	0	0	0	0	0
0	00:00:00	0	0	0	0	0	0	0	0	0
0	00:00:00	0	0	0	0	0	0	0	0	0
0	00:00:00	0	0	0	0	0	0	0	0	0
0	00:00:00	0	0	0	0	0	0	0	0	0
0	00:00:00	0	0	0	0	0	0	0	0	0
0	00:00:00	0	0	0	0	0	0	0	0	0
0	00:00:00	0	0	0	0	0	0	0	0	0
0	00:00:00	0	0	0	0	0	0	0	0	0
0	00:00:00	0	0	0	0	0	0	0	0	0
0	00:00:00	0	0	0	0	0	0	0	0	0
0	00:00:00	0	0	0	0	0	0	0	0	0
0	00:00:00	0	0	0	0	0	0	0	0	0
0	00:00:00	0	0	0	0	0	0	0	0	0
0	00:00:00	0	0	0	0	0	0	0	0	0
0	00:00:00	0	0	0	0	0	0	0	0	0
0	00:00:00	0	0	0	0	0	0	0	0	0
0	00:00:00	0	0	0	0	0	0	0	0	0
0	00:00:00	0	0	0	0	0	0	0	0	0
0	00:00:00	0	0	0	0	0	0	0	0	0
0	00:00:00	0	0	0	0	0	0	0	0	0
0	00:00:00	0	0	0	0	0	0	0	0	0
0	00:00:00	0	0	0	0	0	0	0	0	0
0	00:00:00	0	0	0	0	0	0	0	0	0
0	00:00:00	0	0	0	0	0	0	0	0	0
0	00:00:00	0	0	0	0	0	0	0	0	0
0	00:00:00	0	0	0	0	0	0	0	0	0
0	00:00:00	0	0	0	0	0	0	0	0	0
0	00:00:00	0	0	0	0	0	0	0	0	0
0	00:00:00	0	0	0	0	0	0	0	0	0
0	00:00:00	0	0	0	0	0	0	0	0	0
0	00:00:00	0	0	0	0	0	0	0	0	0
0	00:00:00	0	0	0	0	0	0	0	0	0
0	00:00:00	0	0	0	0	0	0	0	0	0
0	00:00:00	0	0	0	0	0	0	0	0	0
0	00:00:00	0	0	0	0	0	0	0	0	0
0	00:00:00	0	0	0	0	0	0	0	0	0
0	00:00:00	0	0	0	0	0	0	0	0	0
0	00:00:00	0	0	0	0	0	0	0	0	0
0	00:00:00	0	0	0	0	0	0	0	0	0
0	00:00:00	0	0	0	0	0	0	0	0	0
0	00:00:00	0	0	0	0	0	0	0	0	0
0	00:00:00	0	0	0	0	0	0	0	0	0
0	00:00:00	0	0	0	0	0	0	0	0	0
0	00:00:00	0	0	0	0	0	0	0	0	0
0	00:00:00	0	0	0	0	0	0	0	0	0
0	00:00:00	0	0	0	0	0	0	0	0	0
0	00:00:00	0	0	0	0	0	0	0	0	0
0	00:00:00	0	0	0	0	0	0	0	0	0
0	00:00:00	0	0	0	0	0	0	0	0	0
0	00:00:00	0	0	0	0	0	0	0	0	0
0	00:00:00	0	0	0	0	0	0	0	0	0
0	00:00:00	0	0	0	0	0	0	0	0	0
0	00:00:00	0	0	0	0	0	0	0	0	0
0	00:00:00	0	0	0	0	0	0	0	0	0
0	00:00:00	0	0	0	0	0	0	0	0	0
0	00:00:00	0	0	0	0	0	0	0	0	0
0	00:00:00	0	0	0	0	0	0	0	0	0
0	00:00:00	0	0	0	0	0	0	0	0	0
0	00:00:00	0	0	0	0	0	0	0	0	0
0	00:00:00	0	0	0	0	0	0	0	0	0
0	00:00:00	0	0	0	0	0	0	0	0	0
0	00:00:00	0	0	0	0	0	0	0	0	0
0	00:00:00	0	0	0	0	0	0	0	0	0
0	00:00:00	0	0	0	0	0	0	0	0	0
0	00:00:00	0	0	0	0	0	0	0	0	0
0	00:00:00	0	0	0	0	0	0	0	0	0
0	00:00:00	0	0	0	0	0	0	0	0	0
0	00:00:00	0	0	0	0	0	0	0	0	0
0	00:00:00	0	0	0	0	0	0	0	0	0
0	00:00:00	0	0	0	0	0	0	0	0	0
0	00:00:00	0	0	0	0	0	0	0	0	0
0	00:00:00	0	0	0	0	0	0	0	0	0
0	00:00:00	0	0	0	0	0	0	0	0	0
0	00:00:00	0	0	0	0	0	0	0	0	0
0	00:00:00	0	0	0	0	0	0	0	0	0
0	00:00:00	0	0	0	0	0	0	0	0	0
0	00:00:00	0	0	0	0	0	0	0	0	0
0	00:00:00	0	0	0	0	0	0	0	0	0
0	00:00:00	0	0	0	0	0	0	0	0	0
0	00:00:00	0	0	0	0	0	0	0	0	0
0	00:00:00	0	0	0	0	0	0	0	0	0
0	00:00:00	0	0	0	0	0	0	0	0	0
0	00:00:00	0	0	0	0	0	0	0	0	0
0	00:00:00	0	0	0	0	0	0	0	0	0
0	00:00:00	0	0	0	0	0	0	0	0	0
0	00:00:00	0	0	0	0	0	0	0	0	0
0	00:00:00	0	0	0	0	0	0	0	0	0
0	00:00:00	0	0	0	0	0	0	0	0	0
0	00:00:00	0	0	0	0	0	0	0	0	0
0	00:00:00	0	0	0	0	0	0	0	0	0
0	00:00:00	0	0	0	0	0	0	0	0	0
0	00:00:00	0	0	0	0	0	0	0	0	0
0	00:00:00	0	0	0	0	0	0	0	0	0
0	00:00:00	0	0	0	0	0	0	0	0	0
0	00:00:00	0	0	0	0	0	0	0	0	0
0	00:00:00	0	0	0	0	0	0	0	0	0
0	00:00:00	0	0	0	0	0	0	0	0	0
0	00:00:00	0	0	0	0	0	0	0	0	0
0	00:00:00	0	0	0	0	0	0	0	0	0
0	00:00:00	0	0	0	0	0	0	0	0	0
0	00:00:00	0	0	0	0	0	0	0	0	0
0	00:00:00	0	0	0	0	0	0	0	0	0
0	00:00:00	0	0	0	0	0	0	0	0	0
0	00:00:00	0	0	0	0	0	0	0	0	0
0	00:00:00	0	0	0	0	0	0	0	0	0
0	00:00:00	0	0	0	0	0	0	0	0	0
0	00:00:00	0	0	0	0	0	0	0	0	0
0	00:00:00	0	0	0	0	0	0	0	0	0
0	00:00:00	0	0	0	0	0	0	0	0	0
0	00:00:00	0	0	0	0	0	0	0	0	0
0	00:00:00	0	0	0	0	0	0	0	0	0
0	00:00:00	0	0	0	0	0	0	0	0	0
0	00:00:00	0	0	0	0	0	0	0	0	0
0	00:00:00	0	0	0	0	0	0	0	0	0
0	00:00:00	0	0	0	0	0	0	0	0	0
0	00:00:00	0	0	0	0	0	0	0	0	0
0	00:00:00	0	0	0	0	0	0	0	0	0
0	00:00:00	0	0	0	0	0	0	0	0	0
0	00:00:00	0	0	0	0	0	0	0	0	0
0	00:00:00	0	0	0	0	0	0	0	0	0
0	00:00:00	0	0	0	0	0	0	0	0	0
0	00:00:00	0	0	0	0	0	0	0	0	0
0	00:00:00	0	0	0	0	0	0	0	0	0
0	00:00:00	0	0	0	0	0	0	0	0	0
0	00:00:00	0	0	0	0	0	0	0	0	0
0	00:00:00	0	0	0	0	0	0	0	0	0
0	00:00:00	0	0	0	0	0	0	0	0	0
0	00:00:00	0	0	0	0	0	0	0	0	0
0	00:00:00	0	0	0	0	0	0	0	0	0
0	00:00:00	0	0	0	0	0	0	0	0	0
0	00:00:00	0	0	0	0	0	0	0	0	0
0	00:00:00	0	0	0	0	0	0	0	0	0
0	00:00:00	0	0	0	0	0	0	0	0	0
0	00:00:00	0	0	0	0	0	0	0	0	0
0	00:00:00	0	0	0	0	0	0	0	0	0
0	00:00:00	0	0	0	0	0	0	0	0	0
0	00:00:00	0	0	0	0	0	0	0	0	0
0	00:00:00	0	0	0	0	0	0	0	0	0
0	00:00:00	0	0	0	0	0	0	0	0	0
0	00:00:00	0	0	0	0	0	0	0	0	0
0	00:00:00	0	0	0	0	0	0	0	0	0
0	00:00:00	0	0	0	0	0	0	0	0	0
0	00:00:00	0	0	0	0	0	0	0	0	0
0	00:00:00	0	0	0	0	0	0	0	0	0
0	00:00:00	0	0	0	0	0	0	0	0	0
0	00:00:00	0	0	0	0	0	0	0	0	0
0	00:00:00	0	0	0	0	0	0	0	0	0
0	00:00:00	0	0	0	0	0	0	0	0	0
0	00:00:00	0	0	0	0	0	0	0	0	0
0	00:00:00	0	0	0	0	0	0	0	0	0
0	00:00:00	0	0	0	0	0	0	0	0	0
0	00:00:00	0	0	0	0	0	0	0	0	0
0	00:00:00	0	0	0	0	0	0	0	0	0
0	00:00:00	0	0	0	0	0	0	0	0	0
0	00:00:00	0	0	0	0	0	0	0	0	0
0	00:00:00	0	0	0	0	0	0	0	0	0
0	00:00:00	0	0	0	0	0	0	0	0	0
0	00:00:00	0	0	0	0	0	0	0	0	0
0	00:00:00	0	0	0	0	0	0	0	0	0
0	00:00:00	0	0	0	0	0	0	0	0	0
0	00:00:00	0	0	0	0	0	0	0	0	0
0	00:00:00	0	0	0	0	0	0	0	0	0
0	00:00:00	0	0	0	0	0	0	0	0	0
0	00:00:00	0	0	0	0	0	0	0	0	0
0	00:00:00	0	0	0	0	0	0	0	0	0
0	00:00:00	0	0	0	0	0	0	0	0	0
0	00:00:00	0	0	0	0	0	0	0	0	0
0	00:00:00	0	0	0	0	0	0	0	0	0
0	00:00:00	0	0	0	0	0	0	0	0	0
0	00:00:00	0	0	0	0	0	0	0	0	0
0	00:00:00	0	0	0	0	0	0	0	0	0
0	00:00:00	0	0	0	0	0	0	0	0	0
0	00:00:00	0	0	0	0	0	0	0	0	0
0	00:00:00	0	0	0	0	0	0	0	0	0
0	00:00:00	0	0	0	0	0	0	0	0	0
0	00:00:00	0	0	0	0	0	0	0	0	0
0	00:00:00	0	0	0	0	0	0	0	0	0
0	00:00:00	0	0	0	0	0	0	0	0	0
0	00:00:00	0	0	0	0	0	0	0	0	0
0	00:00:00	0	0	0	0	0	0	0	0	0
0	00:00:00	0	0	0	0	0	0	0	0	0
0	00:00:00	0	0	0	0	0	0	0	0	0
0	00:00:00	0	0	0	0	0	0	0	0	0
0	00:00:00	0	0	0	0	0	0	0	0	0
0	00:00:00	0	0	0	0	0	0	0	0	0
0	00:00:00	0	0	0	0	0	0	0	0	0
0	00:00:00	0	0	0	0	0	0	0	0	0
0	00:00:00	0	0	0	0	0	0	0	0	0
0	00:00:00	0	0	0	0	0	0	0	0	0
0	00:00:00	0	0	0	0	0	0	0	0	0
0	00:00:00	0	0	0	0	0	0	0	0	0
0	00:00:00	0	0	0	0	0	0	0	0	0
0	00:00:00	0	0	0	0	0	0	0	0	0

## Sheet: Results
Implicit Decision Analysis Template
JAA - 09.15.15
Expt #	Date	ChooseA.ACC	AvoidB.ACC	All.ACC	#TrainTrails	#TestTrials
28024	2015-01-07	0.5	0.4375	0.5	360	60
Row Labels	Sum of Test.ACC		Average of Test.RT	Column Labels				Row Labels	Count of TrialType
AC	2		Row Labels	0	1	Grand Total		Trainb	360
AD	2		AC	281	281.5	281.25		Test	60
AE	2		AD	158.5	486	322.25		Grand Total	420
AF	2		AE	257	630.5	443.75
BC	0		AF	64.5	492	278.25
BD	3		BC	266		266
BE	2		BD	157	242	220.75
BF	2		BE	115	254	184.5
Grand Total	15		BF	581	191.5	386.25
			Grand Total	243.235	359.8	297.875
Row Labels	Sum of Test.ACC		Average of Test.RT	Column Labels
AB	1		Row Labels	0	1	Grand Total
AC	2		AB	481	295	434.5
AD	2		AC	281	281.5	281.25
AE	2		AD	158.5	486	322.25
AF	2		AE	257	630.5	443.75
BC	0		AF	64.5	492	278.25
BD	3		BC	266		266
BE	2		BD	157	242	220.75
BF	2		BE	115	254	184.5
CD	3		BF	581	191.5	386.25
CE	4		CD	234	166.333	183.25
CF	1		CE		239.75	239.75
DE	2		CF	245.667	320	264.25
DF	2		DE	174	667.5	420.75
EF	2		DF	80.5	170	125.25
Grand Total	30		EF	452	174.5	313.25
			Grand Total	265.4	316.467	290.933
