# Supplementary material for: Human performance across decision making, selective attention, and working memory tasks: Experimental data and computer simulations
Source: Data Brief. 2018 Feb 21;17:907–14. doi: 10.1016/j.dib.2018.01.056 (PMC5988376; doi:10.1016/j.dib.2018.01.056)
Supplement: Supplementary file 2 — Supplementary material [file mmc2.zip › DataInBrief/data/PSS/analyzed/ImplicitDecision_28036.xlsx]

## Sheet: Instructions
Implicit Decision Analysis Template Instructions
Note: This template can only analyze 1 subject at a time!
Step 1:	Copy data from .edat file
Step 2:	Paste data in cell A1 of the 'RAW' tab
Step 3:	Press 'ctrl+d'
Step 4:	Paste results in Implicit Decision Analysis Summary file
Step 5:	Save data as 'ImplicitDecision_<Expt#>.xlsx
Step 6:	Close Implicit Decision Analysis Template (do NOT analyze another subject!)

## Sheet: RAW
ExperimentName	Subject	Session	Clock.Information	Display.RefreshRate	Group[Session]	RandomSeed	SessionDate	SessionTime	SessionTimeUtc	Block	acc	ansr1	ansr10	ansr11	ansr12	ansr13	ansr14	ansr15	ansr16	ansr2	ansr3	ansr4	ansr5	ansr6	ansr7	ansr8	ansr9	BeginInstruction	BeginInstruction.Cycle	BeginInstruction.Sample	CorrectAnswer	Group[Block]	incorrect	PracticeSegment	PracticeSegment.Cycle	PracticeSegment.Sample	Procedure	RestbeforeTest	RestbeforeTest.Cycle	RestbeforeTest.Sample	Running	SetStims	SetStims.Cycle	SetStims.Sample	Stimuli	Stimulus	StimulusPresentation1.ACC	StimulusPresentation1.CRESP	StimulusPresentation1.RESP
Implicit Decision	28036	1	<?xml version="1.0"?>\n<Clock xmlns:dt="urn:schemas-microsoft-com:datatypes"><Description dt:dt="string">E-Prime Primary Realtime Clock</Description><StartTime><Timestamp dt:dt="int">0</Timestamp><DateUtc dt:dt="string">2015-01-07T19:02:38Z</DateUtc></StartTime><FrequencyChanges><FrequencyChange><Frequency dt:dt="r8">2857441</Frequency><Timestamp dt:dt="r8">6500938607206</Timestamp><Current dt:dt…	60.001	1	-1641334841	2015-01-07	11:02:38	19:02:38	1	1	1	?	?	?	?	?	?	?	?	?	?	?	?	?	?	?	NULL	NULL	NULL	NULL	AB	0	1	1	1	Practiceb	NULL	NULL	NULL	PracticeSegment	NULL	NULL	NULL	1 z	1 z	NULL	NULL	NULL
Implicit Decision	28036	1	<?xml version="1.0"?>\n<Clock xmlns:dt="urn:schemas-microsoft-com:datatypes"><Description dt:dt="string">E-Prime Primary Realtime Clock</Description><StartTime><Timestamp dt:dt="int">0</Timestamp><DateUtc dt:dt="string">2015-01-07T19:02:38Z</DateUtc></StartTime><FrequencyChanges><FrequencyChange><Frequency dt:dt="r8">2857441</Frequency><Timestamp dt:dt="r8">6500938607206</Timestamp><Current dt:dt…	60.001	1	-1641334841	2015-01-07	11:02:38	19:02:38	2	1	0	?	?	?	?	?	?	?	?	?	?	?	?	?	?	?	NULL	NULL	NULL	NULL	AB	1	1	2	2	Practiceb	NULL	NULL	NULL	PracticeSegment	NULL	NULL	NULL	z 1	z 1	NULL	NULL	NULL
Implicit Decision	28036	1	<?xml version="1.0"?>\n<Clock xmlns:dt="urn:schemas-microsoft-com:datatypes"><Description dt:dt="string">E-Prime Primary Realtime Clock</Description><StartTime><Timestamp dt:dt="int">0</Timestamp><DateUtc dt:dt="string">2015-01-07T19:02:38Z</DateUtc></StartTime><FrequencyChanges><FrequencyChange><Frequency dt:dt="r8">2857441</Frequency><Timestamp dt:dt="r8">6500938607206</Timestamp><Current dt:dt…	60.001	1	-1641334841	2015-01-07	11:02:38	19:02:38	3	1	1	?	?	?	?	?	?	?	?	?	?	?	?	?	?	?	NULL	NULL	NULL	NULL	AB	0	1	3	3	Practiceb	NULL	NULL	NULL	PracticeSegment	NULL	NULL	NULL	1 z	1 z	NULL	NULL	NULL
Implicit Decision	28036	1	<?xml version="1.0"?>\n<Clock xmlns:dt="urn:schemas-microsoft-com:datatypes"><Description dt:dt="string">E-Prime Primary Realtime Clock</Description><StartTime><Timestamp dt:dt="int">0</Timestamp><DateUtc dt:dt="string">2015-01-07T19:02:38Z</DateUtc></StartTime><FrequencyChanges><FrequencyChange><Frequency dt:dt="r8">2857441</Frequency><Timestamp dt:dt="r8">6500938607206</Timestamp><Current dt:dt…	60.001	1	-1641334841	2015-01-07	11:02:38	19:02:38	4	1	0	?	?	?	?	?	?	?	?	?	?	?	?	?	?	?	NULL	NULL	NULL	NULL	AB	1	1	4	4	Practiceb	NULL	NULL	NULL	PracticeSegment	NULL	NULL	NULL	z 1	z 1	NULL	NULL	NULL
Implicit Decision	28036	1	<?xml version="1.0"?>\n<Clock xmlns:dt="urn:schemas-microsoft-com:datatypes"><Description dt:dt="string">E-Prime Primary Realtime Clock</Description><StartTime><Timestamp dt:dt="int">0</Timestamp><DateUtc dt:dt="string">2015-01-07T19:02:38Z</DateUtc></StartTime><FrequencyChanges><FrequencyChange><Frequency dt:dt="r8">2857441</Frequency><Timestamp dt:dt="r8">6500938607206</Timestamp><Current dt:dt…	60.001	1	-1641334841	2015-01-07	11:02:38	19:02:38	5	1	0	?	?	?	?	?	?	?	?	?	?	?	?	?	?	?	NULL	NULL	NULL	NULL	AB	1	1	5	5	Practiceb	NULL	NULL	NULL	PracticeSegment	NULL	NULL	NULL	z 1	z 1	NULL	NULL	NULL
Implicit Decision	28036	1	<?xml version="1.0"?>\n<Clock xmlns:dt="urn:schemas-microsoft-com:datatypes"><Description dt:dt="string">E-Prime Primary Realtime Clock</Description><StartTime><Timestamp dt:dt="int">0</Timestamp><DateUtc dt:dt="string">2015-01-07T19:02:38Z</DateUtc></StartTime><FrequencyChanges><FrequencyChange><Frequency dt:dt="r8">2857441</Frequency><Timestamp dt:dt="r8">6500938607206</Timestamp><Current dt:dt…	60.001	1	-1641334841	2015-01-07	11:02:38	19:02:38	6	1	1	?	?	?	?	?	?	?	?	?	?	?	?	?	?	?	NULL	NULL	NULL	NULL	AB	0	1	6	6	Practiceb	NULL	NULL	NULL	PracticeSegment	NULL	NULL	NULL	1 z	1 z	NULL	NULL	NULL
Implicit Decision	28036	1	<?xml version="1.0"?>\n<Clock xmlns:dt="urn:schemas-microsoft-com:datatypes"><Description dt:dt="string">E-Prime Primary Realtime Clock</Description><StartTime><Timestamp dt:dt="int">0</Timestamp><DateUtc dt:dt="string">2015-01-07T19:02:38Z</DateUtc></StartTime><FrequencyChanges><FrequencyChange><Frequency dt:dt="r8">2857441</Frequency><Timestamp dt:dt="r8">6500938607206</Timestamp><Current dt:dt…	60.001	1	-1641334841	2015-01-07	11:02:38	19:02:38	7	NULL	NULL	NULL	NULL	NULL	NULL	NULL	NULL	NULL	NULL	NULL	NULL	NULL	NULL	NULL	NULL	NULL	NULL	NULL	NULL	NULL	1	NULL	NULL	NULL	NULL	BlocProc2	NULL	NULL	NULL	SetStims	1	2	1	NULL	NULL	NULL	NULL	NULL
Implicit Decision	28036	1	<?xml version="1.0"?>\n<Clock xmlns:dt="urn:schemas-microsoft-com:datatypes"><Description dt:dt="string">E-Prime Primary Realtime Clock</Description><StartTime><Timestamp dt:dt="int">0</Timestamp><DateUtc dt:dt="string">2015-01-07T19:02:38Z</DateUtc></StartTime><FrequencyChanges><FrequencyChange><Frequency dt:dt="r8">2857441</Frequency><Timestamp dt:dt="r8">6500938607206</Timestamp><Current dt:dt…	60.001	1	-1641334841	2015-01-07	11:02:38	19:02:38	8	NULL	NULL	NULL	NULL	NULL	NULL	NULL	NULL	NULL	NULL	NULL	NULL	NULL	NULL	NULL	NULL	NULL	1	1	1	NULL	1	NULL	NULL	NULL	NULL	BlocProc	NULL	NULL	NULL	BeginInstruction	NULL	NULL	NULL	NULL	NULL	NULL	NULL	NULL
Implicit Decision	28036	1	<?xml version="1.0"?>\n<Clock xmlns:dt="urn:schemas-microsoft-com:datatypes"><Description dt:dt="string">E-Prime Primary Realtime Clock</Description><StartTime><Timestamp dt:dt="int">0</Timestamp><DateUtc dt:dt="string">2015-01-07T19:02:38Z</DateUtc></StartTime><FrequencyChanges><FrequencyChange><Frequency dt:dt="r8">2857441</Frequency><Timestamp dt:dt="r8">6500938607206</Timestamp><Current dt:dt…	60.001	1	-1641334841	2015-01-07	11:02:38	19:02:38	9	NULL	NULL	NULL	NULL	NULL	NULL	NULL	NULL	NULL	NULL	NULL	NULL	NULL	NULL	NULL	NULL	NULL	NULL	NULL	NULL	NULL	1	NULL	NULL	NULL	NULL	BlocProc1	NULL	NULL	NULL	TrainInstructions	NULL	NULL	NULL	NULL	NULL	NULL	NULL	NULL
Implicit Decision	28036	1	<?xml version="1.0"?>\n<Clock xmlns:dt="urn:schemas-microsoft-com:datatypes"><Description dt:dt="string">E-Prime Primary Realtime Clock</Description><StartTime><Timestamp dt:dt="int">0</Timestamp><DateUtc dt:dt="string">2015-01-07T19:02:38Z</DateUtc></StartTime><FrequencyChanges><FrequencyChange><Frequency dt:dt="r8">2857441</Frequency><Timestamp dt:dt="r8">6500938607206</Timestamp><Current dt:dt…	60.001	1	-1641334841	2015-01-07	11:02:38	19:02:38	10	0	1	?	?	?	?	?	?	?	?	?	?	?	?	?	?	?	NULL	NULL	NULL	NULL	AB	0	NULL	NULL	NULL	Trainb	NULL	NULL	NULL	TrainInterleaved	NULL	NULL	NULL	c s	c s	1	1	1
Implicit Decision	28036	1	<?xml version="1.0"?>\n<Clock xmlns:dt="urn:schemas-microsoft-com:datatypes"><Description dt:dt="string">E-Prime Primary Realtime Clock</Description><StartTime><Timestamp dt:dt="int">0</Timestamp><DateUtc dt:dt="string">2015-01-07T19:02:38Z</DateUtc></StartTime><FrequencyChanges><FrequencyChange><Frequency dt:dt="r8">2857441</Frequency><Timestamp dt:dt="r8">6500938607206</Timestamp><Current dt:dt…	60.001	1	-1641334841	2015-01-07	11:02:38	19:02:38	11	0	0	?	?	?	?	?	?	?	?	?	?	?	?	?	?	?	NULL	NULL	NULL	NULL	EF	1	NULL	NULL	NULL	Trainb	NULL	NULL	NULL	TrainInterleaved	NULL	NULL	NULL	0 r	0 r	1	0	0
Implicit Decision	28036	1	<?xml version="1.0"?>\n<Clock xmlns:dt="urn:schemas-microsoft-com:datatypes"><Description dt:dt="string">E-Prime Primary Realtime Clock</Description><StartTime><Timestamp dt:dt="int">0</Timestamp><DateUtc dt:dt="string">2015-01-07T19:02:38Z</DateUtc></StartTime><FrequencyChanges><FrequencyChange><Frequency dt:dt="r8">2857441</Frequency><Timestamp dt:dt="r8">6500938607206</Timestamp><Current dt:dt…	60.001	1	-1641334841	2015-01-07	11:02:38	19:02:38	12	1	1	?	?	?	?	?	?	?	?	?	?	?	?	?	?	?	NULL	NULL	NULL	NULL	CD	0	NULL	NULL	NULL	Trainb	NULL	NULL	NULL	TrainInterleaved	NULL	NULL	NULL	7 k	7 k	1	1	1
Implicit Decision	28036	1	<?xml version="1.0"?>\n<Clock xmlns:dt="urn:schemas-microsoft-com:datatypes"><Description dt:dt="string">E-Prime Primary Realtime Clock</Description><StartTime><Timestamp dt:dt="int">0</Timestamp><DateUtc dt:dt="string">2015-01-07T19:02:38Z</DateUtc></StartTime><FrequencyChanges><FrequencyChange><Frequency dt:dt="r8">2857441</Frequency><Timestamp dt:dt="r8">6500938607206</Timestamp><Current dt:dt…	60.001	1	-1641334841	2015-01-07	11:02:38	19:02:38	13	1	0	?	?	?	?	?	?	?	?	?	?	?	?	?	?	?	NULL	NULL	NULL	NULL	EF	1	NULL	NULL	NULL	Trainb	NULL	NULL	NULL	TrainInterleaved	NULL	NULL	NULL	r 0	r 0	1	0	0
Implicit Decision	28036	1	<?xml version="1.0"?>\n<Clock xmlns:dt="urn:schemas-microsoft-com:datatypes"><Description dt:dt="string">E-Prime Primary Realtime Clock</Description><StartTime><Timestamp dt:dt="int">0</Timestamp><DateUtc dt:dt="string">2015-01-07T19:02:38Z</DateUtc></StartTime><FrequencyChanges><FrequencyChange><Frequency dt:dt="r8">2857441</Frequency><Timestamp dt:dt="r8">6500938607206</Timestamp><Current dt:dt…	60.001	1	-1641334841	2015-01-07	11:02:38	19:02:38	14	1	0	?	?	?	?	?	?	?	?	?	?	?	?	?	?	?	NULL	NULL	NULL	NULL	CD	1	NULL	NULL	NULL	Trainb	NULL	NULL	NULL	TrainInterleaved	NULL	NULL	NULL	k 7	k 7	1	0	0
Implicit Decision	28036	1	<?xml version="1.0"?>\n<Clock xmlns:dt="urn:schemas-microsoft-com:datatypes"><Description dt:dt="string">E-Prime Primary Realtime Clock</Description><StartTime><Timestamp dt:dt="int">0</Timestamp><DateUtc dt:dt="string">2015-01-07T19:02:38Z</DateUtc></StartTime><FrequencyChanges><FrequencyChange><Frequency dt:dt="r8">2857441</Frequency><Timestamp dt:dt="r8">6500938607206</Timestamp><Current dt:dt…	60.001	1	-1641334841	2015-01-07	11:02:38	19:02:38	15	0	1	?	?	?	?	?	?	?	?	?	?	?	?	?	?	?	NULL	NULL	NULL	NULL	AB	0	NULL	NULL	NULL	Trainb	NULL	NULL	NULL	TrainInterleaved	NULL	NULL	NULL	s c	s c	0	1	0
Implicit Decision	28036	1	<?xml version="1.0"?>\n<Clock xmlns:dt="urn:schemas-microsoft-com:datatypes"><Description dt:dt="string">E-Prime Primary Realtime Clock</Description><StartTime><Timestamp dt:dt="int">0</Timestamp><DateUtc dt:dt="string">2015-01-07T19:02:38Z</DateUtc></StartTime><FrequencyChanges><FrequencyChange><Frequency dt:dt="r8">2857441</Frequency><Timestamp dt:dt="r8">6500938607206</Timestamp><Current dt:dt…	60.001	1	-1641334841	2015-01-07	11:02:38	19:02:38	16	0	1	?	?	?	?	?	?	?	?	?	?	?	?	?	?	?	NULL	NULL	NULL	NULL	CD	0	NULL	NULL	NULL	Trainb	NULL	NULL	NULL	TrainInterleaved	NULL	NULL	NULL	7 k	7 k	0	1	0
Implicit Decision	28036	1	<?xml version="1.0"?>\n<Clock xmlns:dt="urn:schemas-microsoft-com:datatypes"><Description dt:dt="string">E-Prime Primary Realtime Clock</Description><StartTime><Timestamp dt:dt="int">0</Timestamp><DateUtc dt:dt="string">2015-01-07T19:02:38Z</DateUtc></StartTime><FrequencyChanges><FrequencyChange><Frequency dt:dt="r8">2857441</Frequency><Timestamp dt:dt="r8">6500938607206</Timestamp><Current dt:dt…	60.001	1	-1641334841	2015-01-07	11:02:38	19:02:38	17	0	1	?	?	?	?	?	?	?	?	?	?	?	?	?	?	?	NULL	NULL	NULL	NULL	EF	0	NULL	NULL	NULL	Trainb	NULL	NULL	NULL	TrainInterleaved	NULL	NULL	NULL	0 r	0 r	0	1	0
Implicit Decision	28036	1	<?xml version="1.0"?>\n<Clock xmlns:dt="urn:schemas-microsoft-com:datatypes"><Description dt:dt="string">E-Prime Primary Realtime Clock</Description><StartTime><Timestamp dt:dt="int">0</Timestamp><DateUtc dt:dt="string">2015-01-07T19:02:38Z</DateUtc></StartTime><FrequencyChanges><FrequencyChange><Frequency dt:dt="r8">2857441</Frequency><Timestamp dt:dt="r8">6500938607206</Timestamp><Current dt:dt…	60.001	1	-1641334841	2015-01-07	11:02:38	19:02:38	18	0	0	?	?	?	?	?	?	?	?	?	?	?	?	?	?	?	NULL	NULL	NULL	NULL	AB	1	NULL	NULL	NULL	Trainb	NULL	NULL	NULL	TrainInterleaved	NULL	NULL	NULL	c s	c s	0	0	1
Implicit Decision	28036	1	<?xml version="1.0"?>\n<Clock xmlns:dt="urn:schemas-microsoft-com:datatypes"><Description dt:dt="string">E-Prime Primary Realtime Clock</Description><StartTime><Timestamp dt:dt="int">0</Timestamp><DateUtc dt:dt="string">2015-01-07T19:02:38Z</DateUtc></StartTime><FrequencyChanges><FrequencyChange><Frequency dt:dt="r8">2857441</Frequency><Timestamp dt:dt="r8">6500938607206</Timestamp><Current dt:dt…	60.001	1	-1641334841	2015-01-07	11:02:38	19:02:38	19	0	1	?	?	?	?	?	?	?	?	?	?	?	?	?	?	?	NULL	NULL	NULL	NULL	CD	0	NULL	NULL	NULL	Trainb	NULL	NULL	NULL	TrainInterleaved	NULL	NULL	NULL	k 7	k 7	1	1	1
Implicit Decision	28036	1	<?xml version="1.0"?>\n<Clock xmlns:dt="urn:schemas-microsoft-com:datatypes"><Description dt:dt="string">E-Prime Primary Realtime Clock</Description><StartTime><Timestamp dt:dt="int">0</Timestamp><DateUtc dt:dt="string">2015-01-07T19:02:38Z</DateUtc></StartTime><FrequencyChanges><FrequencyChange><Frequency dt:dt="r8">2857441</Frequency><Timestamp dt:dt="r8">6500938607206</Timestamp><Current dt:dt…	60.001	1	-1641334841	2015-01-07	11:02:38	19:02:38	20	1	0	?	?	?	?	?	?	?	?	?	?	?	?	?	?	?	NULL	NULL	NULL	NULL	EF	1	NULL	NULL	NULL	Trainb	NULL	NULL	NULL	TrainInterleaved	NULL	NULL	NULL	r 0	r 0	1	0	0
Implicit Decision	28036	1	<?xml version="1.0"?>\n<Clock xmlns:dt="urn:schemas-microsoft-com:datatypes"><Description dt:dt="string">E-Prime Primary Realtime Clock</Description><StartTime><Timestamp dt:dt="int">0</Timestamp><DateUtc dt:dt="string">2015-01-07T19:02:38Z</DateUtc></StartTime><FrequencyChanges><FrequencyChange><Frequency dt:dt="r8">2857441</Frequency><Timestamp dt:dt="r8">6500938607206</Timestamp><Current dt:dt…	60.001	1	-1641334841	2015-01-07	11:02:38	19:02:38	21	1	1	?	?	?	?	?	?	?	?	?	?	?	?	?	?	?	NULL	NULL	NULL	NULL	AB	0	NULL	NULL	NULL	Trainb	NULL	NULL	NULL	TrainInterleaved	NULL	NULL	NULL	s c	s c	1	1	1
Implicit Decision	28036	1	<?xml version="1.0"?>\n<Clock xmlns:dt="urn:schemas-microsoft-com:datatypes"><Description dt:dt="string">E-Prime Primary Realtime Clock</Description><StartTime><Timestamp dt:dt="int">0</Timestamp><DateUtc dt:dt="string">2015-01-07T19:02:38Z</DateUtc></StartTime><FrequencyChanges><FrequencyChange><Frequency dt:dt="r8">2857441</Frequency><Timestamp dt:dt="r8">6500938607206</Timestamp><Current dt:dt…	60.001	1	-1641334841	2015-01-07	11:02:38	19:02:38	22	0	1	?	?	?	?	?	?	?	?	?	?	?	?	?	?	?	NULL	NULL	NULL	NULL	CD	0	NULL	NULL	NULL	Trainb	NULL	NULL	NULL	TrainInterleaved	NULL	NULL	NULL	7 k	7 k	0	1	0
Implicit Decision	28036	1	<?xml version="1.0"?>\n<Clock xmlns:dt="urn:schemas-microsoft-com:datatypes"><Description dt:dt="string">E-Prime Primary Realtime Clock</Description><StartTime><Timestamp dt:dt="int">0</Timestamp><DateUtc dt:dt="string">2015-01-07T19:02:38Z</DateUtc></StartTime><FrequencyChanges><FrequencyChange><Frequency dt:dt="r8">2857441</Frequency><Timestamp dt:dt="r8">6500938607206</Timestamp><Current dt:dt…	60.001	1	-1641334841	2015-01-07	11:02:38	19:02:38	23	0	0	?	?	?	?	?	?	?	?	?	?	?	?	?	?	?	NULL	NULL	NULL	NULL	EF	1	NULL	NULL	NULL	Trainb	NULL	NULL	NULL	TrainInterleaved	NULL	NULL	NULL	0 r	0 r	1	0	0
Implicit Decision	28036	1	<?xml version="1.0"?>\n<Clock xmlns:dt="urn:schemas-microsoft-com:datatypes"><Description dt:dt="string">E-Prime Primary Realtime Clock</Description><StartTime><Timestamp dt:dt="int">0</Timestamp><DateUtc dt:dt="string">2015-01-07T19:02:38Z</DateUtc></StartTime><FrequencyChanges><FrequencyChange><Frequency dt:dt="r8">2857441</Frequency><Timestamp dt:dt="r8">6500938607206</Timestamp><Current dt:dt…	60.001	1	-1641334841	2015-01-07	11:02:38	19:02:38	24	0	0	?	?	?	?	?	?	?	?	?	?	?	?	?	?	?	NULL	NULL	NULL	NULL	AB	1	NULL	NULL	NULL	Trainb	NULL	NULL	NULL	TrainInterleaved	NULL	NULL	NULL	c s	c s	0	0	1
Implicit Decision	28036	1	<?xml version="1.0"?>\n<Clock xmlns:dt="urn:schemas-microsoft-com:datatypes"><Description dt:dt="string">E-Prime Primary Realtime Clock</Description><StartTime><Timestamp dt:dt="int">0</Timestamp><DateUtc dt:dt="string">2015-01-07T19:02:38Z</DateUtc></StartTime><FrequencyChanges><FrequencyChange><Frequency dt:dt="r8">2857441</Frequency><Timestamp dt:dt="r8">6500938607206</Timestamp><Current dt:dt…	60.001	1	-1641334841	2015-01-07	11:02:38	19:02:38	25	0	0	?	?	?	?	?	?	?	?	?	?	?	?	?	?	?	NULL	NULL	NULL	NULL	CD	1	NULL	NULL	NULL	Trainb	NULL	NULL	NULL	TrainInterleaved	NULL	NULL	NULL	k 7	k 7	0	0	1
Implicit Decision	28036	1	<?xml version="1.0"?>\n<Clock xmlns:dt="urn:schemas-microsoft-com:datatypes"><Description dt:dt="string">E-Prime Primary Realtime Clock</Description><StartTime><Timestamp dt:dt="int">0</Timestamp><DateUtc dt:dt="string">2015-01-07T19:02:38Z</DateUtc></StartTime><FrequencyChanges><FrequencyChange><Frequency dt:dt="r8">2857441</Frequency><Timestamp dt:dt="r8">6500938607206</Timestamp><Current dt:dt…	60.001	1	-1641334841	2015-01-07	11:02:38	19:02:38	26	1	1	?	?	?	?	?	?	?	?	?	?	?	?	?	?	?	NULL	NULL	NULL	NULL	EF	0	NULL	NULL	NULL	Trainb	NULL	NULL	NULL	TrainInterleaved	NULL	NULL	NULL	r 0	r 0	0	1	0
Implicit Decision	28036	1	<?xml version="1.0"?>\n<Clock xmlns:dt="urn:schemas-microsoft-com:datatypes"><Description dt:dt="string">E-Prime Primary Realtime Clock</Description><StartTime><Timestamp dt:dt="int">0</Timestamp><DateUtc dt:dt="string">2015-01-07T19:02:38Z</DateUtc></StartTime><FrequencyChanges><FrequencyChange><Frequency dt:dt="r8">2857441</Frequency><Timestamp dt:dt="r8">6500938607206</Timestamp><Current dt:dt…	60.001	1	-1641334841	2015-01-07	11:02:38	19:02:38	27	1	0	?	?	?	?	?	?	?	?	?	?	?	?	?	?	?	NULL	NULL	NULL	NULL	AB	1	NULL	NULL	NULL	Trainb	NULL	NULL	NULL	TrainInterleaved	NULL	NULL	NULL	s c	s c	0	0	1
Implicit Decision	28036	1	<?xml version="1.0"?>\n<Clock xmlns:dt="urn:schemas-microsoft-com:datatypes"><Description dt:dt="string">E-Prime Primary Realtime Clock</Description><StartTime><Timestamp dt:dt="int">0</Timestamp><DateUtc dt:dt="string">2015-01-07T19:02:38Z</DateUtc></StartTime><FrequencyChanges><FrequencyChange><Frequency dt:dt="r8">2857441</Frequency><Timestamp dt:dt="r8">6500938607206</Timestamp><Current dt:dt…	60.001	1	-1641334841	2015-01-07	11:02:38	19:02:38	28	0	1	?	?	?	?	?	?	?	?	?	?	?	?	?	?	?	NULL	NULL	NULL	NULL	AB	0	NULL	NULL	NULL	Trainb	NULL	NULL	NULL	TrainInterleaved	NULL	NULL	NULL	c s	c s	1	1	1
Implicit Decision	28036	1	<?xml version="1.0"?>\n<Clock xmlns:dt="urn:schemas-microsoft-com:datatypes"><Description dt:dt="string">E-Prime Primary Realtime Clock</Description><StartTime><Timestamp dt:dt="int">0</Timestamp><DateUtc dt:dt="string">2015-01-07T19:02:38Z</DateUtc></StartTime><FrequencyChanges><FrequencyChange><Frequency dt:dt="r8">2857441</Frequency><Timestamp dt:dt="r8">6500938607206</Timestamp><Current dt:dt…	60.001	1	-1641334841	2015-01-07	11:02:38	19:02:38	29	1	1	?	?	?	?	?	?	?	?	?	?	?	?	?	?	?	NULL	NULL	NULL	NULL	CD	0	NULL	NULL	NULL	Trainb	NULL	NULL	NULL	TrainInterleaved	NULL	NULL	NULL	7 k	7 k	1	1	1
Implicit Decision	28036	1	<?xml version="1.0"?>\n<Clock xmlns:dt="urn:schemas-microsoft-com:datatypes"><Description dt:dt="string">E-Prime Primary Realtime Clock</Description><StartTime><Timestamp dt:dt="int">0</Timestamp><DateUtc dt:dt="string">2015-01-07T19:02:38Z</DateUtc></StartTime><FrequencyChanges><FrequencyChange><Frequency dt:dt="r8">2857441</Frequency><Timestamp dt:dt="r8">6500938607206</Timestamp><Current dt:dt…	60.001	1	-1641334841	2015-01-07	11:02:38	19:02:38	30	1	0	?	?	?	?	?	?	?	?	?	?	?	?	?	?	?	NULL	NULL	NULL	NULL	EF	1	NULL	NULL	NULL	Trainb	NULL	NULL	NULL	TrainInterleaved	NULL	NULL	NULL	0 r	0 r	0	0	1
Implicit Decision	28036	1	<?xml version="1.0"?>\n<Clock xmlns:dt="urn:schemas-microsoft-com:datatypes"><Description dt:dt="string">E-Prime Primary Realtime Clock</Description><StartTime><Timestamp dt:dt="int">0</Timestamp><DateUtc dt:dt="string">2015-01-07T19:02:38Z</DateUtc></StartTime><FrequencyChanges><FrequencyChange><Frequency dt:dt="r8">2857441</Frequency><Timestamp dt:dt="r8">6500938607206</Timestamp><Current dt:dt…	60.001	1	-1641334841	2015-01-07	11:02:38	19:02:38	31	0	1	?	?	?	?	?	?	?	?	?	?	?	?	?	?	?	NULL	NULL	NULL	NULL	AB	0	NULL	NULL	NULL	Trainb	NULL	NULL	NULL	TrainInterleaved	NULL	NULL	NULL	s c	s c	0	1	0
Implicit Decision	28036	1	<?xml version="1.0"?>\n<Clock xmlns:dt="urn:schemas-microsoft-com:datatypes"><Description dt:dt="string">E-Prime Primary Realtime Clock</Description><StartTime><Timestamp dt:dt="int">0</Timestamp><DateUtc dt:dt="string">2015-01-07T19:02:38Z</DateUtc></StartTime><FrequencyChanges><FrequencyChange><Frequency dt:dt="r8">2857441</Frequency><Timestamp dt:dt="r8">6500938607206</Timestamp><Current dt:dt…	60.001	1	-1641334841	2015-01-07	11:02:38	19:02:38	32	1	0	?	?	?	?	?	?	?	?	?	?	?	?	?	?	?	NULL	NULL	NULL	NULL	CD	1	NULL	NULL	NULL	Trainb	NULL	NULL	NULL	TrainInterleaved	NULL	NULL	NULL	k 7	k 7	1	0	0
Implicit Decision	28036	1	<?xml version="1.0"?>\n<Clock xmlns:dt="urn:schemas-microsoft-com:datatypes"><Description dt:dt="string">E-Prime Primary Realtime Clock</Description><StartTime><Timestamp dt:dt="int">0</Timestamp><DateUtc dt:dt="string">2015-01-07T19:02:38Z</DateUtc></StartTime><FrequencyChanges><FrequencyChange><Frequency dt:dt="r8">2857441</Frequency><Timestamp dt:dt="r8">6500938607206</Timestamp><Current dt:dt…	60.001	1	-1641334841	2015-01-07	11:02:38	19:02:38	33	1	1	?	?	?	?	?	?	?	?	?	?	?	?	?	?	?	NULL	NULL	NULL	NULL	EF	0	NULL	NULL	NULL	Trainb	NULL	NULL	NULL	TrainInterleaved	NULL	NULL	NULL	r 0	r 0	0	1	0
Implicit Decision	28036	1	<?xml version="1.0"?>\n<Clock xmlns:dt="urn:schemas-microsoft-com:datatypes"><Description dt:dt="string">E-Prime Primary Realtime Clock</Description><StartTime><Timestamp dt:dt="int">0</Timestamp><DateUtc dt:dt="string">2015-01-07T19:02:38Z</DateUtc></StartTime><FrequencyChanges><FrequencyChange><Frequency dt:dt="r8">2857441</Frequency><Timestamp dt:dt="r8">6500938607206</Timestamp><Current dt:dt…	60.001	1	-1641334841	2015-01-07	11:02:38	19:02:38	34	1	1	?	?	?	?	?	?	?	?	?	?	?	?	?	?	?	NULL	NULL	NULL	NULL	CD	0	NULL	NULL	NULL	Trainb	NULL	NULL	NULL	TrainInterleaved	NULL	NULL	NULL	7 k	7 k	1	1	1
Implicit Decision	28036	1	<?xml version="1.0"?>\n<Clock xmlns:dt="urn:schemas-microsoft-com:datatypes"><Description dt:dt="string">E-Prime Primary Realtime Clock</Description><StartTime><Timestamp dt:dt="int">0</Timestamp><DateUtc dt:dt="string">2015-01-07T19:02:38Z</DateUtc></StartTime><FrequencyChanges><FrequencyChange><Frequency dt:dt="r8">2857441</Frequency><Timestamp dt:dt="r8">6500938607206</Timestamp><Current dt:dt…	60.001	1	-1641334841	2015-01-07	11:02:38	19:02:38	35	0	0	?	?	?	?	?	?	?	?	?	?	?	?	?	?	?	NULL	NULL	NULL	NULL	AB	1	NULL	NULL	NULL	Trainb	NULL	NULL	NULL	TrainInterleaved	NULL	NULL	NULL	c s	c s	0	0	1
Implicit Decision	28036	1	<?xml version="1.0"?>\n<Clock xmlns:dt="urn:schemas-microsoft-com:datatypes"><Description dt:dt="string">E-Prime Primary Realtime Clock</Description><StartTime><Timestamp dt:dt="int">0</Timestamp><DateUtc dt:dt="string">2015-01-07T19:02:38Z</DateUtc></StartTime><FrequencyChanges><FrequencyChange><Frequency dt:dt="r8">2857441</Frequency><Timestamp dt:dt="r8">6500938607206</Timestamp><Current dt:dt…	60.001	1	-1641334841	2015-01-07	11:02:38	19:02:38	36	1	1	?	?	?	?	?	?	?	?	?	?	?	?	?	?	?	NULL	NULL	NULL	NULL	EF	0	NULL	NULL	NULL	Trainb	NULL	NULL	NULL	TrainInterleaved	NULL	NULL	NULL	0 r	0 r	1	1	1
Implicit Decision	28036	1	<?xml version="1.0"?>\n<Clock xmlns:dt="urn:schemas-microsoft-com:datatypes"><Description dt:dt="string">E-Prime Primary Realtime Clock</Description><StartTime><Timestamp dt:dt="int">0</Timestamp><DateUtc dt:dt="string">2015-01-07T19:02:38Z</DateUtc></StartTime><FrequencyChanges><FrequencyChange><Frequency dt:dt="r8">2857441</Frequency><Timestamp dt:dt="r8">6500938607206</Timestamp><Current dt:dt…	60.001	1	-1641334841	2015-01-07	11:02:38	19:02:38	37	1	0	?	?	?	?	?	?	?	?	?	?	?	?	?	?	?	NULL	NULL	NULL	NULL	EF	1	NULL	NULL	NULL	Trainb	NULL	NULL	NULL	TrainInterleaved	NULL	NULL	NULL	r 0	r 0	1	0	0
Implicit Decision	28036	1	<?xml version="1.0"?>\n<Clock xmlns:dt="urn:schemas-microsoft-com:datatypes"><Description dt:dt="string">E-Prime Primary Realtime Clock</Description><StartTime><Timestamp dt:dt="int">0</Timestamp><DateUtc dt:dt="string">2015-01-07T19:02:38Z</DateUtc></StartTime><FrequencyChanges><FrequencyChange><Frequency dt:dt="r8">2857441</Frequency><Timestamp dt:dt="r8">6500938607206</Timestamp><Current dt:dt…	60.001	1	-1641334841	2015-01-07	11:02:38	19:02:38	38	1	0	?	?	?	?	?	?	?	?	?	?	?	?	?	?	?	NULL	NULL	NULL	NULL	AB	1	NULL	NULL	NULL	Trainb	NULL	NULL	NULL	TrainInterleaved	NULL	NULL	NULL	s c	s c	0	0	1
Implicit Decision	28036	1	<?xml version="1.0"?>\n<Clock xmlns:dt="urn:schemas-microsoft-com:datatypes"><Description dt:dt="string">E-Prime Primary Realtime Clock</Description><StartTime><Timestamp dt:dt="int">0</Timestamp><DateUtc dt:dt="string">2015-01-07T19:02:38Z</DateUtc></StartTime><FrequencyChanges><FrequencyChange><Frequency dt:dt="r8">2857441</Frequency><Timestamp dt:dt="r8">6500938607206</Timestamp><Current dt:dt…	60.001	1	-1641334841	2015-01-07	11:02:38	19:02:38	39	0	0	?	?	?	?	?	?	?	?	?	?	?	?	?	?	?	NULL	NULL	NULL	NULL	CD	1	NULL	NULL	NULL	Trainb	NULL	NULL	NULL	TrainInterleaved	NULL	NULL	NULL	k 7	k 7	0	0	1
Implicit Decision	28036	1	<?xml version="1.0"?>\n<Clock xmlns:dt="urn:schemas-microsoft-com:datatypes"><Description dt:dt="string">E-Prime Primary Realtime Clock</Description><StartTime><Timestamp dt:dt="int">0</Timestamp><DateUtc dt:dt="string">2015-01-07T19:02:38Z</DateUtc></StartTime><FrequencyChanges><FrequencyChange><Frequency dt:dt="r8">2857441</Frequency><Timestamp dt:dt="r8">6500938607206</Timestamp><Current dt:dt…	60.001	1	-1641334841	2015-01-07	11:02:38	19:02:38	40	0	0	?	?	?	?	?	?	?	?	?	?	?	?	?	?	?	NULL	NULL	NULL	NULL	AB	1	NULL	NULL	NULL	Trainb	NULL	NULL	NULL	TrainInterleaved	NULL	NULL	NULL	c s	c s	0	0	1
Implicit Decision	28036	1	<?xml version="1.0"?>\n<Clock xmlns:dt="urn:schemas-microsoft-com:datatypes"><Description dt:dt="string">E-Prime Primary Realtime Clock</Description><StartTime><Timestamp dt:dt="int">0</Timestamp><DateUtc dt:dt="string">2015-01-07T19:02:38Z</DateUtc></StartTime><FrequencyChanges><FrequencyChange><Frequency dt:dt="r8">2857441</Frequency><Timestamp dt:dt="r8">6500938607206</Timestamp><Current dt:dt…	60.001	1	-1641334841	2015-01-07	11:02:38	19:02:38	41	1	1	?	?	?	?	?	?	?	?	?	?	?	?	?	?	?	NULL	NULL	NULL	NULL	EF	0	NULL	NULL	NULL	Trainb	NULL	NULL	NULL	TrainInterleaved	NULL	NULL	NULL	0 r	0 r	1	1	1
Implicit Decision	28036	1	<?xml version="1.0"?>\n<Clock xmlns:dt="urn:schemas-microsoft-com:datatypes"><Description dt:dt="string">E-Prime Primary Realtime Clock</Description><StartTime><Timestamp dt:dt="int">0</Timestamp><DateUtc dt:dt="string">2015-01-07T19:02:38Z</DateUtc></StartTime><FrequencyChanges><FrequencyChange><Frequency dt:dt="r8">2857441</Frequency><Timestamp dt:dt="r8">6500938607206</Timestamp><Current dt:dt…	60.001	1	-1641334841	2015-01-07	11:02:38	19:02:38	42	0	1	?	?	?	?	?	?	?	?	?	?	?	?	?	?	?	NULL	NULL	NULL	NULL	CD	0	NULL	NULL	NULL	Trainb	NULL	NULL	NULL	TrainInterleaved	NULL	NULL	NULL	7 k	7 k	0	1	0
Implicit Decision	28036	1	<?xml version="1.0"?>\n<Clock xmlns:dt="urn:schemas-microsoft-com:datatypes"><Description dt:dt="string">E-Prime Primary Realtime Clock</Description><StartTime><Timestamp dt:dt="int">0</Timestamp><DateUtc dt:dt="string">2015-01-07T19:02:38Z</DateUtc></StartTime><FrequencyChanges><FrequencyChange><Frequency dt:dt="r8">2857441</Frequency><Timestamp dt:dt="r8">6500938607206</Timestamp><Current dt:dt…	60.001	1	-1641334841	2015-01-07	11:02:38	19:02:38	43	1	0	?	?	?	?	?	?	?	?	?	?	?	?	?	?	?	NULL	NULL	NULL	NULL	EF	1	NULL	NULL	NULL	Trainb	NULL	NULL	NULL	TrainInterleaved	NULL	NULL	NULL	r 0	r 0	1	0	0
Implicit Decision	28036	1	<?xml version="1.0"?>\n<Clock xmlns:dt="urn:schemas-microsoft-com:datatypes"><Description dt:dt="string">E-Prime Primary Realtime Clock</Description><StartTime><Timestamp dt:dt="int">0</Timestamp><DateUtc dt:dt="string">2015-01-07T19:02:38Z</DateUtc></StartTime><FrequencyChanges><FrequencyChange><Frequency dt:dt="r8">2857441</Frequency><Timestamp dt:dt="r8">6500938607206</Timestamp><Current dt:dt…	60.001	1	-1641334841	2015-01-07	11:02:38	19:02:38	44	1	1	?	?	?	?	?	?	?	?	?	?	?	?	?	?	?	NULL	NULL	NULL	NULL	CD	0	NULL	NULL	NULL	Trainb	NULL	NULL	NULL	TrainInterleaved	NULL	NULL	NULL	k 7	k 7	0	1	0
Implicit Decision	28036	1	<?xml version="1.0"?>\n<Clock xmlns:dt="urn:schemas-microsoft-com:datatypes"><Description dt:dt="string">E-Prime Primary Realtime Clock</Description><StartTime><Timestamp dt:dt="int">0</Timestamp><DateUtc dt:dt="string">2015-01-07T19:02:38Z</DateUtc></StartTime><FrequencyChanges><FrequencyChange><Frequency dt:dt="r8">2857441</Frequency><Timestamp dt:dt="r8">6500938607206</Timestamp><Current dt:dt…	60.001	1	-1641334841	2015-01-07	11:02:38	19:02:38	45	1	1	?	?	?	?	?	?	?	?	?	?	?	?	?	?	?	NULL	NULL	NULL	NULL	AB	0	NULL	NULL	NULL	Trainb	NULL	NULL	NULL	TrainInterleaved	NULL	NULL	NULL	s c	s c	1	1	1
Implicit Decision	28036	1	<?xml version="1.0"?>\n<Clock xmlns:dt="urn:schemas-microsoft-com:datatypes"><Description dt:dt="string">E-Prime Primary Realtime Clock</Description><StartTime><Timestamp dt:dt="int">0</Timestamp><DateUtc dt:dt="string">2015-01-07T19:02:38Z</DateUtc></StartTime><FrequencyChanges><FrequencyChange><Frequency dt:dt="r8">2857441</Frequency><Timestamp dt:dt="r8">6500938607206</Timestamp><Current dt:dt…	60.001	1	-1641334841	2015-01-07	11:02:38	19:02:38	46	0	0	?	?	?	?	?	?	?	?	?	?	?	?	?	?	?	NULL	NULL	NULL	NULL	AB	1	NULL	NULL	NULL	Trainb	NULL	NULL	NULL	TrainInterleaved	NULL	NULL	NULL	c s	c s	0	0	1
Implicit Decision	28036	1	<?xml version="1.0"?>\n<Clock xmlns:dt="urn:schemas-microsoft-com:datatypes"><Description dt:dt="string">E-Prime Primary Realtime Clock</Description><StartTime><Timestamp dt:dt="int">0</Timestamp><DateUtc dt:dt="string">2015-01-07T19:02:38Z</DateUtc></StartTime><FrequencyChanges><FrequencyChange><Frequency dt:dt="r8">2857441</Frequency><Timestamp dt:dt="r8">6500938607206</Timestamp><Current dt:dt…	60.001	1	-1641334841	2015-01-07	11:02:38	19:02:38	47	0	1	?	?	?	?	?	?	?	?	?	?	?	?	?	?	?	NULL	NULL	NULL	NULL	CD	0	NULL	NULL	NULL	Trainb	NULL	NULL	NULL	TrainInterleaved	NULL	NULL	NULL	7 k	7 k	0	1	0
Implicit Decision	28036	1	<?xml version="1.0"?>\n<Clock xmlns:dt="urn:schemas-microsoft-com:datatypes"><Description dt:dt="string">E-Prime Primary Realtime Clock</Description><StartTime><Timestamp dt:dt="int">0</Timestamp><DateUtc dt:dt="string">2015-01-07T19:02:38Z</DateUtc></StartTime><FrequencyChanges><FrequencyChange><Frequency dt:dt="r8">2857441</Frequency><Timestamp dt:dt="r8">6500938607206</Timestamp><Current dt:dt…	60.001	1	-1641334841	2015-01-07	11:02:38	19:02:38	48	0	1	?	?	?	?	?	?	?	?	?	?	?	?	?	?	?	NULL	NULL	NULL	NULL	EF	0	NULL	NULL	NULL	Trainb	NULL	NULL	NULL	TrainInterleaved	NULL	NULL	NULL	0 r	0 r	0	1	0
Implicit Decision	28036	1	<?xml version="1.0"?>\n<Clock xmlns:dt="urn:schemas-microsoft-com:datatypes"><Description dt:dt="string">E-Prime Primary Realtime Clock</Description><StartTime><Timestamp dt:dt="int">0</Timestamp><DateUtc dt:dt="string">2015-01-07T19:02:38Z</DateUtc></StartTime><FrequencyChanges><FrequencyChange><Frequency dt:dt="r8">2857441</Frequency><Timestamp dt:dt="r8">6500938607206</Timestamp><Current dt:dt…	60.001	1	-1641334841	2015-01-07	11:02:38	19:02:38	49	0	1	?	?	?	?	?	?	?	?	?	?	?	?	?	?	?	NULL	NULL	NULL	NULL	AB	0	NULL	NULL	NULL	Trainb	NULL	NULL	NULL	TrainInterleaved	NULL	NULL	NULL	s c	s c	0	1	0
Implicit Decision	28036	1	<?xml version="1.0"?>\n<Clock xmlns:dt="urn:schemas-microsoft-com:datatypes"><Description dt:dt="string">E-Prime Primary Realtime Clock</Description><StartTime><Timestamp dt:dt="int">0</Timestamp><DateUtc dt:dt="string">2015-01-07T19:02:38Z</DateUtc></StartTime><FrequencyChanges><FrequencyChange><Frequency dt:dt="r8">2857441</Frequency><Timestamp dt:dt="r8">6500938607206</Timestamp><Current dt:dt…	60.001	1	-1641334841	2015-01-07	11:02:38	19:02:38	50	1	0	?	?	?	?	?	?	?	?	?	?	?	?	?	?	?	NULL	NULL	NULL	NULL	CD	1	NULL	NULL	NULL	Trainb	NULL	NULL	NULL	TrainInterleaved	NULL	NULL	NULL	k 7	k 7	1	0	0
Implicit Decision	28036	1	<?xml version="1.0"?>\n<Clock xmlns:dt="urn:schemas-microsoft-com:datatypes"><Description dt:dt="string">E-Prime Primary Realtime Clock</Description><StartTime><Timestamp dt:dt="int">0</Timestamp><DateUtc dt:dt="string">2015-01-07T19:02:38Z</DateUtc></StartTime><FrequencyChanges><FrequencyChange><Frequency dt:dt="r8">2857441</Frequency><Timestamp dt:dt="r8">6500938607206</Timestamp><Current dt:dt…	60.001	1	-1641334841	2015-01-07	11:02:38	19:02:38	51	1	0	?	?	?	?	?	?	?	?	?	?	?	?	?	?	?	NULL	NULL	NULL	NULL	EF	1	NULL	NULL	NULL	Trainb	NULL	NULL	NULL	TrainInterleaved	NULL	NULL	NULL	r 0	r 0	1	0	0
Implicit Decision	28036	1	<?xml version="1.0"?>\n<Clock xmlns:dt="urn:schemas-microsoft-com:datatypes"><Description dt:dt="string">E-Prime Primary Realtime Clock</Description><StartTime><Timestamp dt:dt="int">0</Timestamp><DateUtc dt:dt="string">2015-01-07T19:02:38Z</DateUtc></StartTime><FrequencyChanges><FrequencyChange><Frequency dt:dt="r8">2857441</Frequency><Timestamp dt:dt="r8">6500938607206</Timestamp><Current dt:dt…	60.001	1	-1641334841	2015-01-07	11:02:38	19:02:38	52	0	1	?	?	?	?	?	?	?	?	?	?	?	?	?	?	?	NULL	NULL	NULL	NULL	EF	0	NULL	NULL	NULL	Trainb	NULL	NULL	NULL	TrainInterleaved	NULL	NULL	NULL	0 r	0 r	0	1	0
Implicit Decision	28036	1	<?xml version="1.0"?>\n<Clock xmlns:dt="urn:schemas-microsoft-com:datatypes"><Description dt:dt="string">E-Prime Primary Realtime Clock</Description><StartTime><Timestamp dt:dt="int">0</Timestamp><DateUtc dt:dt="string">2015-01-07T19:02:38Z</DateUtc></StartTime><FrequencyChanges><FrequencyChange><Frequency dt:dt="r8">2857441</Frequency><Timestamp dt:dt="r8">6500938607206</Timestamp><Current dt:dt…	60.001	1	-1641334841	2015-01-07	11:02:38	19:02:38	53	0	0	?	?	?	?	?	?	?	?	?	?	?	?	?	?	?	NULL	NULL	NULL	NULL	CD	1	NULL	NULL	NULL	Trainb	NULL	NULL	NULL	TrainInterleaved	NULL	NULL	NULL	7 k	7 k	1	0	0
Implicit Decision	28036	1	<?xml version="1.0"?>\n<Clock xmlns:dt="urn:schemas-microsoft-com:datatypes"><Description dt:dt="string">E-Prime Primary Realtime Clock</Description><StartTime><Timestamp dt:dt="int">0</Timestamp><DateUtc dt:dt="string">2015-01-07T19:02:38Z</DateUtc></StartTime><FrequencyChanges><FrequencyChange><Frequency dt:dt="r8">2857441</Frequency><Timestamp dt:dt="r8">6500938607206</Timestamp><Current dt:dt…	60.001	1	-1641334841	2015-01-07	11:02:38	19:02:38	54	1	0	?	?	?	?	?	?	?	?	?	?	?	?	?	?	?	NULL	NULL	NULL	NULL	AB	1	NULL	NULL	NULL	Trainb	NULL	NULL	NULL	TrainInterleaved	NULL	NULL	NULL	c s	c s	1	0	0
Implicit Decision	28036	1	<?xml version="1.0"?>\n<Clock xmlns:dt="urn:schemas-microsoft-com:datatypes"><Description dt:dt="string">E-Prime Primary Realtime Clock</Description><StartTime><Timestamp dt:dt="int">0</Timestamp><DateUtc dt:dt="string">2015-01-07T19:02:38Z</DateUtc></StartTime><FrequencyChanges><FrequencyChange><Frequency dt:dt="r8">2857441</Frequency><Timestamp dt:dt="r8">6500938607206</Timestamp><Current dt:dt…	60.001	1	-1641334841	2015-01-07	11:02:38	19:02:38	55	0	1	?	?	?	?	?	?	?	?	?	?	?	?	?	?	?	NULL	NULL	NULL	NULL	EF	0	NULL	NULL	NULL	Trainb	NULL	NULL	NULL	TrainInterleaved	NULL	NULL	NULL	r 0	r 0	1	1	1
Implicit Decision	28036	1	<?xml version="1.0"?>\n<Clock xmlns:dt="urn:schemas-microsoft-com:datatypes"><Description dt:dt="string">E-Prime Primary Realtime Clock</Description><StartTime><Timestamp dt:dt="int">0</Timestamp><DateUtc dt:dt="string">2015-01-07T19:02:38Z</DateUtc></StartTime><FrequencyChanges><FrequencyChange><Frequency dt:dt="r8">2857441</Frequency><Timestamp dt:dt="r8">6500938607206</Timestamp><Current dt:dt…	60.001	1	-1641334841	2015-01-07	11:02:38	19:02:38	56	0	1	?	?	?	?	?	?	?	?	?	?	?	?	?	?	?	NULL	NULL	NULL	NULL	AB	0	NULL	NULL	NULL	Trainb	NULL	NULL	NULL	TrainInterleaved	NULL	NULL	NULL	s c	s c	0	1	0
Implicit Decision	28036	1	<?xml version="1.0"?>\n<Clock xmlns:dt="urn:schemas-microsoft-com:datatypes"><Description dt:dt="string">E-Prime Primary Realtime Clock</Description><StartTime><Timestamp dt:dt="int">0</Timestamp><DateUtc dt:dt="string">2015-01-07T19:02:38Z</DateUtc></StartTime><FrequencyChanges><FrequencyChange><Frequency dt:dt="r8">2857441</Frequency><Timestamp dt:dt="r8">6500938607206</Timestamp><Current dt:dt…	60.001	1	-1641334841	2015-01-07	11:02:38	19:02:38	57	1	0	?	?	?	?	?	?	?	?	?	?	?	?	?	?	?	NULL	NULL	NULL	NULL	CD	1	NULL	NULL	NULL	Trainb	NULL	NULL	NULL	TrainInterleaved	NULL	NULL	NULL	k 7	k 7	1	0	0
Implicit Decision	28036	1	<?xml version="1.0"?>\n<Clock xmlns:dt="urn:schemas-microsoft-com:datatypes"><Description dt:dt="string">E-Prime Primary Realtime Clock</Description><StartTime><Timestamp dt:dt="int">0</Timestamp><DateUtc dt:dt="string">2015-01-07T19:02:38Z</DateUtc></StartTime><FrequencyChanges><FrequencyChange><Frequency dt:dt="r8">2857441</Frequency><Timestamp dt:dt="r8">6500938607206</Timestamp><Current dt:dt…	60.001	1	-1641334841	2015-01-07	11:02:38	19:02:38	58	1	1	?	?	?	?	?	?	?	?	?	?	?	?	?	?	?	NULL	NULL	NULL	NULL	EF	0	NULL	NULL	NULL	Trainb	NULL	NULL	NULL	TrainInterleaved	NULL	NULL	NULL	0 r	0 r	1	1	1
Implicit Decision	28036	1	<?xml version="1.0"?>\n<Clock xmlns:dt="urn:schemas-microsoft-com:datatypes"><Description dt:dt="string">E-Prime Primary Realtime Clock</Description><StartTime><Timestamp dt:dt="int">0</Timestamp><DateUtc dt:dt="string">2015-01-07T19:02:38Z</DateUtc></StartTime><FrequencyChanges><FrequencyChange><Frequency dt:dt="r8">2857441</Frequency><Timestamp dt:dt="r8">6500938607206</Timestamp><Current dt:dt…	60.001	1	-1641334841	2015-01-07	11:02:38	19:02:38	59	1	1	?	?	?	?	?	?	?	?	?	?	?	?	?	?	?	NULL	NULL	NULL	NULL	CD	0	NULL	NULL	NULL	Trainb	NULL	NULL	NULL	TrainInterleaved	NULL	NULL	NULL	7 k	7 k	1	1	1
Implicit Decision	28036	1	<?xml version="1.0"?>\n<Clock xmlns:dt="urn:schemas-microsoft-com:datatypes"><Description dt:dt="string">E-Prime Primary Realtime Clock</Description><StartTime><Timestamp dt:dt="int">0</Timestamp><DateUtc dt:dt="string">2015-01-07T19:02:38Z</DateUtc></StartTime><FrequencyChanges><FrequencyChange><Frequency dt:dt="r8">2857441</Frequency><Timestamp dt:dt="r8">6500938607206</Timestamp><Current dt:dt…	60.001	1	-1641334841	2015-01-07	11:02:38	19:02:38	60	0	0	?	?	?	?	?	?	?	?	?	?	?	?	?	?	?	NULL	NULL	NULL	NULL	AB	1	NULL	NULL	NULL	Trainb	NULL	NULL	NULL	TrainInterleaved	NULL	NULL	NULL	c s	c s	0	0	1
Implicit Decision	28036	1	<?xml version="1.0"?>\n<Clock xmlns:dt="urn:schemas-microsoft-com:datatypes"><Description dt:dt="string">E-Prime Primary Realtime Clock</Description><StartTime><Timestamp dt:dt="int">0</Timestamp><DateUtc dt:dt="string">2015-01-07T19:02:38Z</DateUtc></StartTime><FrequencyChanges><FrequencyChange><Frequency dt:dt="r8">2857441</Frequency><Timestamp dt:dt="r8">6500938607206</Timestamp><Current dt:dt…	60.001	1	-1641334841	2015-01-07	11:02:38	19:02:38	61	0	1	?	?	?	?	?	?	?	?	?	?	?	?	?	?	?	NULL	NULL	NULL	NULL	EF	0	NULL	NULL	NULL	Trainb	NULL	NULL	NULL	TrainInterleaved	NULL	NULL	NULL	r 0	r 0	1	1	1
Implicit Decision	28036	1	<?xml version="1.0"?>\n<Clock xmlns:dt="urn:schemas-microsoft-com:datatypes"><Description dt:dt="string">E-Prime Primary Realtime Clock</Description><StartTime><Timestamp dt:dt="int">0</Timestamp><DateUtc dt:dt="string">2015-01-07T19:02:38Z</DateUtc></StartTime><FrequencyChanges><FrequencyChange><Frequency dt:dt="r8">2857441</Frequency><Timestamp dt:dt="r8">6500938607206</Timestamp><Current dt:dt…	60.001	1	-1641334841	2015-01-07	11:02:38	19:02:38	62	0	1	?	?	?	?	?	?	?	?	?	?	?	?	?	?	?	NULL	NULL	NULL	NULL	AB	0	NULL	NULL	NULL	Trainb	NULL	NULL	NULL	TrainInterleaved	NULL	NULL	NULL	s c	s c	0	1	0
Implicit Decision	28036	1	<?xml version="1.0"?>\n<Clock xmlns:dt="urn:schemas-microsoft-com:datatypes"><Description dt:dt="string">E-Prime Primary Realtime Clock</Description><StartTime><Timestamp dt:dt="int">0</Timestamp><DateUtc dt:dt="string">2015-01-07T19:02:38Z</DateUtc></StartTime><FrequencyChanges><FrequencyChange><Frequency dt:dt="r8">2857441</Frequency><Timestamp dt:dt="r8">6500938607206</Timestamp><Current dt:dt…	60.001	1	-1641334841	2015-01-07	11:02:38	19:02:38	63	1	0	?	?	?	?	?	?	?	?	?	?	?	?	?	?	?	NULL	NULL	NULL	NULL	CD	1	NULL	NULL	NULL	Trainb	NULL	NULL	NULL	TrainInterleaved	NULL	NULL	NULL	k 7	k 7	1	0	0
Implicit Decision	28036	1	<?xml version="1.0"?>\n<Clock xmlns:dt="urn:schemas-microsoft-com:datatypes"><Description dt:dt="string">E-Prime Primary Realtime Clock</Description><StartTime><Timestamp dt:dt="int">0</Timestamp><DateUtc dt:dt="string">2015-01-07T19:02:38Z</DateUtc></StartTime><FrequencyChanges><FrequencyChange><Frequency dt:dt="r8">2857441</Frequency><Timestamp dt:dt="r8">6500938607206</Timestamp><Current dt:dt…	60.001	1	-1641334841	2015-01-07	11:02:38	19:02:38	64	0	1	?	?	?	?	?	?	?	?	?	?	?	?	?	?	?	NULL	NULL	NULL	NULL	CD	0	NULL	NULL	NULL	Trainb	NULL	NULL	NULL	TrainInterleaved	NULL	NULL	NULL	7 k	7 k	0	1	0
Implicit Decision	28036	1	<?xml version="1.0"?>\n<Clock xmlns:dt="urn:schemas-microsoft-com:datatypes"><Description dt:dt="string">E-Prime Primary Realtime Clock</Description><StartTime><Timestamp dt:dt="int">0</Timestamp><DateUtc dt:dt="string">2015-01-07T19:02:38Z</DateUtc></StartTime><FrequencyChanges><FrequencyChange><Frequency dt:dt="r8">2857441</Frequency><Timestamp dt:dt="r8">6500938607206</Timestamp><Current dt:dt…	60.001	1	-1641334841	2015-01-07	11:02:38	19:02:38	65	0	1	?	?	?	?	?	?	?	?	?	?	?	?	?	?	?	NULL	NULL	NULL	NULL	EF	0	NULL	NULL	NULL	Trainb	NULL	NULL	NULL	TrainInterleaved	NULL	NULL	NULL	0 r	0 r	0	1	0
Implicit Decision	28036	1	<?xml version="1.0"?>\n<Clock xmlns:dt="urn:schemas-microsoft-com:datatypes"><Description dt:dt="string">E-Prime Primary Realtime Clock</Description><StartTime><Timestamp dt:dt="int">0</Timestamp><DateUtc dt:dt="string">2015-01-07T19:02:38Z</DateUtc></StartTime><FrequencyChanges><FrequencyChange><Frequency dt:dt="r8">2857441</Frequency><Timestamp dt:dt="r8">6500938607206</Timestamp><Current dt:dt…	60.001	1	-1641334841	2015-01-07	11:02:38	19:02:38	66	0	0	?	?	?	?	?	?	?	?	?	?	?	?	?	?	?	NULL	NULL	NULL	NULL	AB	1	NULL	NULL	NULL	Trainb	NULL	NULL	NULL	TrainInterleaved	NULL	NULL	NULL	c s	c s	0	0	1
Implicit Decision	28036	1	<?xml version="1.0"?>\n<Clock xmlns:dt="urn:schemas-microsoft-com:datatypes"><Description dt:dt="string">E-Prime Primary Realtime Clock</Description><StartTime><Timestamp dt:dt="int">0</Timestamp><DateUtc dt:dt="string">2015-01-07T19:02:38Z</DateUtc></StartTime><FrequencyChanges><FrequencyChange><Frequency dt:dt="r8">2857441</Frequency><Timestamp dt:dt="r8">6500938607206</Timestamp><Current dt:dt…	60.001	1	-1641334841	2015-01-07	11:02:38	19:02:38	67	1	1	?	?	?	?	?	?	?	?	?	?	?	?	?	?	?	NULL	NULL	NULL	NULL	EF	0	NULL	NULL	NULL	Trainb	NULL	NULL	NULL	TrainInterleaved	NULL	NULL	NULL	r 0	r 0	0	1	0
Implicit Decision	28036	1	<?xml version="1.0"?>\n<Clock xmlns:dt="urn:schemas-microsoft-com:datatypes"><Description dt:dt="string">E-Prime Primary Realtime Clock</Description><StartTime><Timestamp dt:dt="int">0</Timestamp><DateUtc dt:dt="string">2015-01-07T19:02:38Z</DateUtc></StartTime><FrequencyChanges><FrequencyChange><Frequency dt:dt="r8">2857441</Frequency><Timestamp dt:dt="r8">6500938607206</Timestamp><Current dt:dt…	60.001	1	-1641334841	2015-01-07	11:02:38	19:02:38	68	1	1	?	?	?	?	?	?	?	?	?	?	?	?	?	?	?	NULL	NULL	NULL	NULL	AB	0	NULL	NULL	NULL	Trainb	NULL	NULL	NULL	TrainInterleaved	NULL	NULL	NULL	s c	s c	1	1	1
Implicit Decision	28036	1	<?xml version="1.0"?>\n<Clock xmlns:dt="urn:schemas-microsoft-com:datatypes"><Description dt:dt="string">E-Prime Primary Realtime Clock</Description><StartTime><Timestamp dt:dt="int">0</Timestamp><DateUtc dt:dt="string">2015-01-07T19:02:38Z</DateUtc></StartTime><FrequencyChanges><FrequencyChange><Frequency dt:dt="r8">2857441</Frequency><Timestamp dt:dt="r8">6500938607206</Timestamp><Current dt:dt…	60.001	1	-1641334841	2015-01-07	11:02:38	19:02:38	69	1	1	?	?	?	?	?	?	?	?	?	?	?	?	?	?	?	NULL	NULL	NULL	NULL	CD	0	NULL	NULL	NULL	Trainb	NULL	NULL	NULL	TrainInterleaved	NULL	NULL	NULL	k 7	k 7	0	1	0
Implicit Decision	28036	1	<?xml version="1.0"?>\n<Clock xmlns:dt="urn:schemas-microsoft-com:datatypes"><Description dt:dt="string">E-Prime Primary Realtime Clock</Description><StartTime><Timestamp dt:dt="int">0</Timestamp><DateUtc dt:dt="string">2015-01-07T19:02:38Z</DateUtc></StartTime><FrequencyChanges><FrequencyChange><Frequency dt:dt="r8">2857441</Frequency><Timestamp dt:dt="r8">6500938607206</Timestamp><Current dt:dt…	60.001	1	-1641334841	2015-01-07	11:02:38	19:02:38	70	NULL	NULL	NULL	NULL	NULL	NULL	NULL	NULL	NULL	NULL	NULL	NULL	NULL	NULL	NULL	NULL	NULL	NULL	NULL	NULL	NULL	1	NULL	NULL	NULL	NULL	Rest4	1	1	1	RestbeforeTest	NULL	NULL	NULL	NULL	NULL	NULL	NULL	NULL
Implicit Decision	28036	1	<?xml version="1.0"?>\n<Clock xmlns:dt="urn:schemas-microsoft-com:datatypes"><Description dt:dt="string">E-Prime Primary Realtime Clock</Description><StartTime><Timestamp dt:dt="int">0</Timestamp><DateUtc dt:dt="string">2015-01-07T19:02:38Z</DateUtc></StartTime><FrequencyChanges><FrequencyChange><Frequency dt:dt="r8">2857441</Frequency><Timestamp dt:dt="r8">6500938607206</Timestamp><Current dt:dt…	60.001	1	-1641334841	2015-01-07	11:02:38	19:02:38	71	0	0	?	?	?	?	?	?	?	?	?	?	?	?	?	?	?	NULL	NULL	NULL	NULL	AB	1	NULL	NULL	NULL	Trainb	NULL	NULL	NULL	TrainInterleaved	NULL	NULL	NULL	c s	c s	0	0	1
Implicit Decision	28036	1	<?xml version="1.0"?>\n<Clock xmlns:dt="urn:schemas-microsoft-com:datatypes"><Description dt:dt="string">E-Prime Primary Realtime Clock</Description><StartTime><Timestamp dt:dt="int">0</Timestamp><DateUtc dt:dt="string">2015-01-07T19:02:38Z</DateUtc></StartTime><FrequencyChanges><FrequencyChange><Frequency dt:dt="r8">2857441</Frequency><Timestamp dt:dt="r8">6500938607206</Timestamp><Current dt:dt…	60.001	1	-1641334841	2015-01-07	11:02:38	19:02:38	72	0	0	?	?	?	?	?	?	?	?	?	?	?	?	?	?	?	NULL	NULL	NULL	NULL	CD	1	NULL	NULL	NULL	Trainb	NULL	NULL	NULL	TrainInterleaved	NULL	NULL	NULL	7 k	7 k	1	0	0
Implicit Decision	28036	1	<?xml version="1.0"?>\n<Clock xmlns:dt="urn:schemas-microsoft-com:datatypes"><Description dt:dt="string">E-Prime Primary Realtime Clock</Description><StartTime><Timestamp dt:dt="int">0</Timestamp><DateUtc dt:dt="string">2015-01-07T19:02:38Z</DateUtc></StartTime><FrequencyChanges><FrequencyChange><Frequency dt:dt="r8">2857441</Frequency><Timestamp dt:dt="r8">6500938607206</Timestamp><Current dt:dt…	60.001	1	-1641334841	2015-01-07	11:02:38	19:02:38	73	1	1	?	?	?	?	?	?	?	?	?	?	?	?	?	?	?	NULL	NULL	NULL	NULL	EF	0	NULL	NULL	NULL	Trainb	NULL	NULL	NULL	TrainInterleaved	NULL	NULL	NULL	0 r	0 r	1	1	1
Implicit Decision	28036	1	<?xml version="1.0"?>\n<Clock xmlns:dt="urn:schemas-microsoft-com:datatypes"><Description dt:dt="string">E-Prime Primary Realtime Clock</Description><StartTime><Timestamp dt:dt="int">0</Timestamp><DateUtc dt:dt="string">2015-01-07T19:02:38Z</DateUtc></StartTime><FrequencyChanges><FrequencyChange><Frequency dt:dt="r8">2857441</Frequency><Timestamp dt:dt="r8">6500938607206</Timestamp><Current dt:dt…	60.001	1	-1641334841	2015-01-07	11:02:38	19:02:38	74	0	0	?	?	?	?	?	?	?	?	?	?	?	?	?	?	?	NULL	NULL	NULL	NULL	EF	1	NULL	NULL	NULL	Trainb	NULL	NULL	NULL	TrainInterleaved	NULL	NULL	NULL	r 0	r 0	0	0	1
Implicit Decision	28036	1	<?xml version="1.0"?>\n<Clock xmlns:dt="urn:schemas-microsoft-com:datatypes"><Description dt:dt="string">E-Prime Primary Realtime Clock</Description><StartTime><Timestamp dt:dt="int">0</Timestamp><DateUtc dt:dt="string">2015-01-07T19:02:38Z</DateUtc></StartTime><FrequencyChanges><FrequencyChange><Frequency dt:dt="r8">2857441</Frequency><Timestamp dt:dt="r8">6500938607206</Timestamp><Current dt:dt…	60.001	1	-1641334841	2015-01-07	11:02:38	19:02:38	75	1	1	?	?	?	?	?	?	?	?	?	?	?	?	?	?	?	NULL	NULL	NULL	NULL	AB	0	NULL	NULL	NULL	Trainb	NULL	NULL	NULL	TrainInterleaved	NULL	NULL	NULL	s c	s c	1	1	1
Implicit Decision	28036	1	<?xml version="1.0"?>\n<Clock xmlns:dt="urn:schemas-microsoft-com:datatypes"><Description dt:dt="string">E-Prime Primary Realtime Clock</Description><StartTime><Timestamp dt:dt="int">0</Timestamp><DateUtc dt:dt="string">2015-01-07T19:02:38Z</DateUtc></StartTime><FrequencyChanges><FrequencyChange><Frequency dt:dt="r8">2857441</Frequency><Timestamp dt:dt="r8">6500938607206</Timestamp><Current dt:dt…	60.001	1	-1641334841	2015-01-07	11:02:38	19:02:38	76	0	0	?	?	?	?	?	?	?	?	?	?	?	?	?	?	?	NULL	NULL	NULL	NULL	CD	1	NULL	NULL	NULL	Trainb	NULL	NULL	NULL	TrainInterleaved	NULL	NULL	NULL	k 7	k 7	0	0	1
Implicit Decision	28036	1	<?xml version="1.0"?>\n<Clock xmlns:dt="urn:schemas-microsoft-com:datatypes"><Description dt:dt="string">E-Prime Primary Realtime Clock</Description><StartTime><Timestamp dt:dt="int">0</Timestamp><DateUtc dt:dt="string">2015-01-07T19:02:38Z</DateUtc></StartTime><FrequencyChanges><FrequencyChange><Frequency dt:dt="r8">2857441</Frequency><Timestamp dt:dt="r8">6500938607206</Timestamp><Current dt:dt…	60.001	1	-1641334841	2015-01-07	11:02:38	19:02:38	77	1	1	?	?	?	?	?	?	?	?	?	?	?	?	?	?	?	NULL	NULL	NULL	NULL	CD	0	NULL	NULL	NULL	Trainb	NULL	NULL	NULL	TrainInterleaved	NULL	NULL	NULL	7 k	7 k	1	1	1
Implicit Decision	28036	1	<?xml version="1.0"?>\n<Clock xmlns:dt="urn:schemas-microsoft-com:datatypes"><Description dt:dt="string">E-Prime Primary Realtime Clock</Description><StartTime><Timestamp dt:dt="int">0</Timestamp><DateUtc dt:dt="string">2015-01-07T19:02:38Z</DateUtc></StartTime><FrequencyChanges><FrequencyChange><Frequency dt:dt="r8">2857441</Frequency><Timestamp dt:dt="r8">6500938607206</Timestamp><Current dt:dt…	60.001	1	-1641334841	2015-01-07	11:02:38	19:02:38	78	0	0	?	?	?	?	?	?	?	?	?	?	?	?	?	?	?	NULL	NULL	NULL	NULL	EF	1	NULL	NULL	NULL	Trainb	NULL	NULL	NULL	TrainInterleaved	NULL	NULL	NULL	0 r	0 r	1	0	0
Implicit Decision	28036	1	<?xml version="1.0"?>\n<Clock xmlns:dt="urn:schemas-microsoft-com:datatypes"><Description dt:dt="string">E-Prime Primary Realtime Clock</Description><StartTime><Timestamp dt:dt="int">0</Timestamp><DateUtc dt:dt="string">2015-01-07T19:02:38Z</DateUtc></StartTime><FrequencyChanges><FrequencyChange><Frequency dt:dt="r8">2857441</Frequency><Timestamp dt:dt="r8">6500938607206</Timestamp><Current dt:dt…	60.001	1	-1641334841	2015-01-07	11:02:38	19:02:38	79	0	0	?	?	?	?	?	?	?	?	?	?	?	?	?	?	?	NULL	NULL	NULL	NULL	AB	1	NULL	NULL	NULL	Trainb	NULL	NULL	NULL	TrainInterleaved	NULL	NULL	NULL	c s	c s	0	0	1
Implicit Decision	28036	1	<?xml version="1.0"?>\n<Clock xmlns:dt="urn:schemas-microsoft-com:datatypes"><Description dt:dt="string">E-Prime Primary Realtime Clock</Description><StartTime><Timestamp dt:dt="int">0</Timestamp><DateUtc dt:dt="string">2015-01-07T19:02:38Z</DateUtc></StartTime><FrequencyChanges><FrequencyChange><Frequency dt:dt="r8">2857441</Frequency><Timestamp dt:dt="r8">6500938607206</Timestamp><Current dt:dt…	60.001	1	-1641334841	2015-01-07	11:02:38	19:02:38	80	0	1	?	?	?	?	?	?	?	?	?	?	?	?	?	?	?	NULL	NULL	NULL	NULL	CD	0	NULL	NULL	NULL	Trainb	NULL	NULL	NULL	TrainInterleaved	NULL	NULL	NULL	k 7	k 7	1	1	1
Implicit Decision	28036	1	<?xml version="1.0"?>\n<Clock xmlns:dt="urn:schemas-microsoft-com:datatypes"><Description dt:dt="string">E-Prime Primary Realtime Clock</Description><StartTime><Timestamp dt:dt="int">0</Timestamp><DateUtc dt:dt="string">2015-01-07T19:02:38Z</DateUtc></StartTime><FrequencyChanges><FrequencyChange><Frequency dt:dt="r8">2857441</Frequency><Timestamp dt:dt="r8">6500938607206</Timestamp><Current dt:dt…	60.001	1	-1641334841	2015-01-07	11:02:38	19:02:38	81	1	0	?	?	?	?	?	?	?	?	?	?	?	?	?	?	?	NULL	NULL	NULL	NULL	EF	1	NULL	NULL	NULL	Trainb	NULL	NULL	NULL	TrainInterleaved	NULL	NULL	NULL	r 0	r 0	1	0	0
Implicit Decision	28036	1	<?xml version="1.0"?>\n<Clock xmlns:dt="urn:schemas-microsoft-com:datatypes"><Description dt:dt="string">E-Prime Primary Realtime Clock</Description><StartTime><Timestamp dt:dt="int">0</Timestamp><DateUtc dt:dt="string">2015-01-07T19:02:38Z</DateUtc></StartTime><FrequencyChanges><FrequencyChange><Frequency dt:dt="r8">2857441</Frequency><Timestamp dt:dt="r8">6500938607206</Timestamp><Current dt:dt…	60.001	1	-1641334841	2015-01-07	11:02:38	19:02:38	82	1	1	?	?	?	?	?	?	?	?	?	?	?	?	?	?	?	NULL	NULL	NULL	NULL	AB	0	NULL	NULL	NULL	Trainb	NULL	NULL	NULL	TrainInterleaved	NULL	NULL	NULL	s c	s c	1	1	1
Implicit Decision	28036	1	<?xml version="1.0"?>\n<Clock xmlns:dt="urn:schemas-microsoft-com:datatypes"><Description dt:dt="string">E-Prime Primary Realtime Clock</Description><StartTime><Timestamp dt:dt="int">0</Timestamp><DateUtc dt:dt="string">2015-01-07T19:02:38Z</DateUtc></StartTime><FrequencyChanges><FrequencyChange><Frequency dt:dt="r8">2857441</Frequency><Timestamp dt:dt="r8">6500938607206</Timestamp><Current dt:dt…	60.001	1	-1641334841	2015-01-07	11:02:38	19:02:38	83	0	0	?	?	?	?	?	?	?	?	?	?	?	?	?	?	?	NULL	NULL	NULL	NULL	AB	1	NULL	NULL	NULL	Trainb	NULL	NULL	NULL	TrainInterleaved	NULL	NULL	NULL	c s	c s	0	0	1
Implicit Decision	28036	1	<?xml version="1.0"?>\n<Clock xmlns:dt="urn:schemas-microsoft-com:datatypes"><Description dt:dt="string">E-Prime Primary Realtime Clock</Description><StartTime><Timestamp dt:dt="int">0</Timestamp><DateUtc dt:dt="string">2015-01-07T19:02:38Z</DateUtc></StartTime><FrequencyChanges><FrequencyChange><Frequency dt:dt="r8">2857441</Frequency><Timestamp dt:dt="r8">6500938607206</Timestamp><Current dt:dt…	60.001	1	-1641334841	2015-01-07	11:02:38	19:02:38	84	0	1	?	?	?	?	?	?	?	?	?	?	?	?	?	?	?	NULL	NULL	NULL	NULL	CD	0	NULL	NULL	NULL	Trainb	NULL	NULL	NULL	TrainInterleaved	NULL	NULL	NULL	7 k	7 k	0	1	0
Implicit Decision	28036	1	<?xml version="1.0"?>\n<Clock xmlns:dt="urn:schemas-microsoft-com:datatypes"><Description dt:dt="string">E-Prime Primary Realtime Clock</Description><StartTime><Timestamp dt:dt="int">0</Timestamp><DateUtc dt:dt="string">2015-01-07T19:02:38Z</DateUtc></StartTime><FrequencyChanges><FrequencyChange><Frequency dt:dt="r8">2857441</Frequency><Timestamp dt:dt="r8">6500938607206</Timestamp><Current dt:dt…	60.001	1	-1641334841	2015-01-07	11:02:38	19:02:38	85	0	1	?	?	?	?	?	?	?	?	?	?	?	?	?	?	?	NULL	NULL	NULL	NULL	EF	0	NULL	NULL	NULL	Trainb	NULL	NULL	NULL	TrainInterleaved	NULL	NULL	NULL	0 r	0 r	0	1	0
Implicit Decision	28036	1	<?xml version="1.0"?>\n<Clock xmlns:dt="urn:schemas-microsoft-com:datatypes"><Description dt:dt="string">E-Prime Primary Realtime Clock</Description><StartTime><Timestamp dt:dt="int">0</Timestamp><DateUtc dt:dt="string">2015-01-07T19:02:38Z</DateUtc></StartTime><FrequencyChanges><FrequencyChange><Frequency dt:dt="r8">2857441</Frequency><Timestamp dt:dt="r8">6500938607206</Timestamp><Current dt:dt…	60.001	1	-1641334841	2015-01-07	11:02:38	19:02:38	86	1	1	?	?	?	?	?	?	?	?	?	?	?	?	?	?	?	NULL	NULL	NULL	NULL	AB	0	NULL	NULL	NULL	Trainb	NULL	NULL	NULL	TrainInterleaved	NULL	NULL	NULL	s c	s c	1	1	1
Implicit Decision	28036	1	<?xml version="1.0"?>\n<Clock xmlns:dt="urn:schemas-microsoft-com:datatypes"><Description dt:dt="string">E-Prime Primary Realtime Clock</Description><StartTime><Timestamp dt:dt="int">0</Timestamp><DateUtc dt:dt="string">2015-01-07T19:02:38Z</DateUtc></StartTime><FrequencyChanges><FrequencyChange><Frequency dt:dt="r8">2857441</Frequency><Timestamp dt:dt="r8">6500938607206</Timestamp><Current dt:dt…	60.001	1	-1641334841	2015-01-07	11:02:38	19:02:38	87	1	0	?	?	?	?	?	?	?	?	?	?	?	?	?	?	?	NULL	NULL	NULL	NULL	CD	1	NULL	NULL	NULL	Trainb	NULL	NULL	NULL	TrainInterleaved	NULL	NULL	NULL	k 7	k 7	1	0	0
Implicit Decision	28036	1	<?xml version="1.0"?>\n<Clock xmlns:dt="urn:schemas-microsoft-com:datatypes"><Description dt:dt="string">E-Prime Primary Realtime Clock</Description><StartTime><Timestamp dt:dt="int">0</Timestamp><DateUtc dt:dt="string">2015-01-07T19:02:38Z</DateUtc></StartTime><FrequencyChanges><FrequencyChange><Frequency dt:dt="r8">2857441</Frequency><Timestamp dt:dt="r8">6500938607206</Timestamp><Current dt:dt…	60.001	1	-1641334841	2015-01-07	11:02:38	19:02:38	88	1	0	?	?	?	?	?	?	?	?	?	?	?	?	?	?	?	NULL	NULL	NULL	NULL	EF	1	NULL	NULL	NULL	Trainb	NULL	NULL	NULL	TrainInterleaved	NULL	NULL	NULL	r 0	r 0	1	0	0
Implicit Decision	28036	1	<?xml version="1.0"?>\n<Clock xmlns:dt="urn:schemas-microsoft-com:datatypes"><Description dt:dt="string">E-Prime Primary Realtime Clock</Description><StartTime><Timestamp dt:dt="int">0</Timestamp><DateUtc dt:dt="string">2015-01-07T19:02:38Z</DateUtc></StartTime><FrequencyChanges><FrequencyChange><Frequency dt:dt="r8">2857441</Frequency><Timestamp dt:dt="r8">6500938607206</Timestamp><Current dt:dt…	60.001	1	-1641334841	2015-01-07	11:02:38	19:02:38	89	1	0	?	?	?	?	?	?	?	?	?	?	?	?	?	?	?	NULL	NULL	NULL	NULL	CD	1	NULL	NULL	NULL	Trainb	NULL	NULL	NULL	TrainInterleaved	NULL	NULL	NULL	7 k	7 k	0	0	1
Implicit Decision	28036	1	<?xml version="1.0"?>\n<Clock xmlns:dt="urn:schemas-microsoft-com:datatypes"><Description dt:dt="string">E-Prime Primary Realtime Clock</Description><StartTime><Timestamp dt:dt="int">0</Timestamp><DateUtc dt:dt="string">2015-01-07T19:02:38Z</DateUtc></StartTime><FrequencyChanges><FrequencyChange><Frequency dt:dt="r8">2857441</Frequency><Timestamp dt:dt="r8">6500938607206</Timestamp><Current dt:dt…	60.001	1	-1641334841	2015-01-07	11:02:38	19:02:38	90	0	0	?	?	?	?	?	?	?	?	?	?	?	?	?	?	?	NULL	NULL	NULL	NULL	AB	1	NULL	NULL	NULL	Trainb	NULL	NULL	NULL	TrainInterleaved	NULL	NULL	NULL	c s	c s	0	0	1
Implicit Decision	28036	1	<?xml version="1.0"?>\n<Clock xmlns:dt="urn:schemas-microsoft-com:datatypes"><Description dt:dt="string">E-Prime Primary Realtime Clock</Description><StartTime><Timestamp dt:dt="int">0</Timestamp><DateUtc dt:dt="string">2015-01-07T19:02:38Z</DateUtc></StartTime><FrequencyChanges><FrequencyChange><Frequency dt:dt="r8">2857441</Frequency><Timestamp dt:dt="r8">6500938607206</Timestamp><Current dt:dt…	60.001	1	-1641334841	2015-01-07	11:02:38	19:02:38	91	0	0	?	?	?	?	?	?	?	?	?	?	?	?	?	?	?	NULL	NULL	NULL	NULL	EF	1	NULL	NULL	NULL	Trainb	NULL	NULL	NULL	TrainInterleaved	NULL	NULL	NULL	0 r	0 r	1	0	0
Implicit Decision	28036	1	<?xml version="1.0"?>\n<Clock xmlns:dt="urn:schemas-microsoft-com:datatypes"><Description dt:dt="string">E-Prime Primary Realtime Clock</Description><StartTime><Timestamp dt:dt="int">0</Timestamp><DateUtc dt:dt="string">2015-01-07T19:02:38Z</DateUtc></StartTime><FrequencyChanges><FrequencyChange><Frequency dt:dt="r8">2857441</Frequency><Timestamp dt:dt="r8">6500938607206</Timestamp><Current dt:dt…	60.001	1	-1641334841	2015-01-07	11:02:38	19:02:38	92	1	0	?	?	?	?	?	?	?	?	?	?	?	?	?	?	?	NULL	NULL	NULL	NULL	CD	1	NULL	NULL	NULL	Trainb	NULL	NULL	NULL	TrainInterleaved	NULL	NULL	NULL	k 7	k 7	1	0	0
Implicit Decision	28036	1	<?xml version="1.0"?>\n<Clock xmlns:dt="urn:schemas-microsoft-com:datatypes"><Description dt:dt="string">E-Prime Primary Realtime Clock</Description><StartTime><Timestamp dt:dt="int">0</Timestamp><DateUtc dt:dt="string">2015-01-07T19:02:38Z</DateUtc></StartTime><FrequencyChanges><FrequencyChange><Frequency dt:dt="r8">2857441</Frequency><Timestamp dt:dt="r8">6500938607206</Timestamp><Current dt:dt…	60.001	1	-1641334841	2015-01-07	11:02:38	19:02:38	93	1	0	?	?	?	?	?	?	?	?	?	?	?	?	?	?	?	NULL	NULL	NULL	NULL	EF	1	NULL	NULL	NULL	Trainb	NULL	NULL	NULL	TrainInterleaved	NULL	NULL	NULL	r 0	r 0	1	0	0
Implicit Decision	28036	1	<?xml version="1.0"?>\n<Clock xmlns:dt="urn:schemas-microsoft-com:datatypes"><Description dt:dt="string">E-Prime Primary Realtime Clock</Description><StartTime><Timestamp dt:dt="int">0</Timestamp><DateUtc dt:dt="string">2015-01-07T19:02:38Z</DateUtc></StartTime><FrequencyChanges><FrequencyChange><Frequency dt:dt="r8">2857441</Frequency><Timestamp dt:dt="r8">6500938607206</Timestamp><Current dt:dt…	60.001	1	-1641334841	2015-01-07	11:02:38	19:02:38	94	1	1	?	?	?	?	?	?	?	?	?	?	?	?	?	?	?	NULL	NULL	NULL	NULL	AB	0	NULL	NULL	NULL	Trainb	NULL	NULL	NULL	TrainInterleaved	NULL	NULL	NULL	s c	s c	1	1	1
Implicit Decision	28036	1	<?xml version="1.0"?>\n<Clock xmlns:dt="urn:schemas-microsoft-com:datatypes"><Description dt:dt="string">E-Prime Primary Realtime Clock</Description><StartTime><Timestamp dt:dt="int">0</Timestamp><DateUtc dt:dt="string">2015-01-07T19:02:38Z</DateUtc></StartTime><FrequencyChanges><FrequencyChange><Frequency dt:dt="r8">2857441</Frequency><Timestamp dt:dt="r8">6500938607206</Timestamp><Current dt:dt…	60.001	1	-1641334841	2015-01-07	11:02:38	19:02:38	95	0	0	?	?	?	?	?	?	?	?	?	?	?	?	?	?	?	NULL	NULL	NULL	NULL	CD	1	NULL	NULL	NULL	Trainb	NULL	NULL	NULL	TrainInterleaved	NULL	NULL	NULL	7 k	7 k	1	0	0
Implicit Decision	28036	1	<?xml version="1.0"?>\n<Clock xmlns:dt="urn:schemas-microsoft-com:datatypes"><Description dt:dt="string">E-Prime Primary Realtime Clock</Description><StartTime><Timestamp dt:dt="int">0</Timestamp><DateUtc dt:dt="string">2015-01-07T19:02:38Z</DateUtc></StartTime><FrequencyChanges><FrequencyChange><Frequency dt:dt="r8">2857441</Frequency><Timestamp dt:dt="r8">6500938607206</Timestamp><Current dt:dt…	60.001	1	-1641334841	2015-01-07	11:02:38	19:02:38	96	0	0	?	?	?	?	?	?	?	?	?	?	?	?	?	?	?	NULL	NULL	NULL	NULL	AB	1	NULL	NULL	NULL	Trainb	NULL	NULL	NULL	TrainInterleaved	NULL	NULL	NULL	c s	c s	0	0	1
Implicit Decision	28036	1	<?xml version="1.0"?>\n<Clock xmlns:dt="urn:schemas-microsoft-com:datatypes"><Description dt:dt="string">E-Prime Primary Realtime Clock</Description><StartTime><Timestamp dt:dt="int">0</Timestamp><DateUtc dt:dt="string">2015-01-07T19:02:38Z</DateUtc></StartTime><FrequencyChanges><FrequencyChange><Frequency dt:dt="r8">2857441</Frequency><Timestamp dt:dt="r8">6500938607206</Timestamp><Current dt:dt…	60.001	1	-1641334841	2015-01-07	11:02:38	19:02:38	97	0	1	?	?	?	?	?	?	?	?	?	?	?	?	?	?	?	NULL	NULL	NULL	NULL	EF	0	NULL	NULL	NULL	Trainb	NULL	NULL	NULL	TrainInterleaved	NULL	NULL	NULL	0 r	0 r	0	1	0
Implicit Decision	28036	1	<?xml version="1.0"?>\n<Clock xmlns:dt="urn:schemas-microsoft-com:datatypes"><Description dt:dt="string">E-Prime Primary Realtime Clock</Description><StartTime><Timestamp dt:dt="int">0</Timestamp><DateUtc dt:dt="string">2015-01-07T19:02:38Z</DateUtc></StartTime><FrequencyChanges><FrequencyChange><Frequency dt:dt="r8">2857441</Frequency><Timestamp dt:dt="r8">6500938607206</Timestamp><Current dt:dt…	60.001	1	-1641334841	2015-01-07	11:02:38	19:02:38	98	1	0	?	?	?	?	?	?	?	?	?	?	?	?	?	?	?	NULL	NULL	NULL	NULL	EF	1	NULL	NULL	NULL	Trainb	NULL	NULL	NULL	TrainInterleaved	NULL	NULL	NULL	r 0	r 0	1	0	0
Implicit Decision	28036	1	<?xml version="1.0"?>\n<Clock xmlns:dt="urn:schemas-microsoft-com:datatypes"><Description dt:dt="string">E-Prime Primary Realtime Clock</Description><StartTime><Timestamp dt:dt="int">0</Timestamp><DateUtc dt:dt="string">2015-01-07T19:02:38Z</DateUtc></StartTime><FrequencyChanges><FrequencyChange><Frequency dt:dt="r8">2857441</Frequency><Timestamp dt:dt="r8">6500938607206</Timestamp><Current dt:dt…	60.001	1	-1641334841	2015-01-07	11:02:38	19:02:38	99	1	1	?	?	?	?	?	?	?	?	?	?	?	?	?	?	?	NULL	NULL	NULL	NULL	CD	0	NULL	NULL	NULL	Trainb	NULL	NULL	NULL	TrainInterleaved	NULL	NULL	NULL	k 7	k 7	0	1	0
Implicit Decision	28036	1	<?xml version="1.0"?>\n<Clock xmlns:dt="urn:schemas-microsoft-com:datatypes"><Description dt:dt="string">E-Prime Primary Realtime Clock</Description><StartTime><Timestamp dt:dt="int">0</Timestamp><DateUtc dt:dt="string">2015-01-07T19:02:38Z</DateUtc></StartTime><FrequencyChanges><FrequencyChange><Frequency dt:dt="r8">2857441</Frequency><Timestamp dt:dt="r8">6500938607206</Timestamp><Current dt:dt…	60.001	1	-1641334841	2015-01-07	11:02:38	19:02:38	100	1	1	?	?	?	?	?	?	?	?	?	?	?	?	?	?	?	NULL	NULL	NULL	NULL	AB	0	NULL	NULL	NULL	Trainb	NULL	NULL	NULL	TrainInterleaved	NULL	NULL	NULL	s c	s c	1	1	1
Implicit Decision	28036	1	<?xml version="1.0"?>\n<Clock xmlns:dt="urn:schemas-microsoft-com:datatypes"><Description dt:dt="string">E-Prime Primary Realtime Clock</Description><StartTime><Timestamp dt:dt="int">0</Timestamp><DateUtc dt:dt="string">2015-01-07T19:02:38Z</DateUtc></StartTime><FrequencyChanges><FrequencyChange><Frequency dt:dt="r8">2857441</Frequency><Timestamp dt:dt="r8">6500938607206</Timestamp><Current dt:dt…	60.001	1	-1641334841	2015-01-07	11:02:38	19:02:38	101	0	1	?	?	?	?	?	?	?	?	?	?	?	?	?	?	?	NULL	NULL	NULL	NULL	CD	0	NULL	NULL	NULL	Trainb	NULL	NULL	NULL	TrainInterleaved	NULL	NULL	NULL	7 k	7 k	0	1	0
Implicit Decision	28036	1	<?xml version="1.0"?>\n<Clock xmlns:dt="urn:schemas-microsoft-com:datatypes"><Description dt:dt="string">E-Prime Primary Realtime Clock</Description><StartTime><Timestamp dt:dt="int">0</Timestamp><DateUtc dt:dt="string">2015-01-07T19:02:38Z</DateUtc></StartTime><FrequencyChanges><FrequencyChange><Frequency dt:dt="r8">2857441</Frequency><Timestamp dt:dt="r8">6500938607206</Timestamp><Current dt:dt…	60.001	1	-1641334841	2015-01-07	11:02:38	19:02:38	102	0	0	?	?	?	?	?	?	?	?	?	?	?	?	?	?	?	NULL	NULL	NULL	NULL	EF	1	NULL	NULL	NULL	Trainb	NULL	NULL	NULL	TrainInterleaved	NULL	NULL	NULL	0 r	0 r	1	0	0
Implicit Decision	28036	1	<?xml version="1.0"?>\n<Clock xmlns:dt="urn:schemas-microsoft-com:datatypes"><Description dt:dt="string">E-Prime Primary Realtime Clock</Description><StartTime><Timestamp dt:dt="int">0</Timestamp><DateUtc dt:dt="string">2015-01-07T19:02:38Z</DateUtc></StartTime><FrequencyChanges><FrequencyChange><Frequency dt:dt="r8">2857441</Frequency><Timestamp dt:dt="r8">6500938607206</Timestamp><Current dt:dt…	60.001	1	-1641334841	2015-01-07	11:02:38	19:02:38	103	0	0	?	?	?	?	?	?	?	?	?	?	?	?	?	?	?	NULL	NULL	NULL	NULL	AB	1	NULL	NULL	NULL	Trainb	NULL	NULL	NULL	TrainInterleaved	NULL	NULL	NULL	c s	c s	0	0	1
Implicit Decision	28036	1	<?xml version="1.0"?>\n<Clock xmlns:dt="urn:schemas-microsoft-com:datatypes"><Description dt:dt="string">E-Prime Primary Realtime Clock</Description><StartTime><Timestamp dt:dt="int">0</Timestamp><DateUtc dt:dt="string">2015-01-07T19:02:38Z</DateUtc></StartTime><FrequencyChanges><FrequencyChange><Frequency dt:dt="r8">2857441</Frequency><Timestamp dt:dt="r8">6500938607206</Timestamp><Current dt:dt…	60.001	1	-1641334841	2015-01-07	11:02:38	19:02:38	104	1	0	?	?	?	?	?	?	?	?	?	?	?	?	?	?	?	NULL	NULL	NULL	NULL	EF	1	NULL	NULL	NULL	Trainb	NULL	NULL	NULL	TrainInterleaved	NULL	NULL	NULL	r 0	r 0	1	0	0
Implicit Decision	28036	1	<?xml version="1.0"?>\n<Clock xmlns:dt="urn:schemas-microsoft-com:datatypes"><Description dt:dt="string">E-Prime Primary Realtime Clock</Description><StartTime><Timestamp dt:dt="int">0</Timestamp><DateUtc dt:dt="string">2015-01-07T19:02:38Z</DateUtc></StartTime><FrequencyChanges><FrequencyChange><Frequency dt:dt="r8">2857441</Frequency><Timestamp dt:dt="r8">6500938607206</Timestamp><Current dt:dt…	60.001	1	-1641334841	2015-01-07	11:02:38	19:02:38	105	0	0	?	?	?	?	?	?	?	?	?	?	?	?	?	?	?	NULL	NULL	NULL	NULL	CD	1	NULL	NULL	NULL	Trainb	NULL	NULL	NULL	TrainInterleaved	NULL	NULL	NULL	k 7	k 7	0	0	1
Implicit Decision	28036	1	<?xml version="1.0"?>\n<Clock xmlns:dt="urn:schemas-microsoft-com:datatypes"><Description dt:dt="string">E-Prime Primary Realtime Clock</Description><StartTime><Timestamp dt:dt="int">0</Timestamp><DateUtc dt:dt="string">2015-01-07T19:02:38Z</DateUtc></StartTime><FrequencyChanges><FrequencyChange><Frequency dt:dt="r8">2857441</Frequency><Timestamp dt:dt="r8">6500938607206</Timestamp><Current dt:dt…	60.001	1	-1641334841	2015-01-07	11:02:38	19:02:38	106	0	1	?	?	?	?	?	?	?	?	?	?	?	?	?	?	?	NULL	NULL	NULL	NULL	AB	0	NULL	NULL	NULL	Trainb	NULL	NULL	NULL	TrainInterleaved	NULL	NULL	NULL	s c	s c	0	1	0
Implicit Decision	28036	1	<?xml version="1.0"?>\n<Clock xmlns:dt="urn:schemas-microsoft-com:datatypes"><Description dt:dt="string">E-Prime Primary Realtime Clock</Description><StartTime><Timestamp dt:dt="int">0</Timestamp><DateUtc dt:dt="string">2015-01-07T19:02:38Z</DateUtc></StartTime><FrequencyChanges><FrequencyChange><Frequency dt:dt="r8">2857441</Frequency><Timestamp dt:dt="r8">6500938607206</Timestamp><Current dt:dt…	60.001	1	-1641334841	2015-01-07	11:02:38	19:02:38	107	0	0	?	?	?	?	?	?	?	?	?	?	?	?	?	?	?	NULL	NULL	NULL	NULL	CD	1	NULL	NULL	NULL	Trainb	NULL	NULL	NULL	TrainInterleaved	NULL	NULL	NULL	7 k	7 k	1	0	0
Implicit Decision	28036	1	<?xml version="1.0"?>\n<Clock xmlns:dt="urn:schemas-microsoft-com:datatypes"><Description dt:dt="string">E-Prime Primary Realtime Clock</Description><StartTime><Timestamp dt:dt="int">0</Timestamp><DateUtc dt:dt="string">2015-01-07T19:02:38Z</DateUtc></StartTime><FrequencyChanges><FrequencyChange><Frequency dt:dt="r8">2857441</Frequency><Timestamp dt:dt="r8">6500938607206</Timestamp><Current dt:dt…	60.001	1	-1641334841	2015-01-07	11:02:38	19:02:38	108	0	1	?	?	?	?	?	?	?	?	?	?	?	?	?	?	?	NULL	NULL	NULL	NULL	EF	0	NULL	NULL	NULL	Trainb	NULL	NULL	NULL	TrainInterleaved	NULL	NULL	NULL	0 r	0 r	0	1	0
Implicit Decision	28036	1	<?xml version="1.0"?>\n<Clock xmlns:dt="urn:schemas-microsoft-com:datatypes"><Description dt:dt="string">E-Prime Primary Realtime Clock</Description><StartTime><Timestamp dt:dt="int">0</Timestamp><DateUtc dt:dt="string">2015-01-07T19:02:38Z</DateUtc></StartTime><FrequencyChanges><FrequencyChange><Frequency dt:dt="r8">2857441</Frequency><Timestamp dt:dt="r8">6500938607206</Timestamp><Current dt:dt…	60.001	1	-1641334841	2015-01-07	11:02:38	19:02:38	109	1	0	?	?	?	?	?	?	?	?	?	?	?	?	?	?	?	NULL	NULL	NULL	NULL	AB	1	NULL	NULL	NULL	Trainb	NULL	NULL	NULL	TrainInterleaved	NULL	NULL	NULL	c s	c s	1	0	0
Implicit Decision	28036	1	<?xml version="1.0"?>\n<Clock xmlns:dt="urn:schemas-microsoft-com:datatypes"><Description dt:dt="string">E-Prime Primary Realtime Clock</Description><StartTime><Timestamp dt:dt="int">0</Timestamp><DateUtc dt:dt="string">2015-01-07T19:02:38Z</DateUtc></StartTime><FrequencyChanges><FrequencyChange><Frequency dt:dt="r8">2857441</Frequency><Timestamp dt:dt="r8">6500938607206</Timestamp><Current dt:dt…	60.001	1	-1641334841	2015-01-07	11:02:38	19:02:38	110	1	0	?	?	?	?	?	?	?	?	?	?	?	?	?	?	?	NULL	NULL	NULL	NULL	EF	1	NULL	NULL	NULL	Trainb	NULL	NULL	NULL	TrainInterleaved	NULL	NULL	NULL	r 0	r 0	1	0	0
Implicit Decision	28036	1	<?xml version="1.0"?>\n<Clock xmlns:dt="urn:schemas-microsoft-com:datatypes"><Description dt:dt="string">E-Prime Primary Realtime Clock</Description><StartTime><Timestamp dt:dt="int">0</Timestamp><DateUtc dt:dt="string">2015-01-07T19:02:38Z</DateUtc></StartTime><FrequencyChanges><FrequencyChange><Frequency dt:dt="r8">2857441</Frequency><Timestamp dt:dt="r8">6500938607206</Timestamp><Current dt:dt…	60.001	1	-1641334841	2015-01-07	11:02:38	19:02:38	111	1	1	?	?	?	?	?	?	?	?	?	?	?	?	?	?	?	NULL	NULL	NULL	NULL	AB	0	NULL	NULL	NULL	Trainb	NULL	NULL	NULL	TrainInterleaved	NULL	NULL	NULL	s c	s c	1	1	1
Implicit Decision	28036	1	<?xml version="1.0"?>\n<Clock xmlns:dt="urn:schemas-microsoft-com:datatypes"><Description dt:dt="string">E-Prime Primary Realtime Clock</Description><StartTime><Timestamp dt:dt="int">0</Timestamp><DateUtc dt:dt="string">2015-01-07T19:02:38Z</DateUtc></StartTime><FrequencyChanges><FrequencyChange><Frequency dt:dt="r8">2857441</Frequency><Timestamp dt:dt="r8">6500938607206</Timestamp><Current dt:dt…	60.001	1	-1641334841	2015-01-07	11:02:38	19:02:38	112	1	0	?	?	?	?	?	?	?	?	?	?	?	?	?	?	?	NULL	NULL	NULL	NULL	CD	1	NULL	NULL	NULL	Trainb	NULL	NULL	NULL	TrainInterleaved	NULL	NULL	NULL	k 7	k 7	1	0	0
Implicit Decision	28036	1	<?xml version="1.0"?>\n<Clock xmlns:dt="urn:schemas-microsoft-com:datatypes"><Description dt:dt="string">E-Prime Primary Realtime Clock</Description><StartTime><Timestamp dt:dt="int">0</Timestamp><DateUtc dt:dt="string">2015-01-07T19:02:38Z</DateUtc></StartTime><FrequencyChanges><FrequencyChange><Frequency dt:dt="r8">2857441</Frequency><Timestamp dt:dt="r8">6500938607206</Timestamp><Current dt:dt…	60.001	1	-1641334841	2015-01-07	11:02:38	19:02:38	113	0	0	?	?	?	?	?	?	?	?	?	?	?	?	?	?	?	NULL	NULL	NULL	NULL	AB	1	NULL	NULL	NULL	Trainb	NULL	NULL	NULL	TrainInterleaved	NULL	NULL	NULL	c s	c s	0	0	1
Implicit Decision	28036	1	<?xml version="1.0"?>\n<Clock xmlns:dt="urn:schemas-microsoft-com:datatypes"><Description dt:dt="string">E-Prime Primary Realtime Clock</Description><StartTime><Timestamp dt:dt="int">0</Timestamp><DateUtc dt:dt="string">2015-01-07T19:02:38Z</DateUtc></StartTime><FrequencyChanges><FrequencyChange><Frequency dt:dt="r8">2857441</Frequency><Timestamp dt:dt="r8">6500938607206</Timestamp><Current dt:dt…	60.001	1	-1641334841	2015-01-07	11:02:38	19:02:38	114	0	0	?	?	?	?	?	?	?	?	?	?	?	?	?	?	?	NULL	NULL	NULL	NULL	EF	1	NULL	NULL	NULL	Trainb	NULL	NULL	NULL	TrainInterleaved	NULL	NULL	NULL	0 r	0 r	1	0	0
Implicit Decision	28036	1	<?xml version="1.0"?>\n<Clock xmlns:dt="urn:schemas-microsoft-com:datatypes"><Description dt:dt="string">E-Prime Primary Realtime Clock</Description><StartTime><Timestamp dt:dt="int">0</Timestamp><DateUtc dt:dt="string">2015-01-07T19:02:38Z</DateUtc></StartTime><FrequencyChanges><FrequencyChange><Frequency dt:dt="r8">2857441</Frequency><Timestamp dt:dt="r8">6500938607206</Timestamp><Current dt:dt…	60.001	1	-1641334841	2015-01-07	11:02:38	19:02:38	115	1	1	?	?	?	?	?	?	?	?	?	?	?	?	?	?	?	NULL	NULL	NULL	NULL	CD	0	NULL	NULL	NULL	Trainb	NULL	NULL	NULL	TrainInterleaved	NULL	NULL	NULL	7 k	7 k	1	1	1
Implicit Decision	28036	1	<?xml version="1.0"?>\n<Clock xmlns:dt="urn:schemas-microsoft-com:datatypes"><Description dt:dt="string">E-Prime Primary Realtime Clock</Description><StartTime><Timestamp dt:dt="int">0</Timestamp><DateUtc dt:dt="string">2015-01-07T19:02:38Z</DateUtc></StartTime><FrequencyChanges><FrequencyChange><Frequency dt:dt="r8">2857441</Frequency><Timestamp dt:dt="r8">6500938607206</Timestamp><Current dt:dt…	60.001	1	-1641334841	2015-01-07	11:02:38	19:02:38	116	1	1	?	?	?	?	?	?	?	?	?	?	?	?	?	?	?	NULL	NULL	NULL	NULL	CD	0	NULL	NULL	NULL	Trainb	NULL	NULL	NULL	TrainInterleaved	NULL	NULL	NULL	k 7	k 7	0	1	0
Implicit Decision	28036	1	<?xml version="1.0"?>\n<Clock xmlns:dt="urn:schemas-microsoft-com:datatypes"><Description dt:dt="string">E-Prime Primary Realtime Clock</Description><StartTime><Timestamp dt:dt="int">0</Timestamp><DateUtc dt:dt="string">2015-01-07T19:02:38Z</DateUtc></StartTime><FrequencyChanges><FrequencyChange><Frequency dt:dt="r8">2857441</Frequency><Timestamp dt:dt="r8">6500938607206</Timestamp><Current dt:dt…	60.001	1	-1641334841	2015-01-07	11:02:38	19:02:38	117	1	0	?	?	?	?	?	?	?	?	?	?	?	?	?	?	?	NULL	NULL	NULL	NULL	AB	1	NULL	NULL	NULL	Trainb	NULL	NULL	NULL	TrainInterleaved	NULL	NULL	NULL	s c	s c	0	0	1
Implicit Decision	28036	1	<?xml version="1.0"?>\n<Clock xmlns:dt="urn:schemas-microsoft-com:datatypes"><Description dt:dt="string">E-Prime Primary Realtime Clock</Description><StartTime><Timestamp dt:dt="int">0</Timestamp><DateUtc dt:dt="string">2015-01-07T19:02:38Z</DateUtc></StartTime><FrequencyChanges><FrequencyChange><Frequency dt:dt="r8">2857441</Frequency><Timestamp dt:dt="r8">6500938607206</Timestamp><Current dt:dt…	60.001	1	-1641334841	2015-01-07	11:02:38	19:02:38	118	1	0	?	?	?	?	?	?	?	?	?	?	?	?	?	?	?	NULL	NULL	NULL	NULL	EF	1	NULL	NULL	NULL	Trainb	NULL	NULL	NULL	TrainInterleaved	NULL	NULL	NULL	r 0	r 0	1	0	0
Implicit Decision	28036	1	<?xml version="1.0"?>\n<Clock xmlns:dt="urn:schemas-microsoft-com:datatypes"><Description dt:dt="string">E-Prime Primary Realtime Clock</Description><StartTime><Timestamp dt:dt="int">0</Timestamp><DateUtc dt:dt="string">2015-01-07T19:02:38Z</DateUtc></StartTime><FrequencyChanges><FrequencyChange><Frequency dt:dt="r8">2857441</Frequency><Timestamp dt:dt="r8">6500938607206</Timestamp><Current dt:dt…	60.001	1	-1641334841	2015-01-07	11:02:38	19:02:38	119	0	1	?	?	?	?	?	?	?	?	?	?	?	?	?	?	?	NULL	NULL	NULL	NULL	CD	0	NULL	NULL	NULL	Trainb	NULL	NULL	NULL	TrainInterleaved	NULL	NULL	NULL	7 k	7 k	0	1	0
Implicit Decision	28036	1	<?xml version="1.0"?>\n<Clock xmlns:dt="urn:schemas-microsoft-com:datatypes"><Description dt:dt="string">E-Prime Primary Realtime Clock</Description><StartTime><Timestamp dt:dt="int">0</Timestamp><DateUtc dt:dt="string">2015-01-07T19:02:38Z</DateUtc></StartTime><FrequencyChanges><FrequencyChange><Frequency dt:dt="r8">2857441</Frequency><Timestamp dt:dt="r8">6500938607206</Timestamp><Current dt:dt…	60.001	1	-1641334841	2015-01-07	11:02:38	19:02:38	120	1	0	?	?	?	?	?	?	?	?	?	?	?	?	?	?	?	NULL	NULL	NULL	NULL	AB	1	NULL	NULL	NULL	Trainb	NULL	NULL	NULL	TrainInterleaved	NULL	NULL	NULL	c s	c s	1	0	0
Implicit Decision	28036	1	<?xml version="1.0"?>\n<Clock xmlns:dt="urn:schemas-microsoft-com:datatypes"><Description dt:dt="string">E-Prime Primary Realtime Clock</Description><StartTime><Timestamp dt:dt="int">0</Timestamp><DateUtc dt:dt="string">2015-01-07T19:02:38Z</DateUtc></StartTime><FrequencyChanges><FrequencyChange><Frequency dt:dt="r8">2857441</Frequency><Timestamp dt:dt="r8">6500938607206</Timestamp><Current dt:dt…	60.001	1	-1641334841	2015-01-07	11:02:38	19:02:38	121	0	1	?	?	?	?	?	?	?	?	?	?	?	?	?	?	?	NULL	NULL	NULL	NULL	EF	0	NULL	NULL	NULL	Trainb	NULL	NULL	NULL	TrainInterleaved	NULL	NULL	NULL	0 r	0 r	0	1	0
Implicit Decision	28036	1	<?xml version="1.0"?>\n<Clock xmlns:dt="urn:schemas-microsoft-com:datatypes"><Description dt:dt="string">E-Prime Primary Realtime Clock</Description><StartTime><Timestamp dt:dt="int">0</Timestamp><DateUtc dt:dt="string">2015-01-07T19:02:38Z</DateUtc></StartTime><FrequencyChanges><FrequencyChange><Frequency dt:dt="r8">2857441</Frequency><Timestamp dt:dt="r8">6500938607206</Timestamp><Current dt:dt…	60.001	1	-1641334841	2015-01-07	11:02:38	19:02:38	122	1	1	?	?	?	?	?	?	?	?	?	?	?	?	?	?	?	NULL	NULL	NULL	NULL	EF	0	NULL	NULL	NULL	Trainb	NULL	NULL	NULL	TrainInterleaved	NULL	NULL	NULL	r 0	r 0	0	1	0
Implicit Decision	28036	1	<?xml version="1.0"?>\n<Clock xmlns:dt="urn:schemas-microsoft-com:datatypes"><Description dt:dt="string">E-Prime Primary Realtime Clock</Description><StartTime><Timestamp dt:dt="int">0</Timestamp><DateUtc dt:dt="string">2015-01-07T19:02:38Z</DateUtc></StartTime><FrequencyChanges><FrequencyChange><Frequency dt:dt="r8">2857441</Frequency><Timestamp dt:dt="r8">6500938607206</Timestamp><Current dt:dt…	60.001	1	-1641334841	2015-01-07	11:02:38	19:02:38	123	0	1	?	?	?	?	?	?	?	?	?	?	?	?	?	?	?	NULL	NULL	NULL	NULL	AB	0	NULL	NULL	NULL	Trainb	NULL	NULL	NULL	TrainInterleaved	NULL	NULL	NULL	s c	s c	0	1	0
Implicit Decision	28036	1	<?xml version="1.0"?>\n<Clock xmlns:dt="urn:schemas-microsoft-com:datatypes"><Description dt:dt="string">E-Prime Primary Realtime Clock</Description><StartTime><Timestamp dt:dt="int">0</Timestamp><DateUtc dt:dt="string">2015-01-07T19:02:38Z</DateUtc></StartTime><FrequencyChanges><FrequencyChange><Frequency dt:dt="r8">2857441</Frequency><Timestamp dt:dt="r8">6500938607206</Timestamp><Current dt:dt…	60.001	1	-1641334841	2015-01-07	11:02:38	19:02:38	124	0	1	?	?	?	?	?	?	?	?	?	?	?	?	?	?	?	NULL	NULL	NULL	NULL	CD	0	NULL	NULL	NULL	Trainb	NULL	NULL	NULL	TrainInterleaved	NULL	NULL	NULL	k 7	k 7	1	1	1
Implicit Decision	28036	1	<?xml version="1.0"?>\n<Clock xmlns:dt="urn:schemas-microsoft-com:datatypes"><Description dt:dt="string">E-Prime Primary Realtime Clock</Description><StartTime><Timestamp dt:dt="int">0</Timestamp><DateUtc dt:dt="string">2015-01-07T19:02:38Z</DateUtc></StartTime><FrequencyChanges><FrequencyChange><Frequency dt:dt="r8">2857441</Frequency><Timestamp dt:dt="r8">6500938607206</Timestamp><Current dt:dt…	60.001	1	-1641334841	2015-01-07	11:02:38	19:02:38	125	1	0	?	?	?	?	?	?	?	?	?	?	?	?	?	?	?	NULL	NULL	NULL	NULL	EF	1	NULL	NULL	NULL	Trainb	NULL	NULL	NULL	TrainInterleaved	NULL	NULL	NULL	0 r	0 r	0	0	1
Implicit Decision	28036	1	<?xml version="1.0"?>\n<Clock xmlns:dt="urn:schemas-microsoft-com:datatypes"><Description dt:dt="string">E-Prime Primary Realtime Clock</Description><StartTime><Timestamp dt:dt="int">0</Timestamp><DateUtc dt:dt="string">2015-01-07T19:02:38Z</DateUtc></StartTime><FrequencyChanges><FrequencyChange><Frequency dt:dt="r8">2857441</Frequency><Timestamp dt:dt="r8">6500938607206</Timestamp><Current dt:dt…	60.001	1	-1641334841	2015-01-07	11:02:38	19:02:38	126	1	1	?	?	?	?	?	?	?	?	?	?	?	?	?	?	?	NULL	NULL	NULL	NULL	CD	0	NULL	NULL	NULL	Trainb	NULL	NULL	NULL	TrainInterleaved	NULL	NULL	NULL	7 k	7 k	1	1	1
Implicit Decision	28036	1	<?xml version="1.0"?>\n<Clock xmlns:dt="urn:schemas-microsoft-com:datatypes"><Description dt:dt="string">E-Prime Primary Realtime Clock</Description><StartTime><Timestamp dt:dt="int">0</Timestamp><DateUtc dt:dt="string">2015-01-07T19:02:38Z</DateUtc></StartTime><FrequencyChanges><FrequencyChange><Frequency dt:dt="r8">2857441</Frequency><Timestamp dt:dt="r8">6500938607206</Timestamp><Current dt:dt…	60.001	1	-1641334841	2015-01-07	11:02:38	19:02:38	127	0	0	?	?	?	?	?	?	?	?	?	?	?	?	?	?	?	NULL	NULL	NULL	NULL	AB	1	NULL	NULL	NULL	Trainb	NULL	NULL	NULL	TrainInterleaved	NULL	NULL	NULL	c s	c s	0	0	1
Implicit Decision	28036	1	<?xml version="1.0"?>\n<Clock xmlns:dt="urn:schemas-microsoft-com:datatypes"><Description dt:dt="string">E-Prime Primary Realtime Clock</Description><StartTime><Timestamp dt:dt="int">0</Timestamp><DateUtc dt:dt="string">2015-01-07T19:02:38Z</DateUtc></StartTime><FrequencyChanges><FrequencyChange><Frequency dt:dt="r8">2857441</Frequency><Timestamp dt:dt="r8">6500938607206</Timestamp><Current dt:dt…	60.001	1	-1641334841	2015-01-07	11:02:38	19:02:38	128	1	1	?	?	?	?	?	?	?	?	?	?	?	?	?	?	?	NULL	NULL	NULL	NULL	EF	0	NULL	NULL	NULL	Trainb	NULL	NULL	NULL	TrainInterleaved	NULL	NULL	NULL	r 0	r 0	0	1	0
Implicit Decision	28036	1	<?xml version="1.0"?>\n<Clock xmlns:dt="urn:schemas-microsoft-com:datatypes"><Description dt:dt="string">E-Prime Primary Realtime Clock</Description><StartTime><Timestamp dt:dt="int">0</Timestamp><DateUtc dt:dt="string">2015-01-07T19:02:38Z</DateUtc></StartTime><FrequencyChanges><FrequencyChange><Frequency dt:dt="r8">2857441</Frequency><Timestamp dt:dt="r8">6500938607206</Timestamp><Current dt:dt…	60.001	1	-1641334841	2015-01-07	11:02:38	19:02:38	129	0	0	?	?	?	?	?	?	?	?	?	?	?	?	?	?	?	NULL	NULL	NULL	NULL	AB	1	NULL	NULL	NULL	Trainb	NULL	NULL	NULL	TrainInterleaved	NULL	NULL	NULL	s c	s c	1	0	0
Implicit Decision	28036	1	<?xml version="1.0"?>\n<Clock xmlns:dt="urn:schemas-microsoft-com:datatypes"><Description dt:dt="string">E-Prime Primary Realtime Clock</Description><StartTime><Timestamp dt:dt="int">0</Timestamp><DateUtc dt:dt="string">2015-01-07T19:02:38Z</DateUtc></StartTime><FrequencyChanges><FrequencyChange><Frequency dt:dt="r8">2857441</Frequency><Timestamp dt:dt="r8">6500938607206</Timestamp><Current dt:dt…	60.001	1	-1641334841	2015-01-07	11:02:38	19:02:38	130	0	1	?	?	?	?	?	?	?	?	?	?	?	?	?	?	?	NULL	NULL	NULL	NULL	CD	0	NULL	NULL	NULL	Trainb	NULL	NULL	NULL	TrainInterleaved	NULL	NULL	NULL	k 7	k 7	1	1	1
Implicit Decision	28036	1	<?xml version="1.0"?>\n<Clock xmlns:dt="urn:schemas-microsoft-com:datatypes"><Description dt:dt="string">E-Prime Primary Realtime Clock</Description><StartTime><Timestamp dt:dt="int">0</Timestamp><DateUtc dt:dt="string">2015-01-07T19:02:38Z</DateUtc></StartTime><FrequencyChanges><FrequencyChange><Frequency dt:dt="r8">2857441</Frequency><Timestamp dt:dt="r8">6500938607206</Timestamp><Current dt:dt…	60.001	1	-1641334841	2015-01-07	11:02:38	19:02:38	131	NULL	NULL	NULL	NULL	NULL	NULL	NULL	NULL	NULL	NULL	NULL	NULL	NULL	NULL	NULL	NULL	NULL	NULL	NULL	NULL	NULL	1	NULL	NULL	NULL	NULL	Rest4	1	2	2	RestbeforeTest	NULL	NULL	NULL	NULL	NULL	NULL	NULL	NULL
Implicit Decision	28036	1	<?xml version="1.0"?>\n<Clock xmlns:dt="urn:schemas-microsoft-com:datatypes"><Description dt:dt="string">E-Prime Primary Realtime Clock</Description><StartTime><Timestamp dt:dt="int">0</Timestamp><DateUtc dt:dt="string">2015-01-07T19:02:38Z</DateUtc></StartTime><FrequencyChanges><FrequencyChange><Frequency dt:dt="r8">2857441</Frequency><Timestamp dt:dt="r8">6500938607206</Timestamp><Current dt:dt…	60.001	1	-1641334841	2015-01-07	11:02:38	19:02:38	132	1	0	?	?	?	?	?	?	?	?	?	?	?	?	?	?	?	NULL	NULL	NULL	NULL	CD	1	NULL	NULL	NULL	Trainb	NULL	NULL	NULL	TrainInterleaved	NULL	NULL	NULL	7 k	7 k	0	0	1
Implicit Decision	28036	1	<?xml version="1.0"?>\n<Clock xmlns:dt="urn:schemas-microsoft-com:datatypes"><Description dt:dt="string">E-Prime Primary Realtime Clock</Description><StartTime><Timestamp dt:dt="int">0</Timestamp><DateUtc dt:dt="string">2015-01-07T19:02:38Z</DateUtc></StartTime><FrequencyChanges><FrequencyChange><Frequency dt:dt="r8">2857441</Frequency><Timestamp dt:dt="r8">6500938607206</Timestamp><Current dt:dt…	60.001	1	-1641334841	2015-01-07	11:02:38	19:02:38	133	1	1	?	?	?	?	?	?	?	?	?	?	?	?	?	?	?	NULL	NULL	NULL	NULL	EF	0	NULL	NULL	NULL	Trainb	NULL	NULL	NULL	TrainInterleaved	NULL	NULL	NULL	0 r	0 r	1	1	1
Implicit Decision	28036	1	<?xml version="1.0"?>\n<Clock xmlns:dt="urn:schemas-microsoft-com:datatypes"><Description dt:dt="string">E-Prime Primary Realtime Clock</Description><StartTime><Timestamp dt:dt="int">0</Timestamp><DateUtc dt:dt="string">2015-01-07T19:02:38Z</DateUtc></StartTime><FrequencyChanges><FrequencyChange><Frequency dt:dt="r8">2857441</Frequency><Timestamp dt:dt="r8">6500938607206</Timestamp><Current dt:dt…	60.001	1	-1641334841	2015-01-07	11:02:38	19:02:38	134	1	0	?	?	?	?	?	?	?	?	?	?	?	?	?	?	?	NULL	NULL	NULL	NULL	AB	1	NULL	NULL	NULL	Trainb	NULL	NULL	NULL	TrainInterleaved	NULL	NULL	NULL	c s	c s	1	0	0
Implicit Decision	28036	1	<?xml version="1.0"?>\n<Clock xmlns:dt="urn:schemas-microsoft-com:datatypes"><Description dt:dt="string">E-Prime Primary Realtime Clock</Description><StartTime><Timestamp dt:dt="int">0</Timestamp><DateUtc dt:dt="string">2015-01-07T19:02:38Z</DateUtc></StartTime><FrequencyChanges><FrequencyChange><Frequency dt:dt="r8">2857441</Frequency><Timestamp dt:dt="r8">6500938607206</Timestamp><Current dt:dt…	60.001	1	-1641334841	2015-01-07	11:02:38	19:02:38	135	1	1	?	?	?	?	?	?	?	?	?	?	?	?	?	?	?	NULL	NULL	NULL	NULL	AB	0	NULL	NULL	NULL	Trainb	NULL	NULL	NULL	TrainInterleaved	NULL	NULL	NULL	s c	s c	1	1	1
Implicit Decision	28036	1	<?xml version="1.0"?>\n<Clock xmlns:dt="urn:schemas-microsoft-com:datatypes"><Description dt:dt="string">E-Prime Primary Realtime Clock</Description><StartTime><Timestamp dt:dt="int">0</Timestamp><DateUtc dt:dt="string">2015-01-07T19:02:38Z</DateUtc></StartTime><FrequencyChanges><FrequencyChange><Frequency dt:dt="r8">2857441</Frequency><Timestamp dt:dt="r8">6500938607206</Timestamp><Current dt:dt…	60.001	1	-1641334841	2015-01-07	11:02:38	19:02:38	136	0	1	?	?	?	?	?	?	?	?	?	?	?	?	?	?	?	NULL	NULL	NULL	NULL	EF	0	NULL	NULL	NULL	Trainb	NULL	NULL	NULL	TrainInterleaved	NULL	NULL	NULL	r 0	r 0	1	1	1
Implicit Decision	28036	1	<?xml version="1.0"?>\n<Clock xmlns:dt="urn:schemas-microsoft-com:datatypes"><Description dt:dt="string">E-Prime Primary Realtime Clock</Description><StartTime><Timestamp dt:dt="int">0</Timestamp><DateUtc dt:dt="string">2015-01-07T19:02:38Z</DateUtc></StartTime><FrequencyChanges><FrequencyChange><Frequency dt:dt="r8">2857441</Frequency><Timestamp dt:dt="r8">6500938607206</Timestamp><Current dt:dt…	60.001	1	-1641334841	2015-01-07	11:02:38	19:02:38	137	0	1	?	?	?	?	?	?	?	?	?	?	?	?	?	?	?	NULL	NULL	NULL	NULL	CD	0	NULL	NULL	NULL	Trainb	NULL	NULL	NULL	TrainInterleaved	NULL	NULL	NULL	k 7	k 7	1	1	1
Implicit Decision	28036	1	<?xml version="1.0"?>\n<Clock xmlns:dt="urn:schemas-microsoft-com:datatypes"><Description dt:dt="string">E-Prime Primary Realtime Clock</Description><StartTime><Timestamp dt:dt="int">0</Timestamp><DateUtc dt:dt="string">2015-01-07T19:02:38Z</DateUtc></StartTime><FrequencyChanges><FrequencyChange><Frequency dt:dt="r8">2857441</Frequency><Timestamp dt:dt="r8">6500938607206</Timestamp><Current dt:dt…	60.001	1	-1641334841	2015-01-07	11:02:38	19:02:38	138	1	0	?	?	?	?	?	?	?	?	?	?	?	?	?	?	?	NULL	NULL	NULL	NULL	CD	1	NULL	NULL	NULL	Trainb	NULL	NULL	NULL	TrainInterleaved	NULL	NULL	NULL	7 k	7 k	0	0	1
Implicit Decision	28036	1	<?xml version="1.0"?>\n<Clock xmlns:dt="urn:schemas-microsoft-com:datatypes"><Description dt:dt="string">E-Prime Primary Realtime Clock</Description><StartTime><Timestamp dt:dt="int">0</Timestamp><DateUtc dt:dt="string">2015-01-07T19:02:38Z</DateUtc></StartTime><FrequencyChanges><FrequencyChange><Frequency dt:dt="r8">2857441</Frequency><Timestamp dt:dt="r8">6500938607206</Timestamp><Current dt:dt…	60.001	1	-1641334841	2015-01-07	11:02:38	19:02:38	139	0	1	?	?	?	?	?	?	?	?	?	?	?	?	?	?	?	NULL	NULL	NULL	NULL	EF	0	NULL	NULL	NULL	Trainb	NULL	NULL	NULL	TrainInterleaved	NULL	NULL	NULL	0 r	0 r	0	1	0
Implicit Decision	28036	1	<?xml version="1.0"?>\n<Clock xmlns:dt="urn:schemas-microsoft-com:datatypes"><Description dt:dt="string">E-Prime Primary Realtime Clock</Description><StartTime><Timestamp dt:dt="int">0</Timestamp><DateUtc dt:dt="string">2015-01-07T19:02:38Z</DateUtc></StartTime><FrequencyChanges><FrequencyChange><Frequency dt:dt="r8">2857441</Frequency><Timestamp dt:dt="r8">6500938607206</Timestamp><Current dt:dt…	60.001	1	-1641334841	2015-01-07	11:02:38	19:02:38	140	0	0	?	?	?	?	?	?	?	?	?	?	?	?	?	?	?	NULL	NULL	NULL	NULL	AB	1	NULL	NULL	NULL	Trainb	NULL	NULL	NULL	TrainInterleaved	NULL	NULL	NULL	c s	c s	0	0	1
Implicit Decision	28036	1	<?xml version="1.0"?>\n<Clock xmlns:dt="urn:schemas-microsoft-com:datatypes"><Description dt:dt="string">E-Prime Primary Realtime Clock</Description><StartTime><Timestamp dt:dt="int">0</Timestamp><DateUtc dt:dt="string">2015-01-07T19:02:38Z</DateUtc></StartTime><FrequencyChanges><FrequencyChange><Frequency dt:dt="r8">2857441</Frequency><Timestamp dt:dt="r8">6500938607206</Timestamp><Current dt:dt…	60.001	1	-1641334841	2015-01-07	11:02:38	19:02:38	141	1	0	?	?	?	?	?	?	?	?	?	?	?	?	?	?	?	NULL	NULL	NULL	NULL	EF	1	NULL	NULL	NULL	Trainb	NULL	NULL	NULL	TrainInterleaved	NULL	NULL	NULL	r 0	r 0	1	0	0
Implicit Decision	28036	1	<?xml version="1.0"?>\n<Clock xmlns:dt="urn:schemas-microsoft-com:datatypes"><Description dt:dt="string">E-Prime Primary Realtime Clock</Description><StartTime><Timestamp dt:dt="int">0</Timestamp><DateUtc dt:dt="string">2015-01-07T19:02:38Z</DateUtc></StartTime><FrequencyChanges><FrequencyChange><Frequency dt:dt="r8">2857441</Frequency><Timestamp dt:dt="r8">6500938607206</Timestamp><Current dt:dt…	60.001	1	-1641334841	2015-01-07	11:02:38	19:02:38	142	0	1	?	?	?	?	?	?	?	?	?	?	?	?	?	?	?	NULL	NULL	NULL	NULL	AB	0	NULL	NULL	NULL	Trainb	NULL	NULL	NULL	TrainInterleaved	NULL	NULL	NULL	s c	s c	0	1	0
Implicit Decision	28036	1	<?xml version="1.0"?>\n<Clock xmlns:dt="urn:schemas-microsoft-com:datatypes"><Description dt:dt="string">E-Prime Primary Realtime Clock</Description><StartTime><Timestamp dt:dt="int">0</Timestamp><DateUtc dt:dt="string">2015-01-07T19:02:38Z</DateUtc></StartTime><FrequencyChanges><FrequencyChange><Frequency dt:dt="r8">2857441</Frequency><Timestamp dt:dt="r8">6500938607206</Timestamp><Current dt:dt…	60.001	1	-1641334841	2015-01-07	11:02:38	19:02:38	143	0	0	?	?	?	?	?	?	?	?	?	?	?	?	?	?	?	NULL	NULL	NULL	NULL	CD	1	NULL	NULL	NULL	Trainb	NULL	NULL	NULL	TrainInterleaved	NULL	NULL	NULL	k 7	k 7	0	0	1
Implicit Decision	28036	1	<?xml version="1.0"?>\n<Clock xmlns:dt="urn:schemas-microsoft-com:datatypes"><Description dt:dt="string">E-Prime Primary Realtime Clock</Description><StartTime><Timestamp dt:dt="int">0</Timestamp><DateUtc dt:dt="string">2015-01-07T19:02:38Z</DateUtc></StartTime><FrequencyChanges><FrequencyChange><Frequency dt:dt="r8">2857441</Frequency><Timestamp dt:dt="r8">6500938607206</Timestamp><Current dt:dt…	60.001	1	-1641334841	2015-01-07	11:02:38	19:02:38	144	0	0	?	?	?	?	?	?	?	?	?	?	?	?	?	?	?	NULL	NULL	NULL	NULL	EF	1	NULL	NULL	NULL	Trainb	NULL	NULL	NULL	TrainInterleaved	NULL	NULL	NULL	0 r	0 r	1	0	0
Implicit Decision	28036	1	<?xml version="1.0"?>\n<Clock xmlns:dt="urn:schemas-microsoft-com:datatypes"><Description dt:dt="string">E-Prime Primary Realtime Clock</Description><StartTime><Timestamp dt:dt="int">0</Timestamp><DateUtc dt:dt="string">2015-01-07T19:02:38Z</DateUtc></StartTime><FrequencyChanges><FrequencyChange><Frequency dt:dt="r8">2857441</Frequency><Timestamp dt:dt="r8">6500938607206</Timestamp><Current dt:dt…	60.001	1	-1641334841	2015-01-07	11:02:38	19:02:38	145	1	1	?	?	?	?	?	?	?	?	?	?	?	?	?	?	?	NULL	NULL	NULL	NULL	AB	0	NULL	NULL	NULL	Trainb	NULL	NULL	NULL	TrainInterleaved	NULL	NULL	NULL	c s	c s	0	1	0
Implicit Decision	28036	1	<?xml version="1.0"?>\n<Clock xmlns:dt="urn:schemas-microsoft-com:datatypes"><Description dt:dt="string">E-Prime Primary Realtime Clock</Description><StartTime><Timestamp dt:dt="int">0</Timestamp><DateUtc dt:dt="string">2015-01-07T19:02:38Z</DateUtc></StartTime><FrequencyChanges><FrequencyChange><Frequency dt:dt="r8">2857441</Frequency><Timestamp dt:dt="r8">6500938607206</Timestamp><Current dt:dt…	60.001	1	-1641334841	2015-01-07	11:02:38	19:02:38	146	0	1	?	?	?	?	?	?	?	?	?	?	?	?	?	?	?	NULL	NULL	NULL	NULL	CD	0	NULL	NULL	NULL	Trainb	NULL	NULL	NULL	TrainInterleaved	NULL	NULL	NULL	7 k	7 k	0	1	0
Implicit Decision	28036	1	<?xml version="1.0"?>\n<Clock xmlns:dt="urn:schemas-microsoft-com:datatypes"><Description dt:dt="string">E-Prime Primary Realtime Clock</Description><StartTime><Timestamp dt:dt="int">0</Timestamp><DateUtc dt:dt="string">2015-01-07T19:02:38Z</DateUtc></StartTime><FrequencyChanges><FrequencyChange><Frequency dt:dt="r8">2857441</Frequency><Timestamp dt:dt="r8">6500938607206</Timestamp><Current dt:dt…	60.001	1	-1641334841	2015-01-07	11:02:38	19:02:38	147	0	1	?	?	?	?	?	?	?	?	?	?	?	?	?	?	?	NULL	NULL	NULL	NULL	CD	0	NULL	NULL	NULL	Trainb	NULL	NULL	NULL	TrainInterleaved	NULL	NULL	NULL	k 7	k 7	1	1	1
Implicit Decision	28036	1	<?xml version="1.0"?>\n<Clock xmlns:dt="urn:schemas-microsoft-com:datatypes"><Description dt:dt="string">E-Prime Primary Realtime Clock</Description><StartTime><Timestamp dt:dt="int">0</Timestamp><DateUtc dt:dt="string">2015-01-07T19:02:38Z</DateUtc></StartTime><FrequencyChanges><FrequencyChange><Frequency dt:dt="r8">2857441</Frequency><Timestamp dt:dt="r8">6500938607206</Timestamp><Current dt:dt…	60.001	1	-1641334841	2015-01-07	11:02:38	19:02:38	148	0	1	?	?	?	?	?	?	?	?	?	?	?	?	?	?	?	NULL	NULL	NULL	NULL	EF	0	NULL	NULL	NULL	Trainb	NULL	NULL	NULL	TrainInterleaved	NULL	NULL	NULL	r 0	r 0	1	1	1
Implicit Decision	28036	1	<?xml version="1.0"?>\n<Clock xmlns:dt="urn:schemas-microsoft-com:datatypes"><Description dt:dt="string">E-Prime Primary Realtime Clock</Description><StartTime><Timestamp dt:dt="int">0</Timestamp><DateUtc dt:dt="string">2015-01-07T19:02:38Z</DateUtc></StartTime><FrequencyChanges><FrequencyChange><Frequency dt:dt="r8">2857441</Frequency><Timestamp dt:dt="r8">6500938607206</Timestamp><Current dt:dt…	60.001	1	-1641334841	2015-01-07	11:02:38	19:02:38	149	0	1	?	?	?	?	?	?	?	?	?	?	?	?	?	?	?	NULL	NULL	NULL	NULL	AB	0	NULL	NULL	NULL	Trainb	NULL	NULL	NULL	TrainInterleaved	NULL	NULL	NULL	s c	s c	0	1	0
Implicit Decision	28036	1	<?xml version="1.0"?>\n<Clock xmlns:dt="urn:schemas-microsoft-com:datatypes"><Description dt:dt="string">E-Prime Primary Realtime Clock</Description><StartTime><Timestamp dt:dt="int">0</Timestamp><DateUtc dt:dt="string">2015-01-07T19:02:38Z</DateUtc></StartTime><FrequencyChanges><FrequencyChange><Frequency dt:dt="r8">2857441</Frequency><Timestamp dt:dt="r8">6500938607206</Timestamp><Current dt:dt…	60.001	1	-1641334841	2015-01-07	11:02:38	19:02:38	150	0	1	?	?	?	?	?	?	?	?	?	?	?	?	?	?	?	NULL	NULL	NULL	NULL	EF	0	NULL	NULL	NULL	Trainb	NULL	NULL	NULL	TrainInterleaved	NULL	NULL	NULL	0 r	0 r	0	1	0
Implicit Decision	28036	1	<?xml version="1.0"?>\n<Clock xmlns:dt="urn:schemas-microsoft-com:datatypes"><Description dt:dt="string">E-Prime Primary Realtime Clock</Description><StartTime><Timestamp dt:dt="int">0</Timestamp><DateUtc dt:dt="string">2015-01-07T19:02:38Z</DateUtc></StartTime><FrequencyChanges><FrequencyChange><Frequency dt:dt="r8">2857441</Frequency><Timestamp dt:dt="r8">6500938607206</Timestamp><Current dt:dt…	60.001	1	-1641334841	2015-01-07	11:02:38	19:02:38	151	1	0	?	?	?	?	?	?	?	?	?	?	?	?	?	?	?	NULL	NULL	NULL	NULL	AB	1	NULL	NULL	NULL	Trainb	NULL	NULL	NULL	TrainInterleaved	NULL	NULL	NULL	c s	c s	1	0	0
Implicit Decision	28036	1	<?xml version="1.0"?>\n<Clock xmlns:dt="urn:schemas-microsoft-com:datatypes"><Description dt:dt="string">E-Prime Primary Realtime Clock</Description><StartTime><Timestamp dt:dt="int">0</Timestamp><DateUtc dt:dt="string">2015-01-07T19:02:38Z</DateUtc></StartTime><FrequencyChanges><FrequencyChange><Frequency dt:dt="r8">2857441</Frequency><Timestamp dt:dt="r8">6500938607206</Timestamp><Current dt:dt…	60.001	1	-1641334841	2015-01-07	11:02:38	19:02:38	152	0	1	?	?	?	?	?	?	?	?	?	?	?	?	?	?	?	NULL	NULL	NULL	NULL	CD	0	NULL	NULL	NULL	Trainb	NULL	NULL	NULL	TrainInterleaved	NULL	NULL	NULL	7 k	7 k	0	1	0
Implicit Decision	28036	1	<?xml version="1.0"?>\n<Clock xmlns:dt="urn:schemas-microsoft-com:datatypes"><Description dt:dt="string">E-Prime Primary Realtime Clock</Description><StartTime><Timestamp dt:dt="int">0</Timestamp><DateUtc dt:dt="string">2015-01-07T19:02:38Z</DateUtc></StartTime><FrequencyChanges><FrequencyChange><Frequency dt:dt="r8">2857441</Frequency><Timestamp dt:dt="r8">6500938607206</Timestamp><Current dt:dt…	60.001	1	-1641334841	2015-01-07	11:02:38	19:02:38	153	0	1	?	?	?	?	?	?	?	?	?	?	?	?	?	?	?	NULL	NULL	NULL	NULL	CD	0	NULL	NULL	NULL	Trainb	NULL	NULL	NULL	TrainInterleaved	NULL	NULL	NULL	k 7	k 7	1	1	1
Implicit Decision	28036	1	<?xml version="1.0"?>\n<Clock xmlns:dt="urn:schemas-microsoft-com:datatypes"><Description dt:dt="string">E-Prime Primary Realtime Clock</Description><StartTime><Timestamp dt:dt="int">0</Timestamp><DateUtc dt:dt="string">2015-01-07T19:02:38Z</DateUtc></StartTime><FrequencyChanges><FrequencyChange><Frequency dt:dt="r8">2857441</Frequency><Timestamp dt:dt="r8">6500938607206</Timestamp><Current dt:dt…	60.001	1	-1641334841	2015-01-07	11:02:38	19:02:38	154	0	0	?	?	?	?	?	?	?	?	?	?	?	?	?	?	?	NULL	NULL	NULL	NULL	AB	1	NULL	NULL	NULL	Trainb	NULL	NULL	NULL	TrainInterleaved	NULL	NULL	NULL	s c	s c	1	0	0
Implicit Decision	28036	1	<?xml version="1.0"?>\n<Clock xmlns:dt="urn:schemas-microsoft-com:datatypes"><Description dt:dt="string">E-Prime Primary Realtime Clock</Description><StartTime><Timestamp dt:dt="int">0</Timestamp><DateUtc dt:dt="string">2015-01-07T19:02:38Z</DateUtc></StartTime><FrequencyChanges><FrequencyChange><Frequency dt:dt="r8">2857441</Frequency><Timestamp dt:dt="r8">6500938607206</Timestamp><Current dt:dt…	60.001	1	-1641334841	2015-01-07	11:02:38	19:02:38	155	0	0	?	?	?	?	?	?	?	?	?	?	?	?	?	?	?	NULL	NULL	NULL	NULL	EF	1	NULL	NULL	NULL	Trainb	NULL	NULL	NULL	TrainInterleaved	NULL	NULL	NULL	r 0	r 0	0	0	1
Implicit Decision	28036	1	<?xml version="1.0"?>\n<Clock xmlns:dt="urn:schemas-microsoft-com:datatypes"><Description dt:dt="string">E-Prime Primary Realtime Clock</Description><StartTime><Timestamp dt:dt="int">0</Timestamp><DateUtc dt:dt="string">2015-01-07T19:02:38Z</DateUtc></StartTime><FrequencyChanges><FrequencyChange><Frequency dt:dt="r8">2857441</Frequency><Timestamp dt:dt="r8">6500938607206</Timestamp><Current dt:dt…	60.001	1	-1641334841	2015-01-07	11:02:38	19:02:38	156	1	1	?	?	?	?	?	?	?	?	?	?	?	?	?	?	?	NULL	NULL	NULL	NULL	AB	0	NULL	NULL	NULL	Trainb	NULL	NULL	NULL	TrainInterleaved	NULL	NULL	NULL	c s	c s	0	1	0
Implicit Decision	28036	1	<?xml version="1.0"?>\n<Clock xmlns:dt="urn:schemas-microsoft-com:datatypes"><Description dt:dt="string">E-Prime Primary Realtime Clock</Description><StartTime><Timestamp dt:dt="int">0</Timestamp><DateUtc dt:dt="string">2015-01-07T19:02:38Z</DateUtc></StartTime><FrequencyChanges><FrequencyChange><Frequency dt:dt="r8">2857441</Frequency><Timestamp dt:dt="r8">6500938607206</Timestamp><Current dt:dt…	60.001	1	-1641334841	2015-01-07	11:02:38	19:02:38	157	1	0	?	?	?	?	?	?	?	?	?	?	?	?	?	?	?	NULL	NULL	NULL	NULL	CD	1	NULL	NULL	NULL	Trainb	NULL	NULL	NULL	TrainInterleaved	NULL	NULL	NULL	7 k	7 k	0	0	1
Implicit Decision	28036	1	<?xml version="1.0"?>\n<Clock xmlns:dt="urn:schemas-microsoft-com:datatypes"><Description dt:dt="string">E-Prime Primary Realtime Clock</Description><StartTime><Timestamp dt:dt="int">0</Timestamp><DateUtc dt:dt="string">2015-01-07T19:02:38Z</DateUtc></StartTime><FrequencyChanges><FrequencyChange><Frequency dt:dt="r8">2857441</Frequency><Timestamp dt:dt="r8">6500938607206</Timestamp><Current dt:dt…	60.001	1	-1641334841	2015-01-07	11:02:38	19:02:38	158	0	1	?	?	?	?	?	?	?	?	?	?	?	?	?	?	?	NULL	NULL	NULL	NULL	EF	0	NULL	NULL	NULL	Trainb	NULL	NULL	NULL	TrainInterleaved	NULL	NULL	NULL	0 r	0 r	0	1	0
Implicit Decision	28036	1	<?xml version="1.0"?>\n<Clock xmlns:dt="urn:schemas-microsoft-com:datatypes"><Description dt:dt="string">E-Prime Primary Realtime Clock</Description><StartTime><Timestamp dt:dt="int">0</Timestamp><DateUtc dt:dt="string">2015-01-07T19:02:38Z</DateUtc></StartTime><FrequencyChanges><FrequencyChange><Frequency dt:dt="r8">2857441</Frequency><Timestamp dt:dt="r8">6500938607206</Timestamp><Current dt:dt…	60.001	1	-1641334841	2015-01-07	11:02:38	19:02:38	159	0	0	?	?	?	?	?	?	?	?	?	?	?	?	?	?	?	NULL	NULL	NULL	NULL	CD	1	NULL	NULL	NULL	Trainb	NULL	NULL	NULL	TrainInterleaved	NULL	NULL	NULL	k 7	k 7	0	0	1
Implicit Decision	28036	1	<?xml version="1.0"?>\n<Clock xmlns:dt="urn:schemas-microsoft-com:datatypes"><Description dt:dt="string">E-Prime Primary Realtime Clock</Description><StartTime><Timestamp dt:dt="int">0</Timestamp><DateUtc dt:dt="string">2015-01-07T19:02:38Z</DateUtc></StartTime><FrequencyChanges><FrequencyChange><Frequency dt:dt="r8">2857441</Frequency><Timestamp dt:dt="r8">6500938607206</Timestamp><Current dt:dt…	60.001	1	-1641334841	2015-01-07	11:02:38	19:02:38	160	0	1	?	?	?	?	?	?	?	?	?	?	?	?	?	?	?	NULL	NULL	NULL	NULL	EF	0	NULL	NULL	NULL	Trainb	NULL	NULL	NULL	TrainInterleaved	NULL	NULL	NULL	r 0	r 0	1	1	1
Implicit Decision	28036	1	<?xml version="1.0"?>\n<Clock xmlns:dt="urn:schemas-microsoft-com:datatypes"><Description dt:dt="string">E-Prime Primary Realtime Clock</Description><StartTime><Timestamp dt:dt="int">0</Timestamp><DateUtc dt:dt="string">2015-01-07T19:02:38Z</DateUtc></StartTime><FrequencyChanges><FrequencyChange><Frequency dt:dt="r8">2857441</Frequency><Timestamp dt:dt="r8">6500938607206</Timestamp><Current dt:dt…	60.001	1	-1641334841	2015-01-07	11:02:38	19:02:38	161	0	0	?	?	?	?	?	?	?	?	?	?	?	?	?	?	?	NULL	NULL	NULL	NULL	AB	1	NULL	NULL	NULL	Trainb	NULL	NULL	NULL	TrainInterleaved	NULL	NULL	NULL	s c	s c	1	0	0
Implicit Decision	28036	1	<?xml version="1.0"?>\n<Clock xmlns:dt="urn:schemas-microsoft-com:datatypes"><Description dt:dt="string">E-Prime Primary Realtime Clock</Description><StartTime><Timestamp dt:dt="int">0</Timestamp><DateUtc dt:dt="string">2015-01-07T19:02:38Z</DateUtc></StartTime><FrequencyChanges><FrequencyChange><Frequency dt:dt="r8">2857441</Frequency><Timestamp dt:dt="r8">6500938607206</Timestamp><Current dt:dt…	60.001	1	-1641334841	2015-01-07	11:02:38	19:02:38	162	0	1	?	?	?	?	?	?	?	?	?	?	?	?	?	?	?	NULL	NULL	NULL	NULL	CD	0	NULL	NULL	NULL	Trainb	NULL	NULL	NULL	TrainInterleaved	NULL	NULL	NULL	7 k	7 k	0	1	0
Implicit Decision	28036	1	<?xml version="1.0"?>\n<Clock xmlns:dt="urn:schemas-microsoft-com:datatypes"><Description dt:dt="string">E-Prime Primary Realtime Clock</Description><StartTime><Timestamp dt:dt="int">0</Timestamp><DateUtc dt:dt="string">2015-01-07T19:02:38Z</DateUtc></StartTime><FrequencyChanges><FrequencyChange><Frequency dt:dt="r8">2857441</Frequency><Timestamp dt:dt="r8">6500938607206</Timestamp><Current dt:dt…	60.001	1	-1641334841	2015-01-07	11:02:38	19:02:38	163	0	0	?	?	?	?	?	?	?	?	?	?	?	?	?	?	?	NULL	NULL	NULL	NULL	EF	1	NULL	NULL	NULL	Trainb	NULL	NULL	NULL	TrainInterleaved	NULL	NULL	NULL	0 r	0 r	1	0	0
Implicit Decision	28036	1	<?xml version="1.0"?>\n<Clock xmlns:dt="urn:schemas-microsoft-com:datatypes"><Description dt:dt="string">E-Prime Primary Realtime Clock</Description><StartTime><Timestamp dt:dt="int">0</Timestamp><DateUtc dt:dt="string">2015-01-07T19:02:38Z</DateUtc></StartTime><FrequencyChanges><FrequencyChange><Frequency dt:dt="r8">2857441</Frequency><Timestamp dt:dt="r8">6500938607206</Timestamp><Current dt:dt…	60.001	1	-1641334841	2015-01-07	11:02:38	19:02:38	164	1	0	?	?	?	?	?	?	?	?	?	?	?	?	?	?	?	NULL	NULL	NULL	NULL	AB	1	NULL	NULL	NULL	Trainb	NULL	NULL	NULL	TrainInterleaved	NULL	NULL	NULL	c s	c s	1	0	0
Implicit Decision	28036	1	<?xml version="1.0"?>\n<Clock xmlns:dt="urn:schemas-microsoft-com:datatypes"><Description dt:dt="string">E-Prime Primary Realtime Clock</Description><StartTime><Timestamp dt:dt="int">0</Timestamp><DateUtc dt:dt="string">2015-01-07T19:02:38Z</DateUtc></StartTime><FrequencyChanges><FrequencyChange><Frequency dt:dt="r8">2857441</Frequency><Timestamp dt:dt="r8">6500938607206</Timestamp><Current dt:dt…	60.001	1	-1641334841	2015-01-07	11:02:38	19:02:38	165	0	0	?	?	?	?	?	?	?	?	?	?	?	?	?	?	?	NULL	NULL	NULL	NULL	EF	1	NULL	NULL	NULL	Trainb	NULL	NULL	NULL	TrainInterleaved	NULL	NULL	NULL	r 0	r 0	0	0	1
Implicit Decision	28036	1	<?xml version="1.0"?>\n<Clock xmlns:dt="urn:schemas-microsoft-com:datatypes"><Description dt:dt="string">E-Prime Primary Realtime Clock</Description><StartTime><Timestamp dt:dt="int">0</Timestamp><DateUtc dt:dt="string">2015-01-07T19:02:38Z</DateUtc></StartTime><FrequencyChanges><FrequencyChange><Frequency dt:dt="r8">2857441</Frequency><Timestamp dt:dt="r8">6500938607206</Timestamp><Current dt:dt…	60.001	1	-1641334841	2015-01-07	11:02:38	19:02:38	166	1	0	?	?	?	?	?	?	?	?	?	?	?	?	?	?	?	NULL	NULL	NULL	NULL	AB	1	NULL	NULL	NULL	Trainb	NULL	NULL	NULL	TrainInterleaved	NULL	NULL	NULL	s c	s c	0	0	1
Implicit Decision	28036	1	<?xml version="1.0"?>\n<Clock xmlns:dt="urn:schemas-microsoft-com:datatypes"><Description dt:dt="string">E-Prime Primary Realtime Clock</Description><StartTime><Timestamp dt:dt="int">0</Timestamp><DateUtc dt:dt="string">2015-01-07T19:02:38Z</DateUtc></StartTime><FrequencyChanges><FrequencyChange><Frequency dt:dt="r8">2857441</Frequency><Timestamp dt:dt="r8">6500938607206</Timestamp><Current dt:dt…	60.001	1	-1641334841	2015-01-07	11:02:38	19:02:38	167	1	1	?	?	?	?	?	?	?	?	?	?	?	?	?	?	?	NULL	NULL	NULL	NULL	CD	0	NULL	NULL	NULL	Trainb	NULL	NULL	NULL	TrainInterleaved	NULL	NULL	NULL	k 7	k 7	0	1	0
Implicit Decision	28036	1	<?xml version="1.0"?>\n<Clock xmlns:dt="urn:schemas-microsoft-com:datatypes"><Description dt:dt="string">E-Prime Primary Realtime Clock</Description><StartTime><Timestamp dt:dt="int">0</Timestamp><DateUtc dt:dt="string">2015-01-07T19:02:38Z</DateUtc></StartTime><FrequencyChanges><FrequencyChange><Frequency dt:dt="r8">2857441</Frequency><Timestamp dt:dt="r8">6500938607206</Timestamp><Current dt:dt…	60.001	1	-1641334841	2015-01-07	11:02:38	19:02:38	168	0	0	?	?	?	?	?	?	?	?	?	?	?	?	?	?	?	NULL	NULL	NULL	NULL	EF	1	NULL	NULL	NULL	Trainb	NULL	NULL	NULL	TrainInterleaved	NULL	NULL	NULL	0 r	0 r	1	0	0
Implicit Decision	28036	1	<?xml version="1.0"?>\n<Clock xmlns:dt="urn:schemas-microsoft-com:datatypes"><Description dt:dt="string">E-Prime Primary Realtime Clock</Description><StartTime><Timestamp dt:dt="int">0</Timestamp><DateUtc dt:dt="string">2015-01-07T19:02:38Z</DateUtc></StartTime><FrequencyChanges><FrequencyChange><Frequency dt:dt="r8">2857441</Frequency><Timestamp dt:dt="r8">6500938607206</Timestamp><Current dt:dt…	60.001	1	-1641334841	2015-01-07	11:02:38	19:02:38	169	0	1	?	?	?	?	?	?	?	?	?	?	?	?	?	?	?	NULL	NULL	NULL	NULL	CD	0	NULL	NULL	NULL	Trainb	NULL	NULL	NULL	TrainInterleaved	NULL	NULL	NULL	7 k	7 k	0	1	0
Implicit Decision	28036	1	<?xml version="1.0"?>\n<Clock xmlns:dt="urn:schemas-microsoft-com:datatypes"><Description dt:dt="string">E-Prime Primary Realtime Clock</Description><StartTime><Timestamp dt:dt="int">0</Timestamp><DateUtc dt:dt="string">2015-01-07T19:02:38Z</DateUtc></StartTime><FrequencyChanges><FrequencyChange><Frequency dt:dt="r8">2857441</Frequency><Timestamp dt:dt="r8">6500938607206</Timestamp><Current dt:dt…	60.001	1	-1641334841	2015-01-07	11:02:38	19:02:38	170	1	0	?	?	?	?	?	?	?	?	?	?	?	?	?	?	?	NULL	NULL	NULL	NULL	AB	1	NULL	NULL	NULL	Trainb	NULL	NULL	NULL	TrainInterleaved	NULL	NULL	NULL	c s	c s	1	0	0
Implicit Decision	28036	1	<?xml version="1.0"?>\n<Clock xmlns:dt="urn:schemas-microsoft-com:datatypes"><Description dt:dt="string">E-Prime Primary Realtime Clock</Description><StartTime><Timestamp dt:dt="int">0</Timestamp><DateUtc dt:dt="string">2015-01-07T19:02:38Z</DateUtc></StartTime><FrequencyChanges><FrequencyChange><Frequency dt:dt="r8">2857441</Frequency><Timestamp dt:dt="r8">6500938607206</Timestamp><Current dt:dt…	60.001	1	-1641334841	2015-01-07	11:02:38	19:02:38	171	0	0	?	?	?	?	?	?	?	?	?	?	?	?	?	?	?	NULL	NULL	NULL	NULL	EF	1	NULL	NULL	NULL	Trainb	NULL	NULL	NULL	TrainInterleaved	NULL	NULL	NULL	r 0	r 0	0	0	1
Implicit Decision	28036	1	<?xml version="1.0"?>\n<Clock xmlns:dt="urn:schemas-microsoft-com:datatypes"><Description dt:dt="string">E-Prime Primary Realtime Clock</Description><StartTime><Timestamp dt:dt="int">0</Timestamp><DateUtc dt:dt="string">2015-01-07T19:02:38Z</DateUtc></StartTime><FrequencyChanges><FrequencyChange><Frequency dt:dt="r8">2857441</Frequency><Timestamp dt:dt="r8">6500938607206</Timestamp><Current dt:dt…	60.001	1	-1641334841	2015-01-07	11:02:38	19:02:38	172	0	0	?	?	?	?	?	?	?	?	?	?	?	?	?	?	?	NULL	NULL	NULL	NULL	CD	1	NULL	NULL	NULL	Trainb	NULL	NULL	NULL	TrainInterleaved	NULL	NULL	NULL	k 7	k 7	0	0	1
Implicit Decision	28036	1	<?xml version="1.0"?>\n<Clock xmlns:dt="urn:schemas-microsoft-com:datatypes"><Description dt:dt="string">E-Prime Primary Realtime Clock</Description><StartTime><Timestamp dt:dt="int">0</Timestamp><DateUtc dt:dt="string">2015-01-07T19:02:38Z</DateUtc></StartTime><FrequencyChanges><FrequencyChange><Frequency dt:dt="r8">2857441</Frequency><Timestamp dt:dt="r8">6500938607206</Timestamp><Current dt:dt…	60.001	1	-1641334841	2015-01-07	11:02:38	19:02:38	173	0	1	?	?	?	?	?	?	?	?	?	?	?	?	?	?	?	NULL	NULL	NULL	NULL	AB	0	NULL	NULL	NULL	Trainb	NULL	NULL	NULL	TrainInterleaved	NULL	NULL	NULL	s c	s c	0	1	0
Implicit Decision	28036	1	<?xml version="1.0"?>\n<Clock xmlns:dt="urn:schemas-microsoft-com:datatypes"><Description dt:dt="string">E-Prime Primary Realtime Clock</Description><StartTime><Timestamp dt:dt="int">0</Timestamp><DateUtc dt:dt="string">2015-01-07T19:02:38Z</DateUtc></StartTime><FrequencyChanges><FrequencyChange><Frequency dt:dt="r8">2857441</Frequency><Timestamp dt:dt="r8">6500938607206</Timestamp><Current dt:dt…	60.001	1	-1641334841	2015-01-07	11:02:38	19:02:38	174	0	1	?	?	?	?	?	?	?	?	?	?	?	?	?	?	?	NULL	NULL	NULL	NULL	EF	0	NULL	NULL	NULL	Trainb	NULL	NULL	NULL	TrainInterleaved	NULL	NULL	NULL	0 r	0 r	0	1	0
Implicit Decision	28036	1	<?xml version="1.0"?>\n<Clock xmlns:dt="urn:schemas-microsoft-com:datatypes"><Description dt:dt="string">E-Prime Primary Realtime Clock</Description><StartTime><Timestamp dt:dt="int">0</Timestamp><DateUtc dt:dt="string">2015-01-07T19:02:38Z</DateUtc></StartTime><FrequencyChanges><FrequencyChange><Frequency dt:dt="r8">2857441</Frequency><Timestamp dt:dt="r8">6500938607206</Timestamp><Current dt:dt…	60.001	1	-1641334841	2015-01-07	11:02:38	19:02:38	175	1	1	?	?	?	?	?	?	?	?	?	?	?	?	?	?	?	NULL	NULL	NULL	NULL	CD	0	NULL	NULL	NULL	Trainb	NULL	NULL	NULL	TrainInterleaved	NULL	NULL	NULL	7 k	7 k	1	1	1
Implicit Decision	28036	1	<?xml version="1.0"?>\n<Clock xmlns:dt="urn:schemas-microsoft-com:datatypes"><Description dt:dt="string">E-Prime Primary Realtime Clock</Description><StartTime><Timestamp dt:dt="int">0</Timestamp><DateUtc dt:dt="string">2015-01-07T19:02:38Z</DateUtc></StartTime><FrequencyChanges><FrequencyChange><Frequency dt:dt="r8">2857441</Frequency><Timestamp dt:dt="r8">6500938607206</Timestamp><Current dt:dt…	60.001	1	-1641334841	2015-01-07	11:02:38	19:02:38	176	1	0	?	?	?	?	?	?	?	?	?	?	?	?	?	?	?	NULL	NULL	NULL	NULL	AB	1	NULL	NULL	NULL	Trainb	NULL	NULL	NULL	TrainInterleaved	NULL	NULL	NULL	c s	c s	1	0	0
Implicit Decision	28036	1	<?xml version="1.0"?>\n<Clock xmlns:dt="urn:schemas-microsoft-com:datatypes"><Description dt:dt="string">E-Prime Primary Realtime Clock</Description><StartTime><Timestamp dt:dt="int">0</Timestamp><DateUtc dt:dt="string">2015-01-07T19:02:38Z</DateUtc></StartTime><FrequencyChanges><FrequencyChange><Frequency dt:dt="r8">2857441</Frequency><Timestamp dt:dt="r8">6500938607206</Timestamp><Current dt:dt…	60.001	1	-1641334841	2015-01-07	11:02:38	19:02:38	177	0	1	?	?	?	?	?	?	?	?	?	?	?	?	?	?	?	NULL	NULL	NULL	NULL	EF	0	NULL	NULL	NULL	Trainb	NULL	NULL	NULL	TrainInterleaved	NULL	NULL	NULL	r 0	r 0	1	1	1
Implicit Decision	28036	1	<?xml version="1.0"?>\n<Clock xmlns:dt="urn:schemas-microsoft-com:datatypes"><Description dt:dt="string">E-Prime Primary Realtime Clock</Description><StartTime><Timestamp dt:dt="int">0</Timestamp><DateUtc dt:dt="string">2015-01-07T19:02:38Z</DateUtc></StartTime><FrequencyChanges><FrequencyChange><Frequency dt:dt="r8">2857441</Frequency><Timestamp dt:dt="r8">6500938607206</Timestamp><Current dt:dt…	60.001	1	-1641334841	2015-01-07	11:02:38	19:02:38	178	1	1	?	?	?	?	?	?	?	?	?	?	?	?	?	?	?	NULL	NULL	NULL	NULL	CD	0	NULL	NULL	NULL	Trainb	NULL	NULL	NULL	TrainInterleaved	NULL	NULL	NULL	k 7	k 7	0	1	0
Implicit Decision	28036	1	<?xml version="1.0"?>\n<Clock xmlns:dt="urn:schemas-microsoft-com:datatypes"><Description dt:dt="string">E-Prime Primary Realtime Clock</Description><StartTime><Timestamp dt:dt="int">0</Timestamp><DateUtc dt:dt="string">2015-01-07T19:02:38Z</DateUtc></StartTime><FrequencyChanges><FrequencyChange><Frequency dt:dt="r8">2857441</Frequency><Timestamp dt:dt="r8">6500938607206</Timestamp><Current dt:dt…	60.001	1	-1641334841	2015-01-07	11:02:38	19:02:38	179	1	0	?	?	?	?	?	?	?	?	?	?	?	?	?	?	?	NULL	NULL	NULL	NULL	AB	1	NULL	NULL	NULL	Trainb	NULL	NULL	NULL	TrainInterleaved	NULL	NULL	NULL	s c	s c	0	0	1
Implicit Decision	28036	1	<?xml version="1.0"?>\n<Clock xmlns:dt="urn:schemas-microsoft-com:datatypes"><Description dt:dt="string">E-Prime Primary Realtime Clock</Description><StartTime><Timestamp dt:dt="int">0</Timestamp><DateUtc dt:dt="string">2015-01-07T19:02:38Z</DateUtc></StartTime><FrequencyChanges><FrequencyChange><Frequency dt:dt="r8">2857441</Frequency><Timestamp dt:dt="r8">6500938607206</Timestamp><Current dt:dt…	60.001	1	-1641334841	2015-01-07	11:02:38	19:02:38	180	0	1	?	?	?	?	?	?	?	?	?	?	?	?	?	?	?	NULL	NULL	NULL	NULL	CD	0	NULL	NULL	NULL	Trainb	NULL	NULL	NULL	TrainInterleaved	NULL	NULL	NULL	7 k	7 k	0	1	0
Implicit Decision	28036	1	<?xml version="1.0"?>\n<Clock xmlns:dt="urn:schemas-microsoft-com:datatypes"><Description dt:dt="string">E-Prime Primary Realtime Clock</Description><StartTime><Timestamp dt:dt="int">0</Timestamp><DateUtc dt:dt="string">2015-01-07T19:02:38Z</DateUtc></StartTime><FrequencyChanges><FrequencyChange><Frequency dt:dt="r8">2857441</Frequency><Timestamp dt:dt="r8">6500938607206</Timestamp><Current dt:dt…	60.001	1	-1641334841	2015-01-07	11:02:38	19:02:38	181	0	0	?	?	?	?	?	?	?	?	?	?	?	?	?	?	?	NULL	NULL	NULL	NULL	EF	1	NULL	NULL	NULL	Trainb	NULL	NULL	NULL	TrainInterleaved	NULL	NULL	NULL	0 r	0 r	1	0	0
Implicit Decision	28036	1	<?xml version="1.0"?>\n<Clock xmlns:dt="urn:schemas-microsoft-com:datatypes"><Description dt:dt="string">E-Prime Primary Realtime Clock</Description><StartTime><Timestamp dt:dt="int">0</Timestamp><DateUtc dt:dt="string">2015-01-07T19:02:38Z</DateUtc></StartTime><FrequencyChanges><FrequencyChange><Frequency dt:dt="r8">2857441</Frequency><Timestamp dt:dt="r8">6500938607206</Timestamp><Current dt:dt…	60.001	1	-1641334841	2015-01-07	11:02:38	19:02:38	182	1	0	?	?	?	?	?	?	?	?	?	?	?	?	?	?	?	NULL	NULL	NULL	NULL	AB	1	NULL	NULL	NULL	Trainb	NULL	NULL	NULL	TrainInterleaved	NULL	NULL	NULL	c s	c s	1	0	0
Implicit Decision	28036	1	<?xml version="1.0"?>\n<Clock xmlns:dt="urn:schemas-microsoft-com:datatypes"><Description dt:dt="string">E-Prime Primary Realtime Clock</Description><StartTime><Timestamp dt:dt="int">0</Timestamp><DateUtc dt:dt="string">2015-01-07T19:02:38Z</DateUtc></StartTime><FrequencyChanges><FrequencyChange><Frequency dt:dt="r8">2857441</Frequency><Timestamp dt:dt="r8">6500938607206</Timestamp><Current dt:dt…	60.001	1	-1641334841	2015-01-07	11:02:38	19:02:38	183	1	1	?	?	?	?	?	?	?	?	?	?	?	?	?	?	?	NULL	NULL	NULL	NULL	AB	0	NULL	NULL	NULL	Trainb	NULL	NULL	NULL	TrainInterleaved	NULL	NULL	NULL	s c	s c	1	1	1
Implicit Decision	28036	1	<?xml version="1.0"?>\n<Clock xmlns:dt="urn:schemas-microsoft-com:datatypes"><Description dt:dt="string">E-Prime Primary Realtime Clock</Description><StartTime><Timestamp dt:dt="int">0</Timestamp><DateUtc dt:dt="string">2015-01-07T19:02:38Z</DateUtc></StartTime><FrequencyChanges><FrequencyChange><Frequency dt:dt="r8">2857441</Frequency><Timestamp dt:dt="r8">6500938607206</Timestamp><Current dt:dt…	60.001	1	-1641334841	2015-01-07	11:02:38	19:02:38	184	0	1	?	?	?	?	?	?	?	?	?	?	?	?	?	?	?	NULL	NULL	NULL	NULL	CD	0	NULL	NULL	NULL	Trainb	NULL	NULL	NULL	TrainInterleaved	NULL	NULL	NULL	k 7	k 7	1	1	1
Implicit Decision	28036	1	<?xml version="1.0"?>\n<Clock xmlns:dt="urn:schemas-microsoft-com:datatypes"><Description dt:dt="string">E-Prime Primary Realtime Clock</Description><StartTime><Timestamp dt:dt="int">0</Timestamp><DateUtc dt:dt="string">2015-01-07T19:02:38Z</DateUtc></StartTime><FrequencyChanges><FrequencyChange><Frequency dt:dt="r8">2857441</Frequency><Timestamp dt:dt="r8">6500938607206</Timestamp><Current dt:dt…	60.001	1	-1641334841	2015-01-07	11:02:38	19:02:38	185	0	0	?	?	?	?	?	?	?	?	?	?	?	?	?	?	?	NULL	NULL	NULL	NULL	EF	1	NULL	NULL	NULL	Trainb	NULL	NULL	NULL	TrainInterleaved	NULL	NULL	NULL	r 0	r 0	0	0	1
Implicit Decision	28036	1	<?xml version="1.0"?>\n<Clock xmlns:dt="urn:schemas-microsoft-com:datatypes"><Description dt:dt="string">E-Prime Primary Realtime Clock</Description><StartTime><Timestamp dt:dt="int">0</Timestamp><DateUtc dt:dt="string">2015-01-07T19:02:38Z</DateUtc></StartTime><FrequencyChanges><FrequencyChange><Frequency dt:dt="r8">2857441</Frequency><Timestamp dt:dt="r8">6500938607206</Timestamp><Current dt:dt…	60.001	1	-1641334841	2015-01-07	11:02:38	19:02:38	186	1	0	?	?	?	?	?	?	?	?	?	?	?	?	?	?	?	NULL	NULL	NULL	NULL	AB	1	NULL	NULL	NULL	Trainb	NULL	NULL	NULL	TrainInterleaved	NULL	NULL	NULL	c s	c s	1	0	0
Implicit Decision	28036	1	<?xml version="1.0"?>\n<Clock xmlns:dt="urn:schemas-microsoft-com:datatypes"><Description dt:dt="string">E-Prime Primary Realtime Clock</Description><StartTime><Timestamp dt:dt="int">0</Timestamp><DateUtc dt:dt="string">2015-01-07T19:02:38Z</DateUtc></StartTime><FrequencyChanges><FrequencyChange><Frequency dt:dt="r8">2857441</Frequency><Timestamp dt:dt="r8">6500938607206</Timestamp><Current dt:dt…	60.001	1	-1641334841	2015-01-07	11:02:38	19:02:38	187	0	1	?	?	?	?	?	?	?	?	?	?	?	?	?	?	?	NULL	NULL	NULL	NULL	EF	0	NULL	NULL	NULL	Trainb	NULL	NULL	NULL	TrainInterleaved	NULL	NULL	NULL	0 r	0 r	0	1	0
Implicit Decision	28036	1	<?xml version="1.0"?>\n<Clock xmlns:dt="urn:schemas-microsoft-com:datatypes"><Description dt:dt="string">E-Prime Primary Realtime Clock</Description><StartTime><Timestamp dt:dt="int">0</Timestamp><DateUtc dt:dt="string">2015-01-07T19:02:38Z</DateUtc></StartTime><FrequencyChanges><FrequencyChange><Frequency dt:dt="r8">2857441</Frequency><Timestamp dt:dt="r8">6500938607206</Timestamp><Current dt:dt…	60.001	1	-1641334841	2015-01-07	11:02:38	19:02:38	188	0	0	?	?	?	?	?	?	?	?	?	?	?	?	?	?	?	NULL	NULL	NULL	NULL	CD	1	NULL	NULL	NULL	Trainb	NULL	NULL	NULL	TrainInterleaved	NULL	NULL	NULL	7 k	7 k	1	0	0
Implicit Decision	28036	1	<?xml version="1.0"?>\n<Clock xmlns:dt="urn:schemas-microsoft-com:datatypes"><Description dt:dt="string">E-Prime Primary Realtime Clock</Description><StartTime><Timestamp dt:dt="int">0</Timestamp><DateUtc dt:dt="string">2015-01-07T19:02:38Z</DateUtc></StartTime><FrequencyChanges><FrequencyChange><Frequency dt:dt="r8">2857441</Frequency><Timestamp dt:dt="r8">6500938607206</Timestamp><Current dt:dt…	60.001	1	-1641334841	2015-01-07	11:02:38	19:02:38	189	0	0	?	?	?	?	?	?	?	?	?	?	?	?	?	?	?	NULL	NULL	NULL	NULL	EF	1	NULL	NULL	NULL	Trainb	NULL	NULL	NULL	TrainInterleaved	NULL	NULL	NULL	r 0	r 0	0	0	1
Implicit Decision	28036	1	<?xml version="1.0"?>\n<Clock xmlns:dt="urn:schemas-microsoft-com:datatypes"><Description dt:dt="string">E-Prime Primary Realtime Clock</Description><StartTime><Timestamp dt:dt="int">0</Timestamp><DateUtc dt:dt="string">2015-01-07T19:02:38Z</DateUtc></StartTime><FrequencyChanges><FrequencyChange><Frequency dt:dt="r8">2857441</Frequency><Timestamp dt:dt="r8">6500938607206</Timestamp><Current dt:dt…	60.001	1	-1641334841	2015-01-07	11:02:38	19:02:38	190	0	1	?	?	?	?	?	?	?	?	?	?	?	?	?	?	?	NULL	NULL	NULL	NULL	AB	0	NULL	NULL	NULL	Trainb	NULL	NULL	NULL	TrainInterleaved	NULL	NULL	NULL	s c	s c	0	1	0
Implicit Decision	28036	1	<?xml version="1.0"?>\n<Clock xmlns:dt="urn:schemas-microsoft-com:datatypes"><Description dt:dt="string">E-Prime Primary Realtime Clock</Description><StartTime><Timestamp dt:dt="int">0</Timestamp><DateUtc dt:dt="string">2015-01-07T19:02:38Z</DateUtc></StartTime><FrequencyChanges><FrequencyChange><Frequency dt:dt="r8">2857441</Frequency><Timestamp dt:dt="r8">6500938607206</Timestamp><Current dt:dt…	60.001	1	-1641334841	2015-01-07	11:02:38	19:02:38	191	0	1	?	?	?	?	?	?	?	?	?	?	?	?	?	?	?	NULL	NULL	NULL	NULL	CD	0	NULL	NULL	NULL	Trainb	NULL	NULL	NULL	TrainInterleaved	NULL	NULL	NULL	k 7	k 7	1	1	1
Implicit Decision	28036	1	<?xml version="1.0"?>\n<Clock xmlns:dt="urn:schemas-microsoft-com:datatypes"><Description dt:dt="string">E-Prime Primary Realtime Clock</Description><StartTime><Timestamp dt:dt="int">0</Timestamp><DateUtc dt:dt="string">2015-01-07T19:02:38Z</DateUtc></StartTime><FrequencyChanges><FrequencyChange><Frequency dt:dt="r8">2857441</Frequency><Timestamp dt:dt="r8">6500938607206</Timestamp><Current dt:dt…	60.001	1	-1641334841	2015-01-07	11:02:38	19:02:38	192	NULL	NULL	NULL	NULL	NULL	NULL	NULL	NULL	NULL	NULL	NULL	NULL	NULL	NULL	NULL	NULL	NULL	NULL	NULL	NULL	NULL	1	NULL	NULL	NULL	NULL	Rest4	1	3	3	RestbeforeTest	NULL	NULL	NULL	NULL	NULL	NULL	NULL	NULL
Implicit Decision	28036	1	<?xml version="1.0"?>\n<Clock xmlns:dt="urn:schemas-microsoft-com:datatypes"><Description dt:dt="string">E-Prime Primary Realtime Clock</Description><StartTime><Timestamp dt:dt="int">0</Timestamp><DateUtc dt:dt="string">2015-01-07T19:02:38Z</DateUtc></StartTime><FrequencyChanges><FrequencyChange><Frequency dt:dt="r8">2857441</Frequency><Timestamp dt:dt="r8">6500938607206</Timestamp><Current dt:dt…	60.001	1	-1641334841	2015-01-07	11:02:38	19:02:38	193	1	0	?	?	?	?	?	?	?	?	?	?	?	?	?	?	?	NULL	NULL	NULL	NULL	AB	1	NULL	NULL	NULL	Trainb	NULL	NULL	NULL	TrainInterleaved	NULL	NULL	NULL	c s	c s	1	0	0
Implicit Decision	28036	1	<?xml version="1.0"?>\n<Clock xmlns:dt="urn:schemas-microsoft-com:datatypes"><Description dt:dt="string">E-Prime Primary Realtime Clock</Description><StartTime><Timestamp dt:dt="int">0</Timestamp><DateUtc dt:dt="string">2015-01-07T19:02:38Z</DateUtc></StartTime><FrequencyChanges><FrequencyChange><Frequency dt:dt="r8">2857441</Frequency><Timestamp dt:dt="r8">6500938607206</Timestamp><Current dt:dt…	60.001	1	-1641334841	2015-01-07	11:02:38	19:02:38	194	0	1	?	?	?	?	?	?	?	?	?	?	?	?	?	?	?	NULL	NULL	NULL	NULL	EF	0	NULL	NULL	NULL	Trainb	NULL	NULL	NULL	TrainInterleaved	NULL	NULL	NULL	0 r	0 r	0	1	0
Implicit Decision	28036	1	<?xml version="1.0"?>\n<Clock xmlns:dt="urn:schemas-microsoft-com:datatypes"><Description dt:dt="string">E-Prime Primary Realtime Clock</Description><StartTime><Timestamp dt:dt="int">0</Timestamp><DateUtc dt:dt="string">2015-01-07T19:02:38Z</DateUtc></StartTime><FrequencyChanges><FrequencyChange><Frequency dt:dt="r8">2857441</Frequency><Timestamp dt:dt="r8">6500938607206</Timestamp><Current dt:dt…	60.001	1	-1641334841	2015-01-07	11:02:38	19:02:38	195	1	0	?	?	?	?	?	?	?	?	?	?	?	?	?	?	?	NULL	NULL	NULL	NULL	CD	1	NULL	NULL	NULL	Trainb	NULL	NULL	NULL	TrainInterleaved	NULL	NULL	NULL	7 k	7 k	0	0	1
Implicit Decision	28036	1	<?xml version="1.0"?>\n<Clock xmlns:dt="urn:schemas-microsoft-com:datatypes"><Description dt:dt="string">E-Prime Primary Realtime Clock</Description><StartTime><Timestamp dt:dt="int">0</Timestamp><DateUtc dt:dt="string">2015-01-07T19:02:38Z</DateUtc></StartTime><FrequencyChanges><FrequencyChange><Frequency dt:dt="r8">2857441</Frequency><Timestamp dt:dt="r8">6500938607206</Timestamp><Current dt:dt…	60.001	1	-1641334841	2015-01-07	11:02:38	19:02:38	196	0	0	?	?	?	?	?	?	?	?	?	?	?	?	?	?	?	NULL	NULL	NULL	NULL	CD	1	NULL	NULL	NULL	Trainb	NULL	NULL	NULL	TrainInterleaved	NULL	NULL	NULL	k 7	k 7	0	0	1
Implicit Decision	28036	1	<?xml version="1.0"?>\n<Clock xmlns:dt="urn:schemas-microsoft-com:datatypes"><Description dt:dt="string">E-Prime Primary Realtime Clock</Description><StartTime><Timestamp dt:dt="int">0</Timestamp><DateUtc dt:dt="string">2015-01-07T19:02:38Z</DateUtc></StartTime><FrequencyChanges><FrequencyChange><Frequency dt:dt="r8">2857441</Frequency><Timestamp dt:dt="r8">6500938607206</Timestamp><Current dt:dt…	60.001	1	-1641334841	2015-01-07	11:02:38	19:02:38	197	0	0	?	?	?	?	?	?	?	?	?	?	?	?	?	?	?	NULL	NULL	NULL	NULL	EF	1	NULL	NULL	NULL	Trainb	NULL	NULL	NULL	TrainInterleaved	NULL	NULL	NULL	r 0	r 0	0	0	1
Implicit Decision	28036	1	<?xml version="1.0"?>\n<Clock xmlns:dt="urn:schemas-microsoft-com:datatypes"><Description dt:dt="string">E-Prime Primary Realtime Clock</Description><StartTime><Timestamp dt:dt="int">0</Timestamp><DateUtc dt:dt="string">2015-01-07T19:02:38Z</DateUtc></StartTime><FrequencyChanges><FrequencyChange><Frequency dt:dt="r8">2857441</Frequency><Timestamp dt:dt="r8">6500938607206</Timestamp><Current dt:dt…	60.001	1	-1641334841	2015-01-07	11:02:38	19:02:38	198	1	0	?	?	?	?	?	?	?	?	?	?	?	?	?	?	?	NULL	NULL	NULL	NULL	AB	1	NULL	NULL	NULL	Trainb	NULL	NULL	NULL	TrainInterleaved	NULL	NULL	NULL	s c	s c	0	0	1
Implicit Decision	28036	1	<?xml version="1.0"?>\n<Clock xmlns:dt="urn:schemas-microsoft-com:datatypes"><Description dt:dt="string">E-Prime Primary Realtime Clock</Description><StartTime><Timestamp dt:dt="int">0</Timestamp><DateUtc dt:dt="string">2015-01-07T19:02:38Z</DateUtc></StartTime><FrequencyChanges><FrequencyChange><Frequency dt:dt="r8">2857441</Frequency><Timestamp dt:dt="r8">6500938607206</Timestamp><Current dt:dt…	60.001	1	-1641334841	2015-01-07	11:02:38	19:02:38	199	0	0	?	?	?	?	?	?	?	?	?	?	?	?	?	?	?	NULL	NULL	NULL	NULL	CD	1	NULL	NULL	NULL	Trainb	NULL	NULL	NULL	TrainInterleaved	NULL	NULL	NULL	7 k	7 k	1	0	0
Implicit Decision	28036	1	<?xml version="1.0"?>\n<Clock xmlns:dt="urn:schemas-microsoft-com:datatypes"><Description dt:dt="string">E-Prime Primary Realtime Clock</Description><StartTime><Timestamp dt:dt="int">0</Timestamp><DateUtc dt:dt="string">2015-01-07T19:02:38Z</DateUtc></StartTime><FrequencyChanges><FrequencyChange><Frequency dt:dt="r8">2857441</Frequency><Timestamp dt:dt="r8">6500938607206</Timestamp><Current dt:dt…	60.001	1	-1641334841	2015-01-07	11:02:38	19:02:38	200	1	0	?	?	?	?	?	?	?	?	?	?	?	?	?	?	?	NULL	NULL	NULL	NULL	AB	1	NULL	NULL	NULL	Trainb	NULL	NULL	NULL	TrainInterleaved	NULL	NULL	NULL	c s	c s	1	0	0
Implicit Decision	28036	1	<?xml version="1.0"?>\n<Clock xmlns:dt="urn:schemas-microsoft-com:datatypes"><Description dt:dt="string">E-Prime Primary Realtime Clock</Description><StartTime><Timestamp dt:dt="int">0</Timestamp><DateUtc dt:dt="string">2015-01-07T19:02:38Z</DateUtc></StartTime><FrequencyChanges><FrequencyChange><Frequency dt:dt="r8">2857441</Frequency><Timestamp dt:dt="r8">6500938607206</Timestamp><Current dt:dt…	60.001	1	-1641334841	2015-01-07	11:02:38	19:02:38	201	0	0	?	?	?	?	?	?	?	?	?	?	?	?	?	?	?	NULL	NULL	NULL	NULL	EF	1	NULL	NULL	NULL	Trainb	NULL	NULL	NULL	TrainInterleaved	NULL	NULL	NULL	0 r	0 r	1	0	0
Implicit Decision	28036	1	<?xml version="1.0"?>\n<Clock xmlns:dt="urn:schemas-microsoft-com:datatypes"><Description dt:dt="string">E-Prime Primary Realtime Clock</Description><StartTime><Timestamp dt:dt="int">0</Timestamp><DateUtc dt:dt="string">2015-01-07T19:02:38Z</DateUtc></StartTime><FrequencyChanges><FrequencyChange><Frequency dt:dt="r8">2857441</Frequency><Timestamp dt:dt="r8">6500938607206</Timestamp><Current dt:dt…	60.001	1	-1641334841	2015-01-07	11:02:38	19:02:38	202	0	0	?	?	?	?	?	?	?	?	?	?	?	?	?	?	?	NULL	NULL	NULL	NULL	EF	1	NULL	NULL	NULL	Trainb	NULL	NULL	NULL	TrainInterleaved	NULL	NULL	NULL	r 0	r 0	0	0	1
Implicit Decision	28036	1	<?xml version="1.0"?>\n<Clock xmlns:dt="urn:schemas-microsoft-com:datatypes"><Description dt:dt="string">E-Prime Primary Realtime Clock</Description><StartTime><Timestamp dt:dt="int">0</Timestamp><DateUtc dt:dt="string">2015-01-07T19:02:38Z</DateUtc></StartTime><FrequencyChanges><FrequencyChange><Frequency dt:dt="r8">2857441</Frequency><Timestamp dt:dt="r8">6500938607206</Timestamp><Current dt:dt…	60.001	1	-1641334841	2015-01-07	11:02:38	19:02:38	203	1	1	?	?	?	?	?	?	?	?	?	?	?	?	?	?	?	NULL	NULL	NULL	NULL	AB	0	NULL	NULL	NULL	Trainb	NULL	NULL	NULL	TrainInterleaved	NULL	NULL	NULL	s c	s c	1	1	1
Implicit Decision	28036	1	<?xml version="1.0"?>\n<Clock xmlns:dt="urn:schemas-microsoft-com:datatypes"><Description dt:dt="string">E-Prime Primary Realtime Clock</Description><StartTime><Timestamp dt:dt="int">0</Timestamp><DateUtc dt:dt="string">2015-01-07T19:02:38Z</DateUtc></StartTime><FrequencyChanges><FrequencyChange><Frequency dt:dt="r8">2857441</Frequency><Timestamp dt:dt="r8">6500938607206</Timestamp><Current dt:dt…	60.001	1	-1641334841	2015-01-07	11:02:38	19:02:38	204	1	1	?	?	?	?	?	?	?	?	?	?	?	?	?	?	?	NULL	NULL	NULL	NULL	CD	0	NULL	NULL	NULL	Trainb	NULL	NULL	NULL	TrainInterleaved	NULL	NULL	NULL	k 7	k 7	0	1	0
Implicit Decision	28036	1	<?xml version="1.0"?>\n<Clock xmlns:dt="urn:schemas-microsoft-com:datatypes"><Description dt:dt="string">E-Prime Primary Realtime Clock</Description><StartTime><Timestamp dt:dt="int">0</Timestamp><DateUtc dt:dt="string">2015-01-07T19:02:38Z</DateUtc></StartTime><FrequencyChanges><FrequencyChange><Frequency dt:dt="r8">2857441</Frequency><Timestamp dt:dt="r8">6500938607206</Timestamp><Current dt:dt…	60.001	1	-1641334841	2015-01-07	11:02:38	19:02:38	205	0	1	?	?	?	?	?	?	?	?	?	?	?	?	?	?	?	NULL	NULL	NULL	NULL	CD	0	NULL	NULL	NULL	Trainb	NULL	NULL	NULL	TrainInterleaved	NULL	NULL	NULL	7 k	7 k	0	1	0
Implicit Decision	28036	1	<?xml version="1.0"?>\n<Clock xmlns:dt="urn:schemas-microsoft-com:datatypes"><Description dt:dt="string">E-Prime Primary Realtime Clock</Description><StartTime><Timestamp dt:dt="int">0</Timestamp><DateUtc dt:dt="string">2015-01-07T19:02:38Z</DateUtc></StartTime><FrequencyChanges><FrequencyChange><Frequency dt:dt="r8">2857441</Frequency><Timestamp dt:dt="r8">6500938607206</Timestamp><Current dt:dt…	60.001	1	-1641334841	2015-01-07	11:02:38	19:02:38	206	1	1	?	?	?	?	?	?	?	?	?	?	?	?	?	?	?	NULL	NULL	NULL	NULL	EF	0	NULL	NULL	NULL	Trainb	NULL	NULL	NULL	TrainInterleaved	NULL	NULL	NULL	0 r	0 r	1	1	1
Implicit Decision	28036	1	<?xml version="1.0"?>\n<Clock xmlns:dt="urn:schemas-microsoft-com:datatypes"><Description dt:dt="string">E-Prime Primary Realtime Clock</Description><StartTime><Timestamp dt:dt="int">0</Timestamp><DateUtc dt:dt="string">2015-01-07T19:02:38Z</DateUtc></StartTime><FrequencyChanges><FrequencyChange><Frequency dt:dt="r8">2857441</Frequency><Timestamp dt:dt="r8">6500938607206</Timestamp><Current dt:dt…	60.001	1	-1641334841	2015-01-07	11:02:38	19:02:38	207	1	0	?	?	?	?	?	?	?	?	?	?	?	?	?	?	?	NULL	NULL	NULL	NULL	AB	1	NULL	NULL	NULL	Trainb	NULL	NULL	NULL	TrainInterleaved	NULL	NULL	NULL	c s	c s	1	0	0
Implicit Decision	28036	1	<?xml version="1.0"?>\n<Clock xmlns:dt="urn:schemas-microsoft-com:datatypes"><Description dt:dt="string">E-Prime Primary Realtime Clock</Description><StartTime><Timestamp dt:dt="int">0</Timestamp><DateUtc dt:dt="string">2015-01-07T19:02:38Z</DateUtc></StartTime><FrequencyChanges><FrequencyChange><Frequency dt:dt="r8">2857441</Frequency><Timestamp dt:dt="r8">6500938607206</Timestamp><Current dt:dt…	60.001	1	-1641334841	2015-01-07	11:02:38	19:02:38	208	0	0	?	?	?	?	?	?	?	?	?	?	?	?	?	?	?	NULL	NULL	NULL	NULL	CD	1	NULL	NULL	NULL	Trainb	NULL	NULL	NULL	TrainInterleaved	NULL	NULL	NULL	k 7	k 7	0	0	1
Implicit Decision	28036	1	<?xml version="1.0"?>\n<Clock xmlns:dt="urn:schemas-microsoft-com:datatypes"><Description dt:dt="string">E-Prime Primary Realtime Clock</Description><StartTime><Timestamp dt:dt="int">0</Timestamp><DateUtc dt:dt="string">2015-01-07T19:02:38Z</DateUtc></StartTime><FrequencyChanges><FrequencyChange><Frequency dt:dt="r8">2857441</Frequency><Timestamp dt:dt="r8">6500938607206</Timestamp><Current dt:dt…	60.001	1	-1641334841	2015-01-07	11:02:38	19:02:38	209	0	1	?	?	?	?	?	?	?	?	?	?	?	?	?	?	?	NULL	NULL	NULL	NULL	EF	0	NULL	NULL	NULL	Trainb	NULL	NULL	NULL	TrainInterleaved	NULL	NULL	NULL	r 0	r 0	1	1	1
Implicit Decision	28036	1	<?xml version="1.0"?>\n<Clock xmlns:dt="urn:schemas-microsoft-com:datatypes"><Description dt:dt="string">E-Prime Primary Realtime Clock</Description><StartTime><Timestamp dt:dt="int">0</Timestamp><DateUtc dt:dt="string">2015-01-07T19:02:38Z</DateUtc></StartTime><FrequencyChanges><FrequencyChange><Frequency dt:dt="r8">2857441</Frequency><Timestamp dt:dt="r8">6500938607206</Timestamp><Current dt:dt…	60.001	1	-1641334841	2015-01-07	11:02:38	19:02:38	210	1	1	?	?	?	?	?	?	?	?	?	?	?	?	?	?	?	NULL	NULL	NULL	NULL	AB	0	NULL	NULL	NULL	Trainb	NULL	NULL	NULL	TrainInterleaved	NULL	NULL	NULL	s c	s c	1	1	1
Implicit Decision	28036	1	<?xml version="1.0"?>\n<Clock xmlns:dt="urn:schemas-microsoft-com:datatypes"><Description dt:dt="string">E-Prime Primary Realtime Clock</Description><StartTime><Timestamp dt:dt="int">0</Timestamp><DateUtc dt:dt="string">2015-01-07T19:02:38Z</DateUtc></StartTime><FrequencyChanges><FrequencyChange><Frequency dt:dt="r8">2857441</Frequency><Timestamp dt:dt="r8">6500938607206</Timestamp><Current dt:dt…	60.001	1	-1641334841	2015-01-07	11:02:38	19:02:38	211	0	0	?	?	?	?	?	?	?	?	?	?	?	?	?	?	?	NULL	NULL	NULL	NULL	CD	1	NULL	NULL	NULL	Trainb	NULL	NULL	NULL	TrainInterleaved	NULL	NULL	NULL	7 k	7 k	1	0	0
Implicit Decision	28036	1	<?xml version="1.0"?>\n<Clock xmlns:dt="urn:schemas-microsoft-com:datatypes"><Description dt:dt="string">E-Prime Primary Realtime Clock</Description><StartTime><Timestamp dt:dt="int">0</Timestamp><DateUtc dt:dt="string">2015-01-07T19:02:38Z</DateUtc></StartTime><FrequencyChanges><FrequencyChange><Frequency dt:dt="r8">2857441</Frequency><Timestamp dt:dt="r8">6500938607206</Timestamp><Current dt:dt…	60.001	1	-1641334841	2015-01-07	11:02:38	19:02:38	212	1	1	?	?	?	?	?	?	?	?	?	?	?	?	?	?	?	NULL	NULL	NULL	NULL	EF	0	NULL	NULL	NULL	Trainb	NULL	NULL	NULL	TrainInterleaved	NULL	NULL	NULL	0 r	0 r	1	1	1
Implicit Decision	28036	1	<?xml version="1.0"?>\n<Clock xmlns:dt="urn:schemas-microsoft-com:datatypes"><Description dt:dt="string">E-Prime Primary Realtime Clock</Description><StartTime><Timestamp dt:dt="int">0</Timestamp><DateUtc dt:dt="string">2015-01-07T19:02:38Z</DateUtc></StartTime><FrequencyChanges><FrequencyChange><Frequency dt:dt="r8">2857441</Frequency><Timestamp dt:dt="r8">6500938607206</Timestamp><Current dt:dt…	60.001	1	-1641334841	2015-01-07	11:02:38	19:02:38	213	1	1	?	?	?	?	?	?	?	?	?	?	?	?	?	?	?	NULL	NULL	NULL	NULL	AB	0	NULL	NULL	NULL	Trainb	NULL	NULL	NULL	TrainInterleaved	NULL	NULL	NULL	c s	c s	0	1	0
Implicit Decision	28036	1	<?xml version="1.0"?>\n<Clock xmlns:dt="urn:schemas-microsoft-com:datatypes"><Description dt:dt="string">E-Prime Primary Realtime Clock</Description><StartTime><Timestamp dt:dt="int">0</Timestamp><DateUtc dt:dt="string">2015-01-07T19:02:38Z</DateUtc></StartTime><FrequencyChanges><FrequencyChange><Frequency dt:dt="r8">2857441</Frequency><Timestamp dt:dt="r8">6500938607206</Timestamp><Current dt:dt…	60.001	1	-1641334841	2015-01-07	11:02:38	19:02:38	214	0	0	?	?	?	?	?	?	?	?	?	?	?	?	?	?	?	NULL	NULL	NULL	NULL	CD	1	NULL	NULL	NULL	Trainb	NULL	NULL	NULL	TrainInterleaved	NULL	NULL	NULL	k 7	k 7	0	0	1
Implicit Decision	28036	1	<?xml version="1.0"?>\n<Clock xmlns:dt="urn:schemas-microsoft-com:datatypes"><Description dt:dt="string">E-Prime Primary Realtime Clock</Description><StartTime><Timestamp dt:dt="int">0</Timestamp><DateUtc dt:dt="string">2015-01-07T19:02:38Z</DateUtc></StartTime><FrequencyChanges><FrequencyChange><Frequency dt:dt="r8">2857441</Frequency><Timestamp dt:dt="r8">6500938607206</Timestamp><Current dt:dt…	60.001	1	-1641334841	2015-01-07	11:02:38	19:02:38	215	0	1	?	?	?	?	?	?	?	?	?	?	?	?	?	?	?	NULL	NULL	NULL	NULL	AB	0	NULL	NULL	NULL	Trainb	NULL	NULL	NULL	TrainInterleaved	NULL	NULL	NULL	s c	s c	0	1	0
Implicit Decision	28036	1	<?xml version="1.0"?>\n<Clock xmlns:dt="urn:schemas-microsoft-com:datatypes"><Description dt:dt="string">E-Prime Primary Realtime Clock</Description><StartTime><Timestamp dt:dt="int">0</Timestamp><DateUtc dt:dt="string">2015-01-07T19:02:38Z</DateUtc></StartTime><FrequencyChanges><FrequencyChange><Frequency dt:dt="r8">2857441</Frequency><Timestamp dt:dt="r8">6500938607206</Timestamp><Current dt:dt…	60.001	1	-1641334841	2015-01-07	11:02:38	19:02:38	216	0	1	?	?	?	?	?	?	?	?	?	?	?	?	?	?	?	NULL	NULL	NULL	NULL	EF	0	NULL	NULL	NULL	Trainb	NULL	NULL	NULL	TrainInterleaved	NULL	NULL	NULL	r 0	r 0	1	1	1
Implicit Decision	28036	1	<?xml version="1.0"?>\n<Clock xmlns:dt="urn:schemas-microsoft-com:datatypes"><Description dt:dt="string">E-Prime Primary Realtime Clock</Description><StartTime><Timestamp dt:dt="int">0</Timestamp><DateUtc dt:dt="string">2015-01-07T19:02:38Z</DateUtc></StartTime><FrequencyChanges><FrequencyChange><Frequency dt:dt="r8">2857441</Frequency><Timestamp dt:dt="r8">6500938607206</Timestamp><Current dt:dt…	60.001	1	-1641334841	2015-01-07	11:02:38	19:02:38	217	0	0	?	?	?	?	?	?	?	?	?	?	?	?	?	?	?	NULL	NULL	NULL	NULL	AB	1	NULL	NULL	NULL	Trainb	NULL	NULL	NULL	TrainInterleaved	NULL	NULL	NULL	c s	c s	0	0	1
Implicit Decision	28036	1	<?xml version="1.0"?>\n<Clock xmlns:dt="urn:schemas-microsoft-com:datatypes"><Description dt:dt="string">E-Prime Primary Realtime Clock</Description><StartTime><Timestamp dt:dt="int">0</Timestamp><DateUtc dt:dt="string">2015-01-07T19:02:38Z</DateUtc></StartTime><FrequencyChanges><FrequencyChange><Frequency dt:dt="r8">2857441</Frequency><Timestamp dt:dt="r8">6500938607206</Timestamp><Current dt:dt…	60.001	1	-1641334841	2015-01-07	11:02:38	19:02:38	218	1	1	?	?	?	?	?	?	?	?	?	?	?	?	?	?	?	NULL	NULL	NULL	NULL	EF	0	NULL	NULL	NULL	Trainb	NULL	NULL	NULL	TrainInterleaved	NULL	NULL	NULL	0 r	0 r	1	1	1
Implicit Decision	28036	1	<?xml version="1.0"?>\n<Clock xmlns:dt="urn:schemas-microsoft-com:datatypes"><Description dt:dt="string">E-Prime Primary Realtime Clock</Description><StartTime><Timestamp dt:dt="int">0</Timestamp><DateUtc dt:dt="string">2015-01-07T19:02:38Z</DateUtc></StartTime><FrequencyChanges><FrequencyChange><Frequency dt:dt="r8">2857441</Frequency><Timestamp dt:dt="r8">6500938607206</Timestamp><Current dt:dt…	60.001	1	-1641334841	2015-01-07	11:02:38	19:02:38	219	1	1	?	?	?	?	?	?	?	?	?	?	?	?	?	?	?	NULL	NULL	NULL	NULL	CD	0	NULL	NULL	NULL	Trainb	NULL	NULL	NULL	TrainInterleaved	NULL	NULL	NULL	7 k	7 k	1	1	1
Implicit Decision	28036	1	<?xml version="1.0"?>\n<Clock xmlns:dt="urn:schemas-microsoft-com:datatypes"><Description dt:dt="string">E-Prime Primary Realtime Clock</Description><StartTime><Timestamp dt:dt="int">0</Timestamp><DateUtc dt:dt="string">2015-01-07T19:02:38Z</DateUtc></StartTime><FrequencyChanges><FrequencyChange><Frequency dt:dt="r8">2857441</Frequency><Timestamp dt:dt="r8">6500938607206</Timestamp><Current dt:dt…	60.001	1	-1641334841	2015-01-07	11:02:38	19:02:38	220	0	1	?	?	?	?	?	?	?	?	?	?	?	?	?	?	?	NULL	NULL	NULL	NULL	CD	0	NULL	NULL	NULL	Trainb	NULL	NULL	NULL	TrainInterleaved	NULL	NULL	NULL	k 7	k 7	1	1	1
Implicit Decision	28036	1	<?xml version="1.0"?>\n<Clock xmlns:dt="urn:schemas-microsoft-com:datatypes"><Description dt:dt="string">E-Prime Primary Realtime Clock</Description><StartTime><Timestamp dt:dt="int">0</Timestamp><DateUtc dt:dt="string">2015-01-07T19:02:38Z</DateUtc></StartTime><FrequencyChanges><FrequencyChange><Frequency dt:dt="r8">2857441</Frequency><Timestamp dt:dt="r8">6500938607206</Timestamp><Current dt:dt…	60.001	1	-1641334841	2015-01-07	11:02:38	19:02:38	221	1	1	?	?	?	?	?	?	?	?	?	?	?	?	?	?	?	NULL	NULL	NULL	NULL	AB	0	NULL	NULL	NULL	Trainb	NULL	NULL	NULL	TrainInterleaved	NULL	NULL	NULL	s c	s c	1	1	1
Implicit Decision	28036	1	<?xml version="1.0"?>\n<Clock xmlns:dt="urn:schemas-microsoft-com:datatypes"><Description dt:dt="string">E-Prime Primary Realtime Clock</Description><StartTime><Timestamp dt:dt="int">0</Timestamp><DateUtc dt:dt="string">2015-01-07T19:02:38Z</DateUtc></StartTime><FrequencyChanges><FrequencyChange><Frequency dt:dt="r8">2857441</Frequency><Timestamp dt:dt="r8">6500938607206</Timestamp><Current dt:dt…	60.001	1	-1641334841	2015-01-07	11:02:38	19:02:38	222	1	0	?	?	?	?	?	?	?	?	?	?	?	?	?	?	?	NULL	NULL	NULL	NULL	EF	1	NULL	NULL	NULL	Trainb	NULL	NULL	NULL	TrainInterleaved	NULL	NULL	NULL	r 0	r 0	1	0	0
Implicit Decision	28036	1	<?xml version="1.0"?>\n<Clock xmlns:dt="urn:schemas-microsoft-com:datatypes"><Description dt:dt="string">E-Prime Primary Realtime Clock</Description><StartTime><Timestamp dt:dt="int">0</Timestamp><DateUtc dt:dt="string">2015-01-07T19:02:38Z</DateUtc></StartTime><FrequencyChanges><FrequencyChange><Frequency dt:dt="r8">2857441</Frequency><Timestamp dt:dt="r8">6500938607206</Timestamp><Current dt:dt…	60.001	1	-1641334841	2015-01-07	11:02:38	19:02:38	223	0	1	?	?	?	?	?	?	?	?	?	?	?	?	?	?	?	NULL	NULL	NULL	NULL	CD	0	NULL	NULL	NULL	Trainb	NULL	NULL	NULL	TrainInterleaved	NULL	NULL	NULL	7 k	7 k	0	1	0
Implicit Decision	28036	1	<?xml version="1.0"?>\n<Clock xmlns:dt="urn:schemas-microsoft-com:datatypes"><Description dt:dt="string">E-Prime Primary Realtime Clock</Description><StartTime><Timestamp dt:dt="int">0</Timestamp><DateUtc dt:dt="string">2015-01-07T19:02:38Z</DateUtc></StartTime><FrequencyChanges><FrequencyChange><Frequency dt:dt="r8">2857441</Frequency><Timestamp dt:dt="r8">6500938607206</Timestamp><Current dt:dt…	60.001	1	-1641334841	2015-01-07	11:02:38	19:02:38	224	1	0	?	?	?	?	?	?	?	?	?	?	?	?	?	?	?	NULL	NULL	NULL	NULL	EF	1	NULL	NULL	NULL	Trainb	NULL	NULL	NULL	TrainInterleaved	NULL	NULL	NULL	0 r	0 r	0	0	1
Implicit Decision	28036	1	<?xml version="1.0"?>\n<Clock xmlns:dt="urn:schemas-microsoft-com:datatypes"><Description dt:dt="string">E-Prime Primary Realtime Clock</Description><StartTime><Timestamp dt:dt="int">0</Timestamp><DateUtc dt:dt="string">2015-01-07T19:02:38Z</DateUtc></StartTime><FrequencyChanges><FrequencyChange><Frequency dt:dt="r8">2857441</Frequency><Timestamp dt:dt="r8">6500938607206</Timestamp><Current dt:dt…	60.001	1	-1641334841	2015-01-07	11:02:38	19:02:38	225	1	0	?	?	?	?	?	?	?	?	?	?	?	?	?	?	?	NULL	NULL	NULL	NULL	AB	1	NULL	NULL	NULL	Trainb	NULL	NULL	NULL	TrainInterleaved	NULL	NULL	NULL	c s	c s	1	0	0
Implicit Decision	28036	1	<?xml version="1.0"?>\n<Clock xmlns:dt="urn:schemas-microsoft-com:datatypes"><Description dt:dt="string">E-Prime Primary Realtime Clock</Description><StartTime><Timestamp dt:dt="int">0</Timestamp><DateUtc dt:dt="string">2015-01-07T19:02:38Z</DateUtc></StartTime><FrequencyChanges><FrequencyChange><Frequency dt:dt="r8">2857441</Frequency><Timestamp dt:dt="r8">6500938607206</Timestamp><Current dt:dt…	60.001	1	-1641334841	2015-01-07	11:02:38	19:02:38	226	1	1	?	?	?	?	?	?	?	?	?	?	?	?	?	?	?	NULL	NULL	NULL	NULL	AB	0	NULL	NULL	NULL	Trainb	NULL	NULL	NULL	TrainInterleaved	NULL	NULL	NULL	s c	s c	1	1	1
Implicit Decision	28036	1	<?xml version="1.0"?>\n<Clock xmlns:dt="urn:schemas-microsoft-com:datatypes"><Description dt:dt="string">E-Prime Primary Realtime Clock</Description><StartTime><Timestamp dt:dt="int">0</Timestamp><DateUtc dt:dt="string">2015-01-07T19:02:38Z</DateUtc></StartTime><FrequencyChanges><FrequencyChange><Frequency dt:dt="r8">2857441</Frequency><Timestamp dt:dt="r8">6500938607206</Timestamp><Current dt:dt…	60.001	1	-1641334841	2015-01-07	11:02:38	19:02:38	227	0	1	?	?	?	?	?	?	?	?	?	?	?	?	?	?	?	NULL	NULL	NULL	NULL	EF	0	NULL	NULL	NULL	Trainb	NULL	NULL	NULL	TrainInterleaved	NULL	NULL	NULL	r 0	r 0	1	1	1
Implicit Decision	28036	1	<?xml version="1.0"?>\n<Clock xmlns:dt="urn:schemas-microsoft-com:datatypes"><Description dt:dt="string">E-Prime Primary Realtime Clock</Description><StartTime><Timestamp dt:dt="int">0</Timestamp><DateUtc dt:dt="string">2015-01-07T19:02:38Z</DateUtc></StartTime><FrequencyChanges><FrequencyChange><Frequency dt:dt="r8">2857441</Frequency><Timestamp dt:dt="r8">6500938607206</Timestamp><Current dt:dt…	60.001	1	-1641334841	2015-01-07	11:02:38	19:02:38	228	0	1	?	?	?	?	?	?	?	?	?	?	?	?	?	?	?	NULL	NULL	NULL	NULL	CD	0	NULL	NULL	NULL	Trainb	NULL	NULL	NULL	TrainInterleaved	NULL	NULL	NULL	k 7	k 7	1	1	1
Implicit Decision	28036	1	<?xml version="1.0"?>\n<Clock xmlns:dt="urn:schemas-microsoft-com:datatypes"><Description dt:dt="string">E-Prime Primary Realtime Clock</Description><StartTime><Timestamp dt:dt="int">0</Timestamp><DateUtc dt:dt="string">2015-01-07T19:02:38Z</DateUtc></StartTime><FrequencyChanges><FrequencyChange><Frequency dt:dt="r8">2857441</Frequency><Timestamp dt:dt="r8">6500938607206</Timestamp><Current dt:dt…	60.001	1	-1641334841	2015-01-07	11:02:38	19:02:38	229	1	0	?	?	?	?	?	?	?	?	?	?	?	?	?	?	?	NULL	NULL	NULL	NULL	AB	1	NULL	NULL	NULL	Trainb	NULL	NULL	NULL	TrainInterleaved	NULL	NULL	NULL	c s	c s	1	0	0
Implicit Decision	28036	1	<?xml version="1.0"?>\n<Clock xmlns:dt="urn:schemas-microsoft-com:datatypes"><Description dt:dt="string">E-Prime Primary Realtime Clock</Description><StartTime><Timestamp dt:dt="int">0</Timestamp><DateUtc dt:dt="string">2015-01-07T19:02:38Z</DateUtc></StartTime><FrequencyChanges><FrequencyChange><Frequency dt:dt="r8">2857441</Frequency><Timestamp dt:dt="r8">6500938607206</Timestamp><Current dt:dt…	60.001	1	-1641334841	2015-01-07	11:02:38	19:02:38	230	1	0	?	?	?	?	?	?	?	?	?	?	?	?	?	?	?	NULL	NULL	NULL	NULL	CD	1	NULL	NULL	NULL	Trainb	NULL	NULL	NULL	TrainInterleaved	NULL	NULL	NULL	7 k	7 k	0	0	1
Implicit Decision	28036	1	<?xml version="1.0"?>\n<Clock xmlns:dt="urn:schemas-microsoft-com:datatypes"><Description dt:dt="string">E-Prime Primary Realtime Clock</Description><StartTime><Timestamp dt:dt="int">0</Timestamp><DateUtc dt:dt="string">2015-01-07T19:02:38Z</DateUtc></StartTime><FrequencyChanges><FrequencyChange><Frequency dt:dt="r8">2857441</Frequency><Timestamp dt:dt="r8">6500938607206</Timestamp><Current dt:dt…	60.001	1	-1641334841	2015-01-07	11:02:38	19:02:38	231	0	0	?	?	?	?	?	?	?	?	?	?	?	?	?	?	?	NULL	NULL	NULL	NULL	EF	1	NULL	NULL	NULL	Trainb	NULL	NULL	NULL	TrainInterleaved	NULL	NULL	NULL	0 r	0 r	1	0	0
Implicit Decision	28036	1	<?xml version="1.0"?>\n<Clock xmlns:dt="urn:schemas-microsoft-com:datatypes"><Description dt:dt="string">E-Prime Primary Realtime Clock</Description><StartTime><Timestamp dt:dt="int">0</Timestamp><DateUtc dt:dt="string">2015-01-07T19:02:38Z</DateUtc></StartTime><FrequencyChanges><FrequencyChange><Frequency dt:dt="r8">2857441</Frequency><Timestamp dt:dt="r8">6500938607206</Timestamp><Current dt:dt…	60.001	1	-1641334841	2015-01-07	11:02:38	19:02:38	232	1	0	?	?	?	?	?	?	?	?	?	?	?	?	?	?	?	NULL	NULL	NULL	NULL	AB	1	NULL	NULL	NULL	Trainb	NULL	NULL	NULL	TrainInterleaved	NULL	NULL	NULL	s c	s c	0	0	1
Implicit Decision	28036	1	<?xml version="1.0"?>\n<Clock xmlns:dt="urn:schemas-microsoft-com:datatypes"><Description dt:dt="string">E-Prime Primary Realtime Clock</Description><StartTime><Timestamp dt:dt="int">0</Timestamp><DateUtc dt:dt="string">2015-01-07T19:02:38Z</DateUtc></StartTime><FrequencyChanges><FrequencyChange><Frequency dt:dt="r8">2857441</Frequency><Timestamp dt:dt="r8">6500938607206</Timestamp><Current dt:dt…	60.001	1	-1641334841	2015-01-07	11:02:38	19:02:38	233	1	0	?	?	?	?	?	?	?	?	?	?	?	?	?	?	?	NULL	NULL	NULL	NULL	EF	1	NULL	NULL	NULL	Trainb	NULL	NULL	NULL	TrainInterleaved	NULL	NULL	NULL	r 0	r 0	1	0	0
Implicit Decision	28036	1	<?xml version="1.0"?>\n<Clock xmlns:dt="urn:schemas-microsoft-com:datatypes"><Description dt:dt="string">E-Prime Primary Realtime Clock</Description><StartTime><Timestamp dt:dt="int">0</Timestamp><DateUtc dt:dt="string">2015-01-07T19:02:38Z</DateUtc></StartTime><FrequencyChanges><FrequencyChange><Frequency dt:dt="r8">2857441</Frequency><Timestamp dt:dt="r8">6500938607206</Timestamp><Current dt:dt…	60.001	1	-1641334841	2015-01-07	11:02:38	19:02:38	234	0	0	?	?	?	?	?	?	?	?	?	?	?	?	?	?	?	NULL	NULL	NULL	NULL	CD	1	NULL	NULL	NULL	Trainb	NULL	NULL	NULL	TrainInterleaved	NULL	NULL	NULL	k 7	k 7	0	0	1
Implicit Decision	28036	1	<?xml version="1.0"?>\n<Clock xmlns:dt="urn:schemas-microsoft-com:datatypes"><Description dt:dt="string">E-Prime Primary Realtime Clock</Description><StartTime><Timestamp dt:dt="int">0</Timestamp><DateUtc dt:dt="string">2015-01-07T19:02:38Z</DateUtc></StartTime><FrequencyChanges><FrequencyChange><Frequency dt:dt="r8">2857441</Frequency><Timestamp dt:dt="r8">6500938607206</Timestamp><Current dt:dt…	60.001	1	-1641334841	2015-01-07	11:02:38	19:02:38	235	0	1	?	?	?	?	?	?	?	?	?	?	?	?	?	?	?	NULL	NULL	NULL	NULL	EF	0	NULL	NULL	NULL	Trainb	NULL	NULL	NULL	TrainInterleaved	NULL	NULL	NULL	0 r	0 r	0	1	0
Implicit Decision	28036	1	<?xml version="1.0"?>\n<Clock xmlns:dt="urn:schemas-microsoft-com:datatypes"><Description dt:dt="string">E-Prime Primary Realtime Clock</Description><StartTime><Timestamp dt:dt="int">0</Timestamp><DateUtc dt:dt="string">2015-01-07T19:02:38Z</DateUtc></StartTime><FrequencyChanges><FrequencyChange><Frequency dt:dt="r8">2857441</Frequency><Timestamp dt:dt="r8">6500938607206</Timestamp><Current dt:dt…	60.001	1	-1641334841	2015-01-07	11:02:38	19:02:38	236	1	1	?	?	?	?	?	?	?	?	?	?	?	?	?	?	?	NULL	NULL	NULL	NULL	CD	0	NULL	NULL	NULL	Trainb	NULL	NULL	NULL	TrainInterleaved	NULL	NULL	NULL	7 k	7 k	1	1	1
Implicit Decision	28036	1	<?xml version="1.0"?>\n<Clock xmlns:dt="urn:schemas-microsoft-com:datatypes"><Description dt:dt="string">E-Prime Primary Realtime Clock</Description><StartTime><Timestamp dt:dt="int">0</Timestamp><DateUtc dt:dt="string">2015-01-07T19:02:38Z</DateUtc></StartTime><FrequencyChanges><FrequencyChange><Frequency dt:dt="r8">2857441</Frequency><Timestamp dt:dt="r8">6500938607206</Timestamp><Current dt:dt…	60.001	1	-1641334841	2015-01-07	11:02:38	19:02:38	237	0	1	?	?	?	?	?	?	?	?	?	?	?	?	?	?	?	NULL	NULL	NULL	NULL	AB	0	NULL	NULL	NULL	Trainb	NULL	NULL	NULL	TrainInterleaved	NULL	NULL	NULL	c s	c s	1	1	1
Implicit Decision	28036	1	<?xml version="1.0"?>\n<Clock xmlns:dt="urn:schemas-microsoft-com:datatypes"><Description dt:dt="string">E-Prime Primary Realtime Clock</Description><StartTime><Timestamp dt:dt="int">0</Timestamp><DateUtc dt:dt="string">2015-01-07T19:02:38Z</DateUtc></StartTime><FrequencyChanges><FrequencyChange><Frequency dt:dt="r8">2857441</Frequency><Timestamp dt:dt="r8">6500938607206</Timestamp><Current dt:dt…	60.001	1	-1641334841	2015-01-07	11:02:38	19:02:38	238	0	0	?	?	?	?	?	?	?	?	?	?	?	?	?	?	?	NULL	NULL	NULL	NULL	EF	1	NULL	NULL	NULL	Trainb	NULL	NULL	NULL	TrainInterleaved	NULL	NULL	NULL	r 0	r 0	0	0	1
Implicit Decision	28036	1	<?xml version="1.0"?>\n<Clock xmlns:dt="urn:schemas-microsoft-com:datatypes"><Description dt:dt="string">E-Prime Primary Realtime Clock</Description><StartTime><Timestamp dt:dt="int">0</Timestamp><DateUtc dt:dt="string">2015-01-07T19:02:38Z</DateUtc></StartTime><FrequencyChanges><FrequencyChange><Frequency dt:dt="r8">2857441</Frequency><Timestamp dt:dt="r8">6500938607206</Timestamp><Current dt:dt…	60.001	1	-1641334841	2015-01-07	11:02:38	19:02:38	239	0	0	?	?	?	?	?	?	?	?	?	?	?	?	?	?	?	NULL	NULL	NULL	NULL	AB	1	NULL	NULL	NULL	Trainb	NULL	NULL	NULL	TrainInterleaved	NULL	NULL	NULL	s c	s c	1	0	0
Implicit Decision	28036	1	<?xml version="1.0"?>\n<Clock xmlns:dt="urn:schemas-microsoft-com:datatypes"><Description dt:dt="string">E-Prime Primary Realtime Clock</Description><StartTime><Timestamp dt:dt="int">0</Timestamp><DateUtc dt:dt="string">2015-01-07T19:02:38Z</DateUtc></StartTime><FrequencyChanges><FrequencyChange><Frequency dt:dt="r8">2857441</Frequency><Timestamp dt:dt="r8">6500938607206</Timestamp><Current dt:dt…	60.001	1	-1641334841	2015-01-07	11:02:38	19:02:38	240	0	1	?	?	?	?	?	?	?	?	?	?	?	?	?	?	?	NULL	NULL	NULL	NULL	CD	0	NULL	NULL	NULL	Trainb	NULL	NULL	NULL	TrainInterleaved	NULL	NULL	NULL	k 7	k 7	1	1	1
Implicit Decision	28036	1	<?xml version="1.0"?>\n<Clock xmlns:dt="urn:schemas-microsoft-com:datatypes"><Description dt:dt="string">E-Prime Primary Realtime Clock</Description><StartTime><Timestamp dt:dt="int">0</Timestamp><DateUtc dt:dt="string">2015-01-07T19:02:38Z</DateUtc></StartTime><FrequencyChanges><FrequencyChange><Frequency dt:dt="r8">2857441</Frequency><Timestamp dt:dt="r8">6500938607206</Timestamp><Current dt:dt…	60.001	1	-1641334841	2015-01-07	11:02:38	19:02:38	241	1	1	?	?	?	?	?	?	?	?	?	?	?	?	?	?	?	NULL	NULL	NULL	NULL	EF	0	NULL	NULL	NULL	Trainb	NULL	NULL	NULL	TrainInterleaved	NULL	NULL	NULL	0 r	0 r	1	1	1
Implicit Decision	28036	1	<?xml version="1.0"?>\n<Clock xmlns:dt="urn:schemas-microsoft-com:datatypes"><Description dt:dt="string">E-Prime Primary Realtime Clock</Description><StartTime><Timestamp dt:dt="int">0</Timestamp><DateUtc dt:dt="string">2015-01-07T19:02:38Z</DateUtc></StartTime><FrequencyChanges><FrequencyChange><Frequency dt:dt="r8">2857441</Frequency><Timestamp dt:dt="r8">6500938607206</Timestamp><Current dt:dt…	60.001	1	-1641334841	2015-01-07	11:02:38	19:02:38	242	0	0	?	?	?	?	?	?	?	?	?	?	?	?	?	?	?	NULL	NULL	NULL	NULL	AB	1	NULL	NULL	NULL	Trainb	NULL	NULL	NULL	TrainInterleaved	NULL	NULL	NULL	c s	c s	0	0	1
Implicit Decision	28036	1	<?xml version="1.0"?>\n<Clock xmlns:dt="urn:schemas-microsoft-com:datatypes"><Description dt:dt="string">E-Prime Primary Realtime Clock</Description><StartTime><Timestamp dt:dt="int">0</Timestamp><DateUtc dt:dt="string">2015-01-07T19:02:38Z</DateUtc></StartTime><FrequencyChanges><FrequencyChange><Frequency dt:dt="r8">2857441</Frequency><Timestamp dt:dt="r8">6500938607206</Timestamp><Current dt:dt…	60.001	1	-1641334841	2015-01-07	11:02:38	19:02:38	243	0	0	?	?	?	?	?	?	?	?	?	?	?	?	?	?	?	NULL	NULL	NULL	NULL	CD	1	NULL	NULL	NULL	Trainb	NULL	NULL	NULL	TrainInterleaved	NULL	NULL	NULL	7 k	7 k	1	0	0
Implicit Decision	28036	1	<?xml version="1.0"?>\n<Clock xmlns:dt="urn:schemas-microsoft-com:datatypes"><Description dt:dt="string">E-Prime Primary Realtime Clock</Description><StartTime><Timestamp dt:dt="int">0</Timestamp><DateUtc dt:dt="string">2015-01-07T19:02:38Z</DateUtc></StartTime><FrequencyChanges><FrequencyChange><Frequency dt:dt="r8">2857441</Frequency><Timestamp dt:dt="r8">6500938607206</Timestamp><Current dt:dt…	60.001	1	-1641334841	2015-01-07	11:02:38	19:02:38	244	1	0	?	?	?	?	?	?	?	?	?	?	?	?	?	?	?	NULL	NULL	NULL	NULL	CD	1	NULL	NULL	NULL	Trainb	NULL	NULL	NULL	TrainInterleaved	NULL	NULL	NULL	k 7	k 7	1	0	0
Implicit Decision	28036	1	<?xml version="1.0"?>\n<Clock xmlns:dt="urn:schemas-microsoft-com:datatypes"><Description dt:dt="string">E-Prime Primary Realtime Clock</Description><StartTime><Timestamp dt:dt="int">0</Timestamp><DateUtc dt:dt="string">2015-01-07T19:02:38Z</DateUtc></StartTime><FrequencyChanges><FrequencyChange><Frequency dt:dt="r8">2857441</Frequency><Timestamp dt:dt="r8">6500938607206</Timestamp><Current dt:dt…	60.001	1	-1641334841	2015-01-07	11:02:38	19:02:38	245	0	1	?	?	?	?	?	?	?	?	?	?	?	?	?	?	?	NULL	NULL	NULL	NULL	AB	0	NULL	NULL	NULL	Trainb	NULL	NULL	NULL	TrainInterleaved	NULL	NULL	NULL	s c	s c	0	1	0
Implicit Decision	28036	1	<?xml version="1.0"?>\n<Clock xmlns:dt="urn:schemas-microsoft-com:datatypes"><Description dt:dt="string">E-Prime Primary Realtime Clock</Description><StartTime><Timestamp dt:dt="int">0</Timestamp><DateUtc dt:dt="string">2015-01-07T19:02:38Z</DateUtc></StartTime><FrequencyChanges><FrequencyChange><Frequency dt:dt="r8">2857441</Frequency><Timestamp dt:dt="r8">6500938607206</Timestamp><Current dt:dt…	60.001	1	-1641334841	2015-01-07	11:02:38	19:02:38	246	0	0	?	?	?	?	?	?	?	?	?	?	?	?	?	?	?	NULL	NULL	NULL	NULL	EF	1	NULL	NULL	NULL	Trainb	NULL	NULL	NULL	TrainInterleaved	NULL	NULL	NULL	r 0	r 0	0	0	1
Implicit Decision	28036	1	<?xml version="1.0"?>\n<Clock xmlns:dt="urn:schemas-microsoft-com:datatypes"><Description dt:dt="string">E-Prime Primary Realtime Clock</Description><StartTime><Timestamp dt:dt="int">0</Timestamp><DateUtc dt:dt="string">2015-01-07T19:02:38Z</DateUtc></StartTime><FrequencyChanges><FrequencyChange><Frequency dt:dt="r8">2857441</Frequency><Timestamp dt:dt="r8">6500938607206</Timestamp><Current dt:dt…	60.001	1	-1641334841	2015-01-07	11:02:38	19:02:38	247	1	0	?	?	?	?	?	?	?	?	?	?	?	?	?	?	?	NULL	NULL	NULL	NULL	AB	1	NULL	NULL	NULL	Trainb	NULL	NULL	NULL	TrainInterleaved	NULL	NULL	NULL	c s	c s	1	0	0
Implicit Decision	28036	1	<?xml version="1.0"?>\n<Clock xmlns:dt="urn:schemas-microsoft-com:datatypes"><Description dt:dt="string">E-Prime Primary Realtime Clock</Description><StartTime><Timestamp dt:dt="int">0</Timestamp><DateUtc dt:dt="string">2015-01-07T19:02:38Z</DateUtc></StartTime><FrequencyChanges><FrequencyChange><Frequency dt:dt="r8">2857441</Frequency><Timestamp dt:dt="r8">6500938607206</Timestamp><Current dt:dt…	60.001	1	-1641334841	2015-01-07	11:02:38	19:02:38	248	0	0	?	?	?	?	?	?	?	?	?	?	?	?	?	?	?	NULL	NULL	NULL	NULL	CD	1	NULL	NULL	NULL	Trainb	NULL	NULL	NULL	TrainInterleaved	NULL	NULL	NULL	7 k	7 k	1	0	0
Implicit Decision	28036	1	<?xml version="1.0"?>\n<Clock xmlns:dt="urn:schemas-microsoft-com:datatypes"><Description dt:dt="string">E-Prime Primary Realtime Clock</Description><StartTime><Timestamp dt:dt="int">0</Timestamp><DateUtc dt:dt="string">2015-01-07T19:02:38Z</DateUtc></StartTime><FrequencyChanges><FrequencyChange><Frequency dt:dt="r8">2857441</Frequency><Timestamp dt:dt="r8">6500938607206</Timestamp><Current dt:dt…	60.001	1	-1641334841	2015-01-07	11:02:38	19:02:38	249	0	0	?	?	?	?	?	?	?	?	?	?	?	?	?	?	?	NULL	NULL	NULL	NULL	EF	1	NULL	NULL	NULL	Trainb	NULL	NULL	NULL	TrainInterleaved	NULL	NULL	NULL	0 r	0 r	1	0	0
Implicit Decision	28036	1	<?xml version="1.0"?>\n<Clock xmlns:dt="urn:schemas-microsoft-com:datatypes"><Description dt:dt="string">E-Prime Primary Realtime Clock</Description><StartTime><Timestamp dt:dt="int">0</Timestamp><DateUtc dt:dt="string">2015-01-07T19:02:38Z</DateUtc></StartTime><FrequencyChanges><FrequencyChange><Frequency dt:dt="r8">2857441</Frequency><Timestamp dt:dt="r8">6500938607206</Timestamp><Current dt:dt…	60.001	1	-1641334841	2015-01-07	11:02:38	19:02:38	250	0	0	?	?	?	?	?	?	?	?	?	?	?	?	?	?	?	NULL	NULL	NULL	NULL	EF	1	NULL	NULL	NULL	Trainb	NULL	NULL	NULL	TrainInterleaved	NULL	NULL	NULL	r 0	r 0	0	0	1
Implicit Decision	28036	1	<?xml version="1.0"?>\n<Clock xmlns:dt="urn:schemas-microsoft-com:datatypes"><Description dt:dt="string">E-Prime Primary Realtime Clock</Description><StartTime><Timestamp dt:dt="int">0</Timestamp><DateUtc dt:dt="string">2015-01-07T19:02:38Z</DateUtc></StartTime><FrequencyChanges><FrequencyChange><Frequency dt:dt="r8">2857441</Frequency><Timestamp dt:dt="r8">6500938607206</Timestamp><Current dt:dt…	60.001	1	-1641334841	2015-01-07	11:02:38	19:02:38	251	0	1	?	?	?	?	?	?	?	?	?	?	?	?	?	?	?	NULL	NULL	NULL	NULL	AB	0	NULL	NULL	NULL	Trainb	NULL	NULL	NULL	TrainInterleaved	NULL	NULL	NULL	s c	s c	0	1	0
Implicit Decision	28036	1	<?xml version="1.0"?>\n<Clock xmlns:dt="urn:schemas-microsoft-com:datatypes"><Description dt:dt="string">E-Prime Primary Realtime Clock</Description><StartTime><Timestamp dt:dt="int">0</Timestamp><DateUtc dt:dt="string">2015-01-07T19:02:38Z</DateUtc></StartTime><FrequencyChanges><FrequencyChange><Frequency dt:dt="r8">2857441</Frequency><Timestamp dt:dt="r8">6500938607206</Timestamp><Current dt:dt…	60.001	1	-1641334841	2015-01-07	11:02:38	19:02:38	252	0	0	?	?	?	?	?	?	?	?	?	?	?	?	?	?	?	NULL	NULL	NULL	NULL	CD	1	NULL	NULL	NULL	Trainb	NULL	NULL	NULL	TrainInterleaved	NULL	NULL	NULL	k 7	k 7	0	0	1
Implicit Decision	28036	1	<?xml version="1.0"?>\n<Clock xmlns:dt="urn:schemas-microsoft-com:datatypes"><Description dt:dt="string">E-Prime Primary Realtime Clock</Description><StartTime><Timestamp dt:dt="int">0</Timestamp><DateUtc dt:dt="string">2015-01-07T19:02:38Z</DateUtc></StartTime><FrequencyChanges><FrequencyChange><Frequency dt:dt="r8">2857441</Frequency><Timestamp dt:dt="r8">6500938607206</Timestamp><Current dt:dt…	60.001	1	-1641334841	2015-01-07	11:02:38	19:02:38	253	NULL	NULL	NULL	NULL	NULL	NULL	NULL	NULL	NULL	NULL	NULL	NULL	NULL	NULL	NULL	NULL	NULL	NULL	NULL	NULL	NULL	1	NULL	NULL	NULL	NULL	Rest4	1	4	4	RestbeforeTest	NULL	NULL	NULL	NULL	NULL	NULL	NULL	NULL
Implicit Decision	28036	1	<?xml version="1.0"?>\n<Clock xmlns:dt="urn:schemas-microsoft-com:datatypes"><Description dt:dt="string">E-Prime Primary Realtime Clock</Description><StartTime><Timestamp dt:dt="int">0</Timestamp><DateUtc dt:dt="string">2015-01-07T19:02:38Z</DateUtc></StartTime><FrequencyChanges><FrequencyChange><Frequency dt:dt="r8">2857441</Frequency><Timestamp dt:dt="r8">6500938607206</Timestamp><Current dt:dt…	60.001	1	-1641334841	2015-01-07	11:02:38	19:02:38	254	1	0	?	?	?	?	?	?	?	?	?	?	?	?	?	?	?	NULL	NULL	NULL	NULL	AB	1	NULL	NULL	NULL	Trainb	NULL	NULL	NULL	TrainInterleaved	NULL	NULL	NULL	c s	c s	1	0	0
Implicit Decision	28036	1	<?xml version="1.0"?>\n<Clock xmlns:dt="urn:schemas-microsoft-com:datatypes"><Description dt:dt="string">E-Prime Primary Realtime Clock</Description><StartTime><Timestamp dt:dt="int">0</Timestamp><DateUtc dt:dt="string">2015-01-07T19:02:38Z</DateUtc></StartTime><FrequencyChanges><FrequencyChange><Frequency dt:dt="r8">2857441</Frequency><Timestamp dt:dt="r8">6500938607206</Timestamp><Current dt:dt…	60.001	1	-1641334841	2015-01-07	11:02:38	19:02:38	255	0	1	?	?	?	?	?	?	?	?	?	?	?	?	?	?	?	NULL	NULL	NULL	NULL	EF	0	NULL	NULL	NULL	Trainb	NULL	NULL	NULL	TrainInterleaved	NULL	NULL	NULL	0 r	0 r	0	1	0
Implicit Decision	28036	1	<?xml version="1.0"?>\n<Clock xmlns:dt="urn:schemas-microsoft-com:datatypes"><Description dt:dt="string">E-Prime Primary Realtime Clock</Description><StartTime><Timestamp dt:dt="int">0</Timestamp><DateUtc dt:dt="string">2015-01-07T19:02:38Z</DateUtc></StartTime><FrequencyChanges><FrequencyChange><Frequency dt:dt="r8">2857441</Frequency><Timestamp dt:dt="r8">6500938607206</Timestamp><Current dt:dt…	60.001	1	-1641334841	2015-01-07	11:02:38	19:02:38	256	0	0	?	?	?	?	?	?	?	?	?	?	?	?	?	?	?	NULL	NULL	NULL	NULL	CD	1	NULL	NULL	NULL	Trainb	NULL	NULL	NULL	TrainInterleaved	NULL	NULL	NULL	7 k	7 k	1	0	0
Implicit Decision	28036	1	<?xml version="1.0"?>\n<Clock xmlns:dt="urn:schemas-microsoft-com:datatypes"><Description dt:dt="string">E-Prime Primary Realtime Clock</Description><StartTime><Timestamp dt:dt="int">0</Timestamp><DateUtc dt:dt="string">2015-01-07T19:02:38Z</DateUtc></StartTime><FrequencyChanges><FrequencyChange><Frequency dt:dt="r8">2857441</Frequency><Timestamp dt:dt="r8">6500938607206</Timestamp><Current dt:dt…	60.001	1	-1641334841	2015-01-07	11:02:38	19:02:38	257	0	0	?	?	?	?	?	?	?	?	?	?	?	?	?	?	?	NULL	NULL	NULL	NULL	CD	1	NULL	NULL	NULL	Trainb	NULL	NULL	NULL	TrainInterleaved	NULL	NULL	NULL	k 7	k 7	0	0	1
Implicit Decision	28036	1	<?xml version="1.0"?>\n<Clock xmlns:dt="urn:schemas-microsoft-com:datatypes"><Description dt:dt="string">E-Prime Primary Realtime Clock</Description><StartTime><Timestamp dt:dt="int">0</Timestamp><DateUtc dt:dt="string">2015-01-07T19:02:38Z</DateUtc></StartTime><FrequencyChanges><FrequencyChange><Frequency dt:dt="r8">2857441</Frequency><Timestamp dt:dt="r8">6500938607206</Timestamp><Current dt:dt…	60.001	1	-1641334841	2015-01-07	11:02:38	19:02:38	258	1	1	?	?	?	?	?	?	?	?	?	?	?	?	?	?	?	NULL	NULL	NULL	NULL	AB	0	NULL	NULL	NULL	Trainb	NULL	NULL	NULL	TrainInterleaved	NULL	NULL	NULL	s c	s c	1	1	1
Implicit Decision	28036	1	<?xml version="1.0"?>\n<Clock xmlns:dt="urn:schemas-microsoft-com:datatypes"><Description dt:dt="string">E-Prime Primary Realtime Clock</Description><StartTime><Timestamp dt:dt="int">0</Timestamp><DateUtc dt:dt="string">2015-01-07T19:02:38Z</DateUtc></StartTime><FrequencyChanges><FrequencyChange><Frequency dt:dt="r8">2857441</Frequency><Timestamp dt:dt="r8">6500938607206</Timestamp><Current dt:dt…	60.001	1	-1641334841	2015-01-07	11:02:38	19:02:38	259	1	0	?	?	?	?	?	?	?	?	?	?	?	?	?	?	?	NULL	NULL	NULL	NULL	EF	1	NULL	NULL	NULL	Trainb	NULL	NULL	NULL	TrainInterleaved	NULL	NULL	NULL	r 0	r 0	1	0	0
Implicit Decision	28036	1	<?xml version="1.0"?>\n<Clock xmlns:dt="urn:schemas-microsoft-com:datatypes"><Description dt:dt="string">E-Prime Primary Realtime Clock</Description><StartTime><Timestamp dt:dt="int">0</Timestamp><DateUtc dt:dt="string">2015-01-07T19:02:38Z</DateUtc></StartTime><FrequencyChanges><FrequencyChange><Frequency dt:dt="r8">2857441</Frequency><Timestamp dt:dt="r8">6500938607206</Timestamp><Current dt:dt…	60.001	1	-1641334841	2015-01-07	11:02:38	19:02:38	260	1	1	?	?	?	?	?	?	?	?	?	?	?	?	?	?	?	NULL	NULL	NULL	NULL	AB	0	NULL	NULL	NULL	Trainb	NULL	NULL	NULL	TrainInterleaved	NULL	NULL	NULL	c s	c s	0	1	0
Implicit Decision	28036	1	<?xml version="1.0"?>\n<Clock xmlns:dt="urn:schemas-microsoft-com:datatypes"><Description dt:dt="string">E-Prime Primary Realtime Clock</Description><StartTime><Timestamp dt:dt="int">0</Timestamp><DateUtc dt:dt="string">2015-01-07T19:02:38Z</DateUtc></StartTime><FrequencyChanges><FrequencyChange><Frequency dt:dt="r8">2857441</Frequency><Timestamp dt:dt="r8">6500938607206</Timestamp><Current dt:dt…	60.001	1	-1641334841	2015-01-07	11:02:38	19:02:38	261	1	1	?	?	?	?	?	?	?	?	?	?	?	?	?	?	?	NULL	NULL	NULL	NULL	EF	0	NULL	NULL	NULL	Trainb	NULL	NULL	NULL	TrainInterleaved	NULL	NULL	NULL	0 r	0 r	1	1	1
Implicit Decision	28036	1	<?xml version="1.0"?>\n<Clock xmlns:dt="urn:schemas-microsoft-com:datatypes"><Description dt:dt="string">E-Prime Primary Realtime Clock</Description><StartTime><Timestamp dt:dt="int">0</Timestamp><DateUtc dt:dt="string">2015-01-07T19:02:38Z</DateUtc></StartTime><FrequencyChanges><FrequencyChange><Frequency dt:dt="r8">2857441</Frequency><Timestamp dt:dt="r8">6500938607206</Timestamp><Current dt:dt…	60.001	1	-1641334841	2015-01-07	11:02:38	19:02:38	262	1	1	?	?	?	?	?	?	?	?	?	?	?	?	?	?	?	NULL	NULL	NULL	NULL	CD	0	NULL	NULL	NULL	Trainb	NULL	NULL	NULL	TrainInterleaved	NULL	NULL	NULL	7 k	7 k	1	1	1
Implicit Decision	28036	1	<?xml version="1.0"?>\n<Clock xmlns:dt="urn:schemas-microsoft-com:datatypes"><Description dt:dt="string">E-Prime Primary Realtime Clock</Description><StartTime><Timestamp dt:dt="int">0</Timestamp><DateUtc dt:dt="string">2015-01-07T19:02:38Z</DateUtc></StartTime><FrequencyChanges><FrequencyChange><Frequency dt:dt="r8">2857441</Frequency><Timestamp dt:dt="r8">6500938607206</Timestamp><Current dt:dt…	60.001	1	-1641334841	2015-01-07	11:02:38	19:02:38	263	1	1	?	?	?	?	?	?	?	?	?	?	?	?	?	?	?	NULL	NULL	NULL	NULL	CD	0	NULL	NULL	NULL	Trainb	NULL	NULL	NULL	TrainInterleaved	NULL	NULL	NULL	k 7	k 7	0	1	0
Implicit Decision	28036	1	<?xml version="1.0"?>\n<Clock xmlns:dt="urn:schemas-microsoft-com:datatypes"><Description dt:dt="string">E-Prime Primary Realtime Clock</Description><StartTime><Timestamp dt:dt="int">0</Timestamp><DateUtc dt:dt="string">2015-01-07T19:02:38Z</DateUtc></StartTime><FrequencyChanges><FrequencyChange><Frequency dt:dt="r8">2857441</Frequency><Timestamp dt:dt="r8">6500938607206</Timestamp><Current dt:dt…	60.001	1	-1641334841	2015-01-07	11:02:38	19:02:38	264	0	1	?	?	?	?	?	?	?	?	?	?	?	?	?	?	?	NULL	NULL	NULL	NULL	AB	0	NULL	NULL	NULL	Trainb	NULL	NULL	NULL	TrainInterleaved	NULL	NULL	NULL	s c	s c	0	1	0
Implicit Decision	28036	1	<?xml version="1.0"?>\n<Clock xmlns:dt="urn:schemas-microsoft-com:datatypes"><Description dt:dt="string">E-Prime Primary Realtime Clock</Description><StartTime><Timestamp dt:dt="int">0</Timestamp><DateUtc dt:dt="string">2015-01-07T19:02:38Z</DateUtc></StartTime><FrequencyChanges><FrequencyChange><Frequency dt:dt="r8">2857441</Frequency><Timestamp dt:dt="r8">6500938607206</Timestamp><Current dt:dt…	60.001	1	-1641334841	2015-01-07	11:02:38	19:02:38	265	1	1	?	?	?	?	?	?	?	?	?	?	?	?	?	?	?	NULL	NULL	NULL	NULL	EF	0	NULL	NULL	NULL	Trainb	NULL	NULL	NULL	TrainInterleaved	NULL	NULL	NULL	r 0	r 0	0	1	0
Implicit Decision	28036	1	<?xml version="1.0"?>\n<Clock xmlns:dt="urn:schemas-microsoft-com:datatypes"><Description dt:dt="string">E-Prime Primary Realtime Clock</Description><StartTime><Timestamp dt:dt="int">0</Timestamp><DateUtc dt:dt="string">2015-01-07T19:02:38Z</DateUtc></StartTime><FrequencyChanges><FrequencyChange><Frequency dt:dt="r8">2857441</Frequency><Timestamp dt:dt="r8">6500938607206</Timestamp><Current dt:dt…	60.001	1	-1641334841	2015-01-07	11:02:38	19:02:38	266	1	0	?	?	?	?	?	?	?	?	?	?	?	?	?	?	?	NULL	NULL	NULL	NULL	EF	1	NULL	NULL	NULL	Trainb	NULL	NULL	NULL	TrainInterleaved	NULL	NULL	NULL	0 r	0 r	0	0	1
Implicit Decision	28036	1	<?xml version="1.0"?>\n<Clock xmlns:dt="urn:schemas-microsoft-com:datatypes"><Description dt:dt="string">E-Prime Primary Realtime Clock</Description><StartTime><Timestamp dt:dt="int">0</Timestamp><DateUtc dt:dt="string">2015-01-07T19:02:38Z</DateUtc></StartTime><FrequencyChanges><FrequencyChange><Frequency dt:dt="r8">2857441</Frequency><Timestamp dt:dt="r8">6500938607206</Timestamp><Current dt:dt…	60.001	1	-1641334841	2015-01-07	11:02:38	19:02:38	267	0	0	?	?	?	?	?	?	?	?	?	?	?	?	?	?	?	NULL	NULL	NULL	NULL	CD	1	NULL	NULL	NULL	Trainb	NULL	NULL	NULL	TrainInterleaved	NULL	NULL	NULL	7 k	7 k	1	0	0
Implicit Decision	28036	1	<?xml version="1.0"?>\n<Clock xmlns:dt="urn:schemas-microsoft-com:datatypes"><Description dt:dt="string">E-Prime Primary Realtime Clock</Description><StartTime><Timestamp dt:dt="int">0</Timestamp><DateUtc dt:dt="string">2015-01-07T19:02:38Z</DateUtc></StartTime><FrequencyChanges><FrequencyChange><Frequency dt:dt="r8">2857441</Frequency><Timestamp dt:dt="r8">6500938607206</Timestamp><Current dt:dt…	60.001	1	-1641334841	2015-01-07	11:02:38	19:02:38	268	1	1	?	?	?	?	?	?	?	?	?	?	?	?	?	?	?	NULL	NULL	NULL	NULL	AB	0	NULL	NULL	NULL	Trainb	NULL	NULL	NULL	TrainInterleaved	NULL	NULL	NULL	c s	c s	0	1	0
Implicit Decision	28036	1	<?xml version="1.0"?>\n<Clock xmlns:dt="urn:schemas-microsoft-com:datatypes"><Description dt:dt="string">E-Prime Primary Realtime Clock</Description><StartTime><Timestamp dt:dt="int">0</Timestamp><DateUtc dt:dt="string">2015-01-07T19:02:38Z</DateUtc></StartTime><FrequencyChanges><FrequencyChange><Frequency dt:dt="r8">2857441</Frequency><Timestamp dt:dt="r8">6500938607206</Timestamp><Current dt:dt…	60.001	1	-1641334841	2015-01-07	11:02:38	19:02:38	269	0	1	?	?	?	?	?	?	?	?	?	?	?	?	?	?	?	NULL	NULL	NULL	NULL	EF	0	NULL	NULL	NULL	Trainb	NULL	NULL	NULL	TrainInterleaved	NULL	NULL	NULL	r 0	r 0	1	1	1
Implicit Decision	28036	1	<?xml version="1.0"?>\n<Clock xmlns:dt="urn:schemas-microsoft-com:datatypes"><Description dt:dt="string">E-Prime Primary Realtime Clock</Description><StartTime><Timestamp dt:dt="int">0</Timestamp><DateUtc dt:dt="string">2015-01-07T19:02:38Z</DateUtc></StartTime><FrequencyChanges><FrequencyChange><Frequency dt:dt="r8">2857441</Frequency><Timestamp dt:dt="r8">6500938607206</Timestamp><Current dt:dt…	60.001	1	-1641334841	2015-01-07	11:02:38	19:02:38	270	1	0	?	?	?	?	?	?	?	?	?	?	?	?	?	?	?	NULL	NULL	NULL	NULL	CD	1	NULL	NULL	NULL	Trainb	NULL	NULL	NULL	TrainInterleaved	NULL	NULL	NULL	k 7	k 7	1	0	0
Implicit Decision	28036	1	<?xml version="1.0"?>\n<Clock xmlns:dt="urn:schemas-microsoft-com:datatypes"><Description dt:dt="string">E-Prime Primary Realtime Clock</Description><StartTime><Timestamp dt:dt="int">0</Timestamp><DateUtc dt:dt="string">2015-01-07T19:02:38Z</DateUtc></StartTime><FrequencyChanges><FrequencyChange><Frequency dt:dt="r8">2857441</Frequency><Timestamp dt:dt="r8">6500938607206</Timestamp><Current dt:dt…	60.001	1	-1641334841	2015-01-07	11:02:38	19:02:38	271	1	1	?	?	?	?	?	?	?	?	?	?	?	?	?	?	?	NULL	NULL	NULL	NULL	AB	0	NULL	NULL	NULL	Trainb	NULL	NULL	NULL	TrainInterleaved	NULL	NULL	NULL	s c	s c	1	1	1
Implicit Decision	28036	1	<?xml version="1.0"?>\n<Clock xmlns:dt="urn:schemas-microsoft-com:datatypes"><Description dt:dt="string">E-Prime Primary Realtime Clock</Description><StartTime><Timestamp dt:dt="int">0</Timestamp><DateUtc dt:dt="string">2015-01-07T19:02:38Z</DateUtc></StartTime><FrequencyChanges><FrequencyChange><Frequency dt:dt="r8">2857441</Frequency><Timestamp dt:dt="r8">6500938607206</Timestamp><Current dt:dt…	60.001	1	-1641334841	2015-01-07	11:02:38	19:02:38	272	0	0	?	?	?	?	?	?	?	?	?	?	?	?	?	?	?	NULL	NULL	NULL	NULL	EF	1	NULL	NULL	NULL	Trainb	NULL	NULL	NULL	TrainInterleaved	NULL	NULL	NULL	0 r	0 r	1	0	0
Implicit Decision	28036	1	<?xml version="1.0"?>\n<Clock xmlns:dt="urn:schemas-microsoft-com:datatypes"><Description dt:dt="string">E-Prime Primary Realtime Clock</Description><StartTime><Timestamp dt:dt="int">0</Timestamp><DateUtc dt:dt="string">2015-01-07T19:02:38Z</DateUtc></StartTime><FrequencyChanges><FrequencyChange><Frequency dt:dt="r8">2857441</Frequency><Timestamp dt:dt="r8">6500938607206</Timestamp><Current dt:dt…	60.001	1	-1641334841	2015-01-07	11:02:38	19:02:38	273	0	1	?	?	?	?	?	?	?	?	?	?	?	?	?	?	?	NULL	NULL	NULL	NULL	AB	0	NULL	NULL	NULL	Trainb	NULL	NULL	NULL	TrainInterleaved	NULL	NULL	NULL	c s	c s	1	1	1
Implicit Decision	28036	1	<?xml version="1.0"?>\n<Clock xmlns:dt="urn:schemas-microsoft-com:datatypes"><Description dt:dt="string">E-Prime Primary Realtime Clock</Description><StartTime><Timestamp dt:dt="int">0</Timestamp><DateUtc dt:dt="string">2015-01-07T19:02:38Z</DateUtc></StartTime><FrequencyChanges><FrequencyChange><Frequency dt:dt="r8">2857441</Frequency><Timestamp dt:dt="r8">6500938607206</Timestamp><Current dt:dt…	60.001	1	-1641334841	2015-01-07	11:02:38	19:02:38	274	0	0	?	?	?	?	?	?	?	?	?	?	?	?	?	?	?	NULL	NULL	NULL	NULL	CD	1	NULL	NULL	NULL	Trainb	NULL	NULL	NULL	TrainInterleaved	NULL	NULL	NULL	7 k	7 k	1	0	0
Implicit Decision	28036	1	<?xml version="1.0"?>\n<Clock xmlns:dt="urn:schemas-microsoft-com:datatypes"><Description dt:dt="string">E-Prime Primary Realtime Clock</Description><StartTime><Timestamp dt:dt="int">0</Timestamp><DateUtc dt:dt="string">2015-01-07T19:02:38Z</DateUtc></StartTime><FrequencyChanges><FrequencyChange><Frequency dt:dt="r8">2857441</Frequency><Timestamp dt:dt="r8">6500938607206</Timestamp><Current dt:dt…	60.001	1	-1641334841	2015-01-07	11:02:38	19:02:38	275	1	1	?	?	?	?	?	?	?	?	?	?	?	?	?	?	?	NULL	NULL	NULL	NULL	AB	0	NULL	NULL	NULL	Trainb	NULL	NULL	NULL	TrainInterleaved	NULL	NULL	NULL	s c	s c	1	1	1
Implicit Decision	28036	1	<?xml version="1.0"?>\n<Clock xmlns:dt="urn:schemas-microsoft-com:datatypes"><Description dt:dt="string">E-Prime Primary Realtime Clock</Description><StartTime><Timestamp dt:dt="int">0</Timestamp><DateUtc dt:dt="string">2015-01-07T19:02:38Z</DateUtc></StartTime><FrequencyChanges><FrequencyChange><Frequency dt:dt="r8">2857441</Frequency><Timestamp dt:dt="r8">6500938607206</Timestamp><Current dt:dt…	60.001	1	-1641334841	2015-01-07	11:02:38	19:02:38	276	1	0	?	?	?	?	?	?	?	?	?	?	?	?	?	?	?	NULL	NULL	NULL	NULL	CD	1	NULL	NULL	NULL	Trainb	NULL	NULL	NULL	TrainInterleaved	NULL	NULL	NULL	k 7	k 7	1	0	0
Implicit Decision	28036	1	<?xml version="1.0"?>\n<Clock xmlns:dt="urn:schemas-microsoft-com:datatypes"><Description dt:dt="string">E-Prime Primary Realtime Clock</Description><StartTime><Timestamp dt:dt="int">0</Timestamp><DateUtc dt:dt="string">2015-01-07T19:02:38Z</DateUtc></StartTime><FrequencyChanges><FrequencyChange><Frequency dt:dt="r8">2857441</Frequency><Timestamp dt:dt="r8">6500938607206</Timestamp><Current dt:dt…	60.001	1	-1641334841	2015-01-07	11:02:38	19:02:38	277	1	0	?	?	?	?	?	?	?	?	?	?	?	?	?	?	?	NULL	NULL	NULL	NULL	EF	1	NULL	NULL	NULL	Trainb	NULL	NULL	NULL	TrainInterleaved	NULL	NULL	NULL	r 0	r 0	1	0	0
Implicit Decision	28036	1	<?xml version="1.0"?>\n<Clock xmlns:dt="urn:schemas-microsoft-com:datatypes"><Description dt:dt="string">E-Prime Primary Realtime Clock</Description><StartTime><Timestamp dt:dt="int">0</Timestamp><DateUtc dt:dt="string">2015-01-07T19:02:38Z</DateUtc></StartTime><FrequencyChanges><FrequencyChange><Frequency dt:dt="r8">2857441</Frequency><Timestamp dt:dt="r8">6500938607206</Timestamp><Current dt:dt…	60.001	1	-1641334841	2015-01-07	11:02:38	19:02:38	278	0	0	?	?	?	?	?	?	?	?	?	?	?	?	?	?	?	NULL	NULL	NULL	NULL	AB	1	NULL	NULL	NULL	Trainb	NULL	NULL	NULL	TrainInterleaved	NULL	NULL	NULL	c s	c s	0	0	1
Implicit Decision	28036	1	<?xml version="1.0"?>\n<Clock xmlns:dt="urn:schemas-microsoft-com:datatypes"><Description dt:dt="string">E-Prime Primary Realtime Clock</Description><StartTime><Timestamp dt:dt="int">0</Timestamp><DateUtc dt:dt="string">2015-01-07T19:02:38Z</DateUtc></StartTime><FrequencyChanges><FrequencyChange><Frequency dt:dt="r8">2857441</Frequency><Timestamp dt:dt="r8">6500938607206</Timestamp><Current dt:dt…	60.001	1	-1641334841	2015-01-07	11:02:38	19:02:38	279	0	0	?	?	?	?	?	?	?	?	?	?	?	?	?	?	?	NULL	NULL	NULL	NULL	EF	1	NULL	NULL	NULL	Trainb	NULL	NULL	NULL	TrainInterleaved	NULL	NULL	NULL	0 r	0 r	1	0	0
Implicit Decision	28036	1	<?xml version="1.0"?>\n<Clock xmlns:dt="urn:schemas-microsoft-com:datatypes"><Description dt:dt="string">E-Prime Primary Realtime Clock</Description><StartTime><Timestamp dt:dt="int">0</Timestamp><DateUtc dt:dt="string">2015-01-07T19:02:38Z</DateUtc></StartTime><FrequencyChanges><FrequencyChange><Frequency dt:dt="r8">2857441</Frequency><Timestamp dt:dt="r8">6500938607206</Timestamp><Current dt:dt…	60.001	1	-1641334841	2015-01-07	11:02:38	19:02:38	280	0	1	?	?	?	?	?	?	?	?	?	?	?	?	?	?	?	NULL	NULL	NULL	NULL	CD	0	NULL	NULL	NULL	Trainb	NULL	NULL	NULL	TrainInterleaved	NULL	NULL	NULL	7 k	7 k	0	1	0
Implicit Decision	28036	1	<?xml version="1.0"?>\n<Clock xmlns:dt="urn:schemas-microsoft-com:datatypes"><Description dt:dt="string">E-Prime Primary Realtime Clock</Description><StartTime><Timestamp dt:dt="int">0</Timestamp><DateUtc dt:dt="string">2015-01-07T19:02:38Z</DateUtc></StartTime><FrequencyChanges><FrequencyChange><Frequency dt:dt="r8">2857441</Frequency><Timestamp dt:dt="r8">6500938607206</Timestamp><Current dt:dt…	60.001	1	-1641334841	2015-01-07	11:02:38	19:02:38	281	1	0	?	?	?	?	?	?	?	?	?	?	?	?	?	?	?	NULL	NULL	NULL	NULL	CD	1	NULL	NULL	NULL	Trainb	NULL	NULL	NULL	TrainInterleaved	NULL	NULL	NULL	k 7	k 7	1	0	0
Implicit Decision	28036	1	<?xml version="1.0"?>\n<Clock xmlns:dt="urn:schemas-microsoft-com:datatypes"><Description dt:dt="string">E-Prime Primary Realtime Clock</Description><StartTime><Timestamp dt:dt="int">0</Timestamp><DateUtc dt:dt="string">2015-01-07T19:02:38Z</DateUtc></StartTime><FrequencyChanges><FrequencyChange><Frequency dt:dt="r8">2857441</Frequency><Timestamp dt:dt="r8">6500938607206</Timestamp><Current dt:dt…	60.001	1	-1641334841	2015-01-07	11:02:38	19:02:38	282	1	1	?	?	?	?	?	?	?	?	?	?	?	?	?	?	?	NULL	NULL	NULL	NULL	AB	0	NULL	NULL	NULL	Trainb	NULL	NULL	NULL	TrainInterleaved	NULL	NULL	NULL	s c	s c	1	1	1
Implicit Decision	28036	1	<?xml version="1.0"?>\n<Clock xmlns:dt="urn:schemas-microsoft-com:datatypes"><Description dt:dt="string">E-Prime Primary Realtime Clock</Description><StartTime><Timestamp dt:dt="int">0</Timestamp><DateUtc dt:dt="string">2015-01-07T19:02:38Z</DateUtc></StartTime><FrequencyChanges><FrequencyChange><Frequency dt:dt="r8">2857441</Frequency><Timestamp dt:dt="r8">6500938607206</Timestamp><Current dt:dt…	60.001	1	-1641334841	2015-01-07	11:02:38	19:02:38	283	1	1	?	?	?	?	?	?	?	?	?	?	?	?	?	?	?	NULL	NULL	NULL	NULL	EF	0	NULL	NULL	NULL	Trainb	NULL	NULL	NULL	TrainInterleaved	NULL	NULL	NULL	r 0	r 0	0	1	0
Implicit Decision	28036	1	<?xml version="1.0"?>\n<Clock xmlns:dt="urn:schemas-microsoft-com:datatypes"><Description dt:dt="string">E-Prime Primary Realtime Clock</Description><StartTime><Timestamp dt:dt="int">0</Timestamp><DateUtc dt:dt="string">2015-01-07T19:02:38Z</DateUtc></StartTime><FrequencyChanges><FrequencyChange><Frequency dt:dt="r8">2857441</Frequency><Timestamp dt:dt="r8">6500938607206</Timestamp><Current dt:dt…	60.001	1	-1641334841	2015-01-07	11:02:38	19:02:38	284	1	0	?	?	?	?	?	?	?	?	?	?	?	?	?	?	?	NULL	NULL	NULL	NULL	CD	1	NULL	NULL	NULL	Trainb	NULL	NULL	NULL	TrainInterleaved	NULL	NULL	NULL	7 k	7 k	0	0	1
Implicit Decision	28036	1	<?xml version="1.0"?>\n<Clock xmlns:dt="urn:schemas-microsoft-com:datatypes"><Description dt:dt="string">E-Prime Primary Realtime Clock</Description><StartTime><Timestamp dt:dt="int">0</Timestamp><DateUtc dt:dt="string">2015-01-07T19:02:38Z</DateUtc></StartTime><FrequencyChanges><FrequencyChange><Frequency dt:dt="r8">2857441</Frequency><Timestamp dt:dt="r8">6500938607206</Timestamp><Current dt:dt…	60.001	1	-1641334841	2015-01-07	11:02:38	19:02:38	285	0	0	?	?	?	?	?	?	?	?	?	?	?	?	?	?	?	NULL	NULL	NULL	NULL	AB	1	NULL	NULL	NULL	Trainb	NULL	NULL	NULL	TrainInterleaved	NULL	NULL	NULL	c s	c s	0	0	1
Implicit Decision	28036	1	<?xml version="1.0"?>\n<Clock xmlns:dt="urn:schemas-microsoft-com:datatypes"><Description dt:dt="string">E-Prime Primary Realtime Clock</Description><StartTime><Timestamp dt:dt="int">0</Timestamp><DateUtc dt:dt="string">2015-01-07T19:02:38Z</DateUtc></StartTime><FrequencyChanges><FrequencyChange><Frequency dt:dt="r8">2857441</Frequency><Timestamp dt:dt="r8">6500938607206</Timestamp><Current dt:dt…	60.001	1	-1641334841	2015-01-07	11:02:38	19:02:38	286	1	0	?	?	?	?	?	?	?	?	?	?	?	?	?	?	?	NULL	NULL	NULL	NULL	EF	1	NULL	NULL	NULL	Trainb	NULL	NULL	NULL	TrainInterleaved	NULL	NULL	NULL	0 r	0 r	0	0	1
Implicit Decision	28036	1	<?xml version="1.0"?>\n<Clock xmlns:dt="urn:schemas-microsoft-com:datatypes"><Description dt:dt="string">E-Prime Primary Realtime Clock</Description><StartTime><Timestamp dt:dt="int">0</Timestamp><DateUtc dt:dt="string">2015-01-07T19:02:38Z</DateUtc></StartTime><FrequencyChanges><FrequencyChange><Frequency dt:dt="r8">2857441</Frequency><Timestamp dt:dt="r8">6500938607206</Timestamp><Current dt:dt…	60.001	1	-1641334841	2015-01-07	11:02:38	19:02:38	287	1	1	?	?	?	?	?	?	?	?	?	?	?	?	?	?	?	NULL	NULL	NULL	NULL	AB	0	NULL	NULL	NULL	Trainb	NULL	NULL	NULL	TrainInterleaved	NULL	NULL	NULL	s c	s c	1	1	1
Implicit Decision	28036	1	<?xml version="1.0"?>\n<Clock xmlns:dt="urn:schemas-microsoft-com:datatypes"><Description dt:dt="string">E-Prime Primary Realtime Clock</Description><StartTime><Timestamp dt:dt="int">0</Timestamp><DateUtc dt:dt="string">2015-01-07T19:02:38Z</DateUtc></StartTime><FrequencyChanges><FrequencyChange><Frequency dt:dt="r8">2857441</Frequency><Timestamp dt:dt="r8">6500938607206</Timestamp><Current dt:dt…	60.001	1	-1641334841	2015-01-07	11:02:38	19:02:38	288	1	0	?	?	?	?	?	?	?	?	?	?	?	?	?	?	?	NULL	NULL	NULL	NULL	CD	1	NULL	NULL	NULL	Trainb	NULL	NULL	NULL	TrainInterleaved	NULL	NULL	NULL	k 7	k 7	1	0	0
Implicit Decision	28036	1	<?xml version="1.0"?>\n<Clock xmlns:dt="urn:schemas-microsoft-com:datatypes"><Description dt:dt="string">E-Prime Primary Realtime Clock</Description><StartTime><Timestamp dt:dt="int">0</Timestamp><DateUtc dt:dt="string">2015-01-07T19:02:38Z</DateUtc></StartTime><FrequencyChanges><FrequencyChange><Frequency dt:dt="r8">2857441</Frequency><Timestamp dt:dt="r8">6500938607206</Timestamp><Current dt:dt…	60.001	1	-1641334841	2015-01-07	11:02:38	19:02:38	289	1	0	?	?	?	?	?	?	?	?	?	?	?	?	?	?	?	NULL	NULL	NULL	NULL	EF	1	NULL	NULL	NULL	Trainb	NULL	NULL	NULL	TrainInterleaved	NULL	NULL	NULL	r 0	r 0	1	0	0
Implicit Decision	28036	1	<?xml version="1.0"?>\n<Clock xmlns:dt="urn:schemas-microsoft-com:datatypes"><Description dt:dt="string">E-Prime Primary Realtime Clock</Description><StartTime><Timestamp dt:dt="int">0</Timestamp><DateUtc dt:dt="string">2015-01-07T19:02:38Z</DateUtc></StartTime><FrequencyChanges><FrequencyChange><Frequency dt:dt="r8">2857441</Frequency><Timestamp dt:dt="r8">6500938607206</Timestamp><Current dt:dt…	60.001	1	-1641334841	2015-01-07	11:02:38	19:02:38	290	1	1	?	?	?	?	?	?	?	?	?	?	?	?	?	?	?	NULL	NULL	NULL	NULL	EF	0	NULL	NULL	NULL	Trainb	NULL	NULL	NULL	TrainInterleaved	NULL	NULL	NULL	0 r	0 r	1	1	1
Implicit Decision	28036	1	<?xml version="1.0"?>\n<Clock xmlns:dt="urn:schemas-microsoft-com:datatypes"><Description dt:dt="string">E-Prime Primary Realtime Clock</Description><StartTime><Timestamp dt:dt="int">0</Timestamp><DateUtc dt:dt="string">2015-01-07T19:02:38Z</DateUtc></StartTime><FrequencyChanges><FrequencyChange><Frequency dt:dt="r8">2857441</Frequency><Timestamp dt:dt="r8">6500938607206</Timestamp><Current dt:dt…	60.001	1	-1641334841	2015-01-07	11:02:38	19:02:38	291	1	1	?	?	?	?	?	?	?	?	?	?	?	?	?	?	?	NULL	NULL	NULL	NULL	CD	0	NULL	NULL	NULL	Trainb	NULL	NULL	NULL	TrainInterleaved	NULL	NULL	NULL	7 k	7 k	1	1	1
Implicit Decision	28036	1	<?xml version="1.0"?>\n<Clock xmlns:dt="urn:schemas-microsoft-com:datatypes"><Description dt:dt="string">E-Prime Primary Realtime Clock</Description><StartTime><Timestamp dt:dt="int">0</Timestamp><DateUtc dt:dt="string">2015-01-07T19:02:38Z</DateUtc></StartTime><FrequencyChanges><FrequencyChange><Frequency dt:dt="r8">2857441</Frequency><Timestamp dt:dt="r8">6500938607206</Timestamp><Current dt:dt…	60.001	1	-1641334841	2015-01-07	11:02:38	19:02:38	292	1	0	?	?	?	?	?	?	?	?	?	?	?	?	?	?	?	NULL	NULL	NULL	NULL	AB	1	NULL	NULL	NULL	Trainb	NULL	NULL	NULL	TrainInterleaved	NULL	NULL	NULL	c s	c s	1	0	0
Implicit Decision	28036	1	<?xml version="1.0"?>\n<Clock xmlns:dt="urn:schemas-microsoft-com:datatypes"><Description dt:dt="string">E-Prime Primary Realtime Clock</Description><StartTime><Timestamp dt:dt="int">0</Timestamp><DateUtc dt:dt="string">2015-01-07T19:02:38Z</DateUtc></StartTime><FrequencyChanges><FrequencyChange><Frequency dt:dt="r8">2857441</Frequency><Timestamp dt:dt="r8">6500938607206</Timestamp><Current dt:dt…	60.001	1	-1641334841	2015-01-07	11:02:38	19:02:38	293	1	0	?	?	?	?	?	?	?	?	?	?	?	?	?	?	?	NULL	NULL	NULL	NULL	EF	1	NULL	NULL	NULL	Trainb	NULL	NULL	NULL	TrainInterleaved	NULL	NULL	NULL	r 0	r 0	1	0	0
Implicit Decision	28036	1	<?xml version="1.0"?>\n<Clock xmlns:dt="urn:schemas-microsoft-com:datatypes"><Description dt:dt="string">E-Prime Primary Realtime Clock</Description><StartTime><Timestamp dt:dt="int">0</Timestamp><DateUtc dt:dt="string">2015-01-07T19:02:38Z</DateUtc></StartTime><FrequencyChanges><FrequencyChange><Frequency dt:dt="r8">2857441</Frequency><Timestamp dt:dt="r8">6500938607206</Timestamp><Current dt:dt…	60.001	1	-1641334841	2015-01-07	11:02:38	19:02:38	294	1	1	?	?	?	?	?	?	?	?	?	?	?	?	?	?	?	NULL	NULL	NULL	NULL	AB	0	NULL	NULL	NULL	Trainb	NULL	NULL	NULL	TrainInterleaved	NULL	NULL	NULL	s c	s c	1	1	1
Implicit Decision	28036	1	<?xml version="1.0"?>\n<Clock xmlns:dt="urn:schemas-microsoft-com:datatypes"><Description dt:dt="string">E-Prime Primary Realtime Clock</Description><StartTime><Timestamp dt:dt="int">0</Timestamp><DateUtc dt:dt="string">2015-01-07T19:02:38Z</DateUtc></StartTime><FrequencyChanges><FrequencyChange><Frequency dt:dt="r8">2857441</Frequency><Timestamp dt:dt="r8">6500938607206</Timestamp><Current dt:dt…	60.001	1	-1641334841	2015-01-07	11:02:38	19:02:38	295	1	0	?	?	?	?	?	?	?	?	?	?	?	?	?	?	?	NULL	NULL	NULL	NULL	CD	1	NULL	NULL	NULL	Trainb	NULL	NULL	NULL	TrainInterleaved	NULL	NULL	NULL	k 7	k 7	1	0	0
Implicit Decision	28036	1	<?xml version="1.0"?>\n<Clock xmlns:dt="urn:schemas-microsoft-com:datatypes"><Description dt:dt="string">E-Prime Primary Realtime Clock</Description><StartTime><Timestamp dt:dt="int">0</Timestamp><DateUtc dt:dt="string">2015-01-07T19:02:38Z</DateUtc></StartTime><FrequencyChanges><FrequencyChange><Frequency dt:dt="r8">2857441</Frequency><Timestamp dt:dt="r8">6500938607206</Timestamp><Current dt:dt…	60.001	1	-1641334841	2015-01-07	11:02:38	19:02:38	296	1	0	?	?	?	?	?	?	?	?	?	?	?	?	?	?	?	NULL	NULL	NULL	NULL	CD	1	NULL	NULL	NULL	Trainb	NULL	NULL	NULL	TrainInterleaved	NULL	NULL	NULL	7 k	7 k	0	0	1
Implicit Decision	28036	1	<?xml version="1.0"?>\n<Clock xmlns:dt="urn:schemas-microsoft-com:datatypes"><Description dt:dt="string">E-Prime Primary Realtime Clock</Description><StartTime><Timestamp dt:dt="int">0</Timestamp><DateUtc dt:dt="string">2015-01-07T19:02:38Z</DateUtc></StartTime><FrequencyChanges><FrequencyChange><Frequency dt:dt="r8">2857441</Frequency><Timestamp dt:dt="r8">6500938607206</Timestamp><Current dt:dt…	60.001	1	-1641334841	2015-01-07	11:02:38	19:02:38	297	1	0	?	?	?	?	?	?	?	?	?	?	?	?	?	?	?	NULL	NULL	NULL	NULL	EF	1	NULL	NULL	NULL	Trainb	NULL	NULL	NULL	TrainInterleaved	NULL	NULL	NULL	0 r	0 r	0	0	1
Implicit Decision	28036	1	<?xml version="1.0"?>\n<Clock xmlns:dt="urn:schemas-microsoft-com:datatypes"><Description dt:dt="string">E-Prime Primary Realtime Clock</Description><StartTime><Timestamp dt:dt="int">0</Timestamp><DateUtc dt:dt="string">2015-01-07T19:02:38Z</DateUtc></StartTime><FrequencyChanges><FrequencyChange><Frequency dt:dt="r8">2857441</Frequency><Timestamp dt:dt="r8">6500938607206</Timestamp><Current dt:dt…	60.001	1	-1641334841	2015-01-07	11:02:38	19:02:38	298	1	0	?	?	?	?	?	?	?	?	?	?	?	?	?	?	?	NULL	NULL	NULL	NULL	AB	1	NULL	NULL	NULL	Trainb	NULL	NULL	NULL	TrainInterleaved	NULL	NULL	NULL	c s	c s	1	0	0
Implicit Decision	28036	1	<?xml version="1.0"?>\n<Clock xmlns:dt="urn:schemas-microsoft-com:datatypes"><Description dt:dt="string">E-Prime Primary Realtime Clock</Description><StartTime><Timestamp dt:dt="int">0</Timestamp><DateUtc dt:dt="string">2015-01-07T19:02:38Z</DateUtc></StartTime><FrequencyChanges><FrequencyChange><Frequency dt:dt="r8">2857441</Frequency><Timestamp dt:dt="r8">6500938607206</Timestamp><Current dt:dt…	60.001	1	-1641334841	2015-01-07	11:02:38	19:02:38	299	1	1	?	?	?	?	?	?	?	?	?	?	?	?	?	?	?	NULL	NULL	NULL	NULL	EF	0	NULL	NULL	NULL	Trainb	NULL	NULL	NULL	TrainInterleaved	NULL	NULL	NULL	r 0	r 0	0	1	0
Implicit Decision	28036	1	<?xml version="1.0"?>\n<Clock xmlns:dt="urn:schemas-microsoft-com:datatypes"><Description dt:dt="string">E-Prime Primary Realtime Clock</Description><StartTime><Timestamp dt:dt="int">0</Timestamp><DateUtc dt:dt="string">2015-01-07T19:02:38Z</DateUtc></StartTime><FrequencyChanges><FrequencyChange><Frequency dt:dt="r8">2857441</Frequency><Timestamp dt:dt="r8">6500938607206</Timestamp><Current dt:dt…	60.001	1	-1641334841	2015-01-07	11:02:38	19:02:38	300	1	0	?	?	?	?	?	?	?	?	?	?	?	?	?	?	?	NULL	NULL	NULL	NULL	CD	1	NULL	NULL	NULL	Trainb	NULL	NULL	NULL	TrainInterleaved	NULL	NULL	NULL	k 7	k 7	1	0	0
Implicit Decision	28036	1	<?xml version="1.0"?>\n<Clock xmlns:dt="urn:schemas-microsoft-com:datatypes"><Description dt:dt="string">E-Prime Primary Realtime Clock</Description><StartTime><Timestamp dt:dt="int">0</Timestamp><DateUtc dt:dt="string">2015-01-07T19:02:38Z</DateUtc></StartTime><FrequencyChanges><FrequencyChange><Frequency dt:dt="r8">2857441</Frequency><Timestamp dt:dt="r8">6500938607206</Timestamp><Current dt:dt…	60.001	1	-1641334841	2015-01-07	11:02:38	19:02:38	301	1	1	?	?	?	?	?	?	?	?	?	?	?	?	?	?	?	NULL	NULL	NULL	NULL	AB	0	NULL	NULL	NULL	Trainb	NULL	NULL	NULL	TrainInterleaved	NULL	NULL	NULL	s c	s c	1	1	1
Implicit Decision	28036	1	<?xml version="1.0"?>\n<Clock xmlns:dt="urn:schemas-microsoft-com:datatypes"><Description dt:dt="string">E-Prime Primary Realtime Clock</Description><StartTime><Timestamp dt:dt="int">0</Timestamp><DateUtc dt:dt="string">2015-01-07T19:02:38Z</DateUtc></StartTime><FrequencyChanges><FrequencyChange><Frequency dt:dt="r8">2857441</Frequency><Timestamp dt:dt="r8">6500938607206</Timestamp><Current dt:dt…	60.001	1	-1641334841	2015-01-07	11:02:38	19:02:38	302	1	1	?	?	?	?	?	?	?	?	?	?	?	?	?	?	?	NULL	NULL	NULL	NULL	EF	0	NULL	NULL	NULL	Trainb	NULL	NULL	NULL	TrainInterleaved	NULL	NULL	NULL	0 r	0 r	1	1	1
Implicit Decision	28036	1	<?xml version="1.0"?>\n<Clock xmlns:dt="urn:schemas-microsoft-com:datatypes"><Description dt:dt="string">E-Prime Primary Realtime Clock</Description><StartTime><Timestamp dt:dt="int">0</Timestamp><DateUtc dt:dt="string">2015-01-07T19:02:38Z</DateUtc></StartTime><FrequencyChanges><FrequencyChange><Frequency dt:dt="r8">2857441</Frequency><Timestamp dt:dt="r8">6500938607206</Timestamp><Current dt:dt…	60.001	1	-1641334841	2015-01-07	11:02:38	19:02:38	303	1	0	?	?	?	?	?	?	?	?	?	?	?	?	?	?	?	NULL	NULL	NULL	NULL	AB	1	NULL	NULL	NULL	Trainb	NULL	NULL	NULL	TrainInterleaved	NULL	NULL	NULL	c s	c s	1	0	0
Implicit Decision	28036	1	<?xml version="1.0"?>\n<Clock xmlns:dt="urn:schemas-microsoft-com:datatypes"><Description dt:dt="string">E-Prime Primary Realtime Clock</Description><StartTime><Timestamp dt:dt="int">0</Timestamp><DateUtc dt:dt="string">2015-01-07T19:02:38Z</DateUtc></StartTime><FrequencyChanges><FrequencyChange><Frequency dt:dt="r8">2857441</Frequency><Timestamp dt:dt="r8">6500938607206</Timestamp><Current dt:dt…	60.001	1	-1641334841	2015-01-07	11:02:38	19:02:38	304	1	1	?	?	?	?	?	?	?	?	?	?	?	?	?	?	?	NULL	NULL	NULL	NULL	CD	0	NULL	NULL	NULL	Trainb	NULL	NULL	NULL	TrainInterleaved	NULL	NULL	NULL	7 k	7 k	1	1	1
Implicit Decision	28036	1	<?xml version="1.0"?>\n<Clock xmlns:dt="urn:schemas-microsoft-com:datatypes"><Description dt:dt="string">E-Prime Primary Realtime Clock</Description><StartTime><Timestamp dt:dt="int">0</Timestamp><DateUtc dt:dt="string">2015-01-07T19:02:38Z</DateUtc></StartTime><FrequencyChanges><FrequencyChange><Frequency dt:dt="r8">2857441</Frequency><Timestamp dt:dt="r8">6500938607206</Timestamp><Current dt:dt…	60.001	1	-1641334841	2015-01-07	11:02:38	19:02:38	305	1	0	?	?	?	?	?	?	?	?	?	?	?	?	?	?	?	NULL	NULL	NULL	NULL	CD	1	NULL	NULL	NULL	Trainb	NULL	NULL	NULL	TrainInterleaved	NULL	NULL	NULL	k 7	k 7	1	0	0
Implicit Decision	28036	1	<?xml version="1.0"?>\n<Clock xmlns:dt="urn:schemas-microsoft-com:datatypes"><Description dt:dt="string">E-Prime Primary Realtime Clock</Description><StartTime><Timestamp dt:dt="int">0</Timestamp><DateUtc dt:dt="string">2015-01-07T19:02:38Z</DateUtc></StartTime><FrequencyChanges><FrequencyChange><Frequency dt:dt="r8">2857441</Frequency><Timestamp dt:dt="r8">6500938607206</Timestamp><Current dt:dt…	60.001	1	-1641334841	2015-01-07	11:02:38	19:02:38	306	1	1	?	?	?	?	?	?	?	?	?	?	?	?	?	?	?	NULL	NULL	NULL	NULL	AB	0	NULL	NULL	NULL	Trainb	NULL	NULL	NULL	TrainInterleaved	NULL	NULL	NULL	s c	s c	1	1	1
Implicit Decision	28036	1	<?xml version="1.0"?>\n<Clock xmlns:dt="urn:schemas-microsoft-com:datatypes"><Description dt:dt="string">E-Prime Primary Realtime Clock</Description><StartTime><Timestamp dt:dt="int">0</Timestamp><DateUtc dt:dt="string">2015-01-07T19:02:38Z</DateUtc></StartTime><FrequencyChanges><FrequencyChange><Frequency dt:dt="r8">2857441</Frequency><Timestamp dt:dt="r8">6500938607206</Timestamp><Current dt:dt…	60.001	1	-1641334841	2015-01-07	11:02:38	19:02:38	307	1	0	?	?	?	?	?	?	?	?	?	?	?	?	?	?	?	NULL	NULL	NULL	NULL	EF	1	NULL	NULL	NULL	Trainb	NULL	NULL	NULL	TrainInterleaved	NULL	NULL	NULL	r 0	r 0	1	0	0
Implicit Decision	28036	1	<?xml version="1.0"?>\n<Clock xmlns:dt="urn:schemas-microsoft-com:datatypes"><Description dt:dt="string">E-Prime Primary Realtime Clock</Description><StartTime><Timestamp dt:dt="int">0</Timestamp><DateUtc dt:dt="string">2015-01-07T19:02:38Z</DateUtc></StartTime><FrequencyChanges><FrequencyChange><Frequency dt:dt="r8">2857441</Frequency><Timestamp dt:dt="r8">6500938607206</Timestamp><Current dt:dt…	60.001	1	-1641334841	2015-01-07	11:02:38	19:02:38	308	1	1	?	?	?	?	?	?	?	?	?	?	?	?	?	?	?	NULL	NULL	NULL	NULL	EF	0	NULL	NULL	NULL	Trainb	NULL	NULL	NULL	TrainInterleaved	NULL	NULL	NULL	0 r	0 r	1	1	1
Implicit Decision	28036	1	<?xml version="1.0"?>\n<Clock xmlns:dt="urn:schemas-microsoft-com:datatypes"><Description dt:dt="string">E-Prime Primary Realtime Clock</Description><StartTime><Timestamp dt:dt="int">0</Timestamp><DateUtc dt:dt="string">2015-01-07T19:02:38Z</DateUtc></StartTime><FrequencyChanges><FrequencyChange><Frequency dt:dt="r8">2857441</Frequency><Timestamp dt:dt="r8">6500938607206</Timestamp><Current dt:dt…	60.001	1	-1641334841	2015-01-07	11:02:38	19:02:38	309	1	0	?	?	?	?	?	?	?	?	?	?	?	?	?	?	?	NULL	NULL	NULL	NULL	CD	1	NULL	NULL	NULL	Trainb	NULL	NULL	NULL	TrainInterleaved	NULL	NULL	NULL	7 k	7 k	0	0	1
Implicit Decision	28036	1	<?xml version="1.0"?>\n<Clock xmlns:dt="urn:schemas-microsoft-com:datatypes"><Description dt:dt="string">E-Prime Primary Realtime Clock</Description><StartTime><Timestamp dt:dt="int">0</Timestamp><DateUtc dt:dt="string">2015-01-07T19:02:38Z</DateUtc></StartTime><FrequencyChanges><FrequencyChange><Frequency dt:dt="r8">2857441</Frequency><Timestamp dt:dt="r8">6500938607206</Timestamp><Current dt:dt…	60.001	1	-1641334841	2015-01-07	11:02:38	19:02:38	310	1	0	?	?	?	?	?	?	?	?	?	?	?	?	?	?	?	NULL	NULL	NULL	NULL	AB	1	NULL	NULL	NULL	Trainb	NULL	NULL	NULL	TrainInterleaved	NULL	NULL	NULL	c s	c s	1	0	0
Implicit Decision	28036	1	<?xml version="1.0"?>\n<Clock xmlns:dt="urn:schemas-microsoft-com:datatypes"><Description dt:dt="string">E-Prime Primary Realtime Clock</Description><StartTime><Timestamp dt:dt="int">0</Timestamp><DateUtc dt:dt="string">2015-01-07T19:02:38Z</DateUtc></StartTime><FrequencyChanges><FrequencyChange><Frequency dt:dt="r8">2857441</Frequency><Timestamp dt:dt="r8">6500938607206</Timestamp><Current dt:dt…	60.001	1	-1641334841	2015-01-07	11:02:38	19:02:38	311	1	1	?	?	?	?	?	?	?	?	?	?	?	?	?	?	?	NULL	NULL	NULL	NULL	CD	0	NULL	NULL	NULL	Trainb	NULL	NULL	NULL	TrainInterleaved	NULL	NULL	NULL	k 7	k 7	0	1	0
Implicit Decision	28036	1	<?xml version="1.0"?>\n<Clock xmlns:dt="urn:schemas-microsoft-com:datatypes"><Description dt:dt="string">E-Prime Primary Realtime Clock</Description><StartTime><Timestamp dt:dt="int">0</Timestamp><DateUtc dt:dt="string">2015-01-07T19:02:38Z</DateUtc></StartTime><FrequencyChanges><FrequencyChange><Frequency dt:dt="r8">2857441</Frequency><Timestamp dt:dt="r8">6500938607206</Timestamp><Current dt:dt…	60.001	1	-1641334841	2015-01-07	11:02:38	19:02:38	312	1	1	?	?	?	?	?	?	?	?	?	?	?	?	?	?	?	NULL	NULL	NULL	NULL	AB	0	NULL	NULL	NULL	Trainb	NULL	NULL	NULL	TrainInterleaved	NULL	NULL	NULL	s c	s c	1	1	1
Implicit Decision	28036	1	<?xml version="1.0"?>\n<Clock xmlns:dt="urn:schemas-microsoft-com:datatypes"><Description dt:dt="string">E-Prime Primary Realtime Clock</Description><StartTime><Timestamp dt:dt="int">0</Timestamp><DateUtc dt:dt="string">2015-01-07T19:02:38Z</DateUtc></StartTime><FrequencyChanges><FrequencyChange><Frequency dt:dt="r8">2857441</Frequency><Timestamp dt:dt="r8">6500938607206</Timestamp><Current dt:dt…	60.001	1	-1641334841	2015-01-07	11:02:38	19:02:38	313	1	0	?	?	?	?	?	?	?	?	?	?	?	?	?	?	?	NULL	NULL	NULL	NULL	EF	1	NULL	NULL	NULL	Trainb	NULL	NULL	NULL	TrainInterleaved	NULL	NULL	NULL	r 0	r 0	1	0	0
Implicit Decision	28036	1	<?xml version="1.0"?>\n<Clock xmlns:dt="urn:schemas-microsoft-com:datatypes"><Description dt:dt="string">E-Prime Primary Realtime Clock</Description><StartTime><Timestamp dt:dt="int">0</Timestamp><DateUtc dt:dt="string">2015-01-07T19:02:38Z</DateUtc></StartTime><FrequencyChanges><FrequencyChange><Frequency dt:dt="r8">2857441</Frequency><Timestamp dt:dt="r8">6500938607206</Timestamp><Current dt:dt…	60.001	1	-1641334841	2015-01-07	11:02:38	19:02:38	314	NULL	NULL	NULL	NULL	NULL	NULL	NULL	NULL	NULL	NULL	NULL	NULL	NULL	NULL	NULL	NULL	NULL	NULL	NULL	NULL	NULL	1	NULL	NULL	NULL	NULL	Rest4	1	5	5	RestbeforeTest	NULL	NULL	NULL	NULL	NULL	NULL	NULL	NULL
Implicit Decision	28036	1	<?xml version="1.0"?>\n<Clock xmlns:dt="urn:schemas-microsoft-com:datatypes"><Description dt:dt="string">E-Prime Primary Realtime Clock</Description><StartTime><Timestamp dt:dt="int">0</Timestamp><DateUtc dt:dt="string">2015-01-07T19:02:38Z</DateUtc></StartTime><FrequencyChanges><FrequencyChange><Frequency dt:dt="r8">2857441</Frequency><Timestamp dt:dt="r8">6500938607206</Timestamp><Current dt:dt…	60.001	1	-1641334841	2015-01-07	11:02:38	19:02:38	315	NULL	NULL	NULL	NULL	NULL	NULL	NULL	NULL	NULL	NULL	NULL	NULL	NULL	NULL	NULL	NULL	NULL	NULL	NULL	NULL	NULL	1	NULL	NULL	NULL	NULL	NofeedbackInstructions	NULL	NULL	NULL	TestInstructions4	NULL	NULL	NULL	NULL	NULL	NULL	NULL	NULL
Implicit Decision	28036	1	<?xml version="1.0"?>\n<Clock xmlns:dt="urn:schemas-microsoft-com:datatypes"><Description dt:dt="string">E-Prime Primary Realtime Clock</Description><StartTime><Timestamp dt:dt="int">0</Timestamp><DateUtc dt:dt="string">2015-01-07T19:02:38Z</DateUtc></StartTime><FrequencyChanges><FrequencyChange><Frequency dt:dt="r8">2857441</Frequency><Timestamp dt:dt="r8">6500938607206</Timestamp><Current dt:dt…	60.001	1	-1641334841	2015-01-07	11:02:38	19:02:38	316	NULL	1	?	?	?	?	?	?	?	?	?	?	?	?	?	?	?	NULL	NULL	NULL	NULL	AE	0	NULL	NULL	NULL	Test	NULL	NULL	NULL	TestInterleaved	NULL	NULL	NULL	s 0	s 0	NULL	NULL	NULL
Implicit Decision	28036	1	<?xml version="1.0"?>\n<Clock xmlns:dt="urn:schemas-microsoft-com:datatypes"><Description dt:dt="string">E-Prime Primary Realtime Clock</Description><StartTime><Timestamp dt:dt="int">0</Timestamp><DateUtc dt:dt="string">2015-01-07T19:02:38Z</DateUtc></StartTime><FrequencyChanges><FrequencyChange><Frequency dt:dt="r8">2857441</Frequency><Timestamp dt:dt="r8">6500938607206</Timestamp><Current dt:dt…	60.001	1	-1641334841	2015-01-07	11:02:38	19:02:38	317	NULL	0	?	?	?	?	?	?	?	?	?	?	?	?	?	?	?	NULL	NULL	NULL	NULL	BE	1	NULL	NULL	NULL	Test	NULL	NULL	NULL	TestInterleaved	NULL	NULL	NULL	c 0	c 0	NULL	NULL	NULL
Implicit Decision	28036	1	<?xml version="1.0"?>\n<Clock xmlns:dt="urn:schemas-microsoft-com:datatypes"><Description dt:dt="string">E-Prime Primary Realtime Clock</Description><StartTime><Timestamp dt:dt="int">0</Timestamp><DateUtc dt:dt="string">2015-01-07T19:02:38Z</DateUtc></StartTime><FrequencyChanges><FrequencyChange><Frequency dt:dt="r8">2857441</Frequency><Timestamp dt:dt="r8">6500938607206</Timestamp><Current dt:dt…	60.001	1	-1641334841	2015-01-07	11:02:38	19:02:38	318	NULL	1	?	?	?	?	?	?	?	?	?	?	?	?	?	?	?	NULL	NULL	NULL	NULL	AC	0	NULL	NULL	NULL	Test	NULL	NULL	NULL	TestInterleaved	NULL	NULL	NULL	s 7	s 7	NULL	NULL	NULL
Implicit Decision	28036	1	<?xml version="1.0"?>\n<Clock xmlns:dt="urn:schemas-microsoft-com:datatypes"><Description dt:dt="string">E-Prime Primary Realtime Clock</Description><StartTime><Timestamp dt:dt="int">0</Timestamp><DateUtc dt:dt="string">2015-01-07T19:02:38Z</DateUtc></StartTime><FrequencyChanges><FrequencyChange><Frequency dt:dt="r8">2857441</Frequency><Timestamp dt:dt="r8">6500938607206</Timestamp><Current dt:dt…	60.001	1	-1641334841	2015-01-07	11:02:38	19:02:38	319	?	0	?	?	?	?	?	?	?	?	?	?	?	?	?	?	?	NULL	NULL	NULL	NULL	AB	1	NULL	NULL	NULL	Test	NULL	NULL	NULL	TestInterleaved	NULL	NULL	NULL	c s	c s	NULL	NULL	NULL
Implicit Decision	28036	1	<?xml version="1.0"?>\n<Clock xmlns:dt="urn:schemas-microsoft-com:datatypes"><Description dt:dt="string">E-Prime Primary Realtime Clock</Description><StartTime><Timestamp dt:dt="int">0</Timestamp><DateUtc dt:dt="string">2015-01-07T19:02:38Z</DateUtc></StartTime><FrequencyChanges><FrequencyChange><Frequency dt:dt="r8">2857441</Frequency><Timestamp dt:dt="r8">6500938607206</Timestamp><Current dt:dt…	60.001	1	-1641334841	2015-01-07	11:02:38	19:02:38	320	?	1	?	?	?	?	?	?	?	?	?	?	?	?	?	?	?	NULL	NULL	NULL	NULL	EF	0	NULL	NULL	NULL	Test	NULL	NULL	NULL	TestInterleaved	NULL	NULL	NULL	0 r	0 r	NULL	NULL	NULL
Implicit Decision	28036	1	<?xml version="1.0"?>\n<Clock xmlns:dt="urn:schemas-microsoft-com:datatypes"><Description dt:dt="string">E-Prime Primary Realtime Clock</Description><StartTime><Timestamp dt:dt="int">0</Timestamp><DateUtc dt:dt="string">2015-01-07T19:02:38Z</DateUtc></StartTime><FrequencyChanges><FrequencyChange><Frequency dt:dt="r8">2857441</Frequency><Timestamp dt:dt="r8">6500938607206</Timestamp><Current dt:dt…	60.001	1	-1641334841	2015-01-07	11:02:38	19:02:38	321	NULL	0	?	?	?	?	?	?	?	?	?	?	?	?	?	?	?	NULL	NULL	NULL	NULL	BD	1	NULL	NULL	NULL	Test	NULL	NULL	NULL	TestInterleaved	NULL	NULL	NULL	c k	c k	NULL	NULL	NULL
Implicit Decision	28036	1	<?xml version="1.0"?>\n<Clock xmlns:dt="urn:schemas-microsoft-com:datatypes"><Description dt:dt="string">E-Prime Primary Realtime Clock</Description><StartTime><Timestamp dt:dt="int">0</Timestamp><DateUtc dt:dt="string">2015-01-07T19:02:38Z</DateUtc></StartTime><FrequencyChanges><FrequencyChange><Frequency dt:dt="r8">2857441</Frequency><Timestamp dt:dt="r8">6500938607206</Timestamp><Current dt:dt…	60.001	1	-1641334841	2015-01-07	11:02:38	19:02:38	322	NULL	0	?	?	?	?	?	?	?	?	?	?	?	?	?	?	?	NULL	NULL	NULL	NULL	DE	1	NULL	NULL	NULL	Test	NULL	NULL	NULL	TestInterleaved	NULL	NULL	NULL	k 0	k 0	NULL	NULL	NULL
Implicit Decision	28036	1	<?xml version="1.0"?>\n<Clock xmlns:dt="urn:schemas-microsoft-com:datatypes"><Description dt:dt="string">E-Prime Primary Realtime Clock</Description><StartTime><Timestamp dt:dt="int">0</Timestamp><DateUtc dt:dt="string">2015-01-07T19:02:38Z</DateUtc></StartTime><FrequencyChanges><FrequencyChange><Frequency dt:dt="r8">2857441</Frequency><Timestamp dt:dt="r8">6500938607206</Timestamp><Current dt:dt…	60.001	1	-1641334841	2015-01-07	11:02:38	19:02:38	323	NULL	0	?	?	?	?	?	?	?	?	?	?	?	?	?	?	?	NULL	NULL	NULL	NULL	BC	1	NULL	NULL	NULL	Test	NULL	NULL	NULL	TestInterleaved	NULL	NULL	NULL	c 7	c 7	NULL	NULL	NULL
Implicit Decision	28036	1	<?xml version="1.0"?>\n<Clock xmlns:dt="urn:schemas-microsoft-com:datatypes"><Description dt:dt="string">E-Prime Primary Realtime Clock</Description><StartTime><Timestamp dt:dt="int">0</Timestamp><DateUtc dt:dt="string">2015-01-07T19:02:38Z</DateUtc></StartTime><FrequencyChanges><FrequencyChange><Frequency dt:dt="r8">2857441</Frequency><Timestamp dt:dt="r8">6500938607206</Timestamp><Current dt:dt…	60.001	1	-1641334841	2015-01-07	11:02:38	19:02:38	324	NULL	0	?	?	?	?	?	?	?	?	?	?	?	?	?	?	?	NULL	NULL	NULL	NULL	BF	1	NULL	NULL	NULL	Test	NULL	NULL	NULL	TestInterleaved	NULL	NULL	NULL	c r	c r	NULL	NULL	NULL
Implicit Decision	28036	1	<?xml version="1.0"?>\n<Clock xmlns:dt="urn:schemas-microsoft-com:datatypes"><Description dt:dt="string">E-Prime Primary Realtime Clock</Description><StartTime><Timestamp dt:dt="int">0</Timestamp><DateUtc dt:dt="string">2015-01-07T19:02:38Z</DateUtc></StartTime><FrequencyChanges><FrequencyChange><Frequency dt:dt="r8">2857441</Frequency><Timestamp dt:dt="r8">6500938607206</Timestamp><Current dt:dt…	60.001	1	-1641334841	2015-01-07	11:02:38	19:02:38	325	NULL	0	?	?	?	?	?	?	?	?	?	?	?	?	?	?	?	NULL	NULL	NULL	NULL	DF	1	NULL	NULL	NULL	Test	NULL	NULL	NULL	TestInterleaved	NULL	NULL	NULL	k r	k r	NULL	NULL	NULL
Implicit Decision	28036	1	<?xml version="1.0"?>\n<Clock xmlns:dt="urn:schemas-microsoft-com:datatypes"><Description dt:dt="string">E-Prime Primary Realtime Clock</Description><StartTime><Timestamp dt:dt="int">0</Timestamp><DateUtc dt:dt="string">2015-01-07T19:02:38Z</DateUtc></StartTime><FrequencyChanges><FrequencyChange><Frequency dt:dt="r8">2857441</Frequency><Timestamp dt:dt="r8">6500938607206</Timestamp><Current dt:dt…	60.001	1	-1641334841	2015-01-07	11:02:38	19:02:38	326	NULL	1	NULL	NULL	NULL	?	?	?	?	NULL	NULL	NULL	NULL	NULL	NULL	NULL	NULL	NULL	NULL	NULL	z	CE	0	NULL	NULL	NULL	Test	NULL	NULL	NULL	TestInterleaved	NULL	NULL	NULL	7 0	7 0	NULL	NULL	NULL
Implicit Decision	28036	1	<?xml version="1.0"?>\n<Clock xmlns:dt="urn:schemas-microsoft-com:datatypes"><Description dt:dt="string">E-Prime Primary Realtime Clock</Description><StartTime><Timestamp dt:dt="int">0</Timestamp><DateUtc dt:dt="string">2015-01-07T19:02:38Z</DateUtc></StartTime><FrequencyChanges><FrequencyChange><Frequency dt:dt="r8">2857441</Frequency><Timestamp dt:dt="r8">6500938607206</Timestamp><Current dt:dt…	60.001	1	-1641334841	2015-01-07	11:02:38	19:02:38	327	?	1	?	?	?	?	?	?	?	?	?	?	?	?	?	?	?	NULL	NULL	NULL	NULL	CD	0	NULL	NULL	NULL	Test	NULL	NULL	NULL	TestInterleaved	NULL	NULL	NULL	7 k	7 k	NULL	NULL	NULL
Implicit Decision	28036	1	<?xml version="1.0"?>\n<Clock xmlns:dt="urn:schemas-microsoft-com:datatypes"><Description dt:dt="string">E-Prime Primary Realtime Clock</Description><StartTime><Timestamp dt:dt="int">0</Timestamp><DateUtc dt:dt="string">2015-01-07T19:02:38Z</DateUtc></StartTime><FrequencyChanges><FrequencyChange><Frequency dt:dt="r8">2857441</Frequency><Timestamp dt:dt="r8">6500938607206</Timestamp><Current dt:dt…	60.001	1	-1641334841	2015-01-07	11:02:38	19:02:38	328	NULL	1	?	?	?	?	?	?	?	?	?	?	?	?	?	?	?	NULL	NULL	NULL	NULL	AF	0	NULL	NULL	NULL	Test	NULL	NULL	NULL	TestInterleaved	NULL	NULL	NULL	s r	s r	NULL	NULL	NULL
Implicit Decision	28036	1	<?xml version="1.0"?>\n<Clock xmlns:dt="urn:schemas-microsoft-com:datatypes"><Description dt:dt="string">E-Prime Primary Realtime Clock</Description><StartTime><Timestamp dt:dt="int">0</Timestamp><DateUtc dt:dt="string">2015-01-07T19:02:38Z</DateUtc></StartTime><FrequencyChanges><FrequencyChange><Frequency dt:dt="r8">2857441</Frequency><Timestamp dt:dt="r8">6500938607206</Timestamp><Current dt:dt…	60.001	1	-1641334841	2015-01-07	11:02:38	19:02:38	329	NULL	1	?	?	?	?	?	?	?	?	?	?	?	?	?	?	?	NULL	NULL	NULL	NULL	CF	0	NULL	NULL	NULL	Test	NULL	NULL	NULL	TestInterleaved	NULL	NULL	NULL	7 r	7 r	NULL	NULL	NULL
Implicit Decision	28036	1	<?xml version="1.0"?>\n<Clock xmlns:dt="urn:schemas-microsoft-com:datatypes"><Description dt:dt="string">E-Prime Primary Realtime Clock</Description><StartTime><Timestamp dt:dt="int">0</Timestamp><DateUtc dt:dt="string">2015-01-07T19:02:38Z</DateUtc></StartTime><FrequencyChanges><FrequencyChange><Frequency dt:dt="r8">2857441</Frequency><Timestamp dt:dt="r8">6500938607206</Timestamp><Current dt:dt…	60.001	1	-1641334841	2015-01-07	11:02:38	19:02:38	330	NULL	1	?	?	?	?	?	?	?	?	?	?	?	?	?	?	?	NULL	NULL	NULL	NULL	AD	0	NULL	NULL	NULL	Test	NULL	NULL	NULL	TestInterleaved	NULL	NULL	NULL	s k	s k	NULL	NULL	NULL
Implicit Decision	28036	1	<?xml version="1.0"?>\n<Clock xmlns:dt="urn:schemas-microsoft-com:datatypes"><Description dt:dt="string">E-Prime Primary Realtime Clock</Description><StartTime><Timestamp dt:dt="int">0</Timestamp><DateUtc dt:dt="string">2015-01-07T19:02:38Z</DateUtc></StartTime><FrequencyChanges><FrequencyChange><Frequency dt:dt="r8">2857441</Frequency><Timestamp dt:dt="r8">6500938607206</Timestamp><Current dt:dt…	60.001	1	-1641334841	2015-01-07	11:02:38	19:02:38	331	NULL	0	?	?	?	?	?	?	?	?	?	?	?	?	?	?	?	NULL	NULL	NULL	NULL	AC	1	NULL	NULL	NULL	Test	NULL	NULL	NULL	TestInterleaved	NULL	NULL	NULL	7 s	7 s	NULL	NULL	NULL
Implicit Decision	28036	1	<?xml version="1.0"?>\n<Clock xmlns:dt="urn:schemas-microsoft-com:datatypes"><Description dt:dt="string">E-Prime Primary Realtime Clock</Description><StartTime><Timestamp dt:dt="int">0</Timestamp><DateUtc dt:dt="string">2015-01-07T19:02:38Z</DateUtc></StartTime><FrequencyChanges><FrequencyChange><Frequency dt:dt="r8">2857441</Frequency><Timestamp dt:dt="r8">6500938607206</Timestamp><Current dt:dt…	60.001	1	-1641334841	2015-01-07	11:02:38	19:02:38	332	NULL	1	?	?	?	?	?	?	?	?	?	?	?	?	?	?	?	NULL	NULL	NULL	NULL	DF	0	NULL	NULL	NULL	Test	NULL	NULL	NULL	TestInterleaved	NULL	NULL	NULL	r k	r k	NULL	NULL	NULL
Implicit Decision	28036	1	<?xml version="1.0"?>\n<Clock xmlns:dt="urn:schemas-microsoft-com:datatypes"><Description dt:dt="string">E-Prime Primary Realtime Clock</Description><StartTime><Timestamp dt:dt="int">0</Timestamp><DateUtc dt:dt="string">2015-01-07T19:02:38Z</DateUtc></StartTime><FrequencyChanges><FrequencyChange><Frequency dt:dt="r8">2857441</Frequency><Timestamp dt:dt="r8">6500938607206</Timestamp><Current dt:dt…	60.001	1	-1641334841	2015-01-07	11:02:38	19:02:38	333	?	0	?	?	?	?	?	?	?	?	?	?	?	?	?	?	?	NULL	NULL	NULL	NULL	EF	1	NULL	NULL	NULL	Test	NULL	NULL	NULL	TestInterleaved	NULL	NULL	NULL	r 0	r 0	NULL	NULL	NULL
Implicit Decision	28036	1	<?xml version="1.0"?>\n<Clock xmlns:dt="urn:schemas-microsoft-com:datatypes"><Description dt:dt="string">E-Prime Primary Realtime Clock</Description><StartTime><Timestamp dt:dt="int">0</Timestamp><DateUtc dt:dt="string">2015-01-07T19:02:38Z</DateUtc></StartTime><FrequencyChanges><FrequencyChange><Frequency dt:dt="r8">2857441</Frequency><Timestamp dt:dt="r8">6500938607206</Timestamp><Current dt:dt…	60.001	1	-1641334841	2015-01-07	11:02:38	19:02:38	334	NULL	1	?	?	?	?	?	?	?	?	?	?	?	?	?	?	?	NULL	NULL	NULL	NULL	BD	0	NULL	NULL	NULL	Test	NULL	NULL	NULL	TestInterleaved	NULL	NULL	NULL	k c	k c	NULL	NULL	NULL
Implicit Decision	28036	1	<?xml version="1.0"?>\n<Clock xmlns:dt="urn:schemas-microsoft-com:datatypes"><Description dt:dt="string">E-Prime Primary Realtime Clock</Description><StartTime><Timestamp dt:dt="int">0</Timestamp><DateUtc dt:dt="string">2015-01-07T19:02:38Z</DateUtc></StartTime><FrequencyChanges><FrequencyChange><Frequency dt:dt="r8">2857441</Frequency><Timestamp dt:dt="r8">6500938607206</Timestamp><Current dt:dt…	60.001	1	-1641334841	2015-01-07	11:02:38	19:02:38	335	NULL	1	?	?	?	?	?	?	?	?	?	?	?	?	?	?	?	NULL	NULL	NULL	NULL	BE	0	NULL	NULL	NULL	Test	NULL	NULL	NULL	TestInterleaved	NULL	NULL	NULL	0 c	0 c	NULL	NULL	NULL
Implicit Decision	28036	1	<?xml version="1.0"?>\n<Clock xmlns:dt="urn:schemas-microsoft-com:datatypes"><Description dt:dt="string">E-Prime Primary Realtime Clock</Description><StartTime><Timestamp dt:dt="int">0</Timestamp><DateUtc dt:dt="string">2015-01-07T19:02:38Z</DateUtc></StartTime><FrequencyChanges><FrequencyChange><Frequency dt:dt="r8">2857441</Frequency><Timestamp dt:dt="r8">6500938607206</Timestamp><Current dt:dt…	60.001	1	-1641334841	2015-01-07	11:02:38	19:02:38	336	NULL	0	?	?	?	?	?	?	?	?	?	?	?	?	?	?	?	NULL	NULL	NULL	NULL	CF	1	NULL	NULL	NULL	Test	NULL	NULL	NULL	TestInterleaved	NULL	NULL	NULL	r 7	r 7	NULL	NULL	NULL
Implicit Decision	28036	1	<?xml version="1.0"?>\n<Clock xmlns:dt="urn:schemas-microsoft-com:datatypes"><Description dt:dt="string">E-Prime Primary Realtime Clock</Description><StartTime><Timestamp dt:dt="int">0</Timestamp><DateUtc dt:dt="string">2015-01-07T19:02:38Z</DateUtc></StartTime><FrequencyChanges><FrequencyChange><Frequency dt:dt="r8">2857441</Frequency><Timestamp dt:dt="r8">6500938607206</Timestamp><Current dt:dt…	60.001	1	-1641334841	2015-01-07	11:02:38	19:02:38	337	NULL	0	?	?	?	?	?	?	?	?	?	?	?	?	?	?	?	NULL	NULL	NULL	NULL	AE	1	NULL	NULL	NULL	Test	NULL	NULL	NULL	TestInterleaved	NULL	NULL	NULL	0 s	0 s	NULL	NULL	NULL
Implicit Decision	28036	1	<?xml version="1.0"?>\n<Clock xmlns:dt="urn:schemas-microsoft-com:datatypes"><Description dt:dt="string">E-Prime Primary Realtime Clock</Description><StartTime><Timestamp dt:dt="int">0</Timestamp><DateUtc dt:dt="string">2015-01-07T19:02:38Z</DateUtc></StartTime><FrequencyChanges><FrequencyChange><Frequency dt:dt="r8">2857441</Frequency><Timestamp dt:dt="r8">6500938607206</Timestamp><Current dt:dt…	60.001	1	-1641334841	2015-01-07	11:02:38	19:02:38	338	NULL	0	NULL	NULL	NULL	?	?	?	?	NULL	NULL	NULL	NULL	NULL	NULL	NULL	NULL	NULL	NULL	NULL	m	CE	1	NULL	NULL	NULL	Test	NULL	NULL	NULL	TestInterleaved	NULL	NULL	NULL	0 7	0 7	NULL	NULL	NULL
Implicit Decision	28036	1	<?xml version="1.0"?>\n<Clock xmlns:dt="urn:schemas-microsoft-com:datatypes"><Description dt:dt="string">E-Prime Primary Realtime Clock</Description><StartTime><Timestamp dt:dt="int">0</Timestamp><DateUtc dt:dt="string">2015-01-07T19:02:38Z</DateUtc></StartTime><FrequencyChanges><FrequencyChange><Frequency dt:dt="r8">2857441</Frequency><Timestamp dt:dt="r8">6500938607206</Timestamp><Current dt:dt…	60.001	1	-1641334841	2015-01-07	11:02:38	19:02:38	339	NULL	1	?	?	?	?	?	?	?	?	?	?	?	?	?	?	?	NULL	NULL	NULL	NULL	BF	0	NULL	NULL	NULL	Test	NULL	NULL	NULL	TestInterleaved	NULL	NULL	NULL	r c	r c	NULL	NULL	NULL
Implicit Decision	28036	1	<?xml version="1.0"?>\n<Clock xmlns:dt="urn:schemas-microsoft-com:datatypes"><Description dt:dt="string">E-Prime Primary Realtime Clock</Description><StartTime><Timestamp dt:dt="int">0</Timestamp><DateUtc dt:dt="string">2015-01-07T19:02:38Z</DateUtc></StartTime><FrequencyChanges><FrequencyChange><Frequency dt:dt="r8">2857441</Frequency><Timestamp dt:dt="r8">6500938607206</Timestamp><Current dt:dt…	60.001	1	-1641334841	2015-01-07	11:02:38	19:02:38	340	NULL	0	?	?	?	?	?	?	?	?	?	?	?	?	?	?	?	NULL	NULL	NULL	NULL	AD	1	NULL	NULL	NULL	Test	NULL	NULL	NULL	TestInterleaved	NULL	NULL	NULL	k s	k s	NULL	NULL	NULL
Implicit Decision	28036	1	<?xml version="1.0"?>\n<Clock xmlns:dt="urn:schemas-microsoft-com:datatypes"><Description dt:dt="string">E-Prime Primary Realtime Clock</Description><StartTime><Timestamp dt:dt="int">0</Timestamp><DateUtc dt:dt="string">2015-01-07T19:02:38Z</DateUtc></StartTime><FrequencyChanges><FrequencyChange><Frequency dt:dt="r8">2857441</Frequency><Timestamp dt:dt="r8">6500938607206</Timestamp><Current dt:dt…	60.001	1	-1641334841	2015-01-07	11:02:38	19:02:38	341	?	0	?	?	?	?	?	?	?	?	?	?	?	?	?	?	?	NULL	NULL	NULL	NULL	CD	1	NULL	NULL	NULL	Test	NULL	NULL	NULL	TestInterleaved	NULL	NULL	NULL	k 7	k 7	NULL	NULL	NULL
Implicit Decision	28036	1	<?xml version="1.0"?>\n<Clock xmlns:dt="urn:schemas-microsoft-com:datatypes"><Description dt:dt="string">E-Prime Primary Realtime Clock</Description><StartTime><Timestamp dt:dt="int">0</Timestamp><DateUtc dt:dt="string">2015-01-07T19:02:38Z</DateUtc></StartTime><FrequencyChanges><FrequencyChange><Frequency dt:dt="r8">2857441</Frequency><Timestamp dt:dt="r8">6500938607206</Timestamp><Current dt:dt…	60.001	1	-1641334841	2015-01-07	11:02:38	19:02:38	342	NULL	0	?	?	?	?	?	?	?	?	?	?	?	?	?	?	?	NULL	NULL	NULL	NULL	AF	1	NULL	NULL	NULL	Test	NULL	NULL	NULL	TestInterleaved	NULL	NULL	NULL	r s	r s	NULL	NULL	NULL
Implicit Decision	28036	1	<?xml version="1.0"?>\n<Clock xmlns:dt="urn:schemas-microsoft-com:datatypes"><Description dt:dt="string">E-Prime Primary Realtime Clock</Description><StartTime><Timestamp dt:dt="int">0</Timestamp><DateUtc dt:dt="string">2015-01-07T19:02:38Z</DateUtc></StartTime><FrequencyChanges><FrequencyChange><Frequency dt:dt="r8">2857441</Frequency><Timestamp dt:dt="r8">6500938607206</Timestamp><Current dt:dt…	60.001	1	-1641334841	2015-01-07	11:02:38	19:02:38	343	NULL	1	?	?	?	?	?	?	?	?	?	?	?	?	?	?	?	NULL	NULL	NULL	NULL	DE	0	NULL	NULL	NULL	Test	NULL	NULL	NULL	TestInterleaved	NULL	NULL	NULL	0 k	0 k	NULL	NULL	NULL
Implicit Decision	28036	1	<?xml version="1.0"?>\n<Clock xmlns:dt="urn:schemas-microsoft-com:datatypes"><Description dt:dt="string">E-Prime Primary Realtime Clock</Description><StartTime><Timestamp dt:dt="int">0</Timestamp><DateUtc dt:dt="string">2015-01-07T19:02:38Z</DateUtc></StartTime><FrequencyChanges><FrequencyChange><Frequency dt:dt="r8">2857441</Frequency><Timestamp dt:dt="r8">6500938607206</Timestamp><Current dt:dt…	60.001	1	-1641334841	2015-01-07	11:02:38	19:02:38	344	?	1	?	?	?	?	?	?	?	?	?	?	?	?	?	?	?	NULL	NULL	NULL	NULL	AB	0	NULL	NULL	NULL	Test	NULL	NULL	NULL	TestInterleaved	NULL	NULL	NULL	s c	s c	NULL	NULL	NULL
Implicit Decision	28036	1	<?xml version="1.0"?>\n<Clock xmlns:dt="urn:schemas-microsoft-com:datatypes"><Description dt:dt="string">E-Prime Primary Realtime Clock</Description><StartTime><Timestamp dt:dt="int">0</Timestamp><DateUtc dt:dt="string">2015-01-07T19:02:38Z</DateUtc></StartTime><FrequencyChanges><FrequencyChange><Frequency dt:dt="r8">2857441</Frequency><Timestamp dt:dt="r8">6500938607206</Timestamp><Current dt:dt…	60.001	1	-1641334841	2015-01-07	11:02:38	19:02:38	345	NULL	1	?	?	?	?	?	?	?	?	?	?	?	?	?	?	?	NULL	NULL	NULL	NULL	BC	0	NULL	NULL	NULL	Test	NULL	NULL	NULL	TestInterleaved	NULL	NULL	NULL	7 c	7 c	NULL	NULL	NULL
Implicit Decision	28036	1	<?xml version="1.0"?>\n<Clock xmlns:dt="urn:schemas-microsoft-com:datatypes"><Description dt:dt="string">E-Prime Primary Realtime Clock</Description><StartTime><Timestamp dt:dt="int">0</Timestamp><DateUtc dt:dt="string">2015-01-07T19:02:38Z</DateUtc></StartTime><FrequencyChanges><FrequencyChange><Frequency dt:dt="r8">2857441</Frequency><Timestamp dt:dt="r8">6500938607206</Timestamp><Current dt:dt…	60.001	1	-1641334841	2015-01-07	11:02:38	19:02:38	346	NULL	1	?	?	?	?	?	?	?	?	?	?	?	?	?	?	?	NULL	NULL	NULL	NULL	AE	0	NULL	NULL	NULL	Test	NULL	NULL	NULL	TestInterleaved	NULL	NULL	NULL	s 0	s 0	NULL	NULL	NULL
Implicit Decision	28036	1	<?xml version="1.0"?>\n<Clock xmlns:dt="urn:schemas-microsoft-com:datatypes"><Description dt:dt="string">E-Prime Primary Realtime Clock</Description><StartTime><Timestamp dt:dt="int">0</Timestamp><DateUtc dt:dt="string">2015-01-07T19:02:38Z</DateUtc></StartTime><FrequencyChanges><FrequencyChange><Frequency dt:dt="r8">2857441</Frequency><Timestamp dt:dt="r8">6500938607206</Timestamp><Current dt:dt…	60.001	1	-1641334841	2015-01-07	11:02:38	19:02:38	347	NULL	0	?	?	?	?	?	?	?	?	?	?	?	?	?	?	?	NULL	NULL	NULL	NULL	BC	1	NULL	NULL	NULL	Test	NULL	NULL	NULL	TestInterleaved	NULL	NULL	NULL	c 7	c 7	NULL	NULL	NULL
Implicit Decision	28036	1	<?xml version="1.0"?>\n<Clock xmlns:dt="urn:schemas-microsoft-com:datatypes"><Description dt:dt="string">E-Prime Primary Realtime Clock</Description><StartTime><Timestamp dt:dt="int">0</Timestamp><DateUtc dt:dt="string">2015-01-07T19:02:38Z</DateUtc></StartTime><FrequencyChanges><FrequencyChange><Frequency dt:dt="r8">2857441</Frequency><Timestamp dt:dt="r8">6500938607206</Timestamp><Current dt:dt…	60.001	1	-1641334841	2015-01-07	11:02:38	19:02:38	348	NULL	0	?	?	?	?	?	?	?	?	?	?	?	?	?	?	?	NULL	NULL	NULL	NULL	DE	1	NULL	NULL	NULL	Test	NULL	NULL	NULL	TestInterleaved	NULL	NULL	NULL	k 0	k 0	NULL	NULL	NULL
Implicit Decision	28036	1	<?xml version="1.0"?>\n<Clock xmlns:dt="urn:schemas-microsoft-com:datatypes"><Description dt:dt="string">E-Prime Primary Realtime Clock</Description><StartTime><Timestamp dt:dt="int">0</Timestamp><DateUtc dt:dt="string">2015-01-07T19:02:38Z</DateUtc></StartTime><FrequencyChanges><FrequencyChange><Frequency dt:dt="r8">2857441</Frequency><Timestamp dt:dt="r8">6500938607206</Timestamp><Current dt:dt…	60.001	1	-1641334841	2015-01-07	11:02:38	19:02:38	349	NULL	1	?	?	?	?	?	?	?	?	?	?	?	?	?	?	?	NULL	NULL	NULL	NULL	CF	0	NULL	NULL	NULL	Test	NULL	NULL	NULL	TestInterleaved	NULL	NULL	NULL	7 r	7 r	NULL	NULL	NULL
Implicit Decision	28036	1	<?xml version="1.0"?>\n<Clock xmlns:dt="urn:schemas-microsoft-com:datatypes"><Description dt:dt="string">E-Prime Primary Realtime Clock</Description><StartTime><Timestamp dt:dt="int">0</Timestamp><DateUtc dt:dt="string">2015-01-07T19:02:38Z</DateUtc></StartTime><FrequencyChanges><FrequencyChange><Frequency dt:dt="r8">2857441</Frequency><Timestamp dt:dt="r8">6500938607206</Timestamp><Current dt:dt…	60.001	1	-1641334841	2015-01-07	11:02:38	19:02:38	350	?	1	?	?	?	?	?	?	?	?	?	?	?	?	?	?	?	NULL	NULL	NULL	NULL	EF	0	NULL	NULL	NULL	Test	NULL	NULL	NULL	TestInterleaved	NULL	NULL	NULL	0 r	0 r	NULL	NULL	NULL
Implicit Decision	28036	1	<?xml version="1.0"?>\n<Clock xmlns:dt="urn:schemas-microsoft-com:datatypes"><Description dt:dt="string">E-Prime Primary Realtime Clock</Description><StartTime><Timestamp dt:dt="int">0</Timestamp><DateUtc dt:dt="string">2015-01-07T19:02:38Z</DateUtc></StartTime><FrequencyChanges><FrequencyChange><Frequency dt:dt="r8">2857441</Frequency><Timestamp dt:dt="r8">6500938607206</Timestamp><Current dt:dt…	60.001	1	-1641334841	2015-01-07	11:02:38	19:02:38	351	NULL	0	?	?	?	?	?	?	?	?	?	?	?	?	?	?	?	NULL	NULL	NULL	NULL	DF	1	NULL	NULL	NULL	Test	NULL	NULL	NULL	TestInterleaved	NULL	NULL	NULL	k r	k r	NULL	NULL	NULL
Implicit Decision	28036	1	<?xml version="1.0"?>\n<Clock xmlns:dt="urn:schemas-microsoft-com:datatypes"><Description dt:dt="string">E-Prime Primary Realtime Clock</Description><StartTime><Timestamp dt:dt="int">0</Timestamp><DateUtc dt:dt="string">2015-01-07T19:02:38Z</DateUtc></StartTime><FrequencyChanges><FrequencyChange><Frequency dt:dt="r8">2857441</Frequency><Timestamp dt:dt="r8">6500938607206</Timestamp><Current dt:dt…	60.001	1	-1641334841	2015-01-07	11:02:38	19:02:38	352	?	0	?	?	?	?	?	?	?	?	?	?	?	?	?	?	?	NULL	NULL	NULL	NULL	AB	1	NULL	NULL	NULL	Test	NULL	NULL	NULL	TestInterleaved	NULL	NULL	NULL	c s	c s	NULL	NULL	NULL
Implicit Decision	28036	1	<?xml version="1.0"?>\n<Clock xmlns:dt="urn:schemas-microsoft-com:datatypes"><Description dt:dt="string">E-Prime Primary Realtime Clock</Description><StartTime><Timestamp dt:dt="int">0</Timestamp><DateUtc dt:dt="string">2015-01-07T19:02:38Z</DateUtc></StartTime><FrequencyChanges><FrequencyChange><Frequency dt:dt="r8">2857441</Frequency><Timestamp dt:dt="r8">6500938607206</Timestamp><Current dt:dt…	60.001	1	-1641334841	2015-01-07	11:02:38	19:02:38	353	NULL	1	?	?	?	?	?	?	?	?	?	?	?	?	?	?	?	NULL	NULL	NULL	NULL	AD	0	NULL	NULL	NULL	Test	NULL	NULL	NULL	TestInterleaved	NULL	NULL	NULL	s k	s k	NULL	NULL	NULL
Implicit Decision	28036	1	<?xml version="1.0"?>\n<Clock xmlns:dt="urn:schemas-microsoft-com:datatypes"><Description dt:dt="string">E-Prime Primary Realtime Clock</Description><StartTime><Timestamp dt:dt="int">0</Timestamp><DateUtc dt:dt="string">2015-01-07T19:02:38Z</DateUtc></StartTime><FrequencyChanges><FrequencyChange><Frequency dt:dt="r8">2857441</Frequency><Timestamp dt:dt="r8">6500938607206</Timestamp><Current dt:dt…	60.001	1	-1641334841	2015-01-07	11:02:38	19:02:38	354	?	1	?	?	?	?	?	?	?	?	?	?	?	?	?	?	?	NULL	NULL	NULL	NULL	CD	0	NULL	NULL	NULL	Test	NULL	NULL	NULL	TestInterleaved	NULL	NULL	NULL	7 k	7 k	NULL	NULL	NULL
Implicit Decision	28036	1	<?xml version="1.0"?>\n<Clock xmlns:dt="urn:schemas-microsoft-com:datatypes"><Description dt:dt="string">E-Prime Primary Realtime Clock</Description><StartTime><Timestamp dt:dt="int">0</Timestamp><DateUtc dt:dt="string">2015-01-07T19:02:38Z</DateUtc></StartTime><FrequencyChanges><FrequencyChange><Frequency dt:dt="r8">2857441</Frequency><Timestamp dt:dt="r8">6500938607206</Timestamp><Current dt:dt…	60.001	1	-1641334841	2015-01-07	11:02:38	19:02:38	355	NULL	1	NULL	NULL	NULL	?	?	?	?	NULL	NULL	NULL	NULL	NULL	NULL	NULL	NULL	NULL	NULL	NULL	z	CE	0	NULL	NULL	NULL	Test	NULL	NULL	NULL	TestInterleaved	NULL	NULL	NULL	7 0	7 0	NULL	NULL	NULL
Implicit Decision	28036	1	<?xml version="1.0"?>\n<Clock xmlns:dt="urn:schemas-microsoft-com:datatypes"><Description dt:dt="string">E-Prime Primary Realtime Clock</Description><StartTime><Timestamp dt:dt="int">0</Timestamp><DateUtc dt:dt="string">2015-01-07T19:02:38Z</DateUtc></StartTime><FrequencyChanges><FrequencyChange><Frequency dt:dt="r8">2857441</Frequency><Timestamp dt:dt="r8">6500938607206</Timestamp><Current dt:dt…	60.001	1	-1641334841	2015-01-07	11:02:38	19:02:38	356	NULL	0	?	?	?	?	?	?	?	?	?	?	?	?	?	?	?	NULL	NULL	NULL	NULL	BE	1	NULL	NULL	NULL	Test	NULL	NULL	NULL	TestInterleaved	NULL	NULL	NULL	c 0	c 0	NULL	NULL	NULL
Implicit Decision	28036	1	<?xml version="1.0"?>\n<Clock xmlns:dt="urn:schemas-microsoft-com:datatypes"><Description dt:dt="string">E-Prime Primary Realtime Clock</Description><StartTime><Timestamp dt:dt="int">0</Timestamp><DateUtc dt:dt="string">2015-01-07T19:02:38Z</DateUtc></StartTime><FrequencyChanges><FrequencyChange><Frequency dt:dt="r8">2857441</Frequency><Timestamp dt:dt="r8">6500938607206</Timestamp><Current dt:dt…	60.001	1	-1641334841	2015-01-07	11:02:38	19:02:38	357	NULL	0	?	?	?	?	?	?	?	?	?	?	?	?	?	?	?	NULL	NULL	NULL	NULL	BF	1	NULL	NULL	NULL	Test	NULL	NULL	NULL	TestInterleaved	NULL	NULL	NULL	c r	c r	NULL	NULL	NULL
Implicit Decision	28036	1	<?xml version="1.0"?>\n<Clock xmlns:dt="urn:schemas-microsoft-com:datatypes"><Description dt:dt="string">E-Prime Primary Realtime Clock</Description><StartTime><Timestamp dt:dt="int">0</Timestamp><DateUtc dt:dt="string">2015-01-07T19:02:38Z</DateUtc></StartTime><FrequencyChanges><FrequencyChange><Frequency dt:dt="r8">2857441</Frequency><Timestamp dt:dt="r8">6500938607206</Timestamp><Current dt:dt…	60.001	1	-1641334841	2015-01-07	11:02:38	19:02:38	358	NULL	1	?	?	?	?	?	?	?	?	?	?	?	?	?	?	?	NULL	NULL	NULL	NULL	AF	0	NULL	NULL	NULL	Test	NULL	NULL	NULL	TestInterleaved	NULL	NULL	NULL	s r	s r	NULL	NULL	NULL
Implicit Decision	28036	1	<?xml version="1.0"?>\n<Clock xmlns:dt="urn:schemas-microsoft-com:datatypes"><Description dt:dt="string">E-Prime Primary Realtime Clock</Description><StartTime><Timestamp dt:dt="int">0</Timestamp><DateUtc dt:dt="string">2015-01-07T19:02:38Z</DateUtc></StartTime><FrequencyChanges><FrequencyChange><Frequency dt:dt="r8">2857441</Frequency><Timestamp dt:dt="r8">6500938607206</Timestamp><Current dt:dt…	60.001	1	-1641334841	2015-01-07	11:02:38	19:02:38	359	NULL	0	?	?	?	?	?	?	?	?	?	?	?	?	?	?	?	NULL	NULL	NULL	NULL	BD	1	NULL	NULL	NULL	Test	NULL	NULL	NULL	TestInterleaved	NULL	NULL	NULL	c k	c k	NULL	NULL	NULL
Implicit Decision	28036	1	<?xml version="1.0"?>\n<Clock xmlns:dt="urn:schemas-microsoft-com:datatypes"><Description dt:dt="string">E-Prime Primary Realtime Clock</Description><StartTime><Timestamp dt:dt="int">0</Timestamp><DateUtc dt:dt="string">2015-01-07T19:02:38Z</DateUtc></StartTime><FrequencyChanges><FrequencyChange><Frequency dt:dt="r8">2857441</Frequency><Timestamp dt:dt="r8">6500938607206</Timestamp><Current dt:dt…	60.001	1	-1641334841	2015-01-07	11:02:38	19:02:38	360	NULL	1	?	?	?	?	?	?	?	?	?	?	?	?	?	?	?	NULL	NULL	NULL	NULL	AC	0	NULL	NULL	NULL	Test	NULL	NULL	NULL	TestInterleaved	NULL	NULL	NULL	s 7	s 7	NULL	NULL	NULL
Implicit Decision	28036	1	<?xml version="1.0"?>\n<Clock xmlns:dt="urn:schemas-microsoft-com:datatypes"><Description dt:dt="string">E-Prime Primary Realtime Clock</Description><StartTime><Timestamp dt:dt="int">0</Timestamp><DateUtc dt:dt="string">2015-01-07T19:02:38Z</DateUtc></StartTime><FrequencyChanges><FrequencyChange><Frequency dt:dt="r8">2857441</Frequency><Timestamp dt:dt="r8">6500938607206</Timestamp><Current dt:dt…	60.001	1	-1641334841	2015-01-07	11:02:38	19:02:38	361	?	1	?	?	?	?	?	?	?	?	?	?	?	?	?	?	?	NULL	NULL	NULL	NULL	AB	0	NULL	NULL	NULL	Test	NULL	NULL	NULL	TestInterleaved	NULL	NULL	NULL	s c	s c	NULL	NULL	NULL
Implicit Decision	28036	1	<?xml version="1.0"?>\n<Clock xmlns:dt="urn:schemas-microsoft-com:datatypes"><Description dt:dt="string">E-Prime Primary Realtime Clock</Description><StartTime><Timestamp dt:dt="int">0</Timestamp><DateUtc dt:dt="string">2015-01-07T19:02:38Z</DateUtc></StartTime><FrequencyChanges><FrequencyChange><Frequency dt:dt="r8">2857441</Frequency><Timestamp dt:dt="r8">6500938607206</Timestamp><Current dt:dt…	60.001	1	-1641334841	2015-01-07	11:02:38	19:02:38	362	NULL	1	?	?	?	?	?	?	?	?	?	?	?	?	?	?	?	NULL	NULL	NULL	NULL	BD	0	NULL	NULL	NULL	Test	NULL	NULL	NULL	TestInterleaved	NULL	NULL	NULL	k c	k c	NULL	NULL	NULL
Implicit Decision	28036	1	<?xml version="1.0"?>\n<Clock xmlns:dt="urn:schemas-microsoft-com:datatypes"><Description dt:dt="string">E-Prime Primary Realtime Clock</Description><StartTime><Timestamp dt:dt="int">0</Timestamp><DateUtc dt:dt="string">2015-01-07T19:02:38Z</DateUtc></StartTime><FrequencyChanges><FrequencyChange><Frequency dt:dt="r8">2857441</Frequency><Timestamp dt:dt="r8">6500938607206</Timestamp><Current dt:dt…	60.001	1	-1641334841	2015-01-07	11:02:38	19:02:38	363	?	0	?	?	?	?	?	?	?	?	?	?	?	?	?	?	?	NULL	NULL	NULL	NULL	CD	1	NULL	NULL	NULL	Test	NULL	NULL	NULL	TestInterleaved	NULL	NULL	NULL	k 7	k 7	NULL	NULL	NULL
Implicit Decision	28036	1	<?xml version="1.0"?>\n<Clock xmlns:dt="urn:schemas-microsoft-com:datatypes"><Description dt:dt="string">E-Prime Primary Realtime Clock</Description><StartTime><Timestamp dt:dt="int">0</Timestamp><DateUtc dt:dt="string">2015-01-07T19:02:38Z</DateUtc></StartTime><FrequencyChanges><FrequencyChange><Frequency dt:dt="r8">2857441</Frequency><Timestamp dt:dt="r8">6500938607206</Timestamp><Current dt:dt…	60.001	1	-1641334841	2015-01-07	11:02:38	19:02:38	364	NULL	1	?	?	?	?	?	?	?	?	?	?	?	?	?	?	?	NULL	NULL	NULL	NULL	BF	0	NULL	NULL	NULL	Test	NULL	NULL	NULL	TestInterleaved	NULL	NULL	NULL	r c	r c	NULL	NULL	NULL
Implicit Decision	28036	1	<?xml version="1.0"?>\n<Clock xmlns:dt="urn:schemas-microsoft-com:datatypes"><Description dt:dt="string">E-Prime Primary Realtime Clock</Description><StartTime><Timestamp dt:dt="int">0</Timestamp><DateUtc dt:dt="string">2015-01-07T19:02:38Z</DateUtc></StartTime><FrequencyChanges><FrequencyChange><Frequency dt:dt="r8">2857441</Frequency><Timestamp dt:dt="r8">6500938607206</Timestamp><Current dt:dt…	60.001	1	-1641334841	2015-01-07	11:02:38	19:02:38	365	NULL	0	NULL	NULL	NULL	?	?	?	?	NULL	NULL	NULL	NULL	NULL	NULL	NULL	NULL	NULL	NULL	NULL	m	CE	1	NULL	NULL	NULL	Test	NULL	NULL	NULL	TestInterleaved	NULL	NULL	NULL	0 7	0 7	NULL	NULL	NULL
Implicit Decision	28036	1	<?xml version="1.0"?>\n<Clock xmlns:dt="urn:schemas-microsoft-com:datatypes"><Description dt:dt="string">E-Prime Primary Realtime Clock</Description><StartTime><Timestamp dt:dt="int">0</Timestamp><DateUtc dt:dt="string">2015-01-07T19:02:38Z</DateUtc></StartTime><FrequencyChanges><FrequencyChange><Frequency dt:dt="r8">2857441</Frequency><Timestamp dt:dt="r8">6500938607206</Timestamp><Current dt:dt…	60.001	1	-1641334841	2015-01-07	11:02:38	19:02:38	366	NULL	0	?	?	?	?	?	?	?	?	?	?	?	?	?	?	?	NULL	NULL	NULL	NULL	AC	1	NULL	NULL	NULL	Test	NULL	NULL	NULL	TestInterleaved	NULL	NULL	NULL	7 s	7 s	NULL	NULL	NULL
Implicit Decision	28036	1	<?xml version="1.0"?>\n<Clock xmlns:dt="urn:schemas-microsoft-com:datatypes"><Description dt:dt="string">E-Prime Primary Realtime Clock</Description><StartTime><Timestamp dt:dt="int">0</Timestamp><DateUtc dt:dt="string">2015-01-07T19:02:38Z</DateUtc></StartTime><FrequencyChanges><FrequencyChange><Frequency dt:dt="r8">2857441</Frequency><Timestamp dt:dt="r8">6500938607206</Timestamp><Current dt:dt…	60.001	1	-1641334841	2015-01-07	11:02:38	19:02:38	367	NULL	0	?	?	?	?	?	?	?	?	?	?	?	?	?	?	?	NULL	NULL	NULL	NULL	AD	1	NULL	NULL	NULL	Test	NULL	NULL	NULL	TestInterleaved	NULL	NULL	NULL	k s	k s	NULL	NULL	NULL
Implicit Decision	28036	1	<?xml version="1.0"?>\n<Clock xmlns:dt="urn:schemas-microsoft-com:datatypes"><Description dt:dt="string">E-Prime Primary Realtime Clock</Description><StartTime><Timestamp dt:dt="int">0</Timestamp><DateUtc dt:dt="string">2015-01-07T19:02:38Z</DateUtc></StartTime><FrequencyChanges><FrequencyChange><Frequency dt:dt="r8">2857441</Frequency><Timestamp dt:dt="r8">6500938607206</Timestamp><Current dt:dt…	60.001	1	-1641334841	2015-01-07	11:02:38	19:02:38	368	NULL	0	?	?	?	?	?	?	?	?	?	?	?	?	?	?	?	NULL	NULL	NULL	NULL	CF	1	NULL	NULL	NULL	Test	NULL	NULL	NULL	TestInterleaved	NULL	NULL	NULL	r 7	r 7	NULL	NULL	NULL
Implicit Decision	28036	1	<?xml version="1.0"?>\n<Clock xmlns:dt="urn:schemas-microsoft-com:datatypes"><Description dt:dt="string">E-Prime Primary Realtime Clock</Description><StartTime><Timestamp dt:dt="int">0</Timestamp><DateUtc dt:dt="string">2015-01-07T19:02:38Z</DateUtc></StartTime><FrequencyChanges><FrequencyChange><Frequency dt:dt="r8">2857441</Frequency><Timestamp dt:dt="r8">6500938607206</Timestamp><Current dt:dt…	60.001	1	-1641334841	2015-01-07	11:02:38	19:02:38	369	NULL	1	?	?	?	?	?	?	?	?	?	?	?	?	?	?	?	NULL	NULL	NULL	NULL	DF	0	NULL	NULL	NULL	Test	NULL	NULL	NULL	TestInterleaved	NULL	NULL	NULL	r k	r k	NULL	NULL	NULL
Implicit Decision	28036	1	<?xml version="1.0"?>\n<Clock xmlns:dt="urn:schemas-microsoft-com:datatypes"><Description dt:dt="string">E-Prime Primary Realtime Clock</Description><StartTime><Timestamp dt:dt="int">0</Timestamp><DateUtc dt:dt="string">2015-01-07T19:02:38Z</DateUtc></StartTime><FrequencyChanges><FrequencyChange><Frequency dt:dt="r8">2857441</Frequency><Timestamp dt:dt="r8">6500938607206</Timestamp><Current dt:dt…	60.001	1	-1641334841	2015-01-07	11:02:38	19:02:38	370	NULL	0	?	?	?	?	?	?	?	?	?	?	?	?	?	?	?	NULL	NULL	NULL	NULL	AF	1	NULL	NULL	NULL	Test	NULL	NULL	NULL	TestInterleaved	NULL	NULL	NULL	r s	r s	NULL	NULL	NULL
Implicit Decision	28036	1	<?xml version="1.0"?>\n<Clock xmlns:dt="urn:schemas-microsoft-com:datatypes"><Description dt:dt="string">E-Prime Primary Realtime Clock</Description><StartTime><Timestamp dt:dt="int">0</Timestamp><DateUtc dt:dt="string">2015-01-07T19:02:38Z</DateUtc></StartTime><FrequencyChanges><FrequencyChange><Frequency dt:dt="r8">2857441</Frequency><Timestamp dt:dt="r8">6500938607206</Timestamp><Current dt:dt…	60.001	1	-1641334841	2015-01-07	11:02:38	19:02:38	371	?	0	?	?	?	?	?	?	?	?	?	?	?	?	?	?	?	NULL	NULL	NULL	NULL	EF	1	NULL	NULL	NULL	Test	NULL	NULL	NULL	TestInterleaved	NULL	NULL	NULL	r 0	r 0	NULL	NULL	NULL
Implicit Decision	28036	1	<?xml version="1.0"?>\n<Clock xmlns:dt="urn:schemas-microsoft-com:datatypes"><Description dt:dt="string">E-Prime Primary Realtime Clock</Description><StartTime><Timestamp dt:dt="int">0</Timestamp><DateUtc dt:dt="string">2015-01-07T19:02:38Z</DateUtc></StartTime><FrequencyChanges><FrequencyChange><Frequency dt:dt="r8">2857441</Frequency><Timestamp dt:dt="r8">6500938607206</Timestamp><Current dt:dt…	60.001	1	-1641334841	2015-01-07	11:02:38	19:02:38	372	NULL	1	?	?	?	?	?	?	?	?	?	?	?	?	?	?	?	NULL	NULL	NULL	NULL	DE	0	NULL	NULL	NULL	Test	NULL	NULL	NULL	TestInterleaved	NULL	NULL	NULL	0 k	0 k	NULL	NULL	NULL
Implicit Decision	28036	1	<?xml version="1.0"?>\n<Clock xmlns:dt="urn:schemas-microsoft-com:datatypes"><Description dt:dt="string">E-Prime Primary Realtime Clock</Description><StartTime><Timestamp dt:dt="int">0</Timestamp><DateUtc dt:dt="string">2015-01-07T19:02:38Z</DateUtc></StartTime><FrequencyChanges><FrequencyChange><Frequency dt:dt="r8">2857441</Frequency><Timestamp dt:dt="r8">6500938607206</Timestamp><Current dt:dt…	60.001	1	-1641334841	2015-01-07	11:02:38	19:02:38	373	NULL	0	?	?	?	?	?	?	?	?	?	?	?	?	?	?	?	NULL	NULL	NULL	NULL	AE	1	NULL	NULL	NULL	Test	NULL	NULL	NULL	TestInterleaved	NULL	NULL	NULL	0 s	0 s	NULL	NULL	NULL
Implicit Decision	28036	1	<?xml version="1.0"?>\n<Clock xmlns:dt="urn:schemas-microsoft-com:datatypes"><Description dt:dt="string">E-Prime Primary Realtime Clock</Description><StartTime><Timestamp dt:dt="int">0</Timestamp><DateUtc dt:dt="string">2015-01-07T19:02:38Z</DateUtc></StartTime><FrequencyChanges><FrequencyChange><Frequency dt:dt="r8">2857441</Frequency><Timestamp dt:dt="r8">6500938607206</Timestamp><Current dt:dt…	60.001	1	-1641334841	2015-01-07	11:02:38	19:02:38	374	NULL	1	?	?	?	?	?	?	?	?	?	?	?	?	?	?	?	NULL	NULL	NULL	NULL	BE	0	NULL	NULL	NULL	Test	NULL	NULL	NULL	TestInterleaved	NULL	NULL	NULL	0 c	0 c	NULL	NULL	NULL
Implicit Decision	28036	1	<?xml version="1.0"?>\n<Clock xmlns:dt="urn:schemas-microsoft-com:datatypes"><Description dt:dt="string">E-Prime Primary Realtime Clock</Description><StartTime><Timestamp dt:dt="int">0</Timestamp><DateUtc dt:dt="string">2015-01-07T19:02:38Z</DateUtc></StartTime><FrequencyChanges><FrequencyChange><Frequency dt:dt="r8">2857441</Frequency><Timestamp dt:dt="r8">6500938607206</Timestamp><Current dt:dt…	60.001	1	-1641334841	2015-01-07	11:02:38	19:02:38	375	NULL	1	?	?	?	?	?	?	?	?	?	?	?	?	?	?	?	NULL	NULL	NULL	NULL	BC	0	NULL	NULL	NULL	Test	NULL	NULL	NULL	TestInterleaved	NULL	NULL	NULL	7 c	7 c	NULL	NULL	NULL
[truncated: 39 more columns]

## Sheet: Organized
Subject	SessionDate	Procedure	TrainInterleaved.Sample	Train.ACC	Train.RT	TestInterleaved.Sample	Test.ACC	Test.RT	TrialType	Condition
28036	2015-01-07	Practiceb	NULL	NULL	NULL	NULL	NULL	NULL	BA	AB
28036	2015-01-07	Practiceb	NULL	NULL	NULL	NULL	NULL	NULL	AB	AB
28036	2015-01-07	Practiceb	NULL	NULL	NULL	NULL	NULL	NULL	BA	AB
28036	2015-01-07	Practiceb	NULL	NULL	NULL	NULL	NULL	NULL	AB	AB
28036	2015-01-07	Practiceb	NULL	NULL	NULL	NULL	NULL	NULL	AB	AB
28036	2015-01-07	Practiceb	NULL	NULL	NULL	NULL	NULL	NULL	BA	AB
28036	2015-01-07	BlocProc2	NULL	NULL	NULL	NULL	NULL	NULL	NULL	1
28036	2015-01-07	BlocProc	NULL	NULL	NULL	NULL	NULL	NULL	NULL	1
28036	2015-01-07	BlocProc1	NULL	NULL	NULL	NULL	NULL	NULL	NULL	1
28036	2015-01-07	Trainb	1	1	941	NULL	NULL	NULL	BA	AB
28036	2015-01-07	Trainb	2	1	626	NULL	NULL	NULL	EF	EF
28036	2015-01-07	Trainb	3	1	595	NULL	NULL	NULL	CD	CD
28036	2015-01-07	Trainb	4	1	630	NULL	NULL	NULL	FE	EF
28036	2015-01-07	Trainb	5	1	743	NULL	NULL	NULL	DC	CD
28036	2015-01-07	Trainb	6	0	708	NULL	NULL	NULL	AB	AB
28036	2015-01-07	Trainb	7	0	930	NULL	NULL	NULL	CD	CD
28036	2015-01-07	Trainb	8	0	888	NULL	NULL	NULL	EF	EF
28036	2015-01-07	Trainb	9	0	638	NULL	NULL	NULL	BA	AB
28036	2015-01-07	Trainb	10	1	622	NULL	NULL	NULL	DC	CD
28036	2015-01-07	Trainb	11	1	640	NULL	NULL	NULL	FE	EF
28036	2015-01-07	Trainb	12	1	754	NULL	NULL	NULL	AB	AB
28036	2015-01-07	Trainb	13	0	622	NULL	NULL	NULL	CD	CD
28036	2015-01-07	Trainb	14	1	752	NULL	NULL	NULL	EF	EF
28036	2015-01-07	Trainb	15	0	700	NULL	NULL	NULL	BA	AB
28036	2015-01-07	Trainb	16	0	842	NULL	NULL	NULL	DC	CD
28036	2015-01-07	Trainb	17	0	770	NULL	NULL	NULL	FE	EF
28036	2015-01-07	Trainb	18	0	686	NULL	NULL	NULL	AB	AB
28036	2015-01-07	Trainb	19	1	860	NULL	NULL	NULL	BA	AB
28036	2015-01-07	Trainb	20	1	596	NULL	NULL	NULL	CD	CD
28036	2015-01-07	Trainb	21	0	663	NULL	NULL	NULL	EF	EF
28036	2015-01-07	Trainb	22	0	1015	NULL	NULL	NULL	AB	AB
28036	2015-01-07	Trainb	23	1	905	NULL	NULL	NULL	DC	CD
28036	2015-01-07	Trainb	24	0	879	NULL	NULL	NULL	FE	EF
28036	2015-01-07	Trainb	25	1	727	NULL	NULL	NULL	CD	CD
28036	2015-01-07	Trainb	26	0	676	NULL	NULL	NULL	BA	AB
28036	2015-01-07	Trainb	27	1	579	NULL	NULL	NULL	EF	EF
28036	2015-01-07	Trainb	28	1	886	NULL	NULL	NULL	FE	EF
28036	2015-01-07	Trainb	29	0	748	NULL	NULL	NULL	AB	AB
28036	2015-01-07	Trainb	30	0	633	NULL	NULL	NULL	DC	CD
28036	2015-01-07	Trainb	31	0	682	NULL	NULL	NULL	BA	AB
28036	2015-01-07	Trainb	32	1	697	NULL	NULL	NULL	EF	EF
28036	2015-01-07	Trainb	33	0	856	NULL	NULL	NULL	CD	CD
28036	2015-01-07	Trainb	34	1	784	NULL	NULL	NULL	FE	EF
28036	2015-01-07	Trainb	35	0	810	NULL	NULL	NULL	DC	CD
28036	2015-01-07	Trainb	36	1	837	NULL	NULL	NULL	AB	AB
28036	2015-01-07	Trainb	37	0	653	NULL	NULL	NULL	BA	AB
28036	2015-01-07	Trainb	38	0	845	NULL	NULL	NULL	CD	CD
28036	2015-01-07	Trainb	39	0	853	NULL	NULL	NULL	EF	EF
28036	2015-01-07	Trainb	40	0	831	NULL	NULL	NULL	AB	AB
28036	2015-01-07	Trainb	41	1	711	NULL	NULL	NULL	DC	CD
28036	2015-01-07	Trainb	42	1	903	NULL	NULL	NULL	FE	EF
28036	2015-01-07	Trainb	43	0	909	NULL	NULL	NULL	EF	EF
28036	2015-01-07	Trainb	44	1	787	NULL	NULL	NULL	CD	CD
28036	2015-01-07	Trainb	45	1	605	NULL	NULL	NULL	BA	AB
28036	2015-01-07	Trainb	46	1	1039	NULL	NULL	NULL	FE	EF
28036	2015-01-07	Trainb	47	0	800	NULL	NULL	NULL	AB	AB
28036	2015-01-07	Trainb	48	1	1018	NULL	NULL	NULL	DC	CD
28036	2015-01-07	Trainb	49	1	1883	NULL	NULL	NULL	EF	EF
28036	2015-01-07	Trainb	50	1	874	NULL	NULL	NULL	CD	CD
28036	2015-01-07	Trainb	51	0	1762	NULL	NULL	NULL	BA	AB
28036	2015-01-07	Trainb	52	1	1062	NULL	NULL	NULL	FE	EF
28036	2015-01-07	Trainb	53	0	790	NULL	NULL	NULL	AB	AB
28036	2015-01-07	Trainb	54	1	1040	NULL	NULL	NULL	DC	CD
28036	2015-01-07	Trainb	55	0	848	NULL	NULL	NULL	CD	CD
28036	2015-01-07	Trainb	56	0	794	NULL	NULL	NULL	EF	EF
28036	2015-01-07	Trainb	57	0	1300	NULL	NULL	NULL	BA	AB
28036	2015-01-07	Trainb	58	0	842	NULL	NULL	NULL	FE	EF
28036	2015-01-07	Trainb	59	1	1074	NULL	NULL	NULL	AB	AB
28036	2015-01-07	Trainb	60	0	1299	NULL	NULL	NULL	DC	CD
28036	2015-01-07	Rest4	NULL	NULL	NULL	NULL	NULL	NULL	NULL	1
28036	2015-01-07	Trainb	61	0	4082	NULL	NULL	NULL	BA	AB
28036	2015-01-07	Trainb	62	1	2027	NULL	NULL	NULL	CD	CD
28036	2015-01-07	Trainb	63	1	947	NULL	NULL	NULL	EF	EF
28036	2015-01-07	Trainb	64	0	777	NULL	NULL	NULL	FE	EF
28036	2015-01-07	Trainb	65	1	1061	NULL	NULL	NULL	AB	AB
28036	2015-01-07	Trainb	66	0	1285	NULL	NULL	NULL	DC	CD
28036	2015-01-07	Trainb	67	1	1515	NULL	NULL	NULL	CD	CD
28036	2015-01-07	Trainb	68	1	1017	NULL	NULL	NULL	EF	EF
28036	2015-01-07	Trainb	69	0	1034	NULL	NULL	NULL	BA	AB
28036	2015-01-07	Trainb	70	1	1210	NULL	NULL	NULL	DC	CD
28036	2015-01-07	Trainb	71	1	996	NULL	NULL	NULL	FE	EF
28036	2015-01-07	Trainb	72	1	1254	NULL	NULL	NULL	AB	AB
28036	2015-01-07	Trainb	73	0	704	NULL	NULL	NULL	BA	AB
28036	2015-01-07	Trainb	74	0	1646	NULL	NULL	NULL	CD	CD
28036	2015-01-07	Trainb	75	0	1527	NULL	NULL	NULL	EF	EF
28036	2015-01-07	Trainb	76	1	787	NULL	NULL	NULL	AB	AB
28036	2015-01-07	Trainb	77	1	831	NULL	NULL	NULL	DC	CD
28036	2015-01-07	Trainb	78	1	969	NULL	NULL	NULL	FE	EF
28036	2015-01-07	Trainb	79	0	1243	NULL	NULL	NULL	CD	CD
28036	2015-01-07	Trainb	80	0	1541	NULL	NULL	NULL	BA	AB
28036	2015-01-07	Trainb	81	1	849	NULL	NULL	NULL	EF	EF
28036	2015-01-07	Trainb	82	1	1435	NULL	NULL	NULL	DC	CD
28036	2015-01-07	Trainb	83	1	2107	NULL	NULL	NULL	FE	EF
28036	2015-01-07	Trainb	84	1	1041	NULL	NULL	NULL	AB	AB
28036	2015-01-07	Trainb	85	1	1154	NULL	NULL	NULL	CD	CD
28036	2015-01-07	Trainb	86	0	798	NULL	NULL	NULL	BA	AB
28036	2015-01-07	Trainb	87	0	1049	NULL	NULL	NULL	EF	EF
28036	2015-01-07	Trainb	88	1	922	NULL	NULL	NULL	FE	EF
28036	2015-01-07	Trainb	89	0	1166	NULL	NULL	NULL	DC	CD
28036	2015-01-07	Trainb	90	1	1578	NULL	NULL	NULL	AB	AB
28036	2015-01-07	Trainb	91	0	1510	NULL	NULL	NULL	CD	CD
28036	2015-01-07	Trainb	92	1	1430	NULL	NULL	NULL	EF	EF
28036	2015-01-07	Trainb	93	0	1190	NULL	NULL	NULL	BA	AB
28036	2015-01-07	Trainb	94	1	1090	NULL	NULL	NULL	FE	EF
28036	2015-01-07	Trainb	95	0	1088	NULL	NULL	NULL	DC	CD
28036	2015-01-07	Trainb	96	0	928	NULL	NULL	NULL	AB	AB
28036	2015-01-07	Trainb	97	1	758	NULL	NULL	NULL	CD	CD
28036	2015-01-07	Trainb	98	0	946	NULL	NULL	NULL	EF	EF
28036	2015-01-07	Trainb	99	1	1478	NULL	NULL	NULL	BA	AB
28036	2015-01-07	Trainb	100	1	806	NULL	NULL	NULL	FE	EF
28036	2015-01-07	Trainb	101	1	1504	NULL	NULL	NULL	AB	AB
28036	2015-01-07	Trainb	102	1	1405	NULL	NULL	NULL	DC	CD
28036	2015-01-07	Trainb	103	0	1041	NULL	NULL	NULL	BA	AB
28036	2015-01-07	Trainb	104	1	753	NULL	NULL	NULL	EF	EF
28036	2015-01-07	Trainb	105	1	1261	NULL	NULL	NULL	CD	CD
28036	2015-01-07	Trainb	106	0	949	NULL	NULL	NULL	DC	CD
28036	2015-01-07	Trainb	107	0	1145	NULL	NULL	NULL	AB	AB
28036	2015-01-07	Trainb	108	1	727	NULL	NULL	NULL	FE	EF
28036	2015-01-07	Trainb	109	0	1844	NULL	NULL	NULL	CD	CD
28036	2015-01-07	Trainb	110	1	1028	NULL	NULL	NULL	BA	AB
28036	2015-01-07	Trainb	111	0	982	NULL	NULL	NULL	EF	EF
28036	2015-01-07	Trainb	112	0	841	NULL	NULL	NULL	FE	EF
28036	2015-01-07	Trainb	113	0	1042	NULL	NULL	NULL	AB	AB
28036	2015-01-07	Trainb	114	1	1298	NULL	NULL	NULL	DC	CD
28036	2015-01-07	Trainb	115	0	985	NULL	NULL	NULL	EF	EF
28036	2015-01-07	Trainb	116	1	1771	NULL	NULL	NULL	CD	CD
28036	2015-01-07	Trainb	117	0	1087	NULL	NULL	NULL	BA	AB
28036	2015-01-07	Trainb	118	0	1231	NULL	NULL	NULL	FE	EF
28036	2015-01-07	Trainb	119	1	1257	NULL	NULL	NULL	AB	AB
28036	2015-01-07	Trainb	120	1	2193	NULL	NULL	NULL	DC	CD
28036	2015-01-07	Rest4	NULL	NULL	NULL	NULL	NULL	NULL	NULL	1
28036	2015-01-07	Trainb	121	0	2860	NULL	NULL	NULL	CD	CD
28036	2015-01-07	Trainb	122	1	2403	NULL	NULL	NULL	EF	EF
28036	2015-01-07	Trainb	123	1	1727	NULL	NULL	NULL	BA	AB
28036	2015-01-07	Trainb	124	1	1427	NULL	NULL	NULL	AB	AB
28036	2015-01-07	Trainb	125	1	2054	NULL	NULL	NULL	FE	EF
28036	2015-01-07	Trainb	126	1	2254	NULL	NULL	NULL	DC	CD
28036	2015-01-07	Trainb	127	0	2078	NULL	NULL	NULL	CD	CD
28036	2015-01-07	Trainb	128	0	1734	NULL	NULL	NULL	EF	EF
28036	2015-01-07	Trainb	129	0	746	NULL	NULL	NULL	BA	AB
28036	2015-01-07	Trainb	130	1	886	NULL	NULL	NULL	FE	EF
28036	2015-01-07	Trainb	131	0	1118	NULL	NULL	NULL	AB	AB
28036	2015-01-07	Trainb	132	0	1500	NULL	NULL	NULL	DC	CD
28036	2015-01-07	Trainb	133	1	1802	NULL	NULL	NULL	EF	EF
28036	2015-01-07	Trainb	134	0	892	NULL	NULL	NULL	BA	AB
28036	2015-01-07	Trainb	135	0	1186	NULL	NULL	NULL	CD	CD
28036	2015-01-07	Trainb	136	1	797	NULL	NULL	NULL	DC	CD
28036	2015-01-07	Trainb	137	1	1320	NULL	NULL	NULL	FE	EF
28036	2015-01-07	Trainb	138	0	1341	NULL	NULL	NULL	AB	AB
28036	2015-01-07	Trainb	139	0	1425	NULL	NULL	NULL	EF	EF
28036	2015-01-07	Trainb	140	1	2243	NULL	NULL	NULL	BA	AB
28036	2015-01-07	Trainb	141	0	1813	NULL	NULL	NULL	CD	CD
28036	2015-01-07	Trainb	142	1	807	NULL	NULL	NULL	DC	CD
28036	2015-01-07	Trainb	143	1	1137	NULL	NULL	NULL	AB	AB
28036	2015-01-07	Trainb	144	0	1597	NULL	NULL	NULL	FE	EF
28036	2015-01-07	Trainb	145	0	1512	NULL	NULL	NULL	BA	AB
28036	2015-01-07	Trainb	146	0	1062	NULL	NULL	NULL	CD	CD
28036	2015-01-07	Trainb	147	0	838	NULL	NULL	NULL	EF	EF
28036	2015-01-07	Trainb	148	0	2015	NULL	NULL	NULL	DC	CD
28036	2015-01-07	Trainb	149	1	1641	NULL	NULL	NULL	FE	EF
28036	2015-01-07	Trainb	150	1	930	NULL	NULL	NULL	AB	AB
28036	2015-01-07	Trainb	151	0	2103	NULL	NULL	NULL	CD	CD
28036	2015-01-07	Trainb	152	1	941	NULL	NULL	NULL	EF	EF
28036	2015-01-07	Trainb	153	1	2273	NULL	NULL	NULL	BA	AB
28036	2015-01-07	Trainb	154	0	1105	NULL	NULL	NULL	FE	EF
28036	2015-01-07	Trainb	155	0	913	NULL	NULL	NULL	AB	AB
28036	2015-01-07	Trainb	156	0	1063	NULL	NULL	NULL	DC	CD
28036	2015-01-07	Trainb	157	1	1271	NULL	NULL	NULL	EF	EF
28036	2015-01-07	Trainb	158	0	1582	NULL	NULL	NULL	CD	CD
28036	2015-01-07	Trainb	159	1	1257	NULL	NULL	NULL	BA	AB
28036	2015-01-07	Trainb	160	0	1073	NULL	NULL	NULL	FE	EF
28036	2015-01-07	Trainb	161	0	1057	NULL	NULL	NULL	DC	CD
28036	2015-01-07	Trainb	162	0	849	NULL	NULL	NULL	AB	AB
28036	2015-01-07	Trainb	163	0	1209	NULL	NULL	NULL	EF	EF
28036	2015-01-07	Trainb	164	1	676	NULL	NULL	NULL	CD	CD
28036	2015-01-07	Trainb	165	1	1298	NULL	NULL	NULL	BA	AB
28036	2015-01-07	Trainb	166	1	2634	NULL	NULL	NULL	FE	EF
28036	2015-01-07	Trainb	167	0	1786	NULL	NULL	NULL	DC	CD
28036	2015-01-07	Trainb	168	0	716	NULL	NULL	NULL	AB	AB
28036	2015-01-07	Trainb	169	0	602	NULL	NULL	NULL	CD	CD
28036	2015-01-07	Trainb	170	1	1022	NULL	NULL	NULL	EF	EF
28036	2015-01-07	Trainb	171	1	750	NULL	NULL	NULL	BA	AB
28036	2015-01-07	Trainb	172	1	2012	NULL	NULL	NULL	AB	AB
28036	2015-01-07	Trainb	173	1	1286	NULL	NULL	NULL	DC	CD
28036	2015-01-07	Trainb	174	0	1388	NULL	NULL	NULL	FE	EF
28036	2015-01-07	Trainb	175	1	911	NULL	NULL	NULL	BA	AB
28036	2015-01-07	Trainb	176	0	853	NULL	NULL	NULL	EF	EF
28036	2015-01-07	Trainb	177	1	2749	NULL	NULL	NULL	CD	CD
28036	2015-01-07	Trainb	178	0	1466	NULL	NULL	NULL	FE	EF
28036	2015-01-07	Trainb	179	0	1929	NULL	NULL	NULL	AB	AB
28036	2015-01-07	Trainb	180	1	1175	NULL	NULL	NULL	DC	CD
28036	2015-01-07	Rest4	NULL	NULL	NULL	NULL	NULL	NULL	NULL	1
28036	2015-01-07	Trainb	181	1	2447	NULL	NULL	NULL	BA	AB
28036	2015-01-07	Trainb	182	0	2391	NULL	NULL	NULL	EF	EF
28036	2015-01-07	Trainb	183	0	1889	NULL	NULL	NULL	CD	CD
28036	2015-01-07	Trainb	184	0	1200	NULL	NULL	NULL	DC	CD
28036	2015-01-07	Trainb	185	0	1178	NULL	NULL	NULL	FE	EF
28036	2015-01-07	Trainb	186	0	1189	NULL	NULL	NULL	AB	AB
28036	2015-01-07	Trainb	187	1	1472	NULL	NULL	NULL	CD	CD
28036	2015-01-07	Trainb	188	1	2255	NULL	NULL	NULL	BA	AB
28036	2015-01-07	Trainb	189	1	1935	NULL	NULL	NULL	EF	EF
28036	2015-01-07	Trainb	190	0	1612	NULL	NULL	NULL	FE	EF
28036	2015-01-07	Trainb	191	1	950	NULL	NULL	NULL	AB	AB
28036	2015-01-07	Trainb	192	0	2202	NULL	NULL	NULL	DC	CD
28036	2015-01-07	Trainb	193	0	1516	NULL	NULL	NULL	CD	CD
28036	2015-01-07	Trainb	194	1	1865	NULL	NULL	NULL	EF	EF
28036	2015-01-07	Trainb	195	1	1065	NULL	NULL	NULL	BA	AB
28036	2015-01-07	Trainb	196	0	1849	NULL	NULL	NULL	DC	CD
28036	2015-01-07	Trainb	197	1	2377	NULL	NULL	NULL	FE	EF
28036	2015-01-07	Trainb	198	1	1493	NULL	NULL	NULL	AB	AB
28036	2015-01-07	Trainb	199	1	1331	NULL	NULL	NULL	CD	CD
28036	2015-01-07	Trainb	200	1	889	NULL	NULL	NULL	EF	EF
28036	2015-01-07	Trainb	201	0	1600	NULL	NULL	NULL	BA	AB
28036	2015-01-07	Trainb	202	0	1658	NULL	NULL	NULL	DC	CD
28036	2015-01-07	Trainb	203	0	946	NULL	NULL	NULL	AB	AB
28036	2015-01-07	Trainb	204	1	726	NULL	NULL	NULL	FE	EF
28036	2015-01-07	Trainb	205	0	1044	NULL	NULL	NULL	BA	AB
28036	2015-01-07	Trainb	206	1	836	NULL	NULL	NULL	EF	EF
28036	2015-01-07	Trainb	207	1	589	NULL	NULL	NULL	CD	CD
28036	2015-01-07	Trainb	208	1	2304	NULL	NULL	NULL	DC	CD
28036	2015-01-07	Trainb	209	1	1006	NULL	NULL	NULL	AB	AB
28036	2015-01-07	Trainb	210	1	2112	NULL	NULL	NULL	FE	EF
28036	2015-01-07	Trainb	211	0	1078	NULL	NULL	NULL	CD	CD
28036	2015-01-07	Trainb	212	0	693	NULL	NULL	NULL	EF	EF
28036	2015-01-07	Trainb	213	1	852	NULL	NULL	NULL	BA	AB
28036	2015-01-07	Trainb	214	1	795	NULL	NULL	NULL	AB	AB
28036	2015-01-07	Trainb	215	1	1639	NULL	NULL	NULL	FE	EF
28036	2015-01-07	Trainb	216	1	1583	NULL	NULL	NULL	DC	CD
28036	2015-01-07	Trainb	217	1	971	NULL	NULL	NULL	BA	AB
28036	2015-01-07	Trainb	218	0	2063	NULL	NULL	NULL	CD	CD
28036	2015-01-07	Trainb	219	1	631	NULL	NULL	NULL	EF	EF
28036	2015-01-07	Trainb	220	0	1255	NULL	NULL	NULL	AB	AB
28036	2015-01-07	Trainb	221	1	735	NULL	NULL	NULL	FE	EF
28036	2015-01-07	Trainb	222	0	780	NULL	NULL	NULL	DC	CD
28036	2015-01-07	Trainb	223	0	919	NULL	NULL	NULL	EF	EF
28036	2015-01-07	Trainb	224	1	524	NULL	NULL	NULL	CD	CD
28036	2015-01-07	Trainb	225	1	930	NULL	NULL	NULL	BA	AB
28036	2015-01-07	Trainb	226	0	823	NULL	NULL	NULL	FE	EF
28036	2015-01-07	Trainb	227	1	944	NULL	NULL	NULL	AB	AB
28036	2015-01-07	Trainb	228	1	1461	NULL	NULL	NULL	DC	CD
28036	2015-01-07	Trainb	229	1	661	NULL	NULL	NULL	EF	EF
28036	2015-01-07	Trainb	230	0	549	NULL	NULL	NULL	BA	AB
28036	2015-01-07	Trainb	231	1	601	NULL	NULL	NULL	CD	CD
28036	2015-01-07	Trainb	232	1	731	NULL	NULL	NULL	DC	CD
28036	2015-01-07	Trainb	233	0	713	NULL	NULL	NULL	AB	AB
28036	2015-01-07	Trainb	234	0	855	NULL	NULL	NULL	FE	EF
28036	2015-01-07	Trainb	235	1	527	NULL	NULL	NULL	BA	AB
28036	2015-01-07	Trainb	236	1	2724	NULL	NULL	NULL	CD	CD
28036	2015-01-07	Trainb	237	1	673	NULL	NULL	NULL	EF	EF
28036	2015-01-07	Trainb	238	0	577	NULL	NULL	NULL	FE	EF
28036	2015-01-07	Trainb	239	0	451	NULL	NULL	NULL	AB	AB
28036	2015-01-07	Trainb	240	0	525	NULL	NULL	NULL	DC	CD
28036	2015-01-07	Rest4	NULL	NULL	NULL	NULL	NULL	NULL	NULL	1
28036	2015-01-07	Trainb	241	1	2686	NULL	NULL	NULL	BA	AB
28036	2015-01-07	Trainb	242	0	3214	NULL	NULL	NULL	EF	EF
28036	2015-01-07	Trainb	243	1	904	NULL	NULL	NULL	CD	CD
28036	2015-01-07	Trainb	244	0	942	NULL	NULL	NULL	DC	CD
28036	2015-01-07	Trainb	245	1	850	NULL	NULL	NULL	AB	AB
28036	2015-01-07	Trainb	246	1	2860	NULL	NULL	NULL	FE	EF
28036	2015-01-07	Trainb	247	0	1092	NULL	NULL	NULL	BA	AB
28036	2015-01-07	Trainb	248	1	674	NULL	NULL	NULL	EF	EF
28036	2015-01-07	Trainb	249	1	786	NULL	NULL	NULL	CD	CD
28036	2015-01-07	Trainb	250	0	1180	NULL	NULL	NULL	DC	CD
28036	2015-01-07	Trainb	251	0	1848	NULL	NULL	NULL	AB	AB
28036	2015-01-07	Trainb	252	0	1240	NULL	NULL	NULL	FE	EF
28036	2015-01-07	Trainb	253	0	625	NULL	NULL	NULL	EF	EF
28036	2015-01-07	Trainb	254	1	691	NULL	NULL	NULL	CD	CD
28036	2015-01-07	Trainb	255	0	1121	NULL	NULL	NULL	BA	AB
28036	2015-01-07	Trainb	256	1	1935	NULL	NULL	NULL	FE	EF
28036	2015-01-07	Trainb	257	1	1019	NULL	NULL	NULL	DC	CD
28036	2015-01-07	Trainb	258	1	3357	NULL	NULL	NULL	AB	AB
28036	2015-01-07	Trainb	259	1	2545	NULL	NULL	NULL	EF	EF
28036	2015-01-07	Trainb	260	1	2052	NULL	NULL	NULL	BA	AB
28036	2015-01-07	Trainb	261	1	2396	NULL	NULL	NULL	CD	CD
28036	2015-01-07	Trainb	262	1	1591	NULL	NULL	NULL	AB	AB
28036	2015-01-07	Trainb	263	1	1362	NULL	NULL	NULL	DC	CD
28036	2015-01-07	Trainb	264	1	2086	NULL	NULL	NULL	FE	EF
28036	2015-01-07	Trainb	265	0	1421	NULL	NULL	NULL	BA	AB
28036	2015-01-07	Trainb	266	1	1310	NULL	NULL	NULL	EF	EF
28036	2015-01-07	Trainb	267	0	1028	NULL	NULL	NULL	CD	CD
28036	2015-01-07	Trainb	268	1	1045	NULL	NULL	NULL	DC	CD
28036	2015-01-07	Trainb	269	1	1286	NULL	NULL	NULL	AB	AB
28036	2015-01-07	Trainb	270	0	1069	NULL	NULL	NULL	FE	EF
28036	2015-01-07	Trainb	271	0	2284	NULL	NULL	NULL	CD	CD
28036	2015-01-07	Trainb	272	0	1499	NULL	NULL	NULL	BA	AB
28036	2015-01-07	Trainb	273	0	1641	NULL	NULL	NULL	EF	EF
28036	2015-01-07	Trainb	274	1	1378	NULL	NULL	NULL	AB	AB
28036	2015-01-07	Trainb	275	1	949	NULL	NULL	NULL	DC	CD
28036	2015-01-07	Trainb	276	1	1609	NULL	NULL	NULL	FE	EF
28036	2015-01-07	Trainb	277	1	835	NULL	NULL	NULL	EF	EF
28036	2015-01-07	Trainb	278	1	4796	NULL	NULL	NULL	CD	CD
28036	2015-01-07	Trainb	279	1	1862	NULL	NULL	NULL	BA	AB
28036	2015-01-07	Trainb	280	1	1880	NULL	NULL	NULL	FE	EF
28036	2015-01-07	Trainb	281	1	3238	NULL	NULL	NULL	AB	AB
28036	2015-01-07	Trainb	282	1	1680	NULL	NULL	NULL	DC	CD
28036	2015-01-07	Trainb	283	0	1912	NULL	NULL	NULL	CD	CD
28036	2015-01-07	Trainb	284	0	1414	NULL	NULL	NULL	EF	EF
28036	2015-01-07	Trainb	285	1	1000	NULL	NULL	NULL	BA	AB
28036	2015-01-07	Trainb	286	0	1850	NULL	NULL	NULL	FE	EF
28036	2015-01-07	Trainb	287	1	5546	NULL	NULL	NULL	DC	CD
28036	2015-01-07	Trainb	288	1	855	NULL	NULL	NULL	AB	AB
28036	2015-01-07	Trainb	289	1	1007	NULL	NULL	NULL	EF	EF
28036	2015-01-07	Trainb	290	1	785	NULL	NULL	NULL	BA	AB
28036	2015-01-07	Trainb	291	1	1419	NULL	NULL	NULL	CD	CD
28036	2015-01-07	Trainb	292	1	1117	NULL	NULL	NULL	DC	CD
28036	2015-01-07	Trainb	293	1	1001	NULL	NULL	NULL	AB	AB
28036	2015-01-07	Trainb	294	1	1549	NULL	NULL	NULL	FE	EF
28036	2015-01-07	Trainb	295	1	1016	NULL	NULL	NULL	EF	EF
28036	2015-01-07	Trainb	296	0	1354	NULL	NULL	NULL	CD	CD
28036	2015-01-07	Trainb	297	1	766	NULL	NULL	NULL	BA	AB
28036	2015-01-07	Trainb	298	0	825	NULL	NULL	NULL	DC	CD
28036	2015-01-07	Trainb	299	1	818	NULL	NULL	NULL	AB	AB
28036	2015-01-07	Trainb	300	1	1244	NULL	NULL	NULL	FE	EF
28036	2015-01-07	Rest4	NULL	NULL	NULL	NULL	NULL	NULL	NULL	1
28036	2015-01-07	NofeedbackInstructions	NULL	NULL	NULL	NULL	NULL	NULL	NULL	1
28036	2015-01-07	Test	NULL	NULL	NULL	1	1	3639	AE	AE
28036	2015-01-07	Test	NULL	NULL	NULL	2	0	0	BE	BE
28036	2015-01-07	Test	NULL	NULL	NULL	3	1	2083	AC	AC
28036	2015-01-07	Test	NULL	NULL	NULL	4	1	3446	BA	AB
28036	2015-01-07	Test	NULL	NULL	NULL	5	1	2949	EF	EF
28036	2015-01-07	Test	NULL	NULL	NULL	6	0	3126	BD	BD
28036	2015-01-07	Test	NULL	NULL	NULL	7	1	1760	DE	DE
28036	2015-01-07	Test	NULL	NULL	NULL	8	0	2176	BC	BC
28036	2015-01-07	Test	NULL	NULL	NULL	9	1	3952	BF	BF
28036	2015-01-07	Test	NULL	NULL	NULL	10	1	4457	DF	DF
28036	2015-01-07	Test	NULL	NULL	NULL	11	0	2718	CE	CE
28036	2015-01-07	Test	NULL	NULL	NULL	12	0	3304	CD	CD
28036	2015-01-07	Test	NULL	NULL	NULL	13	0	2730	AF	AF
28036	2015-01-07	Test	NULL	NULL	NULL	14	0	0	CF	CF
28036	2015-01-07	Test	NULL	NULL	NULL	15	1	3243	AD	AD
28036	2015-01-07	Test	NULL	NULL	NULL	16	0	5425	CA	AC
28036	2015-01-07	Test	NULL	NULL	NULL	17	1	3967	FD	DF
28036	2015-01-07	Test	NULL	NULL	NULL	18	0	1351	FE	EF
28036	2015-01-07	Test	NULL	NULL	NULL	19	1	5527	DB	BD
28036	2015-01-07	Test	NULL	NULL	NULL	20	1	3441	EB	BE
28036	2015-01-07	Test	NULL	NULL	NULL	21	1	1198	FC	CF
28036	2015-01-07	Test	NULL	NULL	NULL	22	0	1509	EA	AE
28036	2015-01-07	Test	NULL	NULL	NULL	23	0	4768	EC	CE
28036	2015-01-07	Test	NULL	NULL	NULL	24	0	2072	FB	BF
28036	2015-01-07	Test	NULL	NULL	NULL	25	1	2092	DA	AD
28036	2015-01-07	Test	NULL	NULL	NULL	26	1	1743	DC	CD
28036	2015-01-07	Test	NULL	NULL	NULL	27	1	2016	FA	AF
28036	2015-01-07	Test	NULL	NULL	NULL	28	1	775	ED	DE
28036	2015-01-07	Test	NULL	NULL	NULL	29	0	2271	AB	AB
28036	2015-01-07	Test	NULL	NULL	NULL	30	1	1051	CB	BC
28036	2015-01-07	Test	NULL	NULL	NULL	31	0	1751	AE	AE
28036	2015-01-07	Test	NULL	NULL	NULL	32	0	1255	BC	BC
28036	2015-01-07	Test	NULL	NULL	NULL	33	1	1789	DE	DE
28036	2015-01-07	Test	NULL	NULL	NULL	34	1	1517	CF	CF
28036	2015-01-07	Test	NULL	NULL	NULL	35	1	903	EF	EF
28036	2015-01-07	Test	NULL	NULL	NULL	36	0	1785	DF	DF
28036	2015-01-07	Test	NULL	NULL	NULL	37	0	0	BA	AB
28036	2015-01-07	Test	NULL	NULL	NULL	38	0	1839	AD	AD
28036	2015-01-07	Test	NULL	NULL	NULL	39	1	765	CD	CD
28036	2015-01-07	Test	NULL	NULL	NULL	40	1	1525	CE	CE
28036	2015-01-07	Test	NULL	NULL	NULL	41	1	2047	BE	BE
28036	2015-01-07	Test	NULL	NULL	NULL	42	1	2645	BF	BF
28036	2015-01-07	Test	NULL	NULL	NULL	43	0	1138	AF	AF
28036	2015-01-07	Test	NULL	NULL	NULL	44	0	1131	BD	BD
28036	2015-01-07	Test	NULL	NULL	NULL	45	1	1094	AC	AC
28036	2015-01-07	Test	NULL	NULL	NULL	46	1	768	AB	AB
28036	2015-01-07	Test	NULL	NULL	NULL	47	1	1034	DB	BD
28036	2015-01-07	Test	NULL	NULL	NULL	48	0	743	DC	CD
28036	2015-01-07	Test	NULL	NULL	NULL	49	0	1664	FB	BF
28036	2015-01-07	Test	NULL	NULL	NULL	50	0	869	EC	CE
28036	2015-01-07	Test	NULL	NULL	NULL	51	1	937	CA	AC
28036	2015-01-07	Test	NULL	NULL	NULL	52	0	2970	DA	AD
28036	2015-01-07	Test	NULL	NULL	NULL	53	0	1562	FC	CF
28036	2015-01-07	Test	NULL	NULL	NULL	54	1	594	FD	DF
28036	2015-01-07	Test	NULL	NULL	NULL	55	0	1010	FA	AF
28036	2015-01-07	Test	NULL	NULL	NULL	56	1	994	FE	EF
28036	2015-01-07	Test	NULL	NULL	NULL	57	1	882	ED	DE
28036	2015-01-07	Test	NULL	NULL	NULL	58	0	694	EA	AE
28036	2015-01-07	Test	NULL	NULL	NULL	59	1	512	EB	BE
28036	2015-01-07	Test	NULL	NULL	NULL	60	1	708	CB	BC
0	00:00:00	0	0	0	0	0	0	0	0	0
0	00:00:00	0	0	0	0	0	0	0	0	0
0	00:00:00	0	0	0	0	0	0	0	0	0
0	00:00:00	0	0	0	0	0	0	0	0	0
0	00:00:00	0	0	0	0	0	0	0	0	0
0	00:00:00	0	0	0	0	0	0	0	0	0
0	00:00:00	0	0	0	0	0	0	0	0	0
0	00:00:00	0	0	0	0	0	0	0	0	0
0	00:00:00	0	0	0	0	0	0	0	0	0
0	00:00:00	0	0	0	0	0	0	0	0	0
0	00:00:00	0	0	0	0	0	0	0	0	0
0	00:00:00	0	0	0	0	0	0	0	0	0
0	00:00:00	0	0	0	0	0	0	0	0	0
0	00:00:00	0	0	0	0	0	0	0	0	0
0	00:00:00	0	0	0	0	0	0	0	0	0
0	00:00:00	0	0	0	0	0	0	0	0	0
0	00:00:00	0	0	0	0	0	0	0	0	0
0	00:00:00	0	0	0	0	0	0	0	0	0
0	00:00:00	0	0	0	0	0	0	0	0	0
0	00:00:00	0	0	0	0	0	0	0	0	0
0	00:00:00	0	0	0	0	0	0	0	0	0
0	00:00:00	0	0	0	0	0	0	0	0	0
0	00:00:00	0	0	0	0	0	0	0	0	0
0	00:00:00	0	0	0	0	0	0	0	0	0
0	00:00:00	0	0	0	0	0	0	0	0	0
0	00:00:00	0	0	0	0	0	0	0	0	0
0	00:00:00	0	0	0	0	0	0	0	0	0
0	00:00:00	0	0	0	0	0	0	0	0	0
0	00:00:00	0	0	0	0	0	0	0	0	0
0	00:00:00	0	0	0	0	0	0	0	0	0
0	00:00:00	0	0	0	0	0	0	0	0	0
0	00:00:00	0	0	0	0	0	0	0	0	0
0	00:00:00	0	0	0	0	0	0	0	0	0
0	00:00:00	0	0	0	0	0	0	0	0	0
0	00:00:00	0	0	0	0	0	0	0	0	0
0	00:00:00	0	0	0	0	0	0	0	0	0
0	00:00:00	0	0	0	0	0	0	0	0	0
0	00:00:00	0	0	0	0	0	0	0	0	0
0	00:00:00	0	0	0	0	0	0	0	0	0
0	00:00:00	0	0	0	0	0	0	0	0	0
0	00:00:00	0	0	0	0	0	0	0	0	0
0	00:00:00	0	0	0	0	0	0	0	0	0
0	00:00:00	0	0	0	0	0	0	0	0	0
0	00:00:00	0	0	0	0	0	0	0	0	0
0	00:00:00	0	0	0	0	0	0	0	0	0
0	00:00:00	0	0	0	0	0	0	0	0	0
0	00:00:00	0	0	0	0	0	0	0	0	0
0	00:00:00	0	0	0	0	0	0	0	0	0
0	00:00:00	0	0	0	0	0	0	0	0	0
0	00:00:00	0	0	0	0	0	0	0	0	0
0	00:00:00	0	0	0	0	0	0	0	0	0
0	00:00:00	0	0	0	0	0	0	0	0	0
0	00:00:00	0	0	0	0	0	0	0	0	0
0	00:00:00	0	0	0	0	0	0	0	0	0
0	00:00:00	0	0	0	0	0	0	0	0	0
0	00:00:00	0	0	0	0	0	0	0	0	0
0	00:00:00	0	0	0	0	0	0	0	0	0
0	00:00:00	0	0	0	0	0	0	0	0	0
0	00:00:00	0	0	0	0	0	0	0	0	0
0	00:00:00	0	0	0	0	0	0	0	0	0
0	00:00:00	0	0	0	0	0	0	0	0	0
0	00:00:00	0	0	0	0	0	0	0	0	0
0	00:00:00	0	0	0	0	0	0	0	0	0
0	00:00:00	0	0	0	0	0	0	0	0	0
0	00:00:00	0	0	0	0	0	0	0	0	0
0	00:00:00	0	0	0	0	0	0	0	0	0
0	00:00:00	0	0	0	0	0	0	0	0	0
0	00:00:00	0	0	0	0	0	0	0	0	0
0	00:00:00	0	0	0	0	0	0	0	0	0
0	00:00:00	0	0	0	0	0	0	0	0	0
0	00:00:00	0	0	0	0	0	0	0	0	0
0	00:00:00	0	0	0	0	0	0	0	0	0
0	00:00:00	0	0	0	0	0	0	0	0	0
0	00:00:00	0	0	0	0	0	0	0	0	0
0	00:00:00	0	0	0	0	0	0	0	0	0
0	00:00:00	0	0	0	0	0	0	0	0	0
0	00:00:00	0	0	0	0	0	0	0	0	0
0	00:00:00	0	0	0	0	0	0	0	0	0
0	00:00:00	0	0	0	0	0	0	0	0	0
0	00:00:00	0	0	0	0	0	0	0	0	0
0	00:00:00	0	0	0	0	0	0	0	0	0
0	00:00:00	0	0	0	0	0	0	0	0	0
0	00:00:00	0	0	0	0	0	0	0	0	0
0	00:00:00	0	0	0	0	0	0	0	0	0
0	00:00:00	0	0	0	0	0	0	0	0	0
0	00:00:00	0	0	0	0	0	0	0	0	0
0	00:00:00	0	0	0	0	0	0	0	0	0
0	00:00:00	0	0	0	0	0	0	0	0	0
0	00:00:00	0	0	0	0	0	0	0	0	0
0	00:00:00	0	0	0	0	0	0	0	0	0
0	00:00:00	0	0	0	0	0	0	0	0	0
0	00:00:00	0	0	0	0	0	0	0	0	0
0	00:00:00	0	0	0	0	0	0	0	0	0
0	00:00:00	0	0	0	0	0	0	0	0	0
0	00:00:00	0	0	0	0	0	0	0	0	0
0	00:00:00	0	0	0	0	0	0	0	0	0
0	00:00:00	0	0	0	0	0	0	0	0	0
0	00:00:00	0	0	0	0	0	0	0	0	0
0	00:00:00	0	0	0	0	0	0	0	0	0
0	00:00:00	0	0	0	0	0	0	0	0	0
0	00:00:00	0	0	0	0	0	0	0	0	0
0	00:00:00	0	0	0	0	0	0	0	0	0
0	00:00:00	0	0	0	0	0	0	0	0	0
0	00:00:00	0	0	0	0	0	0	0	0	0
0	00:00:00	0	0	0	0	0	0	0	0	0
0	00:00:00	0	0	0	0	0	0	0	0	0
0	00:00:00	0	0	0	0	0	0	0	0	0
0	00:00:00	0	0	0	0	0	0	0	0	0
0	00:00:00	0	0	0	0	0	0	0	0	0
0	00:00:00	0	0	0	0	0	0	0	0	0
0	00:00:00	0	0	0	0	0	0	0	0	0
0	00:00:00	0	0	0	0	0	0	0	0	0
0	00:00:00	0	0	0	0	0	0	0	0	0
0	00:00:00	0	0	0	0	0	0	0	0	0
0	00:00:00	0	0	0	0	0	0	0	0	0
0	00:00:00	0	0	0	0	0	0	0	0	0
0	00:00:00	0	0	0	0	0	0	0	0	0
0	00:00:00	0	0	0	0	0	0	0	0	0
0	00:00:00	0	0	0	0	0	0	0	0	0
0	00:00:00	0	0	0	0	0	0	0	0	0
0	00:00:00	0	0	0	0	0	0	0	0	0
0	00:00:00	0	0	0	0	0	0	0	0	0
0	00:00:00	0	0	0	0	0	0	0	0	0
0	00:00:00	0	0	0	0	0	0	0	0	0
0	00:00:00	0	0	0	0	0	0	0	0	0
0	00:00:00	0	0	0	0	0	0	0	0	0
0	00:00:00	0	0	0	0	0	0	0	0	0
0	00:00:00	0	0	0	0	0	0	0	0	0
0	00:00:00	0	0	0	0	0	0	0	0	0
0	00:00:00	0	0	0	0	0	0	0	0	0
0	00:00:00	0	0	0	0	0	0	0	0	0
0	00:00:00	0	0	0	0	0	0	0	0	0
0	00:00:00	0	0	0	0	0	0	0	0	0
0	00:00:00	0	0	0	0	0	0	0	0	0
0	00:00:00	0	0	0	0	0	0	0	0	0
0	00:00:00	0	0	0	0	0	0	0	0	0
0	00:00:00	0	0	0	0	0	0	0	0	0
0	00:00:00	0	0	0	0	0	0	0	0	0
0	00:00:00	0	0	0	0	0	0	0	0	0
0	00:00:00	0	0	0	0	0	0	0	0	0
0	00:00:00	0	0	0	0	0	0	0	0	0
0	00:00:00	0	0	0	0	0	0	0	0	0
0	00:00:00	0	0	0	0	0	0	0	0	0
0	00:00:00	0	0	0	0	0	0	0	0	0
0	00:00:00	0	0	0	0	0	0	0	0	0
0	00:00:00	0	0	0	0	0	0	0	0	0
0	00:00:00	0	0	0	0	0	0	0	0	0
0	00:00:00	0	0	0	0	0	0	0	0	0
0	00:00:00	0	0	0	0	0	0	0	0	0
0	00:00:00	0	0	0	0	0	0	0	0	0
0	00:00:00	0	0	0	0	0	0	0	0	0
0	00:00:00	0	0	0	0	0	0	0	0	0
0	00:00:00	0	0	0	0	0	0	0	0	0
0	00:00:00	0	0	0	0	0	0	0	0	0
0	00:00:00	0	0	0	0	0	0	0	0	0
0	00:00:00	0	0	0	0	0	0	0	0	0
0	00:00:00	0	0	0	0	0	0	0	0	0
0	00:00:00	0	0	0	0	0	0	0	0	0
0	00:00:00	0	0	0	0	0	0	0	0	0
0	00:00:00	0	0	0	0	0	0	0	0	0
0	00:00:00	0	0	0	0	0	0	0	0	0
0	00:00:00	0	0	0	0	0	0	0	0	0
0	00:00:00	0	0	0	0	0	0	0	0	0
0	00:00:00	0	0	0	0	0	0	0	0	0
0	00:00:00	0	0	0	0	0	0	0	0	0
0	00:00:00	0	0	0	0	0	0	0	0	0
0	00:00:00	0	0	0	0	0	0	0	0	0
0	00:00:00	0	0	0	0	0	0	0	0	0
0	00:00:00	0	0	0	0	0	0	0	0	0
0	00:00:00	0	0	0	0	0	0	0	0	0
0	00:00:00	0	0	0	0	0	0	0	0	0
0	00:00:00	0	0	0	0	0	0	0	0	0
0	00:00:00	0	0	0	0	0	0	0	0	0
0	00:00:00	0	0	0	0	0	0	0	0	0
0	00:00:00	0	0	0	0	0	0	0	0	0
0	00:00:00	0	0	0	0	0	0	0	0	0
0	00:00:00	0	0	0	0	0	0	0	0	0
0	00:00:00	0	0	0	0	0	0	0	0	0
0	00:00:00	0	0	0	0	0	0	0	0	0
0	00:00:00	0	0	0	0	0	0	0	0	0
0	00:00:00	0	0	0	0	0	0	0	0	0
0	00:00:00	0	0	0	0	0	0	0	0	0
0	00:00:00	0	0	0	0	0	0	0	0	0
0	00:00:00	0	0	0	0	0	0	0	0	0
0	00:00:00	0	0	0	0	0	0	0	0	0
0	00:00:00	0	0	0	0	0	0	0	0	0
0	00:00:00	0	0	0	0	0	0	0	0	0
0	00:00:00	0	0	0	0	0	0	0	0	0
0	00:00:00	0	0	0	0	0	0	0	0	0
0	00:00:00	0	0	0	0	0	0	0	0	0
0	00:00:00	0	0	0	0	0	0	0	0	0
0	00:00:00	0	0	0	0	0	0	0	0	0
0	00:00:00	0	0	0	0	0	0	0	0	0
0	00:00:00	0	0	0	0	0	0	0	0	0
0	00:00:00	0	0	0	0	0	0	0	0	0
0	00:00:00	0	0	0	0	0	0	0	0	0
0	00:00:00	0	0	0	0	0	0	0	0	0
0	00:00:00	0	0	0	0	0	0	0	0	0
0	00:00:00	0	0	0	0	0	0	0	0	0
0	00:00:00	0	0	0	0	0	0	0	0	0
0	00:00:00	0	0	0	0	0	0	0	0	0
0	00:00:00	0	0	0	0	0	0	0	0	0
0	00:00:00	0	0	0	0	0	0	0	0	0
0	00:00:00	0	0	0	0	0	0	0	0	0
0	00:00:00	0	0	0	0	0	0	0	0	0
0	00:00:00	0	0	0	0	0	0	0	0	0
0	00:00:00	0	0	0	0	0	0	0	0	0
0	00:00:00	0	0	0	0	0	0	0	0	0
0	00:00:00	0	0	0	0	0	0	0	0	0
0	00:00:00	0	0	0	0	0	0	0	0	0
0	00:00:00	0	0	0	0	0	0	0	0	0
0	00:00:00	0	0	0	0	0	0	0	0	0
0	00:00:00	0	0	0	0	0	0	0	0	0
0	00:00:00	0	0	0	0	0	0	0	0	0
0	00:00:00	0	0	0	0	0	0	0	0	0
0	00:00:00	0	0	0	0	0	0	0	0	0
0	00:00:00	0	0	0	0	0	0	0	0	0
0	00:00:00	0	0	0	0	0	0	0	0	0
0	00:00:00	0	0	0	0	0	0	0	0	0
0	00:00:00	0	0	0	0	0	0	0	0	0
0	00:00:00	0	0	0	0	0	0	0	0	0
0	00:00:00	0	0	0	0	0	0	0	0	0
0	00:00:00	0	0	0	0	0	0	0	0	0
0	00:00:00	0	0	0	0	0	0	0	0	0
0	00:00:00	0	0	0	0	0	0	0	0	0
0	00:00:00	0	0	0	0	0	0	0	0	0
0	00:00:00	0	0	0	0	0	0	0	0	0
0	00:00:00	0	0	0	0	0	0	0	0	0
0	00:00:00	0	0	0	0	0	0	0	0	0
0	00:00:00	0	0	0	0	0	0	0	0	0
0	00:00:00	0	0	0	0	0	0	0	0	0
0	00:00:00	0	0	0	0	0	0	0	0	0
0	00:00:00	0	0	0	0	0	0	0	0	0
0	00:00:00	0	0	0	0	0	0	0	0	0
0	00:00:00	0	0	0	0	0	0	0	0	0
0	00:00:00	0	0	0	0	0	0	0	0	0
0	00:00:00	0	0	0	0	0	0	0	0	0
0	00:00:00	0	0	0	0	0	0	0	0	0
0	00:00:00	0	0	0	0	0	0	0	0	0
0	00:00:00	0	0	0	0	0	0	0	0	0
0	00:00:00	0	0	0	0	0	0	0	0	0
0	00:00:00	0	0	0	0	0	0	0	0	0
0	00:00:00	0	0	0	0	0	0	0	0	0
0	00:00:00	0	0	0	0	0	0	0	0	0
0	00:00:00	0	0	0	0	0	0	0	0	0
0	00:00:00	0	0	0	0	0	0	0	0	0
0	00:00:00	0	0	0	0	0	0	0	0	0
0	00:00:00	0	0	0	0	0	0	0	0	0
0	00:00:00	0	0	0	0	0	0	0	0	0
0	00:00:00	0	0	0	0	0	0	0	0	0
0	00:00:00	0	0	0	0	0	0	0	0	0
0	00:00:00	0	0	0	0	0	0	0	0	0
0	00:00:00	0	0	0	0	0	0	0	0	0
0	00:00:00	0	0	0	0	0	0	0	0	0
0	00:00:00	0	0	0	0	0	0	0	0	0
0	00:00:00	0	0	0	0	0	0	0	0	0
0	00:00:00	0	0	0	0	0	0	0	0	0
0	00:00:00	0	0	0	0	0	0	0	0	0
0	00:00:00	0	0	0	0	0	0	0	0	0
0	00:00:00	0	0	0	0	0	0	0	0	0
0	00:00:00	0	0	0	0	0	0	0	0	0
0	00:00:00	0	0	0	0	0	0	0	0	0
0	00:00:00	0	0	0	0	0	0	0	0	0
0	00:00:00	0	0	0	0	0	0	0	0	0
0	00:00:00	0	0	0	0	0	0	0	0	0
0	00:00:00	0	0	0	0	0	0	0	0	0
0	00:00:00	0	0	0	0	0	0	0	0	0
0	00:00:00	0	0	0	0	0	0	0	0	0
0	00:00:00	0	0	0	0	0	0	0	0	0
0	00:00:00	0	0	0	0	0	0	0	0	0
0	00:00:00	0	0	0	0	0	0	0	0	0
0	00:00:00	0	0	0	0	0	0	0	0	0
0	00:00:00	0	0	0	0	0	0	0	0	0
0	00:00:00	0	0	0	0	0	0	0	0	0
0	00:00:00	0	0	0	0	0	0	0	0	0
0	00:00:00	0	0	0	0	0	0	0	0	0
0	00:00:00	0	0	0	0	0	0	0	0	0
0	00:00:00	0	0	0	0	0	0	0	0	0
0	00:00:00	0	0	0	0	0	0	0	0	0
0	00:00:00	0	0	0	0	0	0	0	0	0
0	00:00:00	0	0	0	0	0	0	0	0	0
0	00:00:00	0	0	0	0	0	0	0	0	0
0	00:00:00	0	0	0	0	0	0	0	0	0
0	00:00:00	0	0	0	0	0	0	0	0	0
0	00:00:00	0	0	0	0	0	0	0	0	0
0	00:00:00	0	0	0	0	0	0	0	0	0
0	00:00:00	0	0	0	0	0	0	0	0	0
0	00:00:00	0	0	0	0	0	0	0	0	0
0	00:00:00	0	0	0	0	0	0	0	0	0
0	00:00:00	0	0	0	0	0	0	0	0	0
0	00:00:00	0	0	0	0	0	0	0	0	0
0	00:00:00	0	0	0	0	0	0	0	0	0
0	00:00:00	0	0	0	0	0	0	0	0	0
0	00:00:00	0	0	0	0	0	0	0	0	0
0	00:00:00	0	0	0	0	0	0	0	0	0
0	00:00:00	0	0	0	0	0	0	0	0	0
0	00:00:00	0	0	0	0	0	0	0	0	0
0	00:00:00	0	0	0	0	0	0	0	0	0
0	00:00:00	0	0	0	0	0	0	0	0	0
0	00:00:00	0	0	0	0	0	0	0	0	0
0	00:00:00	0	0	0	0	0	0	0	0	0
0	00:00:00	0	0	0	0	0	0	0	0	0
0	00:00:00	0	0	0	0	0	0	0	0	0
0	00:00:00	0	0	0	0	0	0	0	0	0
0	00:00:00	0	0	0	0	0	0	0	0	0
0	00:00:00	0	0	0	0	0	0	0	0	0
0	00:00:00	0	0	0	0	0	0	0	0	0
0	00:00:00	0	0	0	0	0	0	0	0	0
0	00:00:00	0	0	0	0	0	0	0	0	0
0	00:00:00	0	0	0	0	0	0	0	0	0
0	00:00:00	0	0	0	0	0	0	0	0	0
0	00:00:00	0	0	0	0	0	0	0	0	0
0	00:00:00	0	0	0	0	0	0	0	0	0
0	00:00:00	0	0	0	0	0	0	0	0	0
0	00:00:00	0	0	0	0	0	0	0	0	0
0	00:00:00	0	0	0	0	0	0	0	0	0
0	00:00:00	0	0	0	0	0	0	0	0	0
0	00:00:00	0	0	0	0	0	0	0	0	0
0	00:00:00	0	0	0	0	0	0	0	0	0
0	00:00:00	0	0	0	0	0	0	0	0	0
0	00:00:00	0	0	0	0	0	0	0	0	0
0	00:00:00	0	0	0	0	0	0	0	0	0
0	00:00:00	0	0	0	0	0	0	0	0	0
0	00:00:00	0	0	0	0	0	0	0	0	0
0	00:00:00	0	0	0	0	0	0	0	0	0
0	00:00:00	0	0	0	0	0	0	0	0	0
0	00:00:00	0	0	0	0	0	0	0	0	0
0	00:00:00	0	0	0	0	0	0	0	0	0
0	00:00:00	0	0	0	0	0	0	0	0	0
0	00:00:00	0	0	0	0	0	0	0	0	0
0	00:00:00	0	0	0	0	0	0	0	0	0
0	00:00:00	0	0	0	0	0	0	0	0	0
0	00:00:00	0	0	0	0	0	0	0	0	0
0	00:00:00	0	0	0	0	0	0	0	0	0
0	00:00:00	0	0	0	0	0	0	0	0	0
0	00:00:00	0	0	0	0	0	0	0	0	0
0	00:00:00	0	0	0	0	0	0	0	0	0
0	00:00:00	0	0	0	0	0	0	0	0	0
0	00:00:00	0	0	0	0	0	0	0	0	0
0	00:00:00	0	0	0	0	0	0	0	0	0
0	00:00:00	0	0	0	0	0	0	0	0	0
0	00:00:00	0	0	0	0	0	0	0	0	0
0	00:00:00	0	0	0	0	0	0	0	0	0
0	00:00:00	0	0	0	0	0	0	0	0	0
0	00:00:00	0	0	0	0	0	0	0	0	0
0	00:00:00	0	0	0	0	0	0	0	0	0
0	00:00:00	0	0	0	0	0	0	0	0	0
0	00:00:00	0	0	0	0	0	0	0	0	0
0	00:00:00	0	0	0	0	0	0	0	0	0
0	00:00:00	0	0	0	0	0	0	0	0	0
0	00:00:00	0	0	0	0	0	0	0	0	0
0	00:00:00	0	0	0	0	0	0	0	0	0
0	00:00:00	0	0	0	0	0	0	0	0	0
0	00:00:00	0	0	0	0	0	0	0	0	0
0	00:00:00	0	0	0	0	0	0	0	0	0
0	00:00:00	0	0	0	0	0	0	0	0	0
0	00:00:00	0	0	0	0	0	0	0	0	0
0	00:00:00	0	0	0	0	0	0	0	0	0
0	00:00:00	0	0	0	0	0	0	0	0	0
0	00:00:00	0	0	0	0	0	0	0	0	0
0	00:00:00	0	0	0	0	0	0	0	0	0
0	00:00:00	0	0	0	0	0	0	0	0	0
0	00:00:00	0	0	0	0	0	0	0	0	0
0	00:00:00	0	0	0	0	0	0	0	0	0
0	00:00:00	0	0	0	0	0	0	0	0	0
0	00:00:00	0	0	0	0	0	0	0	0	0
0	00:00:00	0	0	0	0	0	0	0	0	0
0	00:00:00	0	0	0	0	0	0	0	0	0
0	00:00:00	0	0	0	0	0	0	0	0	0
0	00:00:00	0	0	0	0	0	0	0	0	0
0	00:00:00	0	0	0	0	0	0	0	0	0
0	00:00:00	0	0	0	0	0	0	0	0	0
0	00:00:00	0	0	0	0	0	0	0	0	0
0	00:00:00	0	0	0	0	0	0	0	0	0
0	00:00:00	0	0	0	0	0	0	0	0	0
0	00:00:00	0	0	0	0	0	0	0	0	0
0	00:00:00	0	0	0	0	0	0	0	0	0
0	00:00:00	0	0	0	0	0	0	0	0	0
0	00:00:00	0	0	0	0	0	0	0	0	0
0	00:00:00	0	0	0	0	0	0	0	0	0
0	00:00:00	0	0	0	0	0	0	0	0	0
0	00:00:00	0	0	0	0	0	0	0	0	0
0	00:00:00	0	0	0	0	0	0	0	0	0
0	00:00:00	0	0	0	0	0	0	0	0	0
0	00:00:00	0	0	0	0	0	0	0	0	0
0	00:00:00	0	0	0	0	0	0	0	0	0
0	00:00:00	0	0	0	0	0	0	0	0	0
0	00:00:00	0	0	0	0	0	0	0	0	0
0	00:00:00	0	0	0	0	0	0	0	0	0
0	00:00:00	0	0	0	0	0	0	0	0	0
0	00:00:00	0	0	0	0	0	0	0	0	0
0	00:00:00	0	0	0	0	0	0	0	0	0
0	00:00:00	0	0	0	0	0	0	0	0	0
0	00:00:00	0	0	0	0	0	0	0	0	0
0	00:00:00	0	0	0	0	0	0	0	0	0
0	00:00:00	0	0	0	0	0	0	0	0	0
0	00:00:00	0	0	0	0	0	0	0	0	0
0	00:00:00	0	0	0	0	0	0	0	0	0
0	00:00:00	0	0	0	0	0	0	0	0	0
0	00:00:00	0	0	0	0	0	0	0	0	0
0	00:00:00	0	0	0	0	0	0	0	0	0
0	00:00:00	0	0	0	0	0	0	0	0	0
0	00:00:00	0	0	0	0	0	0	0	0	0
0	00:00:00	0	0	0	0	0	0	0	0	0
0	00:00:00	0	0	0	0	0	0	0	0	0
0	00:00:00	0	0	0	0	0	0	0	0	0
0	00:00:00	0	0	0	0	0	0	0	0	0
0	00:00:00	0	0	0	0	0	0	0	0	0
0	00:00:00	0	0	0	0	0	0	0	0	0
0	00:00:00	0	0	0	0	0	0	0	0	0
0	00:00:00	0	0	0	0	0	0	0	0	0
0	00:00:00	0	0	0	0	0	0	0	0	0
0	00:00:00	0	0	0	0	0	0	0	0	0
0	00:00:00	0	0	0	0	0	0	0	0	0
0	00:00:00	0	0	0	0	0	0	0	0	0
0	00:00:00	0	0	0	0	0	0	0	0	0
0	00:00:00	0	0	0	0	0	0	0	0	0
0	00:00:00	0	0	0	0	0	0	0	0	0
0	00:00:00	0	0	0	0	0	0	0	0	0
0	00:00:00	0	0	0	0	0	0	0	0	0
0	00:00:00	0	0	0	0	0	0	0	0	0
0	00:00:00	0	0	0	0	0	0	0	0	0
0	00:00:00	0	0	0	0	0	0	0	0	0
0	00:00:00	0	0	0	0	0	0	0	0	0
0	00:00:00	0	0	0	0	0	0	0	0	0
0	00:00:00	0	0	0	0	0	0	0	0	0
0	00:00:00	0	0	0	0	0	0	0	0	0
0	00:00:00	0	0	0	0	0	0	0	0	0
0	00:00:00	0	0	0	0	0	0	0	0	0
0	00:00:00	0	0	0	0	0	0	0	0	0
0	00:00:00	0	0	0	0	0	0	0	0	0
0	00:00:00	0	0	0	0	0	0	0	0	0
0	00:00:00	0	0	0	0	0	0	0	0	0
0	00:00:00	0	0	0	0	0	0	0	0	0
0	00:00:00	0	0	0	0	0	0	0	0	0
0	00:00:00	0	0	0	0	0	0	0	0	0
0	00:00:00	0	0	0	0	0	0	0	0	0
0	00:00:00	0	0	0	0	0	0	0	0	0
0	00:00:00	0	0	0	0	0	0	0	0	0
0	00:00:00	0	0	0	0	0	0	0	0	0
0	00:00:00	0	0	0	0	0	0	0	0	0
0	00:00:00	0	0	0	0	0	0	0	0	0
0	00:00:00	0	0	0	0	0	0	0	0	0
0	00:00:00	0	0	0	0	0	0	0	0	0
0	00:00:00	0	0	0	0	0	0	0	0	0
0	00:00:00	0	0	0	0	0	0	0	0	0
0	00:00:00	0	0	0	0	0	0	0	0	0
0	00:00:00	0	0	0	0	0	0	0	0	0
0	00:00:00	0	0	0	0	0	0	0	0	0
0	00:00:00	0	0	0	0	0	0	0	0	0
0	00:00:00	0	0	0	0	0	0	0	0	0
0	00:00:00	0	0	0	0	0	0	0	0	0
0	00:00:00	0	0	0	0	0	0	0	0	0
0	00:00:00	0	0	0	0	0	0	0	0	0
0	00:00:00	0	0	0	0	0	0	0	0	0
0	00:00:00	0	0	0	0	0	0	0	0	0
0	00:00:00	0	0	0	0	0	0	0	0	0
0	00:00:00	0	0	0	0	0	0	0	0	0
0	00:00:00	0	0	0	0	0	0	0	0	0
0	00:00:00	0	0	0	0	0	0	0	0	0
0	00:00:00	0	0	0	0	0	0	0	0	0
0	00:00:00	0	0	0	0	0	0	0	0	0
0	00:00:00	0	0	0	0	0	0	0	0	0
0	00:00:00	0	0	0	0	0	0	0	0	0
0	00:00:00	0	0	0	0	0	0	0	0	0
0	00:00:00	0	0	0	0	0	0	0	0	0
0	00:00:00	0	0	0	0	0	0	0	0	0
0	00:00:00	0	0	0	0	0	0	0	0	0
0	00:00:00	0	0	0	0	0	0	0	0	0
0	00:00:00	0	0	0	0	0	0	0	0	0
0	00:00:00	0	0	0	0	0	0	0	0	0
0	00:00:00	0	0	0	0	0	0	0	0	0
0	00:00:00	0	0	0	0	0	0	0	0	0
0	00:00:00	0	0	0	0	0	0	0	0	0
0	00:00:00	0	0	0	0	0	0	0	0	0
0	00:00:00	0	0	0	0	0	0	0	0	0
0	00:00:00	0	0	0	0	0	0	0	0	0
0	00:00:00	0	0	0	0	0	0	0	0	0
0	00:00:00	0	0	0	0	0	0	0	0	0
0	00:00:00	0	0	0	0	0	0	0	0	0
0	00:00:00	0	0	0	0	0	0	0	0	0
0	00:00:00	0	0	0	0	0	0	0	0	0
0	00:00:00	0	0	0	0	0	0	0	0	0
0	00:00:00	0	0	0	0	0	0	0	0	0
0	00:00:00	0	0	0	0	0	0	0	0	0
0	00:00:00	0	0	0	0	0	0	0	0	0
0	00:00:00	0	0	0	0	0	0	0	0	0
0	00:00:00	0	0	0	0	0	0	0	0	0
0	00:00:00	0	0	0	0	0	0	0	0	0
0	00:00:00	0	0	0	0	0	0	0	0	0
0	00:00:00	0	0	0	0	0	0	0	0	0
0	00:00:00	0	0	0	0	0	0	0	0	0
0	00:00:00	0	0	0	0	0	0	0	0	0
0	00:00:00	0	0	0	0	0	0	0	0	0
0	00:00:00	0	0	0	0	0	0	0	0	0
0	00:00:00	0	0	0	0	0	0	0	0	0
0	00:00:00	0	0	0	0	0	0	0	0	0
0	00:00:00	0	0	0	0	0	0	0	0	0
0	00:00:00	0	0	0	0	0	0	0	0	0
0	00:00:00	0	0	0	0	0	0	0	0	0
0	00:00:00	0	0	0	0	0	0	0	0	0
0	00:00:00	0	0	0	0	0	0	0	0	0
0	00:00:00	0	0	0	0	0	0	0	0	0
0	00:00:00	0	0	0	0	0	0	0	0	0
0	00:00:00	0	0	0	0	0	0	0	0	0
0	00:00:00	0	0	0	0	0	0	0	0	0
0	00:00:00	0	0	0	0	0	0	0	0	0
0	00:00:00	0	0	0	0	0	0	0	0	0
0	00:00:00	0	0	0	0	0	0	0	0	0
0	00:00:00	0	0	0	0	0	0	0	0	0
0	00:00:00	0	0	0	0	0	0	0	0	0
0	00:00:00	0	0	0	0	0	0	0	0	0
0	00:00:00	0	0	0	0	0	0	0	0	0
0	00:00:00	0	0	0	0	0	0	0	0	0
0	00:00:00	0	0	0	0	0	0	0	0	0
0	00:00:00	0	0	0	0	0	0	0	0	0
0	00:00:00	0	0	0	0	0	0	0	0	0
0	00:00:00	0	0	0	0	0	0	0	0	0
0	00:00:00	0	0	0	0	0	0	0	0	0
0	00:00:00	0	0	0	0	0	0	0	0	0
0	00:00:00	0	0	0	0	0	0	0	0	0
0	00:00:00	0	0	0	0	0	0	0	0	0
0	00:00:00	0	0	0	0	0	0	0	0	0
0	00:00:00	0	0	0	0	0	0	0	0	0

## Sheet: Results
Implicit Decision Analysis Template
JAA - 09.15.15
Expt #	Date	ChooseA.ACC	AvoidB.ACC	All.ACC	#TrainTrails	#TestTrials
28036	2015-01-07	0.4375	0.5625	0.55	300	60
Row Labels	Sum of Test.ACC		Average of Test.RT	Column Labels				Row Labels	Count of TrialType
AC	3		Row Labels	0	1	Grand Total		Trainb	300
AD	2		AC	5425	1371.33	2384.75		Test	60
AE	1		AD	2404.5	2667.5	2536		Grand Total	360
AF	1		AE	1318	3639	1898.25
BC	2		AF	1626	2016	1723.5
BD	2		BC	1715.5	879.5	1297.5
BE	3		BD	2128.5	3280.5	2704.5
BF	2		BE	0	2000	1500
Grand Total	16		BF	1868	3298.5	2583.25
			Grand Total	1905.62	2251.31	2078.47
Row Labels	Sum of Test.ACC		Average of Test.RT	Column Labels
AB	2		Row Labels	0	1	Grand Total
AC	3		AB	1135.5	2107	1621.25
AD	2		AC	5425	1371.33	2384.75
AE	1		AD	2404.5	2667.5	2536
AF	1		AE	1318	3639	1898.25
BC	2		AF	1626	2016	1723.5
BD	2		BC	1715.5	879.5	1297.5
BE	3		BD	2128.5	3280.5	2704.5
BF	2		BE	0	2000	1500
CD	2		BF	1868	3298.5	2583.25
CE	1		CD	2023.5	1254	1638.75
CF	2		CE	2785	1525	2470
DE	4		CF	781	1357.5	1069.25
DF	3		DE		1301.5	1301.5
EF	3		DF	1785	3006	2700.75
Grand Total	33		EF	1351	1615.33	1549.25
			Grand Total	1846.7	2001.61	1931.9
