# Supplementary material for: Human performance across decision making, selective attention, and working memory tasks: Experimental data and computer simulations
Source: Data Brief. 2018 Feb 21;17:907–14. doi: 10.1016/j.dib.2018.01.056 (PMC5988376; doi:10.1016/j.dib.2018.01.056)
Supplement: Supplementary file 2 — Supplementary material [file mmc2.zip › DataInBrief/data/PSS/analyzed/ImplicitDecision_28041.xlsx]

## Sheet: Instructions
Implicit Decision Analysis Template Instructions
Note: This template can only analyze 1 subject at a time!
Step 1:	Copy data from .edat file
Step 2:	Paste data in cell A1 of the 'RAW' tab
Step 3:	Press 'ctrl+d'
Step 4:	Paste results in Implicit Decision Analysis Summary file
Step 5:	Save data as 'ImplicitDecision_<Expt#>.xlsx
Step 6:	Close Implicit Decision Analysis Template (do NOT analyze another subject!)

## Sheet: RAW
ExperimentName	Subject	Session	Clock.Information	Display.RefreshRate	Group[Session]	RandomSeed	SessionDate	SessionTime	SessionTimeUtc	Block	acc	ansr1	ansr10	ansr11	ansr12	ansr13	ansr14	ansr15	ansr16	ansr2	ansr3	ansr4	ansr5	ansr6	ansr7	ansr8	ansr9	BeginInstruction	BeginInstruction.Cycle	BeginInstruction.Sample	CorrectAnswer	Group[Block]	incorrect	PracticeSegment	PracticeSegment.Cycle	PracticeSegment.Sample	Procedure	RestbeforeTest	RestbeforeTest.Cycle	RestbeforeTest.Sample	Running	SetStims	SetStims.Cycle	SetStims.Sample	Stimuli	Stimulus	StimulusPresentation1.ACC	StimulusPresentation1.CRESP	StimulusPresentation1.RESP
Implicit Decision	28041	1	<?xml version="1.0"?>\n<Clock xmlns:dt="urn:schemas-microsoft-com:datatypes"><Description dt:dt="string">E-Prime Primary Realtime Clock</Description><StartTime><Timestamp dt:dt="int">0</Timestamp><DateUtc dt:dt="string">2015-01-07T17:16:33Z</DateUtc></StartTime><FrequencyChanges><FrequencyChange><Frequency dt:dt="r8">2857451</Frequency><Timestamp dt:dt="r8">1176891327218</Timestamp><Current dt:dt…	60.001	1	70870302	2015-01-07	09:16:33	17:16:33	1	1	1	?	?	?	?	?	?	?	?	?	?	?	?	?	?	?	NULL	NULL	NULL	NULL	AB	0	1	1	1	Practiceb	NULL	NULL	NULL	PracticeSegment	NULL	NULL	NULL	z 1	z 1	NULL	NULL	NULL
Implicit Decision	28041	1	<?xml version="1.0"?>\n<Clock xmlns:dt="urn:schemas-microsoft-com:datatypes"><Description dt:dt="string">E-Prime Primary Realtime Clock</Description><StartTime><Timestamp dt:dt="int">0</Timestamp><DateUtc dt:dt="string">2015-01-07T17:16:33Z</DateUtc></StartTime><FrequencyChanges><FrequencyChange><Frequency dt:dt="r8">2857451</Frequency><Timestamp dt:dt="r8">1176891327218</Timestamp><Current dt:dt…	60.001	1	70870302	2015-01-07	09:16:33	17:16:33	2	1	0	?	?	?	?	?	?	?	?	?	?	?	?	?	?	?	NULL	NULL	NULL	NULL	AB	1	1	2	2	Practiceb	NULL	NULL	NULL	PracticeSegment	NULL	NULL	NULL	1 z	1 z	NULL	NULL	NULL
Implicit Decision	28041	1	<?xml version="1.0"?>\n<Clock xmlns:dt="urn:schemas-microsoft-com:datatypes"><Description dt:dt="string">E-Prime Primary Realtime Clock</Description><StartTime><Timestamp dt:dt="int">0</Timestamp><DateUtc dt:dt="string">2015-01-07T17:16:33Z</DateUtc></StartTime><FrequencyChanges><FrequencyChange><Frequency dt:dt="r8">2857451</Frequency><Timestamp dt:dt="r8">1176891327218</Timestamp><Current dt:dt…	60.001	1	70870302	2015-01-07	09:16:33	17:16:33	3	1	1	?	?	?	?	?	?	?	?	?	?	?	?	?	?	?	NULL	NULL	NULL	NULL	AB	0	1	3	3	Practiceb	NULL	NULL	NULL	PracticeSegment	NULL	NULL	NULL	z 1	z 1	NULL	NULL	NULL
Implicit Decision	28041	1	<?xml version="1.0"?>\n<Clock xmlns:dt="urn:schemas-microsoft-com:datatypes"><Description dt:dt="string">E-Prime Primary Realtime Clock</Description><StartTime><Timestamp dt:dt="int">0</Timestamp><DateUtc dt:dt="string">2015-01-07T17:16:33Z</DateUtc></StartTime><FrequencyChanges><FrequencyChange><Frequency dt:dt="r8">2857451</Frequency><Timestamp dt:dt="r8">1176891327218</Timestamp><Current dt:dt…	60.001	1	70870302	2015-01-07	09:16:33	17:16:33	4	1	0	?	?	?	?	?	?	?	?	?	?	?	?	?	?	?	NULL	NULL	NULL	NULL	AB	1	1	4	4	Practiceb	NULL	NULL	NULL	PracticeSegment	NULL	NULL	NULL	1 z	1 z	NULL	NULL	NULL
Implicit Decision	28041	1	<?xml version="1.0"?>\n<Clock xmlns:dt="urn:schemas-microsoft-com:datatypes"><Description dt:dt="string">E-Prime Primary Realtime Clock</Description><StartTime><Timestamp dt:dt="int">0</Timestamp><DateUtc dt:dt="string">2015-01-07T17:16:33Z</DateUtc></StartTime><FrequencyChanges><FrequencyChange><Frequency dt:dt="r8">2857451</Frequency><Timestamp dt:dt="r8">1176891327218</Timestamp><Current dt:dt…	60.001	1	70870302	2015-01-07	09:16:33	17:16:33	5	1	0	?	?	?	?	?	?	?	?	?	?	?	?	?	?	?	NULL	NULL	NULL	NULL	AB	1	1	5	5	Practiceb	NULL	NULL	NULL	PracticeSegment	NULL	NULL	NULL	1 z	1 z	NULL	NULL	NULL
Implicit Decision	28041	1	<?xml version="1.0"?>\n<Clock xmlns:dt="urn:schemas-microsoft-com:datatypes"><Description dt:dt="string">E-Prime Primary Realtime Clock</Description><StartTime><Timestamp dt:dt="int">0</Timestamp><DateUtc dt:dt="string">2015-01-07T17:16:33Z</DateUtc></StartTime><FrequencyChanges><FrequencyChange><Frequency dt:dt="r8">2857451</Frequency><Timestamp dt:dt="r8">1176891327218</Timestamp><Current dt:dt…	60.001	1	70870302	2015-01-07	09:16:33	17:16:33	6	1	1	?	?	?	?	?	?	?	?	?	?	?	?	?	?	?	NULL	NULL	NULL	NULL	AB	0	1	6	6	Practiceb	NULL	NULL	NULL	PracticeSegment	NULL	NULL	NULL	z 1	z 1	NULL	NULL	NULL
Implicit Decision	28041	1	<?xml version="1.0"?>\n<Clock xmlns:dt="urn:schemas-microsoft-com:datatypes"><Description dt:dt="string">E-Prime Primary Realtime Clock</Description><StartTime><Timestamp dt:dt="int">0</Timestamp><DateUtc dt:dt="string">2015-01-07T17:16:33Z</DateUtc></StartTime><FrequencyChanges><FrequencyChange><Frequency dt:dt="r8">2857451</Frequency><Timestamp dt:dt="r8">1176891327218</Timestamp><Current dt:dt…	60.001	1	70870302	2015-01-07	09:16:33	17:16:33	7	NULL	NULL	NULL	NULL	NULL	NULL	NULL	NULL	NULL	NULL	NULL	NULL	NULL	NULL	NULL	NULL	NULL	NULL	NULL	NULL	NULL	1	NULL	NULL	NULL	NULL	BlocProc2	NULL	NULL	NULL	SetStims	1	2	1	NULL	NULL	NULL	NULL	NULL
Implicit Decision	28041	1	<?xml version="1.0"?>\n<Clock xmlns:dt="urn:schemas-microsoft-com:datatypes"><Description dt:dt="string">E-Prime Primary Realtime Clock</Description><StartTime><Timestamp dt:dt="int">0</Timestamp><DateUtc dt:dt="string">2015-01-07T17:16:33Z</DateUtc></StartTime><FrequencyChanges><FrequencyChange><Frequency dt:dt="r8">2857451</Frequency><Timestamp dt:dt="r8">1176891327218</Timestamp><Current dt:dt…	60.001	1	70870302	2015-01-07	09:16:33	17:16:33	8	NULL	NULL	NULL	NULL	NULL	NULL	NULL	NULL	NULL	NULL	NULL	NULL	NULL	NULL	NULL	NULL	NULL	1	1	1	NULL	1	NULL	NULL	NULL	NULL	BlocProc	NULL	NULL	NULL	BeginInstruction	NULL	NULL	NULL	NULL	NULL	NULL	NULL	NULL
Implicit Decision	28041	1	<?xml version="1.0"?>\n<Clock xmlns:dt="urn:schemas-microsoft-com:datatypes"><Description dt:dt="string">E-Prime Primary Realtime Clock</Description><StartTime><Timestamp dt:dt="int">0</Timestamp><DateUtc dt:dt="string">2015-01-07T17:16:33Z</DateUtc></StartTime><FrequencyChanges><FrequencyChange><Frequency dt:dt="r8">2857451</Frequency><Timestamp dt:dt="r8">1176891327218</Timestamp><Current dt:dt…	60.001	1	70870302	2015-01-07	09:16:33	17:16:33	9	NULL	NULL	NULL	NULL	NULL	NULL	NULL	NULL	NULL	NULL	NULL	NULL	NULL	NULL	NULL	NULL	NULL	NULL	NULL	NULL	NULL	1	NULL	NULL	NULL	NULL	BlocProc1	NULL	NULL	NULL	TrainInstructions	NULL	NULL	NULL	NULL	NULL	NULL	NULL	NULL
Implicit Decision	28041	1	<?xml version="1.0"?>\n<Clock xmlns:dt="urn:schemas-microsoft-com:datatypes"><Description dt:dt="string">E-Prime Primary Realtime Clock</Description><StartTime><Timestamp dt:dt="int">0</Timestamp><DateUtc dt:dt="string">2015-01-07T17:16:33Z</DateUtc></StartTime><FrequencyChanges><FrequencyChange><Frequency dt:dt="r8">2857451</Frequency><Timestamp dt:dt="r8">1176891327218</Timestamp><Current dt:dt…	60.001	1	70870302	2015-01-07	09:16:33	17:16:33	10	1	0	?	?	?	?	?	?	?	?	?	?	?	?	?	?	?	NULL	NULL	NULL	NULL	EF	1	NULL	NULL	NULL	Trainb	NULL	NULL	NULL	TrainInterleaved	NULL	NULL	NULL	k 0	k 0	0	0	1
Implicit Decision	28041	1	<?xml version="1.0"?>\n<Clock xmlns:dt="urn:schemas-microsoft-com:datatypes"><Description dt:dt="string">E-Prime Primary Realtime Clock</Description><StartTime><Timestamp dt:dt="int">0</Timestamp><DateUtc dt:dt="string">2015-01-07T17:16:33Z</DateUtc></StartTime><FrequencyChanges><FrequencyChange><Frequency dt:dt="r8">2857451</Frequency><Timestamp dt:dt="r8">1176891327218</Timestamp><Current dt:dt…	60.001	1	70870302	2015-01-07	09:16:33	17:16:33	11	1	0	?	?	?	?	?	?	?	?	?	?	?	?	?	?	?	NULL	NULL	NULL	NULL	AB	1	NULL	NULL	NULL	Trainb	NULL	NULL	NULL	TrainInterleaved	NULL	NULL	NULL	s r	s r	1	0	0
Implicit Decision	28041	1	<?xml version="1.0"?>\n<Clock xmlns:dt="urn:schemas-microsoft-com:datatypes"><Description dt:dt="string">E-Prime Primary Realtime Clock</Description><StartTime><Timestamp dt:dt="int">0</Timestamp><DateUtc dt:dt="string">2015-01-07T17:16:33Z</DateUtc></StartTime><FrequencyChanges><FrequencyChange><Frequency dt:dt="r8">2857451</Frequency><Timestamp dt:dt="r8">1176891327218</Timestamp><Current dt:dt…	60.001	1	70870302	2015-01-07	09:16:33	17:16:33	12	0	1	?	?	?	?	?	?	?	?	?	?	?	?	?	?	?	NULL	NULL	NULL	NULL	CD	0	NULL	NULL	NULL	Trainb	NULL	NULL	NULL	TrainInterleaved	NULL	NULL	NULL	c 7	c 7	0	1	0
Implicit Decision	28041	1	<?xml version="1.0"?>\n<Clock xmlns:dt="urn:schemas-microsoft-com:datatypes"><Description dt:dt="string">E-Prime Primary Realtime Clock</Description><StartTime><Timestamp dt:dt="int">0</Timestamp><DateUtc dt:dt="string">2015-01-07T17:16:33Z</DateUtc></StartTime><FrequencyChanges><FrequencyChange><Frequency dt:dt="r8">2857451</Frequency><Timestamp dt:dt="r8">1176891327218</Timestamp><Current dt:dt…	60.001	1	70870302	2015-01-07	09:16:33	17:16:33	13	0	1	?	?	?	?	?	?	?	?	?	?	?	?	?	?	?	NULL	NULL	NULL	NULL	EF	0	NULL	NULL	NULL	Trainb	NULL	NULL	NULL	TrainInterleaved	NULL	NULL	NULL	0 k	0 k	1	1	1
Implicit Decision	28041	1	<?xml version="1.0"?>\n<Clock xmlns:dt="urn:schemas-microsoft-com:datatypes"><Description dt:dt="string">E-Prime Primary Realtime Clock</Description><StartTime><Timestamp dt:dt="int">0</Timestamp><DateUtc dt:dt="string">2015-01-07T17:16:33Z</DateUtc></StartTime><FrequencyChanges><FrequencyChange><Frequency dt:dt="r8">2857451</Frequency><Timestamp dt:dt="r8">1176891327218</Timestamp><Current dt:dt…	60.001	1	70870302	2015-01-07	09:16:33	17:16:33	14	1	0	?	?	?	?	?	?	?	?	?	?	?	?	?	?	?	NULL	NULL	NULL	NULL	CD	1	NULL	NULL	NULL	Trainb	NULL	NULL	NULL	TrainInterleaved	NULL	NULL	NULL	7 c	7 c	1	0	0
Implicit Decision	28041	1	<?xml version="1.0"?>\n<Clock xmlns:dt="urn:schemas-microsoft-com:datatypes"><Description dt:dt="string">E-Prime Primary Realtime Clock</Description><StartTime><Timestamp dt:dt="int">0</Timestamp><DateUtc dt:dt="string">2015-01-07T17:16:33Z</DateUtc></StartTime><FrequencyChanges><FrequencyChange><Frequency dt:dt="r8">2857451</Frequency><Timestamp dt:dt="r8">1176891327218</Timestamp><Current dt:dt…	60.001	1	70870302	2015-01-07	09:16:33	17:16:33	15	1	1	?	?	?	?	?	?	?	?	?	?	?	?	?	?	?	NULL	NULL	NULL	NULL	AB	0	NULL	NULL	NULL	Trainb	NULL	NULL	NULL	TrainInterleaved	NULL	NULL	NULL	r s	r s	1	1	1
Implicit Decision	28041	1	<?xml version="1.0"?>\n<Clock xmlns:dt="urn:schemas-microsoft-com:datatypes"><Description dt:dt="string">E-Prime Primary Realtime Clock</Description><StartTime><Timestamp dt:dt="int">0</Timestamp><DateUtc dt:dt="string">2015-01-07T17:16:33Z</DateUtc></StartTime><FrequencyChanges><FrequencyChange><Frequency dt:dt="r8">2857451</Frequency><Timestamp dt:dt="r8">1176891327218</Timestamp><Current dt:dt…	60.001	1	70870302	2015-01-07	09:16:33	17:16:33	16	1	0	?	?	?	?	?	?	?	?	?	?	?	?	?	?	?	NULL	NULL	NULL	NULL	AB	1	NULL	NULL	NULL	Trainb	NULL	NULL	NULL	TrainInterleaved	NULL	NULL	NULL	s r	s r	1	0	0
Implicit Decision	28041	1	<?xml version="1.0"?>\n<Clock xmlns:dt="urn:schemas-microsoft-com:datatypes"><Description dt:dt="string">E-Prime Primary Realtime Clock</Description><StartTime><Timestamp dt:dt="int">0</Timestamp><DateUtc dt:dt="string">2015-01-07T17:16:33Z</DateUtc></StartTime><FrequencyChanges><FrequencyChange><Frequency dt:dt="r8">2857451</Frequency><Timestamp dt:dt="r8">1176891327218</Timestamp><Current dt:dt…	60.001	1	70870302	2015-01-07	09:16:33	17:16:33	17	0	1	?	?	?	?	?	?	?	?	?	?	?	?	?	?	?	NULL	NULL	NULL	NULL	EF	0	NULL	NULL	NULL	Trainb	NULL	NULL	NULL	TrainInterleaved	NULL	NULL	NULL	k 0	k 0	0	1	0
Implicit Decision	28041	1	<?xml version="1.0"?>\n<Clock xmlns:dt="urn:schemas-microsoft-com:datatypes"><Description dt:dt="string">E-Prime Primary Realtime Clock</Description><StartTime><Timestamp dt:dt="int">0</Timestamp><DateUtc dt:dt="string">2015-01-07T17:16:33Z</DateUtc></StartTime><FrequencyChanges><FrequencyChange><Frequency dt:dt="r8">2857451</Frequency><Timestamp dt:dt="r8">1176891327218</Timestamp><Current dt:dt…	60.001	1	70870302	2015-01-07	09:16:33	17:16:33	18	1	1	?	?	?	?	?	?	?	?	?	?	?	?	?	?	?	NULL	NULL	NULL	NULL	CD	0	NULL	NULL	NULL	Trainb	NULL	NULL	NULL	TrainInterleaved	NULL	NULL	NULL	c 7	c 7	1	1	1
Implicit Decision	28041	1	<?xml version="1.0"?>\n<Clock xmlns:dt="urn:schemas-microsoft-com:datatypes"><Description dt:dt="string">E-Prime Primary Realtime Clock</Description><StartTime><Timestamp dt:dt="int">0</Timestamp><DateUtc dt:dt="string">2015-01-07T17:16:33Z</DateUtc></StartTime><FrequencyChanges><FrequencyChange><Frequency dt:dt="r8">2857451</Frequency><Timestamp dt:dt="r8">1176891327218</Timestamp><Current dt:dt…	60.001	1	70870302	2015-01-07	09:16:33	17:16:33	19	1	0	?	?	?	?	?	?	?	?	?	?	?	?	?	?	?	NULL	NULL	NULL	NULL	CD	1	NULL	NULL	NULL	Trainb	NULL	NULL	NULL	TrainInterleaved	NULL	NULL	NULL	7 c	7 c	1	0	0
Implicit Decision	28041	1	<?xml version="1.0"?>\n<Clock xmlns:dt="urn:schemas-microsoft-com:datatypes"><Description dt:dt="string">E-Prime Primary Realtime Clock</Description><StartTime><Timestamp dt:dt="int">0</Timestamp><DateUtc dt:dt="string">2015-01-07T17:16:33Z</DateUtc></StartTime><FrequencyChanges><FrequencyChange><Frequency dt:dt="r8">2857451</Frequency><Timestamp dt:dt="r8">1176891327218</Timestamp><Current dt:dt…	60.001	1	70870302	2015-01-07	09:16:33	17:16:33	20	1	1	?	?	?	?	?	?	?	?	?	?	?	?	?	?	?	NULL	NULL	NULL	NULL	AB	0	NULL	NULL	NULL	Trainb	NULL	NULL	NULL	TrainInterleaved	NULL	NULL	NULL	r s	r s	1	1	1
Implicit Decision	28041	1	<?xml version="1.0"?>\n<Clock xmlns:dt="urn:schemas-microsoft-com:datatypes"><Description dt:dt="string">E-Prime Primary Realtime Clock</Description><StartTime><Timestamp dt:dt="int">0</Timestamp><DateUtc dt:dt="string">2015-01-07T17:16:33Z</DateUtc></StartTime><FrequencyChanges><FrequencyChange><Frequency dt:dt="r8">2857451</Frequency><Timestamp dt:dt="r8">1176891327218</Timestamp><Current dt:dt…	60.001	1	70870302	2015-01-07	09:16:33	17:16:33	21	0	1	?	?	?	?	?	?	?	?	?	?	?	?	?	?	?	NULL	NULL	NULL	NULL	EF	0	NULL	NULL	NULL	Trainb	NULL	NULL	NULL	TrainInterleaved	NULL	NULL	NULL	0 k	0 k	1	1	1
Implicit Decision	28041	1	<?xml version="1.0"?>\n<Clock xmlns:dt="urn:schemas-microsoft-com:datatypes"><Description dt:dt="string">E-Prime Primary Realtime Clock</Description><StartTime><Timestamp dt:dt="int">0</Timestamp><DateUtc dt:dt="string">2015-01-07T17:16:33Z</DateUtc></StartTime><FrequencyChanges><FrequencyChange><Frequency dt:dt="r8">2857451</Frequency><Timestamp dt:dt="r8">1176891327218</Timestamp><Current dt:dt…	60.001	1	70870302	2015-01-07	09:16:33	17:16:33	22	0	0	?	?	?	?	?	?	?	?	?	?	?	?	?	?	?	NULL	NULL	NULL	NULL	EF	1	NULL	NULL	NULL	Trainb	NULL	NULL	NULL	TrainInterleaved	NULL	NULL	NULL	k 0	k 0	1	0	0
Implicit Decision	28041	1	<?xml version="1.0"?>\n<Clock xmlns:dt="urn:schemas-microsoft-com:datatypes"><Description dt:dt="string">E-Prime Primary Realtime Clock</Description><StartTime><Timestamp dt:dt="int">0</Timestamp><DateUtc dt:dt="string">2015-01-07T17:16:33Z</DateUtc></StartTime><FrequencyChanges><FrequencyChange><Frequency dt:dt="r8">2857451</Frequency><Timestamp dt:dt="r8">1176891327218</Timestamp><Current dt:dt…	60.001	1	70870302	2015-01-07	09:16:33	17:16:33	23	1	0	?	?	?	?	?	?	?	?	?	?	?	?	?	?	?	NULL	NULL	NULL	NULL	AB	1	NULL	NULL	NULL	Trainb	NULL	NULL	NULL	TrainInterleaved	NULL	NULL	NULL	s r	s r	1	0	0
Implicit Decision	28041	1	<?xml version="1.0"?>\n<Clock xmlns:dt="urn:schemas-microsoft-com:datatypes"><Description dt:dt="string">E-Prime Primary Realtime Clock</Description><StartTime><Timestamp dt:dt="int">0</Timestamp><DateUtc dt:dt="string">2015-01-07T17:16:33Z</DateUtc></StartTime><FrequencyChanges><FrequencyChange><Frequency dt:dt="r8">2857451</Frequency><Timestamp dt:dt="r8">1176891327218</Timestamp><Current dt:dt…	60.001	1	70870302	2015-01-07	09:16:33	17:16:33	24	1	0	?	?	?	?	?	?	?	?	?	?	?	?	?	?	?	NULL	NULL	NULL	NULL	CD	1	NULL	NULL	NULL	Trainb	NULL	NULL	NULL	TrainInterleaved	NULL	NULL	NULL	c 7	c 7	0	0	1
Implicit Decision	28041	1	<?xml version="1.0"?>\n<Clock xmlns:dt="urn:schemas-microsoft-com:datatypes"><Description dt:dt="string">E-Prime Primary Realtime Clock</Description><StartTime><Timestamp dt:dt="int">0</Timestamp><DateUtc dt:dt="string">2015-01-07T17:16:33Z</DateUtc></StartTime><FrequencyChanges><FrequencyChange><Frequency dt:dt="r8">2857451</Frequency><Timestamp dt:dt="r8">1176891327218</Timestamp><Current dt:dt…	60.001	1	70870302	2015-01-07	09:16:33	17:16:33	25	1	1	?	?	?	?	?	?	?	?	?	?	?	?	?	?	?	NULL	NULL	NULL	NULL	AB	0	NULL	NULL	NULL	Trainb	NULL	NULL	NULL	TrainInterleaved	NULL	NULL	NULL	r s	r s	1	1	1
Implicit Decision	28041	1	<?xml version="1.0"?>\n<Clock xmlns:dt="urn:schemas-microsoft-com:datatypes"><Description dt:dt="string">E-Prime Primary Realtime Clock</Description><StartTime><Timestamp dt:dt="int">0</Timestamp><DateUtc dt:dt="string">2015-01-07T17:16:33Z</DateUtc></StartTime><FrequencyChanges><FrequencyChange><Frequency dt:dt="r8">2857451</Frequency><Timestamp dt:dt="r8">1176891327218</Timestamp><Current dt:dt…	60.001	1	70870302	2015-01-07	09:16:33	17:16:33	26	0	1	?	?	?	?	?	?	?	?	?	?	?	?	?	?	?	NULL	NULL	NULL	NULL	EF	0	NULL	NULL	NULL	Trainb	NULL	NULL	NULL	TrainInterleaved	NULL	NULL	NULL	0 k	0 k	1	1	1
Implicit Decision	28041	1	<?xml version="1.0"?>\n<Clock xmlns:dt="urn:schemas-microsoft-com:datatypes"><Description dt:dt="string">E-Prime Primary Realtime Clock</Description><StartTime><Timestamp dt:dt="int">0</Timestamp><DateUtc dt:dt="string">2015-01-07T17:16:33Z</DateUtc></StartTime><FrequencyChanges><FrequencyChange><Frequency dt:dt="r8">2857451</Frequency><Timestamp dt:dt="r8">1176891327218</Timestamp><Current dt:dt…	60.001	1	70870302	2015-01-07	09:16:33	17:16:33	27	1	1	?	?	?	?	?	?	?	?	?	?	?	?	?	?	?	NULL	NULL	NULL	NULL	CD	0	NULL	NULL	NULL	Trainb	NULL	NULL	NULL	TrainInterleaved	NULL	NULL	NULL	7 c	7 c	0	1	0
Implicit Decision	28041	1	<?xml version="1.0"?>\n<Clock xmlns:dt="urn:schemas-microsoft-com:datatypes"><Description dt:dt="string">E-Prime Primary Realtime Clock</Description><StartTime><Timestamp dt:dt="int">0</Timestamp><DateUtc dt:dt="string">2015-01-07T17:16:33Z</DateUtc></StartTime><FrequencyChanges><FrequencyChange><Frequency dt:dt="r8">2857451</Frequency><Timestamp dt:dt="r8">1176891327218</Timestamp><Current dt:dt…	60.001	1	70870302	2015-01-07	09:16:33	17:16:33	28	0	1	?	?	?	?	?	?	?	?	?	?	?	?	?	?	?	NULL	NULL	NULL	NULL	EF	0	NULL	NULL	NULL	Trainb	NULL	NULL	NULL	TrainInterleaved	NULL	NULL	NULL	k 0	k 0	0	1	0
Implicit Decision	28041	1	<?xml version="1.0"?>\n<Clock xmlns:dt="urn:schemas-microsoft-com:datatypes"><Description dt:dt="string">E-Prime Primary Realtime Clock</Description><StartTime><Timestamp dt:dt="int">0</Timestamp><DateUtc dt:dt="string">2015-01-07T17:16:33Z</DateUtc></StartTime><FrequencyChanges><FrequencyChange><Frequency dt:dt="r8">2857451</Frequency><Timestamp dt:dt="r8">1176891327218</Timestamp><Current dt:dt…	60.001	1	70870302	2015-01-07	09:16:33	17:16:33	29	1	1	?	?	?	?	?	?	?	?	?	?	?	?	?	?	?	NULL	NULL	NULL	NULL	AB	0	NULL	NULL	NULL	Trainb	NULL	NULL	NULL	TrainInterleaved	NULL	NULL	NULL	s r	s r	0	1	0
Implicit Decision	28041	1	<?xml version="1.0"?>\n<Clock xmlns:dt="urn:schemas-microsoft-com:datatypes"><Description dt:dt="string">E-Prime Primary Realtime Clock</Description><StartTime><Timestamp dt:dt="int">0</Timestamp><DateUtc dt:dt="string">2015-01-07T17:16:33Z</DateUtc></StartTime><FrequencyChanges><FrequencyChange><Frequency dt:dt="r8">2857451</Frequency><Timestamp dt:dt="r8">1176891327218</Timestamp><Current dt:dt…	60.001	1	70870302	2015-01-07	09:16:33	17:16:33	30	1	1	?	?	?	?	?	?	?	?	?	?	?	?	?	?	?	NULL	NULL	NULL	NULL	CD	0	NULL	NULL	NULL	Trainb	NULL	NULL	NULL	TrainInterleaved	NULL	NULL	NULL	c 7	c 7	1	1	1
Implicit Decision	28041	1	<?xml version="1.0"?>\n<Clock xmlns:dt="urn:schemas-microsoft-com:datatypes"><Description dt:dt="string">E-Prime Primary Realtime Clock</Description><StartTime><Timestamp dt:dt="int">0</Timestamp><DateUtc dt:dt="string">2015-01-07T17:16:33Z</DateUtc></StartTime><FrequencyChanges><FrequencyChange><Frequency dt:dt="r8">2857451</Frequency><Timestamp dt:dt="r8">1176891327218</Timestamp><Current dt:dt…	60.001	1	70870302	2015-01-07	09:16:33	17:16:33	31	1	0	?	?	?	?	?	?	?	?	?	?	?	?	?	?	?	NULL	NULL	NULL	NULL	CD	1	NULL	NULL	NULL	Trainb	NULL	NULL	NULL	TrainInterleaved	NULL	NULL	NULL	7 c	7 c	1	0	0
Implicit Decision	28041	1	<?xml version="1.0"?>\n<Clock xmlns:dt="urn:schemas-microsoft-com:datatypes"><Description dt:dt="string">E-Prime Primary Realtime Clock</Description><StartTime><Timestamp dt:dt="int">0</Timestamp><DateUtc dt:dt="string">2015-01-07T17:16:33Z</DateUtc></StartTime><FrequencyChanges><FrequencyChange><Frequency dt:dt="r8">2857451</Frequency><Timestamp dt:dt="r8">1176891327218</Timestamp><Current dt:dt…	60.001	1	70870302	2015-01-07	09:16:33	17:16:33	32	0	1	?	?	?	?	?	?	?	?	?	?	?	?	?	?	?	NULL	NULL	NULL	NULL	EF	0	NULL	NULL	NULL	Trainb	NULL	NULL	NULL	TrainInterleaved	NULL	NULL	NULL	0 k	0 k	1	1	1
Implicit Decision	28041	1	<?xml version="1.0"?>\n<Clock xmlns:dt="urn:schemas-microsoft-com:datatypes"><Description dt:dt="string">E-Prime Primary Realtime Clock</Description><StartTime><Timestamp dt:dt="int">0</Timestamp><DateUtc dt:dt="string">2015-01-07T17:16:33Z</DateUtc></StartTime><FrequencyChanges><FrequencyChange><Frequency dt:dt="r8">2857451</Frequency><Timestamp dt:dt="r8">1176891327218</Timestamp><Current dt:dt…	60.001	1	70870302	2015-01-07	09:16:33	17:16:33	33	1	1	?	?	?	?	?	?	?	?	?	?	?	?	?	?	?	NULL	NULL	NULL	NULL	AB	0	NULL	NULL	NULL	Trainb	NULL	NULL	NULL	TrainInterleaved	NULL	NULL	NULL	r s	r s	1	1	1
Implicit Decision	28041	1	<?xml version="1.0"?>\n<Clock xmlns:dt="urn:schemas-microsoft-com:datatypes"><Description dt:dt="string">E-Prime Primary Realtime Clock</Description><StartTime><Timestamp dt:dt="int">0</Timestamp><DateUtc dt:dt="string">2015-01-07T17:16:33Z</DateUtc></StartTime><FrequencyChanges><FrequencyChange><Frequency dt:dt="r8">2857451</Frequency><Timestamp dt:dt="r8">1176891327218</Timestamp><Current dt:dt…	60.001	1	70870302	2015-01-07	09:16:33	17:16:33	34	0	0	?	?	?	?	?	?	?	?	?	?	?	?	?	?	?	NULL	NULL	NULL	NULL	AB	1	NULL	NULL	NULL	Trainb	NULL	NULL	NULL	TrainInterleaved	NULL	NULL	NULL	s r	s r	0	0	1
Implicit Decision	28041	1	<?xml version="1.0"?>\n<Clock xmlns:dt="urn:schemas-microsoft-com:datatypes"><Description dt:dt="string">E-Prime Primary Realtime Clock</Description><StartTime><Timestamp dt:dt="int">0</Timestamp><DateUtc dt:dt="string">2015-01-07T17:16:33Z</DateUtc></StartTime><FrequencyChanges><FrequencyChange><Frequency dt:dt="r8">2857451</Frequency><Timestamp dt:dt="r8">1176891327218</Timestamp><Current dt:dt…	60.001	1	70870302	2015-01-07	09:16:33	17:16:33	35	0	1	?	?	?	?	?	?	?	?	?	?	?	?	?	?	?	NULL	NULL	NULL	NULL	EF	0	NULL	NULL	NULL	Trainb	NULL	NULL	NULL	TrainInterleaved	NULL	NULL	NULL	k 0	k 0	0	1	0
Implicit Decision	28041	1	<?xml version="1.0"?>\n<Clock xmlns:dt="urn:schemas-microsoft-com:datatypes"><Description dt:dt="string">E-Prime Primary Realtime Clock</Description><StartTime><Timestamp dt:dt="int">0</Timestamp><DateUtc dt:dt="string">2015-01-07T17:16:33Z</DateUtc></StartTime><FrequencyChanges><FrequencyChange><Frequency dt:dt="r8">2857451</Frequency><Timestamp dt:dt="r8">1176891327218</Timestamp><Current dt:dt…	60.001	1	70870302	2015-01-07	09:16:33	17:16:33	36	1	1	?	?	?	?	?	?	?	?	?	?	?	?	?	?	?	NULL	NULL	NULL	NULL	CD	0	NULL	NULL	NULL	Trainb	NULL	NULL	NULL	TrainInterleaved	NULL	NULL	NULL	c 7	c 7	1	1	1
Implicit Decision	28041	1	<?xml version="1.0"?>\n<Clock xmlns:dt="urn:schemas-microsoft-com:datatypes"><Description dt:dt="string">E-Prime Primary Realtime Clock</Description><StartTime><Timestamp dt:dt="int">0</Timestamp><DateUtc dt:dt="string">2015-01-07T17:16:33Z</DateUtc></StartTime><FrequencyChanges><FrequencyChange><Frequency dt:dt="r8">2857451</Frequency><Timestamp dt:dt="r8">1176891327218</Timestamp><Current dt:dt…	60.001	1	70870302	2015-01-07	09:16:33	17:16:33	37	1	1	?	?	?	?	?	?	?	?	?	?	?	?	?	?	?	NULL	NULL	NULL	NULL	EF	0	NULL	NULL	NULL	Trainb	NULL	NULL	NULL	TrainInterleaved	NULL	NULL	NULL	0 k	0 k	0	1	0
Implicit Decision	28041	1	<?xml version="1.0"?>\n<Clock xmlns:dt="urn:schemas-microsoft-com:datatypes"><Description dt:dt="string">E-Prime Primary Realtime Clock</Description><StartTime><Timestamp dt:dt="int">0</Timestamp><DateUtc dt:dt="string">2015-01-07T17:16:33Z</DateUtc></StartTime><FrequencyChanges><FrequencyChange><Frequency dt:dt="r8">2857451</Frequency><Timestamp dt:dt="r8">1176891327218</Timestamp><Current dt:dt…	60.001	1	70870302	2015-01-07	09:16:33	17:16:33	38	1	0	?	?	?	?	?	?	?	?	?	?	?	?	?	?	?	NULL	NULL	NULL	NULL	AB	1	NULL	NULL	NULL	Trainb	NULL	NULL	NULL	TrainInterleaved	NULL	NULL	NULL	r s	r s	0	0	1
Implicit Decision	28041	1	<?xml version="1.0"?>\n<Clock xmlns:dt="urn:schemas-microsoft-com:datatypes"><Description dt:dt="string">E-Prime Primary Realtime Clock</Description><StartTime><Timestamp dt:dt="int">0</Timestamp><DateUtc dt:dt="string">2015-01-07T17:16:33Z</DateUtc></StartTime><FrequencyChanges><FrequencyChange><Frequency dt:dt="r8">2857451</Frequency><Timestamp dt:dt="r8">1176891327218</Timestamp><Current dt:dt…	60.001	1	70870302	2015-01-07	09:16:33	17:16:33	39	1	1	?	?	?	?	?	?	?	?	?	?	?	?	?	?	?	NULL	NULL	NULL	NULL	CD	0	NULL	NULL	NULL	Trainb	NULL	NULL	NULL	TrainInterleaved	NULL	NULL	NULL	7 c	7 c	0	1	0
Implicit Decision	28041	1	<?xml version="1.0"?>\n<Clock xmlns:dt="urn:schemas-microsoft-com:datatypes"><Description dt:dt="string">E-Prime Primary Realtime Clock</Description><StartTime><Timestamp dt:dt="int">0</Timestamp><DateUtc dt:dt="string">2015-01-07T17:16:33Z</DateUtc></StartTime><FrequencyChanges><FrequencyChange><Frequency dt:dt="r8">2857451</Frequency><Timestamp dt:dt="r8">1176891327218</Timestamp><Current dt:dt…	60.001	1	70870302	2015-01-07	09:16:33	17:16:33	40	0	0	?	?	?	?	?	?	?	?	?	?	?	?	?	?	?	NULL	NULL	NULL	NULL	AB	1	NULL	NULL	NULL	Trainb	NULL	NULL	NULL	TrainInterleaved	NULL	NULL	NULL	s r	s r	0	0	1
Implicit Decision	28041	1	<?xml version="1.0"?>\n<Clock xmlns:dt="urn:schemas-microsoft-com:datatypes"><Description dt:dt="string">E-Prime Primary Realtime Clock</Description><StartTime><Timestamp dt:dt="int">0</Timestamp><DateUtc dt:dt="string">2015-01-07T17:16:33Z</DateUtc></StartTime><FrequencyChanges><FrequencyChange><Frequency dt:dt="r8">2857451</Frequency><Timestamp dt:dt="r8">1176891327218</Timestamp><Current dt:dt…	60.001	1	70870302	2015-01-07	09:16:33	17:16:33	41	0	1	?	?	?	?	?	?	?	?	?	?	?	?	?	?	?	NULL	NULL	NULL	NULL	EF	0	NULL	NULL	NULL	Trainb	NULL	NULL	NULL	TrainInterleaved	NULL	NULL	NULL	k 0	k 0	0	1	0
Implicit Decision	28041	1	<?xml version="1.0"?>\n<Clock xmlns:dt="urn:schemas-microsoft-com:datatypes"><Description dt:dt="string">E-Prime Primary Realtime Clock</Description><StartTime><Timestamp dt:dt="int">0</Timestamp><DateUtc dt:dt="string">2015-01-07T17:16:33Z</DateUtc></StartTime><FrequencyChanges><FrequencyChange><Frequency dt:dt="r8">2857451</Frequency><Timestamp dt:dt="r8">1176891327218</Timestamp><Current dt:dt…	60.001	1	70870302	2015-01-07	09:16:33	17:16:33	42	1	1	?	?	?	?	?	?	?	?	?	?	?	?	?	?	?	NULL	NULL	NULL	NULL	CD	0	NULL	NULL	NULL	Trainb	NULL	NULL	NULL	TrainInterleaved	NULL	NULL	NULL	c 7	c 7	1	1	1
Implicit Decision	28041	1	<?xml version="1.0"?>\n<Clock xmlns:dt="urn:schemas-microsoft-com:datatypes"><Description dt:dt="string">E-Prime Primary Realtime Clock</Description><StartTime><Timestamp dt:dt="int">0</Timestamp><DateUtc dt:dt="string">2015-01-07T17:16:33Z</DateUtc></StartTime><FrequencyChanges><FrequencyChange><Frequency dt:dt="r8">2857451</Frequency><Timestamp dt:dt="r8">1176891327218</Timestamp><Current dt:dt…	60.001	1	70870302	2015-01-07	09:16:33	17:16:33	43	1	0	?	?	?	?	?	?	?	?	?	?	?	?	?	?	?	NULL	NULL	NULL	NULL	AB	1	NULL	NULL	NULL	Trainb	NULL	NULL	NULL	TrainInterleaved	NULL	NULL	NULL	r s	r s	0	0	1
Implicit Decision	28041	1	<?xml version="1.0"?>\n<Clock xmlns:dt="urn:schemas-microsoft-com:datatypes"><Description dt:dt="string">E-Prime Primary Realtime Clock</Description><StartTime><Timestamp dt:dt="int">0</Timestamp><DateUtc dt:dt="string">2015-01-07T17:16:33Z</DateUtc></StartTime><FrequencyChanges><FrequencyChange><Frequency dt:dt="r8">2857451</Frequency><Timestamp dt:dt="r8">1176891327218</Timestamp><Current dt:dt…	60.001	1	70870302	2015-01-07	09:16:33	17:16:33	44	1	0	?	?	?	?	?	?	?	?	?	?	?	?	?	?	?	NULL	NULL	NULL	NULL	CD	1	NULL	NULL	NULL	Trainb	NULL	NULL	NULL	TrainInterleaved	NULL	NULL	NULL	7 c	7 c	1	0	0
Implicit Decision	28041	1	<?xml version="1.0"?>\n<Clock xmlns:dt="urn:schemas-microsoft-com:datatypes"><Description dt:dt="string">E-Prime Primary Realtime Clock</Description><StartTime><Timestamp dt:dt="int">0</Timestamp><DateUtc dt:dt="string">2015-01-07T17:16:33Z</DateUtc></StartTime><FrequencyChanges><FrequencyChange><Frequency dt:dt="r8">2857451</Frequency><Timestamp dt:dt="r8">1176891327218</Timestamp><Current dt:dt…	60.001	1	70870302	2015-01-07	09:16:33	17:16:33	45	1	0	?	?	?	?	?	?	?	?	?	?	?	?	?	?	?	NULL	NULL	NULL	NULL	EF	1	NULL	NULL	NULL	Trainb	NULL	NULL	NULL	TrainInterleaved	NULL	NULL	NULL	0 k	0 k	1	0	0
Implicit Decision	28041	1	<?xml version="1.0"?>\n<Clock xmlns:dt="urn:schemas-microsoft-com:datatypes"><Description dt:dt="string">E-Prime Primary Realtime Clock</Description><StartTime><Timestamp dt:dt="int">0</Timestamp><DateUtc dt:dt="string">2015-01-07T17:16:33Z</DateUtc></StartTime><FrequencyChanges><FrequencyChange><Frequency dt:dt="r8">2857451</Frequency><Timestamp dt:dt="r8">1176891327218</Timestamp><Current dt:dt…	60.001	1	70870302	2015-01-07	09:16:33	17:16:33	46	1	1	?	?	?	?	?	?	?	?	?	?	?	?	?	?	?	NULL	NULL	NULL	NULL	CD	0	NULL	NULL	NULL	Trainb	NULL	NULL	NULL	TrainInterleaved	NULL	NULL	NULL	c 7	c 7	1	1	1
Implicit Decision	28041	1	<?xml version="1.0"?>\n<Clock xmlns:dt="urn:schemas-microsoft-com:datatypes"><Description dt:dt="string">E-Prime Primary Realtime Clock</Description><StartTime><Timestamp dt:dt="int">0</Timestamp><DateUtc dt:dt="string">2015-01-07T17:16:33Z</DateUtc></StartTime><FrequencyChanges><FrequencyChange><Frequency dt:dt="r8">2857451</Frequency><Timestamp dt:dt="r8">1176891327218</Timestamp><Current dt:dt…	60.001	1	70870302	2015-01-07	09:16:33	17:16:33	47	0	1	?	?	?	?	?	?	?	?	?	?	?	?	?	?	?	NULL	NULL	NULL	NULL	AB	0	NULL	NULL	NULL	Trainb	NULL	NULL	NULL	TrainInterleaved	NULL	NULL	NULL	s r	s r	1	1	1
Implicit Decision	28041	1	<?xml version="1.0"?>\n<Clock xmlns:dt="urn:schemas-microsoft-com:datatypes"><Description dt:dt="string">E-Prime Primary Realtime Clock</Description><StartTime><Timestamp dt:dt="int">0</Timestamp><DateUtc dt:dt="string">2015-01-07T17:16:33Z</DateUtc></StartTime><FrequencyChanges><FrequencyChange><Frequency dt:dt="r8">2857451</Frequency><Timestamp dt:dt="r8">1176891327218</Timestamp><Current dt:dt…	60.001	1	70870302	2015-01-07	09:16:33	17:16:33	48	1	1	?	?	?	?	?	?	?	?	?	?	?	?	?	?	?	NULL	NULL	NULL	NULL	EF	0	NULL	NULL	NULL	Trainb	NULL	NULL	NULL	TrainInterleaved	NULL	NULL	NULL	k 0	k 0	1	1	1
Implicit Decision	28041	1	<?xml version="1.0"?>\n<Clock xmlns:dt="urn:schemas-microsoft-com:datatypes"><Description dt:dt="string">E-Prime Primary Realtime Clock</Description><StartTime><Timestamp dt:dt="int">0</Timestamp><DateUtc dt:dt="string">2015-01-07T17:16:33Z</DateUtc></StartTime><FrequencyChanges><FrequencyChange><Frequency dt:dt="r8">2857451</Frequency><Timestamp dt:dt="r8">1176891327218</Timestamp><Current dt:dt…	60.001	1	70870302	2015-01-07	09:16:33	17:16:33	49	1	1	?	?	?	?	?	?	?	?	?	?	?	?	?	?	?	NULL	NULL	NULL	NULL	CD	0	NULL	NULL	NULL	Trainb	NULL	NULL	NULL	TrainInterleaved	NULL	NULL	NULL	7 c	7 c	0	1	0
Implicit Decision	28041	1	<?xml version="1.0"?>\n<Clock xmlns:dt="urn:schemas-microsoft-com:datatypes"><Description dt:dt="string">E-Prime Primary Realtime Clock</Description><StartTime><Timestamp dt:dt="int">0</Timestamp><DateUtc dt:dt="string">2015-01-07T17:16:33Z</DateUtc></StartTime><FrequencyChanges><FrequencyChange><Frequency dt:dt="r8">2857451</Frequency><Timestamp dt:dt="r8">1176891327218</Timestamp><Current dt:dt…	60.001	1	70870302	2015-01-07	09:16:33	17:16:33	50	1	1	?	?	?	?	?	?	?	?	?	?	?	?	?	?	?	NULL	NULL	NULL	NULL	AB	0	NULL	NULL	NULL	Trainb	NULL	NULL	NULL	TrainInterleaved	NULL	NULL	NULL	r s	r s	1	1	1
Implicit Decision	28041	1	<?xml version="1.0"?>\n<Clock xmlns:dt="urn:schemas-microsoft-com:datatypes"><Description dt:dt="string">E-Prime Primary Realtime Clock</Description><StartTime><Timestamp dt:dt="int">0</Timestamp><DateUtc dt:dt="string">2015-01-07T17:16:33Z</DateUtc></StartTime><FrequencyChanges><FrequencyChange><Frequency dt:dt="r8">2857451</Frequency><Timestamp dt:dt="r8">1176891327218</Timestamp><Current dt:dt…	60.001	1	70870302	2015-01-07	09:16:33	17:16:33	51	0	0	?	?	?	?	?	?	?	?	?	?	?	?	?	?	?	NULL	NULL	NULL	NULL	EF	1	NULL	NULL	NULL	Trainb	NULL	NULL	NULL	TrainInterleaved	NULL	NULL	NULL	0 k	0 k	0	0	1
Implicit Decision	28041	1	<?xml version="1.0"?>\n<Clock xmlns:dt="urn:schemas-microsoft-com:datatypes"><Description dt:dt="string">E-Prime Primary Realtime Clock</Description><StartTime><Timestamp dt:dt="int">0</Timestamp><DateUtc dt:dt="string">2015-01-07T17:16:33Z</DateUtc></StartTime><FrequencyChanges><FrequencyChange><Frequency dt:dt="r8">2857451</Frequency><Timestamp dt:dt="r8">1176891327218</Timestamp><Current dt:dt…	60.001	1	70870302	2015-01-07	09:16:33	17:16:33	52	1	0	?	?	?	?	?	?	?	?	?	?	?	?	?	?	?	NULL	NULL	NULL	NULL	EF	1	NULL	NULL	NULL	Trainb	NULL	NULL	NULL	TrainInterleaved	NULL	NULL	NULL	k 0	k 0	0	0	1
Implicit Decision	28041	1	<?xml version="1.0"?>\n<Clock xmlns:dt="urn:schemas-microsoft-com:datatypes"><Description dt:dt="string">E-Prime Primary Realtime Clock</Description><StartTime><Timestamp dt:dt="int">0</Timestamp><DateUtc dt:dt="string">2015-01-07T17:16:33Z</DateUtc></StartTime><FrequencyChanges><FrequencyChange><Frequency dt:dt="r8">2857451</Frequency><Timestamp dt:dt="r8">1176891327218</Timestamp><Current dt:dt…	60.001	1	70870302	2015-01-07	09:16:33	17:16:33	53	1	1	?	?	?	?	?	?	?	?	?	?	?	?	?	?	?	NULL	NULL	NULL	NULL	CD	0	NULL	NULL	NULL	Trainb	NULL	NULL	NULL	TrainInterleaved	NULL	NULL	NULL	c 7	c 7	1	1	1
Implicit Decision	28041	1	<?xml version="1.0"?>\n<Clock xmlns:dt="urn:schemas-microsoft-com:datatypes"><Description dt:dt="string">E-Prime Primary Realtime Clock</Description><StartTime><Timestamp dt:dt="int">0</Timestamp><DateUtc dt:dt="string">2015-01-07T17:16:33Z</DateUtc></StartTime><FrequencyChanges><FrequencyChange><Frequency dt:dt="r8">2857451</Frequency><Timestamp dt:dt="r8">1176891327218</Timestamp><Current dt:dt…	60.001	1	70870302	2015-01-07	09:16:33	17:16:33	54	0	0	?	?	?	?	?	?	?	?	?	?	?	?	?	?	?	NULL	NULL	NULL	NULL	AB	1	NULL	NULL	NULL	Trainb	NULL	NULL	NULL	TrainInterleaved	NULL	NULL	NULL	s r	s r	0	0	1
Implicit Decision	28041	1	<?xml version="1.0"?>\n<Clock xmlns:dt="urn:schemas-microsoft-com:datatypes"><Description dt:dt="string">E-Prime Primary Realtime Clock</Description><StartTime><Timestamp dt:dt="int">0</Timestamp><DateUtc dt:dt="string">2015-01-07T17:16:33Z</DateUtc></StartTime><FrequencyChanges><FrequencyChange><Frequency dt:dt="r8">2857451</Frequency><Timestamp dt:dt="r8">1176891327218</Timestamp><Current dt:dt…	60.001	1	70870302	2015-01-07	09:16:33	17:16:33	55	1	1	?	?	?	?	?	?	?	?	?	?	?	?	?	?	?	NULL	NULL	NULL	NULL	CD	0	NULL	NULL	NULL	Trainb	NULL	NULL	NULL	TrainInterleaved	NULL	NULL	NULL	7 c	7 c	0	1	0
Implicit Decision	28041	1	<?xml version="1.0"?>\n<Clock xmlns:dt="urn:schemas-microsoft-com:datatypes"><Description dt:dt="string">E-Prime Primary Realtime Clock</Description><StartTime><Timestamp dt:dt="int">0</Timestamp><DateUtc dt:dt="string">2015-01-07T17:16:33Z</DateUtc></StartTime><FrequencyChanges><FrequencyChange><Frequency dt:dt="r8">2857451</Frequency><Timestamp dt:dt="r8">1176891327218</Timestamp><Current dt:dt…	60.001	1	70870302	2015-01-07	09:16:33	17:16:33	56	0	0	?	?	?	?	?	?	?	?	?	?	?	?	?	?	?	NULL	NULL	NULL	NULL	EF	1	NULL	NULL	NULL	Trainb	NULL	NULL	NULL	TrainInterleaved	NULL	NULL	NULL	0 k	0 k	0	0	1
Implicit Decision	28041	1	<?xml version="1.0"?>\n<Clock xmlns:dt="urn:schemas-microsoft-com:datatypes"><Description dt:dt="string">E-Prime Primary Realtime Clock</Description><StartTime><Timestamp dt:dt="int">0</Timestamp><DateUtc dt:dt="string">2015-01-07T17:16:33Z</DateUtc></StartTime><FrequencyChanges><FrequencyChange><Frequency dt:dt="r8">2857451</Frequency><Timestamp dt:dt="r8">1176891327218</Timestamp><Current dt:dt…	60.001	1	70870302	2015-01-07	09:16:33	17:16:33	57	1	1	?	?	?	?	?	?	?	?	?	?	?	?	?	?	?	NULL	NULL	NULL	NULL	AB	0	NULL	NULL	NULL	Trainb	NULL	NULL	NULL	TrainInterleaved	NULL	NULL	NULL	r s	r s	1	1	1
Implicit Decision	28041	1	<?xml version="1.0"?>\n<Clock xmlns:dt="urn:schemas-microsoft-com:datatypes"><Description dt:dt="string">E-Prime Primary Realtime Clock</Description><StartTime><Timestamp dt:dt="int">0</Timestamp><DateUtc dt:dt="string">2015-01-07T17:16:33Z</DateUtc></StartTime><FrequencyChanges><FrequencyChange><Frequency dt:dt="r8">2857451</Frequency><Timestamp dt:dt="r8">1176891327218</Timestamp><Current dt:dt…	60.001	1	70870302	2015-01-07	09:16:33	17:16:33	58	0	0	?	?	?	?	?	?	?	?	?	?	?	?	?	?	?	NULL	NULL	NULL	NULL	AB	1	NULL	NULL	NULL	Trainb	NULL	NULL	NULL	TrainInterleaved	NULL	NULL	NULL	s r	s r	0	0	1
Implicit Decision	28041	1	<?xml version="1.0"?>\n<Clock xmlns:dt="urn:schemas-microsoft-com:datatypes"><Description dt:dt="string">E-Prime Primary Realtime Clock</Description><StartTime><Timestamp dt:dt="int">0</Timestamp><DateUtc dt:dt="string">2015-01-07T17:16:33Z</DateUtc></StartTime><FrequencyChanges><FrequencyChange><Frequency dt:dt="r8">2857451</Frequency><Timestamp dt:dt="r8">1176891327218</Timestamp><Current dt:dt…	60.001	1	70870302	2015-01-07	09:16:33	17:16:33	59	1	1	?	?	?	?	?	?	?	?	?	?	?	?	?	?	?	NULL	NULL	NULL	NULL	CD	0	NULL	NULL	NULL	Trainb	NULL	NULL	NULL	TrainInterleaved	NULL	NULL	NULL	c 7	c 7	1	1	1
Implicit Decision	28041	1	<?xml version="1.0"?>\n<Clock xmlns:dt="urn:schemas-microsoft-com:datatypes"><Description dt:dt="string">E-Prime Primary Realtime Clock</Description><StartTime><Timestamp dt:dt="int">0</Timestamp><DateUtc dt:dt="string">2015-01-07T17:16:33Z</DateUtc></StartTime><FrequencyChanges><FrequencyChange><Frequency dt:dt="r8">2857451</Frequency><Timestamp dt:dt="r8">1176891327218</Timestamp><Current dt:dt…	60.001	1	70870302	2015-01-07	09:16:33	17:16:33	60	0	1	?	?	?	?	?	?	?	?	?	?	?	?	?	?	?	NULL	NULL	NULL	NULL	EF	0	NULL	NULL	NULL	Trainb	NULL	NULL	NULL	TrainInterleaved	NULL	NULL	NULL	k 0	k 0	0	1	0
Implicit Decision	28041	1	<?xml version="1.0"?>\n<Clock xmlns:dt="urn:schemas-microsoft-com:datatypes"><Description dt:dt="string">E-Prime Primary Realtime Clock</Description><StartTime><Timestamp dt:dt="int">0</Timestamp><DateUtc dt:dt="string">2015-01-07T17:16:33Z</DateUtc></StartTime><FrequencyChanges><FrequencyChange><Frequency dt:dt="r8">2857451</Frequency><Timestamp dt:dt="r8">1176891327218</Timestamp><Current dt:dt…	60.001	1	70870302	2015-01-07	09:16:33	17:16:33	61	0	0	?	?	?	?	?	?	?	?	?	?	?	?	?	?	?	NULL	NULL	NULL	NULL	EF	1	NULL	NULL	NULL	Trainb	NULL	NULL	NULL	TrainInterleaved	NULL	NULL	NULL	0 k	0 k	0	0	1
Implicit Decision	28041	1	<?xml version="1.0"?>\n<Clock xmlns:dt="urn:schemas-microsoft-com:datatypes"><Description dt:dt="string">E-Prime Primary Realtime Clock</Description><StartTime><Timestamp dt:dt="int">0</Timestamp><DateUtc dt:dt="string">2015-01-07T17:16:33Z</DateUtc></StartTime><FrequencyChanges><FrequencyChange><Frequency dt:dt="r8">2857451</Frequency><Timestamp dt:dt="r8">1176891327218</Timestamp><Current dt:dt…	60.001	1	70870302	2015-01-07	09:16:33	17:16:33	62	1	0	?	?	?	?	?	?	?	?	?	?	?	?	?	?	?	NULL	NULL	NULL	NULL	CD	1	NULL	NULL	NULL	Trainb	NULL	NULL	NULL	TrainInterleaved	NULL	NULL	NULL	7 c	7 c	1	0	0
Implicit Decision	28041	1	<?xml version="1.0"?>\n<Clock xmlns:dt="urn:schemas-microsoft-com:datatypes"><Description dt:dt="string">E-Prime Primary Realtime Clock</Description><StartTime><Timestamp dt:dt="int">0</Timestamp><DateUtc dt:dt="string">2015-01-07T17:16:33Z</DateUtc></StartTime><FrequencyChanges><FrequencyChange><Frequency dt:dt="r8">2857451</Frequency><Timestamp dt:dt="r8">1176891327218</Timestamp><Current dt:dt…	60.001	1	70870302	2015-01-07	09:16:33	17:16:33	63	1	0	?	?	?	?	?	?	?	?	?	?	?	?	?	?	?	NULL	NULL	NULL	NULL	AB	1	NULL	NULL	NULL	Trainb	NULL	NULL	NULL	TrainInterleaved	NULL	NULL	NULL	r s	r s	0	0	1
Implicit Decision	28041	1	<?xml version="1.0"?>\n<Clock xmlns:dt="urn:schemas-microsoft-com:datatypes"><Description dt:dt="string">E-Prime Primary Realtime Clock</Description><StartTime><Timestamp dt:dt="int">0</Timestamp><DateUtc dt:dt="string">2015-01-07T17:16:33Z</DateUtc></StartTime><FrequencyChanges><FrequencyChange><Frequency dt:dt="r8">2857451</Frequency><Timestamp dt:dt="r8">1176891327218</Timestamp><Current dt:dt…	60.001	1	70870302	2015-01-07	09:16:33	17:16:33	64	1	1	?	?	?	?	?	?	?	?	?	?	?	?	?	?	?	NULL	NULL	NULL	NULL	CD	0	NULL	NULL	NULL	Trainb	NULL	NULL	NULL	TrainInterleaved	NULL	NULL	NULL	c 7	c 7	1	1	1
Implicit Decision	28041	1	<?xml version="1.0"?>\n<Clock xmlns:dt="urn:schemas-microsoft-com:datatypes"><Description dt:dt="string">E-Prime Primary Realtime Clock</Description><StartTime><Timestamp dt:dt="int">0</Timestamp><DateUtc dt:dt="string">2015-01-07T17:16:33Z</DateUtc></StartTime><FrequencyChanges><FrequencyChange><Frequency dt:dt="r8">2857451</Frequency><Timestamp dt:dt="r8">1176891327218</Timestamp><Current dt:dt…	60.001	1	70870302	2015-01-07	09:16:33	17:16:33	65	1	1	?	?	?	?	?	?	?	?	?	?	?	?	?	?	?	NULL	NULL	NULL	NULL	EF	0	NULL	NULL	NULL	Trainb	NULL	NULL	NULL	TrainInterleaved	NULL	NULL	NULL	k 0	k 0	1	1	1
Implicit Decision	28041	1	<?xml version="1.0"?>\n<Clock xmlns:dt="urn:schemas-microsoft-com:datatypes"><Description dt:dt="string">E-Prime Primary Realtime Clock</Description><StartTime><Timestamp dt:dt="int">0</Timestamp><DateUtc dt:dt="string">2015-01-07T17:16:33Z</DateUtc></StartTime><FrequencyChanges><FrequencyChange><Frequency dt:dt="r8">2857451</Frequency><Timestamp dt:dt="r8">1176891327218</Timestamp><Current dt:dt…	60.001	1	70870302	2015-01-07	09:16:33	17:16:33	66	0	0	?	?	?	?	?	?	?	?	?	?	?	?	?	?	?	NULL	NULL	NULL	NULL	AB	1	NULL	NULL	NULL	Trainb	NULL	NULL	NULL	TrainInterleaved	NULL	NULL	NULL	s r	s r	0	0	1
Implicit Decision	28041	1	<?xml version="1.0"?>\n<Clock xmlns:dt="urn:schemas-microsoft-com:datatypes"><Description dt:dt="string">E-Prime Primary Realtime Clock</Description><StartTime><Timestamp dt:dt="int">0</Timestamp><DateUtc dt:dt="string">2015-01-07T17:16:33Z</DateUtc></StartTime><FrequencyChanges><FrequencyChange><Frequency dt:dt="r8">2857451</Frequency><Timestamp dt:dt="r8">1176891327218</Timestamp><Current dt:dt…	60.001	1	70870302	2015-01-07	09:16:33	17:16:33	67	0	1	?	?	?	?	?	?	?	?	?	?	?	?	?	?	?	NULL	NULL	NULL	NULL	EF	0	NULL	NULL	NULL	Trainb	NULL	NULL	NULL	TrainInterleaved	NULL	NULL	NULL	0 k	0 k	1	1	1
Implicit Decision	28041	1	<?xml version="1.0"?>\n<Clock xmlns:dt="urn:schemas-microsoft-com:datatypes"><Description dt:dt="string">E-Prime Primary Realtime Clock</Description><StartTime><Timestamp dt:dt="int">0</Timestamp><DateUtc dt:dt="string">2015-01-07T17:16:33Z</DateUtc></StartTime><FrequencyChanges><FrequencyChange><Frequency dt:dt="r8">2857451</Frequency><Timestamp dt:dt="r8">1176891327218</Timestamp><Current dt:dt…	60.001	1	70870302	2015-01-07	09:16:33	17:16:33	68	0	0	?	?	?	?	?	?	?	?	?	?	?	?	?	?	?	NULL	NULL	NULL	NULL	CD	1	NULL	NULL	NULL	Trainb	NULL	NULL	NULL	TrainInterleaved	NULL	NULL	NULL	7 c	7 c	0	0	1
Implicit Decision	28041	1	<?xml version="1.0"?>\n<Clock xmlns:dt="urn:schemas-microsoft-com:datatypes"><Description dt:dt="string">E-Prime Primary Realtime Clock</Description><StartTime><Timestamp dt:dt="int">0</Timestamp><DateUtc dt:dt="string">2015-01-07T17:16:33Z</DateUtc></StartTime><FrequencyChanges><FrequencyChange><Frequency dt:dt="r8">2857451</Frequency><Timestamp dt:dt="r8">1176891327218</Timestamp><Current dt:dt…	60.001	1	70870302	2015-01-07	09:16:33	17:16:33	69	0	1	?	?	?	?	?	?	?	?	?	?	?	?	?	?	?	NULL	NULL	NULL	NULL	AB	0	NULL	NULL	NULL	Trainb	NULL	NULL	NULL	TrainInterleaved	NULL	NULL	NULL	r s	r s	0	1	0
Implicit Decision	28041	1	<?xml version="1.0"?>\n<Clock xmlns:dt="urn:schemas-microsoft-com:datatypes"><Description dt:dt="string">E-Prime Primary Realtime Clock</Description><StartTime><Timestamp dt:dt="int">0</Timestamp><DateUtc dt:dt="string">2015-01-07T17:16:33Z</DateUtc></StartTime><FrequencyChanges><FrequencyChange><Frequency dt:dt="r8">2857451</Frequency><Timestamp dt:dt="r8">1176891327218</Timestamp><Current dt:dt…	60.001	1	70870302	2015-01-07	09:16:33	17:16:33	70	NULL	NULL	NULL	NULL	NULL	NULL	NULL	NULL	NULL	NULL	NULL	NULL	NULL	NULL	NULL	NULL	NULL	NULL	NULL	NULL	NULL	1	NULL	NULL	NULL	NULL	Rest4	1	1	1	RestbeforeTest	NULL	NULL	NULL	NULL	NULL	NULL	NULL	NULL
Implicit Decision	28041	1	<?xml version="1.0"?>\n<Clock xmlns:dt="urn:schemas-microsoft-com:datatypes"><Description dt:dt="string">E-Prime Primary Realtime Clock</Description><StartTime><Timestamp dt:dt="int">0</Timestamp><DateUtc dt:dt="string">2015-01-07T17:16:33Z</DateUtc></StartTime><FrequencyChanges><FrequencyChange><Frequency dt:dt="r8">2857451</Frequency><Timestamp dt:dt="r8">1176891327218</Timestamp><Current dt:dt…	60.001	1	70870302	2015-01-07	09:16:33	17:16:33	71	1	1	?	?	?	?	?	?	?	?	?	?	?	?	?	?	?	NULL	NULL	NULL	NULL	EF	0	NULL	NULL	NULL	Trainb	NULL	NULL	NULL	TrainInterleaved	NULL	NULL	NULL	k 0	k 0	1	1	1
Implicit Decision	28041	1	<?xml version="1.0"?>\n<Clock xmlns:dt="urn:schemas-microsoft-com:datatypes"><Description dt:dt="string">E-Prime Primary Realtime Clock</Description><StartTime><Timestamp dt:dt="int">0</Timestamp><DateUtc dt:dt="string">2015-01-07T17:16:33Z</DateUtc></StartTime><FrequencyChanges><FrequencyChange><Frequency dt:dt="r8">2857451</Frequency><Timestamp dt:dt="r8">1176891327218</Timestamp><Current dt:dt…	60.001	1	70870302	2015-01-07	09:16:33	17:16:33	72	1	0	?	?	?	?	?	?	?	?	?	?	?	?	?	?	?	NULL	NULL	NULL	NULL	AB	1	NULL	NULL	NULL	Trainb	NULL	NULL	NULL	TrainInterleaved	NULL	NULL	NULL	s r	s r	1	0	0
Implicit Decision	28041	1	<?xml version="1.0"?>\n<Clock xmlns:dt="urn:schemas-microsoft-com:datatypes"><Description dt:dt="string">E-Prime Primary Realtime Clock</Description><StartTime><Timestamp dt:dt="int">0</Timestamp><DateUtc dt:dt="string">2015-01-07T17:16:33Z</DateUtc></StartTime><FrequencyChanges><FrequencyChange><Frequency dt:dt="r8">2857451</Frequency><Timestamp dt:dt="r8">1176891327218</Timestamp><Current dt:dt…	60.001	1	70870302	2015-01-07	09:16:33	17:16:33	73	1	1	?	?	?	?	?	?	?	?	?	?	?	?	?	?	?	NULL	NULL	NULL	NULL	CD	0	NULL	NULL	NULL	Trainb	NULL	NULL	NULL	TrainInterleaved	NULL	NULL	NULL	c 7	c 7	1	1	1
Implicit Decision	28041	1	<?xml version="1.0"?>\n<Clock xmlns:dt="urn:schemas-microsoft-com:datatypes"><Description dt:dt="string">E-Prime Primary Realtime Clock</Description><StartTime><Timestamp dt:dt="int">0</Timestamp><DateUtc dt:dt="string">2015-01-07T17:16:33Z</DateUtc></StartTime><FrequencyChanges><FrequencyChange><Frequency dt:dt="r8">2857451</Frequency><Timestamp dt:dt="r8">1176891327218</Timestamp><Current dt:dt…	60.001	1	70870302	2015-01-07	09:16:33	17:16:33	74	0	1	?	?	?	?	?	?	?	?	?	?	?	?	?	?	?	NULL	NULL	NULL	NULL	AB	0	NULL	NULL	NULL	Trainb	NULL	NULL	NULL	TrainInterleaved	NULL	NULL	NULL	r s	r s	0	1	0
Implicit Decision	28041	1	<?xml version="1.0"?>\n<Clock xmlns:dt="urn:schemas-microsoft-com:datatypes"><Description dt:dt="string">E-Prime Primary Realtime Clock</Description><StartTime><Timestamp dt:dt="int">0</Timestamp><DateUtc dt:dt="string">2015-01-07T17:16:33Z</DateUtc></StartTime><FrequencyChanges><FrequencyChange><Frequency dt:dt="r8">2857451</Frequency><Timestamp dt:dt="r8">1176891327218</Timestamp><Current dt:dt…	60.001	1	70870302	2015-01-07	09:16:33	17:16:33	75	0	0	?	?	?	?	?	?	?	?	?	?	?	?	?	?	?	NULL	NULL	NULL	NULL	CD	1	NULL	NULL	NULL	Trainb	NULL	NULL	NULL	TrainInterleaved	NULL	NULL	NULL	7 c	7 c	0	0	1
Implicit Decision	28041	1	<?xml version="1.0"?>\n<Clock xmlns:dt="urn:schemas-microsoft-com:datatypes"><Description dt:dt="string">E-Prime Primary Realtime Clock</Description><StartTime><Timestamp dt:dt="int">0</Timestamp><DateUtc dt:dt="string">2015-01-07T17:16:33Z</DateUtc></StartTime><FrequencyChanges><FrequencyChange><Frequency dt:dt="r8">2857451</Frequency><Timestamp dt:dt="r8">1176891327218</Timestamp><Current dt:dt…	60.001	1	70870302	2015-01-07	09:16:33	17:16:33	76	1	0	?	?	?	?	?	?	?	?	?	?	?	?	?	?	?	NULL	NULL	NULL	NULL	EF	1	NULL	NULL	NULL	Trainb	NULL	NULL	NULL	TrainInterleaved	NULL	NULL	NULL	0 k	0 k	1	0	0
Implicit Decision	28041	1	<?xml version="1.0"?>\n<Clock xmlns:dt="urn:schemas-microsoft-com:datatypes"><Description dt:dt="string">E-Prime Primary Realtime Clock</Description><StartTime><Timestamp dt:dt="int">0</Timestamp><DateUtc dt:dt="string">2015-01-07T17:16:33Z</DateUtc></StartTime><FrequencyChanges><FrequencyChange><Frequency dt:dt="r8">2857451</Frequency><Timestamp dt:dt="r8">1176891327218</Timestamp><Current dt:dt…	60.001	1	70870302	2015-01-07	09:16:33	17:16:33	77	1	1	?	?	?	?	?	?	?	?	?	?	?	?	?	?	?	NULL	NULL	NULL	NULL	EF	0	NULL	NULL	NULL	Trainb	NULL	NULL	NULL	TrainInterleaved	NULL	NULL	NULL	k 0	k 0	1	1	1
Implicit Decision	28041	1	<?xml version="1.0"?>\n<Clock xmlns:dt="urn:schemas-microsoft-com:datatypes"><Description dt:dt="string">E-Prime Primary Realtime Clock</Description><StartTime><Timestamp dt:dt="int">0</Timestamp><DateUtc dt:dt="string">2015-01-07T17:16:33Z</DateUtc></StartTime><FrequencyChanges><FrequencyChange><Frequency dt:dt="r8">2857451</Frequency><Timestamp dt:dt="r8">1176891327218</Timestamp><Current dt:dt…	60.001	1	70870302	2015-01-07	09:16:33	17:16:33	78	1	0	?	?	?	?	?	?	?	?	?	?	?	?	?	?	?	NULL	NULL	NULL	NULL	AB	1	NULL	NULL	NULL	Trainb	NULL	NULL	NULL	TrainInterleaved	NULL	NULL	NULL	s r	s r	1	0	0
Implicit Decision	28041	1	<?xml version="1.0"?>\n<Clock xmlns:dt="urn:schemas-microsoft-com:datatypes"><Description dt:dt="string">E-Prime Primary Realtime Clock</Description><StartTime><Timestamp dt:dt="int">0</Timestamp><DateUtc dt:dt="string">2015-01-07T17:16:33Z</DateUtc></StartTime><FrequencyChanges><FrequencyChange><Frequency dt:dt="r8">2857451</Frequency><Timestamp dt:dt="r8">1176891327218</Timestamp><Current dt:dt…	60.001	1	70870302	2015-01-07	09:16:33	17:16:33	79	1	1	?	?	?	?	?	?	?	?	?	?	?	?	?	?	?	NULL	NULL	NULL	NULL	CD	0	NULL	NULL	NULL	Trainb	NULL	NULL	NULL	TrainInterleaved	NULL	NULL	NULL	c 7	c 7	1	1	1
Implicit Decision	28041	1	<?xml version="1.0"?>\n<Clock xmlns:dt="urn:schemas-microsoft-com:datatypes"><Description dt:dt="string">E-Prime Primary Realtime Clock</Description><StartTime><Timestamp dt:dt="int">0</Timestamp><DateUtc dt:dt="string">2015-01-07T17:16:33Z</DateUtc></StartTime><FrequencyChanges><FrequencyChange><Frequency dt:dt="r8">2857451</Frequency><Timestamp dt:dt="r8">1176891327218</Timestamp><Current dt:dt…	60.001	1	70870302	2015-01-07	09:16:33	17:16:33	80	1	1	?	?	?	?	?	?	?	?	?	?	?	?	?	?	?	NULL	NULL	NULL	NULL	CD	0	NULL	NULL	NULL	Trainb	NULL	NULL	NULL	TrainInterleaved	NULL	NULL	NULL	7 c	7 c	0	1	0
Implicit Decision	28041	1	<?xml version="1.0"?>\n<Clock xmlns:dt="urn:schemas-microsoft-com:datatypes"><Description dt:dt="string">E-Prime Primary Realtime Clock</Description><StartTime><Timestamp dt:dt="int">0</Timestamp><DateUtc dt:dt="string">2015-01-07T17:16:33Z</DateUtc></StartTime><FrequencyChanges><FrequencyChange><Frequency dt:dt="r8">2857451</Frequency><Timestamp dt:dt="r8">1176891327218</Timestamp><Current dt:dt…	60.001	1	70870302	2015-01-07	09:16:33	17:16:33	81	1	1	?	?	?	?	?	?	?	?	?	?	?	?	?	?	?	NULL	NULL	NULL	NULL	AB	0	NULL	NULL	NULL	Trainb	NULL	NULL	NULL	TrainInterleaved	NULL	NULL	NULL	r s	r s	1	1	1
Implicit Decision	28041	1	<?xml version="1.0"?>\n<Clock xmlns:dt="urn:schemas-microsoft-com:datatypes"><Description dt:dt="string">E-Prime Primary Realtime Clock</Description><StartTime><Timestamp dt:dt="int">0</Timestamp><DateUtc dt:dt="string">2015-01-07T17:16:33Z</DateUtc></StartTime><FrequencyChanges><FrequencyChange><Frequency dt:dt="r8">2857451</Frequency><Timestamp dt:dt="r8">1176891327218</Timestamp><Current dt:dt…	60.001	1	70870302	2015-01-07	09:16:33	17:16:33	82	1	0	?	?	?	?	?	?	?	?	?	?	?	?	?	?	?	NULL	NULL	NULL	NULL	EF	1	NULL	NULL	NULL	Trainb	NULL	NULL	NULL	TrainInterleaved	NULL	NULL	NULL	0 k	0 k	1	0	0
Implicit Decision	28041	1	<?xml version="1.0"?>\n<Clock xmlns:dt="urn:schemas-microsoft-com:datatypes"><Description dt:dt="string">E-Prime Primary Realtime Clock</Description><StartTime><Timestamp dt:dt="int">0</Timestamp><DateUtc dt:dt="string">2015-01-07T17:16:33Z</DateUtc></StartTime><FrequencyChanges><FrequencyChange><Frequency dt:dt="r8">2857451</Frequency><Timestamp dt:dt="r8">1176891327218</Timestamp><Current dt:dt…	60.001	1	70870302	2015-01-07	09:16:33	17:16:33	83	1	1	?	?	?	?	?	?	?	?	?	?	?	?	?	?	?	NULL	NULL	NULL	NULL	CD	0	NULL	NULL	NULL	Trainb	NULL	NULL	NULL	TrainInterleaved	NULL	NULL	NULL	c 7	c 7	1	1	1
Implicit Decision	28041	1	<?xml version="1.0"?>\n<Clock xmlns:dt="urn:schemas-microsoft-com:datatypes"><Description dt:dt="string">E-Prime Primary Realtime Clock</Description><StartTime><Timestamp dt:dt="int">0</Timestamp><DateUtc dt:dt="string">2015-01-07T17:16:33Z</DateUtc></StartTime><FrequencyChanges><FrequencyChange><Frequency dt:dt="r8">2857451</Frequency><Timestamp dt:dt="r8">1176891327218</Timestamp><Current dt:dt…	60.001	1	70870302	2015-01-07	09:16:33	17:16:33	84	1	0	?	?	?	?	?	?	?	?	?	?	?	?	?	?	?	NULL	NULL	NULL	NULL	AB	1	NULL	NULL	NULL	Trainb	NULL	NULL	NULL	TrainInterleaved	NULL	NULL	NULL	s r	s r	1	0	0
Implicit Decision	28041	1	<?xml version="1.0"?>\n<Clock xmlns:dt="urn:schemas-microsoft-com:datatypes"><Description dt:dt="string">E-Prime Primary Realtime Clock</Description><StartTime><Timestamp dt:dt="int">0</Timestamp><DateUtc dt:dt="string">2015-01-07T17:16:33Z</DateUtc></StartTime><FrequencyChanges><FrequencyChange><Frequency dt:dt="r8">2857451</Frequency><Timestamp dt:dt="r8">1176891327218</Timestamp><Current dt:dt…	60.001	1	70870302	2015-01-07	09:16:33	17:16:33	85	1	0	?	?	?	?	?	?	?	?	?	?	?	?	?	?	?	NULL	NULL	NULL	NULL	EF	1	NULL	NULL	NULL	Trainb	NULL	NULL	NULL	TrainInterleaved	NULL	NULL	NULL	k 0	k 0	0	0	1
Implicit Decision	28041	1	<?xml version="1.0"?>\n<Clock xmlns:dt="urn:schemas-microsoft-com:datatypes"><Description dt:dt="string">E-Prime Primary Realtime Clock</Description><StartTime><Timestamp dt:dt="int">0</Timestamp><DateUtc dt:dt="string">2015-01-07T17:16:33Z</DateUtc></StartTime><FrequencyChanges><FrequencyChange><Frequency dt:dt="r8">2857451</Frequency><Timestamp dt:dt="r8">1176891327218</Timestamp><Current dt:dt…	60.001	1	70870302	2015-01-07	09:16:33	17:16:33	86	1	0	?	?	?	?	?	?	?	?	?	?	?	?	?	?	?	NULL	NULL	NULL	NULL	EF	1	NULL	NULL	NULL	Trainb	NULL	NULL	NULL	TrainInterleaved	NULL	NULL	NULL	0 k	0 k	1	0	0
Implicit Decision	28041	1	<?xml version="1.0"?>\n<Clock xmlns:dt="urn:schemas-microsoft-com:datatypes"><Description dt:dt="string">E-Prime Primary Realtime Clock</Description><StartTime><Timestamp dt:dt="int">0</Timestamp><DateUtc dt:dt="string">2015-01-07T17:16:33Z</DateUtc></StartTime><FrequencyChanges><FrequencyChange><Frequency dt:dt="r8">2857451</Frequency><Timestamp dt:dt="r8">1176891327218</Timestamp><Current dt:dt…	60.001	1	70870302	2015-01-07	09:16:33	17:16:33	87	1	0	?	?	?	?	?	?	?	?	?	?	?	?	?	?	?	NULL	NULL	NULL	NULL	AB	1	NULL	NULL	NULL	Trainb	NULL	NULL	NULL	TrainInterleaved	NULL	NULL	NULL	r s	r s	0	0	1
Implicit Decision	28041	1	<?xml version="1.0"?>\n<Clock xmlns:dt="urn:schemas-microsoft-com:datatypes"><Description dt:dt="string">E-Prime Primary Realtime Clock</Description><StartTime><Timestamp dt:dt="int">0</Timestamp><DateUtc dt:dt="string">2015-01-07T17:16:33Z</DateUtc></StartTime><FrequencyChanges><FrequencyChange><Frequency dt:dt="r8">2857451</Frequency><Timestamp dt:dt="r8">1176891327218</Timestamp><Current dt:dt…	60.001	1	70870302	2015-01-07	09:16:33	17:16:33	88	1	1	?	?	?	?	?	?	?	?	?	?	?	?	?	?	?	NULL	NULL	NULL	NULL	CD	0	NULL	NULL	NULL	Trainb	NULL	NULL	NULL	TrainInterleaved	NULL	NULL	NULL	7 c	7 c	0	1	0
Implicit Decision	28041	1	<?xml version="1.0"?>\n<Clock xmlns:dt="urn:schemas-microsoft-com:datatypes"><Description dt:dt="string">E-Prime Primary Realtime Clock</Description><StartTime><Timestamp dt:dt="int">0</Timestamp><DateUtc dt:dt="string">2015-01-07T17:16:33Z</DateUtc></StartTime><FrequencyChanges><FrequencyChange><Frequency dt:dt="r8">2857451</Frequency><Timestamp dt:dt="r8">1176891327218</Timestamp><Current dt:dt…	60.001	1	70870302	2015-01-07	09:16:33	17:16:33	89	1	0	?	?	?	?	?	?	?	?	?	?	?	?	?	?	?	NULL	NULL	NULL	NULL	AB	1	NULL	NULL	NULL	Trainb	NULL	NULL	NULL	TrainInterleaved	NULL	NULL	NULL	s r	s r	1	0	0
Implicit Decision	28041	1	<?xml version="1.0"?>\n<Clock xmlns:dt="urn:schemas-microsoft-com:datatypes"><Description dt:dt="string">E-Prime Primary Realtime Clock</Description><StartTime><Timestamp dt:dt="int">0</Timestamp><DateUtc dt:dt="string">2015-01-07T17:16:33Z</DateUtc></StartTime><FrequencyChanges><FrequencyChange><Frequency dt:dt="r8">2857451</Frequency><Timestamp dt:dt="r8">1176891327218</Timestamp><Current dt:dt…	60.001	1	70870302	2015-01-07	09:16:33	17:16:33	90	0	1	?	?	?	?	?	?	?	?	?	?	?	?	?	?	?	NULL	NULL	NULL	NULL	CD	0	NULL	NULL	NULL	Trainb	NULL	NULL	NULL	TrainInterleaved	NULL	NULL	NULL	c 7	c 7	0	1	0
Implicit Decision	28041	1	<?xml version="1.0"?>\n<Clock xmlns:dt="urn:schemas-microsoft-com:datatypes"><Description dt:dt="string">E-Prime Primary Realtime Clock</Description><StartTime><Timestamp dt:dt="int">0</Timestamp><DateUtc dt:dt="string">2015-01-07T17:16:33Z</DateUtc></StartTime><FrequencyChanges><FrequencyChange><Frequency dt:dt="r8">2857451</Frequency><Timestamp dt:dt="r8">1176891327218</Timestamp><Current dt:dt…	60.001	1	70870302	2015-01-07	09:16:33	17:16:33	91	1	1	?	?	?	?	?	?	?	?	?	?	?	?	?	?	?	NULL	NULL	NULL	NULL	EF	0	NULL	NULL	NULL	Trainb	NULL	NULL	NULL	TrainInterleaved	NULL	NULL	NULL	k 0	k 0	1	1	1
Implicit Decision	28041	1	<?xml version="1.0"?>\n<Clock xmlns:dt="urn:schemas-microsoft-com:datatypes"><Description dt:dt="string">E-Prime Primary Realtime Clock</Description><StartTime><Timestamp dt:dt="int">0</Timestamp><DateUtc dt:dt="string">2015-01-07T17:16:33Z</DateUtc></StartTime><FrequencyChanges><FrequencyChange><Frequency dt:dt="r8">2857451</Frequency><Timestamp dt:dt="r8">1176891327218</Timestamp><Current dt:dt…	60.001	1	70870302	2015-01-07	09:16:33	17:16:33	92	0	0	?	?	?	?	?	?	?	?	?	?	?	?	?	?	?	NULL	NULL	NULL	NULL	CD	1	NULL	NULL	NULL	Trainb	NULL	NULL	NULL	TrainInterleaved	NULL	NULL	NULL	7 c	7 c	0	0	1
Implicit Decision	28041	1	<?xml version="1.0"?>\n<Clock xmlns:dt="urn:schemas-microsoft-com:datatypes"><Description dt:dt="string">E-Prime Primary Realtime Clock</Description><StartTime><Timestamp dt:dt="int">0</Timestamp><DateUtc dt:dt="string">2015-01-07T17:16:33Z</DateUtc></StartTime><FrequencyChanges><FrequencyChange><Frequency dt:dt="r8">2857451</Frequency><Timestamp dt:dt="r8">1176891327218</Timestamp><Current dt:dt…	60.001	1	70870302	2015-01-07	09:16:33	17:16:33	93	1	0	?	?	?	?	?	?	?	?	?	?	?	?	?	?	?	NULL	NULL	NULL	NULL	EF	1	NULL	NULL	NULL	Trainb	NULL	NULL	NULL	TrainInterleaved	NULL	NULL	NULL	0 k	0 k	1	0	0
Implicit Decision	28041	1	<?xml version="1.0"?>\n<Clock xmlns:dt="urn:schemas-microsoft-com:datatypes"><Description dt:dt="string">E-Prime Primary Realtime Clock</Description><StartTime><Timestamp dt:dt="int">0</Timestamp><DateUtc dt:dt="string">2015-01-07T17:16:33Z</DateUtc></StartTime><FrequencyChanges><FrequencyChange><Frequency dt:dt="r8">2857451</Frequency><Timestamp dt:dt="r8">1176891327218</Timestamp><Current dt:dt…	60.001	1	70870302	2015-01-07	09:16:33	17:16:33	94	1	0	?	?	?	?	?	?	?	?	?	?	?	?	?	?	?	NULL	NULL	NULL	NULL	AB	1	NULL	NULL	NULL	Trainb	NULL	NULL	NULL	TrainInterleaved	NULL	NULL	NULL	r s	r s	0	0	1
Implicit Decision	28041	1	<?xml version="1.0"?>\n<Clock xmlns:dt="urn:schemas-microsoft-com:datatypes"><Description dt:dt="string">E-Prime Primary Realtime Clock</Description><StartTime><Timestamp dt:dt="int">0</Timestamp><DateUtc dt:dt="string">2015-01-07T17:16:33Z</DateUtc></StartTime><FrequencyChanges><FrequencyChange><Frequency dt:dt="r8">2857451</Frequency><Timestamp dt:dt="r8">1176891327218</Timestamp><Current dt:dt…	60.001	1	70870302	2015-01-07	09:16:33	17:16:33	95	1	1	?	?	?	?	?	?	?	?	?	?	?	?	?	?	?	NULL	NULL	NULL	NULL	EF	0	NULL	NULL	NULL	Trainb	NULL	NULL	NULL	TrainInterleaved	NULL	NULL	NULL	k 0	k 0	1	1	1
Implicit Decision	28041	1	<?xml version="1.0"?>\n<Clock xmlns:dt="urn:schemas-microsoft-com:datatypes"><Description dt:dt="string">E-Prime Primary Realtime Clock</Description><StartTime><Timestamp dt:dt="int">0</Timestamp><DateUtc dt:dt="string">2015-01-07T17:16:33Z</DateUtc></StartTime><FrequencyChanges><FrequencyChange><Frequency dt:dt="r8">2857451</Frequency><Timestamp dt:dt="r8">1176891327218</Timestamp><Current dt:dt…	60.001	1	70870302	2015-01-07	09:16:33	17:16:33	96	1	1	?	?	?	?	?	?	?	?	?	?	?	?	?	?	?	NULL	NULL	NULL	NULL	AB	0	NULL	NULL	NULL	Trainb	NULL	NULL	NULL	TrainInterleaved	NULL	NULL	NULL	s r	s r	0	1	0
Implicit Decision	28041	1	<?xml version="1.0"?>\n<Clock xmlns:dt="urn:schemas-microsoft-com:datatypes"><Description dt:dt="string">E-Prime Primary Realtime Clock</Description><StartTime><Timestamp dt:dt="int">0</Timestamp><DateUtc dt:dt="string">2015-01-07T17:16:33Z</DateUtc></StartTime><FrequencyChanges><FrequencyChange><Frequency dt:dt="r8">2857451</Frequency><Timestamp dt:dt="r8">1176891327218</Timestamp><Current dt:dt…	60.001	1	70870302	2015-01-07	09:16:33	17:16:33	97	1	1	?	?	?	?	?	?	?	?	?	?	?	?	?	?	?	NULL	NULL	NULL	NULL	CD	0	NULL	NULL	NULL	Trainb	NULL	NULL	NULL	TrainInterleaved	NULL	NULL	NULL	c 7	c 7	1	1	1
Implicit Decision	28041	1	<?xml version="1.0"?>\n<Clock xmlns:dt="urn:schemas-microsoft-com:datatypes"><Description dt:dt="string">E-Prime Primary Realtime Clock</Description><StartTime><Timestamp dt:dt="int">0</Timestamp><DateUtc dt:dt="string">2015-01-07T17:16:33Z</DateUtc></StartTime><FrequencyChanges><FrequencyChange><Frequency dt:dt="r8">2857451</Frequency><Timestamp dt:dt="r8">1176891327218</Timestamp><Current dt:dt…	60.001	1	70870302	2015-01-07	09:16:33	17:16:33	98	1	1	?	?	?	?	?	?	?	?	?	?	?	?	?	?	?	NULL	NULL	NULL	NULL	EF	0	NULL	NULL	NULL	Trainb	NULL	NULL	NULL	TrainInterleaved	NULL	NULL	NULL	0 k	0 k	0	1	0
Implicit Decision	28041	1	<?xml version="1.0"?>\n<Clock xmlns:dt="urn:schemas-microsoft-com:datatypes"><Description dt:dt="string">E-Prime Primary Realtime Clock</Description><StartTime><Timestamp dt:dt="int">0</Timestamp><DateUtc dt:dt="string">2015-01-07T17:16:33Z</DateUtc></StartTime><FrequencyChanges><FrequencyChange><Frequency dt:dt="r8">2857451</Frequency><Timestamp dt:dt="r8">1176891327218</Timestamp><Current dt:dt…	60.001	1	70870302	2015-01-07	09:16:33	17:16:33	99	1	0	?	?	?	?	?	?	?	?	?	?	?	?	?	?	?	NULL	NULL	NULL	NULL	AB	1	NULL	NULL	NULL	Trainb	NULL	NULL	NULL	TrainInterleaved	NULL	NULL	NULL	r s	r s	0	0	1
Implicit Decision	28041	1	<?xml version="1.0"?>\n<Clock xmlns:dt="urn:schemas-microsoft-com:datatypes"><Description dt:dt="string">E-Prime Primary Realtime Clock</Description><StartTime><Timestamp dt:dt="int">0</Timestamp><DateUtc dt:dt="string">2015-01-07T17:16:33Z</DateUtc></StartTime><FrequencyChanges><FrequencyChange><Frequency dt:dt="r8">2857451</Frequency><Timestamp dt:dt="r8">1176891327218</Timestamp><Current dt:dt…	60.001	1	70870302	2015-01-07	09:16:33	17:16:33	100	0	0	?	?	?	?	?	?	?	?	?	?	?	?	?	?	?	NULL	NULL	NULL	NULL	CD	1	NULL	NULL	NULL	Trainb	NULL	NULL	NULL	TrainInterleaved	NULL	NULL	NULL	7 c	7 c	0	0	1
Implicit Decision	28041	1	<?xml version="1.0"?>\n<Clock xmlns:dt="urn:schemas-microsoft-com:datatypes"><Description dt:dt="string">E-Prime Primary Realtime Clock</Description><StartTime><Timestamp dt:dt="int">0</Timestamp><DateUtc dt:dt="string">2015-01-07T17:16:33Z</DateUtc></StartTime><FrequencyChanges><FrequencyChange><Frequency dt:dt="r8">2857451</Frequency><Timestamp dt:dt="r8">1176891327218</Timestamp><Current dt:dt…	60.001	1	70870302	2015-01-07	09:16:33	17:16:33	101	1	0	?	?	?	?	?	?	?	?	?	?	?	?	?	?	?	NULL	NULL	NULL	NULL	EF	1	NULL	NULL	NULL	Trainb	NULL	NULL	NULL	TrainInterleaved	NULL	NULL	NULL	k 0	k 0	0	0	1
Implicit Decision	28041	1	<?xml version="1.0"?>\n<Clock xmlns:dt="urn:schemas-microsoft-com:datatypes"><Description dt:dt="string">E-Prime Primary Realtime Clock</Description><StartTime><Timestamp dt:dt="int">0</Timestamp><DateUtc dt:dt="string">2015-01-07T17:16:33Z</DateUtc></StartTime><FrequencyChanges><FrequencyChange><Frequency dt:dt="r8">2857451</Frequency><Timestamp dt:dt="r8">1176891327218</Timestamp><Current dt:dt…	60.001	1	70870302	2015-01-07	09:16:33	17:16:33	102	1	0	?	?	?	?	?	?	?	?	?	?	?	?	?	?	?	NULL	NULL	NULL	NULL	CD	1	NULL	NULL	NULL	Trainb	NULL	NULL	NULL	TrainInterleaved	NULL	NULL	NULL	c 7	c 7	0	0	1
Implicit Decision	28041	1	<?xml version="1.0"?>\n<Clock xmlns:dt="urn:schemas-microsoft-com:datatypes"><Description dt:dt="string">E-Prime Primary Realtime Clock</Description><StartTime><Timestamp dt:dt="int">0</Timestamp><DateUtc dt:dt="string">2015-01-07T17:16:33Z</DateUtc></StartTime><FrequencyChanges><FrequencyChange><Frequency dt:dt="r8">2857451</Frequency><Timestamp dt:dt="r8">1176891327218</Timestamp><Current dt:dt…	60.001	1	70870302	2015-01-07	09:16:33	17:16:33	103	1	0	?	?	?	?	?	?	?	?	?	?	?	?	?	?	?	NULL	NULL	NULL	NULL	AB	1	NULL	NULL	NULL	Trainb	NULL	NULL	NULL	TrainInterleaved	NULL	NULL	NULL	s r	s r	1	0	0
Implicit Decision	28041	1	<?xml version="1.0"?>\n<Clock xmlns:dt="urn:schemas-microsoft-com:datatypes"><Description dt:dt="string">E-Prime Primary Realtime Clock</Description><StartTime><Timestamp dt:dt="int">0</Timestamp><DateUtc dt:dt="string">2015-01-07T17:16:33Z</DateUtc></StartTime><FrequencyChanges><FrequencyChange><Frequency dt:dt="r8">2857451</Frequency><Timestamp dt:dt="r8">1176891327218</Timestamp><Current dt:dt…	60.001	1	70870302	2015-01-07	09:16:33	17:16:33	104	1	0	?	?	?	?	?	?	?	?	?	?	?	?	?	?	?	NULL	NULL	NULL	NULL	EF	1	NULL	NULL	NULL	Trainb	NULL	NULL	NULL	TrainInterleaved	NULL	NULL	NULL	0 k	0 k	1	0	0
Implicit Decision	28041	1	<?xml version="1.0"?>\n<Clock xmlns:dt="urn:schemas-microsoft-com:datatypes"><Description dt:dt="string">E-Prime Primary Realtime Clock</Description><StartTime><Timestamp dt:dt="int">0</Timestamp><DateUtc dt:dt="string">2015-01-07T17:16:33Z</DateUtc></StartTime><FrequencyChanges><FrequencyChange><Frequency dt:dt="r8">2857451</Frequency><Timestamp dt:dt="r8">1176891327218</Timestamp><Current dt:dt…	60.001	1	70870302	2015-01-07	09:16:33	17:16:33	105	1	0	?	?	?	?	?	?	?	?	?	?	?	?	?	?	?	NULL	NULL	NULL	NULL	CD	1	NULL	NULL	NULL	Trainb	NULL	NULL	NULL	TrainInterleaved	NULL	NULL	NULL	7 c	7 c	1	0	0
Implicit Decision	28041	1	<?xml version="1.0"?>\n<Clock xmlns:dt="urn:schemas-microsoft-com:datatypes"><Description dt:dt="string">E-Prime Primary Realtime Clock</Description><StartTime><Timestamp dt:dt="int">0</Timestamp><DateUtc dt:dt="string">2015-01-07T17:16:33Z</DateUtc></StartTime><FrequencyChanges><FrequencyChange><Frequency dt:dt="r8">2857451</Frequency><Timestamp dt:dt="r8">1176891327218</Timestamp><Current dt:dt…	60.001	1	70870302	2015-01-07	09:16:33	17:16:33	106	1	0	?	?	?	?	?	?	?	?	?	?	?	?	?	?	?	NULL	NULL	NULL	NULL	AB	1	NULL	NULL	NULL	Trainb	NULL	NULL	NULL	TrainInterleaved	NULL	NULL	NULL	r s	r s	0	0	1
Implicit Decision	28041	1	<?xml version="1.0"?>\n<Clock xmlns:dt="urn:schemas-microsoft-com:datatypes"><Description dt:dt="string">E-Prime Primary Realtime Clock</Description><StartTime><Timestamp dt:dt="int">0</Timestamp><DateUtc dt:dt="string">2015-01-07T17:16:33Z</DateUtc></StartTime><FrequencyChanges><FrequencyChange><Frequency dt:dt="r8">2857451</Frequency><Timestamp dt:dt="r8">1176891327218</Timestamp><Current dt:dt…	60.001	1	70870302	2015-01-07	09:16:33	17:16:33	107	1	0	?	?	?	?	?	?	?	?	?	?	?	?	?	?	?	NULL	NULL	NULL	NULL	CD	1	NULL	NULL	NULL	Trainb	NULL	NULL	NULL	TrainInterleaved	NULL	NULL	NULL	c 7	c 7	0	0	1
Implicit Decision	28041	1	<?xml version="1.0"?>\n<Clock xmlns:dt="urn:schemas-microsoft-com:datatypes"><Description dt:dt="string">E-Prime Primary Realtime Clock</Description><StartTime><Timestamp dt:dt="int">0</Timestamp><DateUtc dt:dt="string">2015-01-07T17:16:33Z</DateUtc></StartTime><FrequencyChanges><FrequencyChange><Frequency dt:dt="r8">2857451</Frequency><Timestamp dt:dt="r8">1176891327218</Timestamp><Current dt:dt…	60.001	1	70870302	2015-01-07	09:16:33	17:16:33	108	0	1	?	?	?	?	?	?	?	?	?	?	?	?	?	?	?	NULL	NULL	NULL	NULL	EF	0	NULL	NULL	NULL	Trainb	NULL	NULL	NULL	TrainInterleaved	NULL	NULL	NULL	k 0	k 0	0	1	0
Implicit Decision	28041	1	<?xml version="1.0"?>\n<Clock xmlns:dt="urn:schemas-microsoft-com:datatypes"><Description dt:dt="string">E-Prime Primary Realtime Clock</Description><StartTime><Timestamp dt:dt="int">0</Timestamp><DateUtc dt:dt="string">2015-01-07T17:16:33Z</DateUtc></StartTime><FrequencyChanges><FrequencyChange><Frequency dt:dt="r8">2857451</Frequency><Timestamp dt:dt="r8">1176891327218</Timestamp><Current dt:dt…	60.001	1	70870302	2015-01-07	09:16:33	17:16:33	109	1	0	?	?	?	?	?	?	?	?	?	?	?	?	?	?	?	NULL	NULL	NULL	NULL	AB	1	NULL	NULL	NULL	Trainb	NULL	NULL	NULL	TrainInterleaved	NULL	NULL	NULL	s r	s r	1	0	0
Implicit Decision	28041	1	<?xml version="1.0"?>\n<Clock xmlns:dt="urn:schemas-microsoft-com:datatypes"><Description dt:dt="string">E-Prime Primary Realtime Clock</Description><StartTime><Timestamp dt:dt="int">0</Timestamp><DateUtc dt:dt="string">2015-01-07T17:16:33Z</DateUtc></StartTime><FrequencyChanges><FrequencyChange><Frequency dt:dt="r8">2857451</Frequency><Timestamp dt:dt="r8">1176891327218</Timestamp><Current dt:dt…	60.001	1	70870302	2015-01-07	09:16:33	17:16:33	110	1	1	?	?	?	?	?	?	?	?	?	?	?	?	?	?	?	NULL	NULL	NULL	NULL	CD	0	NULL	NULL	NULL	Trainb	NULL	NULL	NULL	TrainInterleaved	NULL	NULL	NULL	7 c	7 c	0	1	0
Implicit Decision	28041	1	<?xml version="1.0"?>\n<Clock xmlns:dt="urn:schemas-microsoft-com:datatypes"><Description dt:dt="string">E-Prime Primary Realtime Clock</Description><StartTime><Timestamp dt:dt="int">0</Timestamp><DateUtc dt:dt="string">2015-01-07T17:16:33Z</DateUtc></StartTime><FrequencyChanges><FrequencyChange><Frequency dt:dt="r8">2857451</Frequency><Timestamp dt:dt="r8">1176891327218</Timestamp><Current dt:dt…	60.001	1	70870302	2015-01-07	09:16:33	17:16:33	111	1	0	?	?	?	?	?	?	?	?	?	?	?	?	?	?	?	NULL	NULL	NULL	NULL	EF	1	NULL	NULL	NULL	Trainb	NULL	NULL	NULL	TrainInterleaved	NULL	NULL	NULL	0 k	0 k	1	0	0
Implicit Decision	28041	1	<?xml version="1.0"?>\n<Clock xmlns:dt="urn:schemas-microsoft-com:datatypes"><Description dt:dt="string">E-Prime Primary Realtime Clock</Description><StartTime><Timestamp dt:dt="int">0</Timestamp><DateUtc dt:dt="string">2015-01-07T17:16:33Z</DateUtc></StartTime><FrequencyChanges><FrequencyChange><Frequency dt:dt="r8">2857451</Frequency><Timestamp dt:dt="r8">1176891327218</Timestamp><Current dt:dt…	60.001	1	70870302	2015-01-07	09:16:33	17:16:33	112	1	1	?	?	?	?	?	?	?	?	?	?	?	?	?	?	?	NULL	NULL	NULL	NULL	AB	0	NULL	NULL	NULL	Trainb	NULL	NULL	NULL	TrainInterleaved	NULL	NULL	NULL	r s	r s	1	1	1
Implicit Decision	28041	1	<?xml version="1.0"?>\n<Clock xmlns:dt="urn:schemas-microsoft-com:datatypes"><Description dt:dt="string">E-Prime Primary Realtime Clock</Description><StartTime><Timestamp dt:dt="int">0</Timestamp><DateUtc dt:dt="string">2015-01-07T17:16:33Z</DateUtc></StartTime><FrequencyChanges><FrequencyChange><Frequency dt:dt="r8">2857451</Frequency><Timestamp dt:dt="r8">1176891327218</Timestamp><Current dt:dt…	60.001	1	70870302	2015-01-07	09:16:33	17:16:33	113	1	0	?	?	?	?	?	?	?	?	?	?	?	?	?	?	?	NULL	NULL	NULL	NULL	EF	1	NULL	NULL	NULL	Trainb	NULL	NULL	NULL	TrainInterleaved	NULL	NULL	NULL	k 0	k 0	0	0	1
Implicit Decision	28041	1	<?xml version="1.0"?>\n<Clock xmlns:dt="urn:schemas-microsoft-com:datatypes"><Description dt:dt="string">E-Prime Primary Realtime Clock</Description><StartTime><Timestamp dt:dt="int">0</Timestamp><DateUtc dt:dt="string">2015-01-07T17:16:33Z</DateUtc></StartTime><FrequencyChanges><FrequencyChange><Frequency dt:dt="r8">2857451</Frequency><Timestamp dt:dt="r8">1176891327218</Timestamp><Current dt:dt…	60.001	1	70870302	2015-01-07	09:16:33	17:16:33	114	1	0	?	?	?	?	?	?	?	?	?	?	?	?	?	?	?	NULL	NULL	NULL	NULL	AB	1	NULL	NULL	NULL	Trainb	NULL	NULL	NULL	TrainInterleaved	NULL	NULL	NULL	s r	s r	1	0	0
Implicit Decision	28041	1	<?xml version="1.0"?>\n<Clock xmlns:dt="urn:schemas-microsoft-com:datatypes"><Description dt:dt="string">E-Prime Primary Realtime Clock</Description><StartTime><Timestamp dt:dt="int">0</Timestamp><DateUtc dt:dt="string">2015-01-07T17:16:33Z</DateUtc></StartTime><FrequencyChanges><FrequencyChange><Frequency dt:dt="r8">2857451</Frequency><Timestamp dt:dt="r8">1176891327218</Timestamp><Current dt:dt…	60.001	1	70870302	2015-01-07	09:16:33	17:16:33	115	1	1	?	?	?	?	?	?	?	?	?	?	?	?	?	?	?	NULL	NULL	NULL	NULL	CD	0	NULL	NULL	NULL	Trainb	NULL	NULL	NULL	TrainInterleaved	NULL	NULL	NULL	c 7	c 7	1	1	1
Implicit Decision	28041	1	<?xml version="1.0"?>\n<Clock xmlns:dt="urn:schemas-microsoft-com:datatypes"><Description dt:dt="string">E-Prime Primary Realtime Clock</Description><StartTime><Timestamp dt:dt="int">0</Timestamp><DateUtc dt:dt="string">2015-01-07T17:16:33Z</DateUtc></StartTime><FrequencyChanges><FrequencyChange><Frequency dt:dt="r8">2857451</Frequency><Timestamp dt:dt="r8">1176891327218</Timestamp><Current dt:dt…	60.001	1	70870302	2015-01-07	09:16:33	17:16:33	116	1	0	?	?	?	?	?	?	?	?	?	?	?	?	?	?	?	NULL	NULL	NULL	NULL	CD	1	NULL	NULL	NULL	Trainb	NULL	NULL	NULL	TrainInterleaved	NULL	NULL	NULL	7 c	7 c	1	0	0
Implicit Decision	28041	1	<?xml version="1.0"?>\n<Clock xmlns:dt="urn:schemas-microsoft-com:datatypes"><Description dt:dt="string">E-Prime Primary Realtime Clock</Description><StartTime><Timestamp dt:dt="int">0</Timestamp><DateUtc dt:dt="string">2015-01-07T17:16:33Z</DateUtc></StartTime><FrequencyChanges><FrequencyChange><Frequency dt:dt="r8">2857451</Frequency><Timestamp dt:dt="r8">1176891327218</Timestamp><Current dt:dt…	60.001	1	70870302	2015-01-07	09:16:33	17:16:33	117	1	0	?	?	?	?	?	?	?	?	?	?	?	?	?	?	?	NULL	NULL	NULL	NULL	EF	1	NULL	NULL	NULL	Trainb	NULL	NULL	NULL	TrainInterleaved	NULL	NULL	NULL	0 k	0 k	1	0	0
Implicit Decision	28041	1	<?xml version="1.0"?>\n<Clock xmlns:dt="urn:schemas-microsoft-com:datatypes"><Description dt:dt="string">E-Prime Primary Realtime Clock</Description><StartTime><Timestamp dt:dt="int">0</Timestamp><DateUtc dt:dt="string">2015-01-07T17:16:33Z</DateUtc></StartTime><FrequencyChanges><FrequencyChange><Frequency dt:dt="r8">2857451</Frequency><Timestamp dt:dt="r8">1176891327218</Timestamp><Current dt:dt…	60.001	1	70870302	2015-01-07	09:16:33	17:16:33	118	1	0	?	?	?	?	?	?	?	?	?	?	?	?	?	?	?	NULL	NULL	NULL	NULL	AB	1	NULL	NULL	NULL	Trainb	NULL	NULL	NULL	TrainInterleaved	NULL	NULL	NULL	r s	r s	0	0	1
Implicit Decision	28041	1	<?xml version="1.0"?>\n<Clock xmlns:dt="urn:schemas-microsoft-com:datatypes"><Description dt:dt="string">E-Prime Primary Realtime Clock</Description><StartTime><Timestamp dt:dt="int">0</Timestamp><DateUtc dt:dt="string">2015-01-07T17:16:33Z</DateUtc></StartTime><FrequencyChanges><FrequencyChange><Frequency dt:dt="r8">2857451</Frequency><Timestamp dt:dt="r8">1176891327218</Timestamp><Current dt:dt…	60.001	1	70870302	2015-01-07	09:16:33	17:16:33	119	1	1	?	?	?	?	?	?	?	?	?	?	?	?	?	?	?	NULL	NULL	NULL	NULL	EF	0	NULL	NULL	NULL	Trainb	NULL	NULL	NULL	TrainInterleaved	NULL	NULL	NULL	k 0	k 0	1	1	1
Implicit Decision	28041	1	<?xml version="1.0"?>\n<Clock xmlns:dt="urn:schemas-microsoft-com:datatypes"><Description dt:dt="string">E-Prime Primary Realtime Clock</Description><StartTime><Timestamp dt:dt="int">0</Timestamp><DateUtc dt:dt="string">2015-01-07T17:16:33Z</DateUtc></StartTime><FrequencyChanges><FrequencyChange><Frequency dt:dt="r8">2857451</Frequency><Timestamp dt:dt="r8">1176891327218</Timestamp><Current dt:dt…	60.001	1	70870302	2015-01-07	09:16:33	17:16:33	120	1	0	?	?	?	?	?	?	?	?	?	?	?	?	?	?	?	NULL	NULL	NULL	NULL	AB	1	NULL	NULL	NULL	Trainb	NULL	NULL	NULL	TrainInterleaved	NULL	NULL	NULL	s r	s r	1	0	0
Implicit Decision	28041	1	<?xml version="1.0"?>\n<Clock xmlns:dt="urn:schemas-microsoft-com:datatypes"><Description dt:dt="string">E-Prime Primary Realtime Clock</Description><StartTime><Timestamp dt:dt="int">0</Timestamp><DateUtc dt:dt="string">2015-01-07T17:16:33Z</DateUtc></StartTime><FrequencyChanges><FrequencyChange><Frequency dt:dt="r8">2857451</Frequency><Timestamp dt:dt="r8">1176891327218</Timestamp><Current dt:dt…	60.001	1	70870302	2015-01-07	09:16:33	17:16:33	121	1	1	?	?	?	?	?	?	?	?	?	?	?	?	?	?	?	NULL	NULL	NULL	NULL	CD	0	NULL	NULL	NULL	Trainb	NULL	NULL	NULL	TrainInterleaved	NULL	NULL	NULL	c 7	c 7	1	1	1
Implicit Decision	28041	1	<?xml version="1.0"?>\n<Clock xmlns:dt="urn:schemas-microsoft-com:datatypes"><Description dt:dt="string">E-Prime Primary Realtime Clock</Description><StartTime><Timestamp dt:dt="int">0</Timestamp><DateUtc dt:dt="string">2015-01-07T17:16:33Z</DateUtc></StartTime><FrequencyChanges><FrequencyChange><Frequency dt:dt="r8">2857451</Frequency><Timestamp dt:dt="r8">1176891327218</Timestamp><Current dt:dt…	60.001	1	70870302	2015-01-07	09:16:33	17:16:33	122	1	0	?	?	?	?	?	?	?	?	?	?	?	?	?	?	?	NULL	NULL	NULL	NULL	EF	1	NULL	NULL	NULL	Trainb	NULL	NULL	NULL	TrainInterleaved	NULL	NULL	NULL	0 k	0 k	1	0	0
Implicit Decision	28041	1	<?xml version="1.0"?>\n<Clock xmlns:dt="urn:schemas-microsoft-com:datatypes"><Description dt:dt="string">E-Prime Primary Realtime Clock</Description><StartTime><Timestamp dt:dt="int">0</Timestamp><DateUtc dt:dt="string">2015-01-07T17:16:33Z</DateUtc></StartTime><FrequencyChanges><FrequencyChange><Frequency dt:dt="r8">2857451</Frequency><Timestamp dt:dt="r8">1176891327218</Timestamp><Current dt:dt…	60.001	1	70870302	2015-01-07	09:16:33	17:16:33	123	1	1	?	?	?	?	?	?	?	?	?	?	?	?	?	?	?	NULL	NULL	NULL	NULL	AB	0	NULL	NULL	NULL	Trainb	NULL	NULL	NULL	TrainInterleaved	NULL	NULL	NULL	r s	r s	1	1	1
Implicit Decision	28041	1	<?xml version="1.0"?>\n<Clock xmlns:dt="urn:schemas-microsoft-com:datatypes"><Description dt:dt="string">E-Prime Primary Realtime Clock</Description><StartTime><Timestamp dt:dt="int">0</Timestamp><DateUtc dt:dt="string">2015-01-07T17:16:33Z</DateUtc></StartTime><FrequencyChanges><FrequencyChange><Frequency dt:dt="r8">2857451</Frequency><Timestamp dt:dt="r8">1176891327218</Timestamp><Current dt:dt…	60.001	1	70870302	2015-01-07	09:16:33	17:16:33	124	1	0	?	?	?	?	?	?	?	?	?	?	?	?	?	?	?	NULL	NULL	NULL	NULL	CD	1	NULL	NULL	NULL	Trainb	NULL	NULL	NULL	TrainInterleaved	NULL	NULL	NULL	7 c	7 c	1	0	0
Implicit Decision	28041	1	<?xml version="1.0"?>\n<Clock xmlns:dt="urn:schemas-microsoft-com:datatypes"><Description dt:dt="string">E-Prime Primary Realtime Clock</Description><StartTime><Timestamp dt:dt="int">0</Timestamp><DateUtc dt:dt="string">2015-01-07T17:16:33Z</DateUtc></StartTime><FrequencyChanges><FrequencyChange><Frequency dt:dt="r8">2857451</Frequency><Timestamp dt:dt="r8">1176891327218</Timestamp><Current dt:dt…	60.001	1	70870302	2015-01-07	09:16:33	17:16:33	125	1	0	?	?	?	?	?	?	?	?	?	?	?	?	?	?	?	NULL	NULL	NULL	NULL	AB	1	NULL	NULL	NULL	Trainb	NULL	NULL	NULL	TrainInterleaved	NULL	NULL	NULL	s r	s r	1	0	0
Implicit Decision	28041	1	<?xml version="1.0"?>\n<Clock xmlns:dt="urn:schemas-microsoft-com:datatypes"><Description dt:dt="string">E-Prime Primary Realtime Clock</Description><StartTime><Timestamp dt:dt="int">0</Timestamp><DateUtc dt:dt="string">2015-01-07T17:16:33Z</DateUtc></StartTime><FrequencyChanges><FrequencyChange><Frequency dt:dt="r8">2857451</Frequency><Timestamp dt:dt="r8">1176891327218</Timestamp><Current dt:dt…	60.001	1	70870302	2015-01-07	09:16:33	17:16:33	126	1	1	?	?	?	?	?	?	?	?	?	?	?	?	?	?	?	NULL	NULL	NULL	NULL	CD	0	NULL	NULL	NULL	Trainb	NULL	NULL	NULL	TrainInterleaved	NULL	NULL	NULL	c 7	c 7	1	1	1
Implicit Decision	28041	1	<?xml version="1.0"?>\n<Clock xmlns:dt="urn:schemas-microsoft-com:datatypes"><Description dt:dt="string">E-Prime Primary Realtime Clock</Description><StartTime><Timestamp dt:dt="int">0</Timestamp><DateUtc dt:dt="string">2015-01-07T17:16:33Z</DateUtc></StartTime><FrequencyChanges><FrequencyChange><Frequency dt:dt="r8">2857451</Frequency><Timestamp dt:dt="r8">1176891327218</Timestamp><Current dt:dt…	60.001	1	70870302	2015-01-07	09:16:33	17:16:33	127	1	1	?	?	?	?	?	?	?	?	?	?	?	?	?	?	?	NULL	NULL	NULL	NULL	EF	0	NULL	NULL	NULL	Trainb	NULL	NULL	NULL	TrainInterleaved	NULL	NULL	NULL	k 0	k 0	1	1	1
Implicit Decision	28041	1	<?xml version="1.0"?>\n<Clock xmlns:dt="urn:schemas-microsoft-com:datatypes"><Description dt:dt="string">E-Prime Primary Realtime Clock</Description><StartTime><Timestamp dt:dt="int">0</Timestamp><DateUtc dt:dt="string">2015-01-07T17:16:33Z</DateUtc></StartTime><FrequencyChanges><FrequencyChange><Frequency dt:dt="r8">2857451</Frequency><Timestamp dt:dt="r8">1176891327218</Timestamp><Current dt:dt…	60.001	1	70870302	2015-01-07	09:16:33	17:16:33	128	1	1	?	?	?	?	?	?	?	?	?	?	?	?	?	?	?	NULL	NULL	NULL	NULL	AB	0	NULL	NULL	NULL	Trainb	NULL	NULL	NULL	TrainInterleaved	NULL	NULL	NULL	r s	r s	1	1	1
Implicit Decision	28041	1	<?xml version="1.0"?>\n<Clock xmlns:dt="urn:schemas-microsoft-com:datatypes"><Description dt:dt="string">E-Prime Primary Realtime Clock</Description><StartTime><Timestamp dt:dt="int">0</Timestamp><DateUtc dt:dt="string">2015-01-07T17:16:33Z</DateUtc></StartTime><FrequencyChanges><FrequencyChange><Frequency dt:dt="r8">2857451</Frequency><Timestamp dt:dt="r8">1176891327218</Timestamp><Current dt:dt…	60.001	1	70870302	2015-01-07	09:16:33	17:16:33	129	1	0	?	?	?	?	?	?	?	?	?	?	?	?	?	?	?	NULL	NULL	NULL	NULL	CD	1	NULL	NULL	NULL	Trainb	NULL	NULL	NULL	TrainInterleaved	NULL	NULL	NULL	7 c	7 c	1	0	0
Implicit Decision	28041	1	<?xml version="1.0"?>\n<Clock xmlns:dt="urn:schemas-microsoft-com:datatypes"><Description dt:dt="string">E-Prime Primary Realtime Clock</Description><StartTime><Timestamp dt:dt="int">0</Timestamp><DateUtc dt:dt="string">2015-01-07T17:16:33Z</DateUtc></StartTime><FrequencyChanges><FrequencyChange><Frequency dt:dt="r8">2857451</Frequency><Timestamp dt:dt="r8">1176891327218</Timestamp><Current dt:dt…	60.001	1	70870302	2015-01-07	09:16:33	17:16:33	130	1	1	?	?	?	?	?	?	?	?	?	?	?	?	?	?	?	NULL	NULL	NULL	NULL	EF	0	NULL	NULL	NULL	Trainb	NULL	NULL	NULL	TrainInterleaved	NULL	NULL	NULL	0 k	0 k	0	1	0
Implicit Decision	28041	1	<?xml version="1.0"?>\n<Clock xmlns:dt="urn:schemas-microsoft-com:datatypes"><Description dt:dt="string">E-Prime Primary Realtime Clock</Description><StartTime><Timestamp dt:dt="int">0</Timestamp><DateUtc dt:dt="string">2015-01-07T17:16:33Z</DateUtc></StartTime><FrequencyChanges><FrequencyChange><Frequency dt:dt="r8">2857451</Frequency><Timestamp dt:dt="r8">1176891327218</Timestamp><Current dt:dt…	60.001	1	70870302	2015-01-07	09:16:33	17:16:33	131	NULL	NULL	NULL	NULL	NULL	NULL	NULL	NULL	NULL	NULL	NULL	NULL	NULL	NULL	NULL	NULL	NULL	NULL	NULL	NULL	NULL	1	NULL	NULL	NULL	NULL	Rest4	1	2	2	RestbeforeTest	NULL	NULL	NULL	NULL	NULL	NULL	NULL	NULL
Implicit Decision	28041	1	<?xml version="1.0"?>\n<Clock xmlns:dt="urn:schemas-microsoft-com:datatypes"><Description dt:dt="string">E-Prime Primary Realtime Clock</Description><StartTime><Timestamp dt:dt="int">0</Timestamp><DateUtc dt:dt="string">2015-01-07T17:16:33Z</DateUtc></StartTime><FrequencyChanges><FrequencyChange><Frequency dt:dt="r8">2857451</Frequency><Timestamp dt:dt="r8">1176891327218</Timestamp><Current dt:dt…	60.001	1	70870302	2015-01-07	09:16:33	17:16:33	132	NULL	NULL	NULL	NULL	NULL	NULL	NULL	NULL	NULL	NULL	NULL	NULL	NULL	NULL	NULL	NULL	NULL	NULL	NULL	NULL	NULL	1	NULL	NULL	NULL	NULL	NofeedbackInstructions	NULL	NULL	NULL	TestInstructions4	NULL	NULL	NULL	NULL	NULL	NULL	NULL	NULL
Implicit Decision	28041	1	<?xml version="1.0"?>\n<Clock xmlns:dt="urn:schemas-microsoft-com:datatypes"><Description dt:dt="string">E-Prime Primary Realtime Clock</Description><StartTime><Timestamp dt:dt="int">0</Timestamp><DateUtc dt:dt="string">2015-01-07T17:16:33Z</DateUtc></StartTime><FrequencyChanges><FrequencyChange><Frequency dt:dt="r8">2857451</Frequency><Timestamp dt:dt="r8">1176891327218</Timestamp><Current dt:dt…	60.001	1	70870302	2015-01-07	09:16:33	17:16:33	133	NULL	1	?	?	?	?	?	?	?	?	?	?	?	?	?	?	?	NULL	NULL	NULL	NULL	AE	0	NULL	NULL	NULL	Test	NULL	NULL	NULL	TestInterleaved	NULL	NULL	NULL	r k	r k	NULL	NULL	NULL
Implicit Decision	28041	1	<?xml version="1.0"?>\n<Clock xmlns:dt="urn:schemas-microsoft-com:datatypes"><Description dt:dt="string">E-Prime Primary Realtime Clock</Description><StartTime><Timestamp dt:dt="int">0</Timestamp><DateUtc dt:dt="string">2015-01-07T17:16:33Z</DateUtc></StartTime><FrequencyChanges><FrequencyChange><Frequency dt:dt="r8">2857451</Frequency><Timestamp dt:dt="r8">1176891327218</Timestamp><Current dt:dt…	60.001	1	70870302	2015-01-07	09:16:33	17:16:33	134	?	0	?	?	?	?	?	?	?	?	?	?	?	?	?	?	?	NULL	NULL	NULL	NULL	AB	1	NULL	NULL	NULL	Test	NULL	NULL	NULL	TestInterleaved	NULL	NULL	NULL	s r	s r	NULL	NULL	NULL
Implicit Decision	28041	1	<?xml version="1.0"?>\n<Clock xmlns:dt="urn:schemas-microsoft-com:datatypes"><Description dt:dt="string">E-Prime Primary Realtime Clock</Description><StartTime><Timestamp dt:dt="int">0</Timestamp><DateUtc dt:dt="string">2015-01-07T17:16:33Z</DateUtc></StartTime><FrequencyChanges><FrequencyChange><Frequency dt:dt="r8">2857451</Frequency><Timestamp dt:dt="r8">1176891327218</Timestamp><Current dt:dt…	60.001	1	70870302	2015-01-07	09:16:33	17:16:33	135	NULL	0	?	?	?	?	?	?	?	?	?	?	?	?	?	?	?	NULL	NULL	NULL	NULL	BC	1	NULL	NULL	NULL	Test	NULL	NULL	NULL	TestInterleaved	NULL	NULL	NULL	s c	s c	NULL	NULL	NULL
Implicit Decision	28041	1	<?xml version="1.0"?>\n<Clock xmlns:dt="urn:schemas-microsoft-com:datatypes"><Description dt:dt="string">E-Prime Primary Realtime Clock</Description><StartTime><Timestamp dt:dt="int">0</Timestamp><DateUtc dt:dt="string">2015-01-07T17:16:33Z</DateUtc></StartTime><FrequencyChanges><FrequencyChange><Frequency dt:dt="r8">2857451</Frequency><Timestamp dt:dt="r8">1176891327218</Timestamp><Current dt:dt…	60.001	1	70870302	2015-01-07	09:16:33	17:16:33	136	NULL	1	?	?	?	?	?	?	?	?	?	?	?	?	?	?	?	NULL	NULL	NULL	NULL	AF	0	NULL	NULL	NULL	Test	NULL	NULL	NULL	TestInterleaved	NULL	NULL	NULL	r 0	r 0	NULL	NULL	NULL
Implicit Decision	28041	1	<?xml version="1.0"?>\n<Clock xmlns:dt="urn:schemas-microsoft-com:datatypes"><Description dt:dt="string">E-Prime Primary Realtime Clock</Description><StartTime><Timestamp dt:dt="int">0</Timestamp><DateUtc dt:dt="string">2015-01-07T17:16:33Z</DateUtc></StartTime><FrequencyChanges><FrequencyChange><Frequency dt:dt="r8">2857451</Frequency><Timestamp dt:dt="r8">1176891327218</Timestamp><Current dt:dt…	60.001	1	70870302	2015-01-07	09:16:33	17:16:33	137	NULL	0	?	?	?	?	?	?	?	?	?	?	?	?	?	?	?	NULL	NULL	NULL	NULL	DE	1	NULL	NULL	NULL	Test	NULL	NULL	NULL	TestInterleaved	NULL	NULL	NULL	7 k	7 k	NULL	NULL	NULL
Implicit Decision	28041	1	<?xml version="1.0"?>\n<Clock xmlns:dt="urn:schemas-microsoft-com:datatypes"><Description dt:dt="string">E-Prime Primary Realtime Clock</Description><StartTime><Timestamp dt:dt="int">0</Timestamp><DateUtc dt:dt="string">2015-01-07T17:16:33Z</DateUtc></StartTime><FrequencyChanges><FrequencyChange><Frequency dt:dt="r8">2857451</Frequency><Timestamp dt:dt="r8">1176891327218</Timestamp><Current dt:dt…	60.001	1	70870302	2015-01-07	09:16:33	17:16:33	138	NULL	0	?	?	?	?	?	?	?	?	?	?	?	?	?	?	?	NULL	NULL	NULL	NULL	DF	1	NULL	NULL	NULL	Test	NULL	NULL	NULL	TestInterleaved	NULL	NULL	NULL	7 0	7 0	NULL	NULL	NULL
Implicit Decision	28041	1	<?xml version="1.0"?>\n<Clock xmlns:dt="urn:schemas-microsoft-com:datatypes"><Description dt:dt="string">E-Prime Primary Realtime Clock</Description><StartTime><Timestamp dt:dt="int">0</Timestamp><DateUtc dt:dt="string">2015-01-07T17:16:33Z</DateUtc></StartTime><FrequencyChanges><FrequencyChange><Frequency dt:dt="r8">2857451</Frequency><Timestamp dt:dt="r8">1176891327218</Timestamp><Current dt:dt…	60.001	1	70870302	2015-01-07	09:16:33	17:16:33	139	NULL	1	NULL	NULL	NULL	?	?	?	?	NULL	NULL	NULL	NULL	NULL	NULL	NULL	NULL	NULL	NULL	NULL	z	CE	0	NULL	NULL	NULL	Test	NULL	NULL	NULL	TestInterleaved	NULL	NULL	NULL	c k	c k	NULL	NULL	NULL
Implicit Decision	28041	1	<?xml version="1.0"?>\n<Clock xmlns:dt="urn:schemas-microsoft-com:datatypes"><Description dt:dt="string">E-Prime Primary Realtime Clock</Description><StartTime><Timestamp dt:dt="int">0</Timestamp><DateUtc dt:dt="string">2015-01-07T17:16:33Z</DateUtc></StartTime><FrequencyChanges><FrequencyChange><Frequency dt:dt="r8">2857451</Frequency><Timestamp dt:dt="r8">1176891327218</Timestamp><Current dt:dt…	60.001	1	70870302	2015-01-07	09:16:33	17:16:33	140	?	1	?	?	?	?	?	?	?	?	?	?	?	?	?	?	?	NULL	NULL	NULL	NULL	EF	0	NULL	NULL	NULL	Test	NULL	NULL	NULL	TestInterleaved	NULL	NULL	NULL	k 0	k 0	NULL	NULL	NULL
Implicit Decision	28041	1	<?xml version="1.0"?>\n<Clock xmlns:dt="urn:schemas-microsoft-com:datatypes"><Description dt:dt="string">E-Prime Primary Realtime Clock</Description><StartTime><Timestamp dt:dt="int">0</Timestamp><DateUtc dt:dt="string">2015-01-07T17:16:33Z</DateUtc></StartTime><FrequencyChanges><FrequencyChange><Frequency dt:dt="r8">2857451</Frequency><Timestamp dt:dt="r8">1176891327218</Timestamp><Current dt:dt…	60.001	1	70870302	2015-01-07	09:16:33	17:16:33	141	NULL	1	?	?	?	?	?	?	?	?	?	?	?	?	?	?	?	NULL	NULL	NULL	NULL	AC	0	NULL	NULL	NULL	Test	NULL	NULL	NULL	TestInterleaved	NULL	NULL	NULL	r c	r c	NULL	NULL	NULL
Implicit Decision	28041	1	<?xml version="1.0"?>\n<Clock xmlns:dt="urn:schemas-microsoft-com:datatypes"><Description dt:dt="string">E-Prime Primary Realtime Clock</Description><StartTime><Timestamp dt:dt="int">0</Timestamp><DateUtc dt:dt="string">2015-01-07T17:16:33Z</DateUtc></StartTime><FrequencyChanges><FrequencyChange><Frequency dt:dt="r8">2857451</Frequency><Timestamp dt:dt="r8">1176891327218</Timestamp><Current dt:dt…	60.001	1	70870302	2015-01-07	09:16:33	17:16:33	142	NULL	1	?	?	?	?	?	?	?	?	?	?	?	?	?	?	?	NULL	NULL	NULL	NULL	CF	0	NULL	NULL	NULL	Test	NULL	NULL	NULL	TestInterleaved	NULL	NULL	NULL	c 0	c 0	NULL	NULL	NULL
Implicit Decision	28041	1	<?xml version="1.0"?>\n<Clock xmlns:dt="urn:schemas-microsoft-com:datatypes"><Description dt:dt="string">E-Prime Primary Realtime Clock</Description><StartTime><Timestamp dt:dt="int">0</Timestamp><DateUtc dt:dt="string">2015-01-07T17:16:33Z</DateUtc></StartTime><FrequencyChanges><FrequencyChange><Frequency dt:dt="r8">2857451</Frequency><Timestamp dt:dt="r8">1176891327218</Timestamp><Current dt:dt…	60.001	1	70870302	2015-01-07	09:16:33	17:16:33	143	NULL	0	?	?	?	?	?	?	?	?	?	?	?	?	?	?	?	NULL	NULL	NULL	NULL	BE	1	NULL	NULL	NULL	Test	NULL	NULL	NULL	TestInterleaved	NULL	NULL	NULL	s k	s k	NULL	NULL	NULL
Implicit Decision	28041	1	<?xml version="1.0"?>\n<Clock xmlns:dt="urn:schemas-microsoft-com:datatypes"><Description dt:dt="string">E-Prime Primary Realtime Clock</Description><StartTime><Timestamp dt:dt="int">0</Timestamp><DateUtc dt:dt="string">2015-01-07T17:16:33Z</DateUtc></StartTime><FrequencyChanges><FrequencyChange><Frequency dt:dt="r8">2857451</Frequency><Timestamp dt:dt="r8">1176891327218</Timestamp><Current dt:dt…	60.001	1	70870302	2015-01-07	09:16:33	17:16:33	144	NULL	0	?	?	?	?	?	?	?	?	?	?	?	?	?	?	?	NULL	NULL	NULL	NULL	BD	1	NULL	NULL	NULL	Test	NULL	NULL	NULL	TestInterleaved	NULL	NULL	NULL	s 7	s 7	NULL	NULL	NULL
Implicit Decision	28041	1	<?xml version="1.0"?>\n<Clock xmlns:dt="urn:schemas-microsoft-com:datatypes"><Description dt:dt="string">E-Prime Primary Realtime Clock</Description><StartTime><Timestamp dt:dt="int">0</Timestamp><DateUtc dt:dt="string">2015-01-07T17:16:33Z</DateUtc></StartTime><FrequencyChanges><FrequencyChange><Frequency dt:dt="r8">2857451</Frequency><Timestamp dt:dt="r8">1176891327218</Timestamp><Current dt:dt…	60.001	1	70870302	2015-01-07	09:16:33	17:16:33	145	NULL	0	?	?	?	?	?	?	?	?	?	?	?	?	?	?	?	NULL	NULL	NULL	NULL	BF	1	NULL	NULL	NULL	Test	NULL	NULL	NULL	TestInterleaved	NULL	NULL	NULL	s 0	s 0	NULL	NULL	NULL
Implicit Decision	28041	1	<?xml version="1.0"?>\n<Clock xmlns:dt="urn:schemas-microsoft-com:datatypes"><Description dt:dt="string">E-Prime Primary Realtime Clock</Description><StartTime><Timestamp dt:dt="int">0</Timestamp><DateUtc dt:dt="string">2015-01-07T17:16:33Z</DateUtc></StartTime><FrequencyChanges><FrequencyChange><Frequency dt:dt="r8">2857451</Frequency><Timestamp dt:dt="r8">1176891327218</Timestamp><Current dt:dt…	60.001	1	70870302	2015-01-07	09:16:33	17:16:33	146	?	1	?	?	?	?	?	?	?	?	?	?	?	?	?	?	?	NULL	NULL	NULL	NULL	CD	0	NULL	NULL	NULL	Test	NULL	NULL	NULL	TestInterleaved	NULL	NULL	NULL	c 7	c 7	NULL	NULL	NULL
Implicit Decision	28041	1	<?xml version="1.0"?>\n<Clock xmlns:dt="urn:schemas-microsoft-com:datatypes"><Description dt:dt="string">E-Prime Primary Realtime Clock</Description><StartTime><Timestamp dt:dt="int">0</Timestamp><DateUtc dt:dt="string">2015-01-07T17:16:33Z</DateUtc></StartTime><FrequencyChanges><FrequencyChange><Frequency dt:dt="r8">2857451</Frequency><Timestamp dt:dt="r8">1176891327218</Timestamp><Current dt:dt…	60.001	1	70870302	2015-01-07	09:16:33	17:16:33	147	NULL	1	?	?	?	?	?	?	?	?	?	?	?	?	?	?	?	NULL	NULL	NULL	NULL	AD	0	NULL	NULL	NULL	Test	NULL	NULL	NULL	TestInterleaved	NULL	NULL	NULL	r 7	r 7	NULL	NULL	NULL
Implicit Decision	28041	1	<?xml version="1.0"?>\n<Clock xmlns:dt="urn:schemas-microsoft-com:datatypes"><Description dt:dt="string">E-Prime Primary Realtime Clock</Description><StartTime><Timestamp dt:dt="int">0</Timestamp><DateUtc dt:dt="string">2015-01-07T17:16:33Z</DateUtc></StartTime><FrequencyChanges><FrequencyChange><Frequency dt:dt="r8">2857451</Frequency><Timestamp dt:dt="r8">1176891327218</Timestamp><Current dt:dt…	60.001	1	70870302	2015-01-07	09:16:33	17:16:33	148	NULL	0	NULL	NULL	NULL	?	?	?	?	NULL	NULL	NULL	NULL	NULL	NULL	NULL	NULL	NULL	NULL	NULL	m	CE	1	NULL	NULL	NULL	Test	NULL	NULL	NULL	TestInterleaved	NULL	NULL	NULL	k c	k c	NULL	NULL	NULL
Implicit Decision	28041	1	<?xml version="1.0"?>\n<Clock xmlns:dt="urn:schemas-microsoft-com:datatypes"><Description dt:dt="string">E-Prime Primary Realtime Clock</Description><StartTime><Timestamp dt:dt="int">0</Timestamp><DateUtc dt:dt="string">2015-01-07T17:16:33Z</DateUtc></StartTime><FrequencyChanges><FrequencyChange><Frequency dt:dt="r8">2857451</Frequency><Timestamp dt:dt="r8">1176891327218</Timestamp><Current dt:dt…	60.001	1	70870302	2015-01-07	09:16:33	17:16:33	149	NULL	1	?	?	?	?	?	?	?	?	?	?	?	?	?	?	?	NULL	NULL	NULL	NULL	DE	0	NULL	NULL	NULL	Test	NULL	NULL	NULL	TestInterleaved	NULL	NULL	NULL	k 7	k 7	NULL	NULL	NULL
Implicit Decision	28041	1	<?xml version="1.0"?>\n<Clock xmlns:dt="urn:schemas-microsoft-com:datatypes"><Description dt:dt="string">E-Prime Primary Realtime Clock</Description><StartTime><Timestamp dt:dt="int">0</Timestamp><DateUtc dt:dt="string">2015-01-07T17:16:33Z</DateUtc></StartTime><FrequencyChanges><FrequencyChange><Frequency dt:dt="r8">2857451</Frequency><Timestamp dt:dt="r8">1176891327218</Timestamp><Current dt:dt…	60.001	1	70870302	2015-01-07	09:16:33	17:16:33	150	?	0	?	?	?	?	?	?	?	?	?	?	?	?	?	?	?	NULL	NULL	NULL	NULL	EF	1	NULL	NULL	NULL	Test	NULL	NULL	NULL	TestInterleaved	NULL	NULL	NULL	0 k	0 k	NULL	NULL	NULL
Implicit Decision	28041	1	<?xml version="1.0"?>\n<Clock xmlns:dt="urn:schemas-microsoft-com:datatypes"><Description dt:dt="string">E-Prime Primary Realtime Clock</Description><StartTime><Timestamp dt:dt="int">0</Timestamp><DateUtc dt:dt="string">2015-01-07T17:16:33Z</DateUtc></StartTime><FrequencyChanges><FrequencyChange><Frequency dt:dt="r8">2857451</Frequency><Timestamp dt:dt="r8">1176891327218</Timestamp><Current dt:dt…	60.001	1	70870302	2015-01-07	09:16:33	17:16:33	151	NULL	1	?	?	?	?	?	?	?	?	?	?	?	?	?	?	?	NULL	NULL	NULL	NULL	BC	0	NULL	NULL	NULL	Test	NULL	NULL	NULL	TestInterleaved	NULL	NULL	NULL	c s	c s	NULL	NULL	NULL
Implicit Decision	28041	1	<?xml version="1.0"?>\n<Clock xmlns:dt="urn:schemas-microsoft-com:datatypes"><Description dt:dt="string">E-Prime Primary Realtime Clock</Description><StartTime><Timestamp dt:dt="int">0</Timestamp><DateUtc dt:dt="string">2015-01-07T17:16:33Z</DateUtc></StartTime><FrequencyChanges><FrequencyChange><Frequency dt:dt="r8">2857451</Frequency><Timestamp dt:dt="r8">1176891327218</Timestamp><Current dt:dt…	60.001	1	70870302	2015-01-07	09:16:33	17:16:33	152	NULL	0	?	?	?	?	?	?	?	?	?	?	?	?	?	?	?	NULL	NULL	NULL	NULL	CF	1	NULL	NULL	NULL	Test	NULL	NULL	NULL	TestInterleaved	NULL	NULL	NULL	0 c	0 c	NULL	NULL	NULL
Implicit Decision	28041	1	<?xml version="1.0"?>\n<Clock xmlns:dt="urn:schemas-microsoft-com:datatypes"><Description dt:dt="string">E-Prime Primary Realtime Clock</Description><StartTime><Timestamp dt:dt="int">0</Timestamp><DateUtc dt:dt="string">2015-01-07T17:16:33Z</DateUtc></StartTime><FrequencyChanges><FrequencyChange><Frequency dt:dt="r8">2857451</Frequency><Timestamp dt:dt="r8">1176891327218</Timestamp><Current dt:dt…	60.001	1	70870302	2015-01-07	09:16:33	17:16:33	153	NULL	0	?	?	?	?	?	?	?	?	?	?	?	?	?	?	?	NULL	NULL	NULL	NULL	AC	1	NULL	NULL	NULL	Test	NULL	NULL	NULL	TestInterleaved	NULL	NULL	NULL	c r	c r	NULL	NULL	NULL
Implicit Decision	28041	1	<?xml version="1.0"?>\n<Clock xmlns:dt="urn:schemas-microsoft-com:datatypes"><Description dt:dt="string">E-Prime Primary Realtime Clock</Description><StartTime><Timestamp dt:dt="int">0</Timestamp><DateUtc dt:dt="string">2015-01-07T17:16:33Z</DateUtc></StartTime><FrequencyChanges><FrequencyChange><Frequency dt:dt="r8">2857451</Frequency><Timestamp dt:dt="r8">1176891327218</Timestamp><Current dt:dt…	60.001	1	70870302	2015-01-07	09:16:33	17:16:33	154	NULL	1	?	?	?	?	?	?	?	?	?	?	?	?	?	?	?	NULL	NULL	NULL	NULL	BF	0	NULL	NULL	NULL	Test	NULL	NULL	NULL	TestInterleaved	NULL	NULL	NULL	0 s	0 s	NULL	NULL	NULL
Implicit Decision	28041	1	<?xml version="1.0"?>\n<Clock xmlns:dt="urn:schemas-microsoft-com:datatypes"><Description dt:dt="string">E-Prime Primary Realtime Clock</Description><StartTime><Timestamp dt:dt="int">0</Timestamp><DateUtc dt:dt="string">2015-01-07T17:16:33Z</DateUtc></StartTime><FrequencyChanges><FrequencyChange><Frequency dt:dt="r8">2857451</Frequency><Timestamp dt:dt="r8">1176891327218</Timestamp><Current dt:dt…	60.001	1	70870302	2015-01-07	09:16:33	17:16:33	155	NULL	0	?	?	?	?	?	?	?	?	?	?	?	?	?	?	?	NULL	NULL	NULL	NULL	AF	1	NULL	NULL	NULL	Test	NULL	NULL	NULL	TestInterleaved	NULL	NULL	NULL	0 r	0 r	NULL	NULL	NULL
Implicit Decision	28041	1	<?xml version="1.0"?>\n<Clock xmlns:dt="urn:schemas-microsoft-com:datatypes"><Description dt:dt="string">E-Prime Primary Realtime Clock</Description><StartTime><Timestamp dt:dt="int">0</Timestamp><DateUtc dt:dt="string">2015-01-07T17:16:33Z</DateUtc></StartTime><FrequencyChanges><FrequencyChange><Frequency dt:dt="r8">2857451</Frequency><Timestamp dt:dt="r8">1176891327218</Timestamp><Current dt:dt…	60.001	1	70870302	2015-01-07	09:16:33	17:16:33	156	?	1	?	?	?	?	?	?	?	?	?	?	?	?	?	?	?	NULL	NULL	NULL	NULL	AB	0	NULL	NULL	NULL	Test	NULL	NULL	NULL	TestInterleaved	NULL	NULL	NULL	r s	r s	NULL	NULL	NULL
Implicit Decision	28041	1	<?xml version="1.0"?>\n<Clock xmlns:dt="urn:schemas-microsoft-com:datatypes"><Description dt:dt="string">E-Prime Primary Realtime Clock</Description><StartTime><Timestamp dt:dt="int">0</Timestamp><DateUtc dt:dt="string">2015-01-07T17:16:33Z</DateUtc></StartTime><FrequencyChanges><FrequencyChange><Frequency dt:dt="r8">2857451</Frequency><Timestamp dt:dt="r8">1176891327218</Timestamp><Current dt:dt…	60.001	1	70870302	2015-01-07	09:16:33	17:16:33	157	NULL	1	?	?	?	?	?	?	?	?	?	?	?	?	?	?	?	NULL	NULL	NULL	NULL	DF	0	NULL	NULL	NULL	Test	NULL	NULL	NULL	TestInterleaved	NULL	NULL	NULL	0 7	0 7	NULL	NULL	NULL
Implicit Decision	28041	1	<?xml version="1.0"?>\n<Clock xmlns:dt="urn:schemas-microsoft-com:datatypes"><Description dt:dt="string">E-Prime Primary Realtime Clock</Description><StartTime><Timestamp dt:dt="int">0</Timestamp><DateUtc dt:dt="string">2015-01-07T17:16:33Z</DateUtc></StartTime><FrequencyChanges><FrequencyChange><Frequency dt:dt="r8">2857451</Frequency><Timestamp dt:dt="r8">1176891327218</Timestamp><Current dt:dt…	60.001	1	70870302	2015-01-07	09:16:33	17:16:33	158	NULL	0	?	?	?	?	?	?	?	?	?	?	?	?	?	?	?	NULL	NULL	NULL	NULL	AD	1	NULL	NULL	NULL	Test	NULL	NULL	NULL	TestInterleaved	NULL	NULL	NULL	7 r	7 r	NULL	NULL	NULL
Implicit Decision	28041	1	<?xml version="1.0"?>\n<Clock xmlns:dt="urn:schemas-microsoft-com:datatypes"><Description dt:dt="string">E-Prime Primary Realtime Clock</Description><StartTime><Timestamp dt:dt="int">0</Timestamp><DateUtc dt:dt="string">2015-01-07T17:16:33Z</DateUtc></StartTime><FrequencyChanges><FrequencyChange><Frequency dt:dt="r8">2857451</Frequency><Timestamp dt:dt="r8">1176891327218</Timestamp><Current dt:dt…	60.001	1	70870302	2015-01-07	09:16:33	17:16:33	159	NULL	1	?	?	?	?	?	?	?	?	?	?	?	?	?	?	?	NULL	NULL	NULL	NULL	BD	0	NULL	NULL	NULL	Test	NULL	NULL	NULL	TestInterleaved	NULL	NULL	NULL	7 s	7 s	NULL	NULL	NULL
Implicit Decision	28041	1	<?xml version="1.0"?>\n<Clock xmlns:dt="urn:schemas-microsoft-com:datatypes"><Description dt:dt="string">E-Prime Primary Realtime Clock</Description><StartTime><Timestamp dt:dt="int">0</Timestamp><DateUtc dt:dt="string">2015-01-07T17:16:33Z</DateUtc></StartTime><FrequencyChanges><FrequencyChange><Frequency dt:dt="r8">2857451</Frequency><Timestamp dt:dt="r8">1176891327218</Timestamp><Current dt:dt…	60.001	1	70870302	2015-01-07	09:16:33	17:16:33	160	?	0	?	?	?	?	?	?	?	?	?	?	?	?	?	?	?	NULL	NULL	NULL	NULL	CD	1	NULL	NULL	NULL	Test	NULL	NULL	NULL	TestInterleaved	NULL	NULL	NULL	7 c	7 c	NULL	NULL	NULL
Implicit Decision	28041	1	<?xml version="1.0"?>\n<Clock xmlns:dt="urn:schemas-microsoft-com:datatypes"><Description dt:dt="string">E-Prime Primary Realtime Clock</Description><StartTime><Timestamp dt:dt="int">0</Timestamp><DateUtc dt:dt="string">2015-01-07T17:16:33Z</DateUtc></StartTime><FrequencyChanges><FrequencyChange><Frequency dt:dt="r8">2857451</Frequency><Timestamp dt:dt="r8">1176891327218</Timestamp><Current dt:dt…	60.001	1	70870302	2015-01-07	09:16:33	17:16:33	161	NULL	1	?	?	?	?	?	?	?	?	?	?	?	?	?	?	?	NULL	NULL	NULL	NULL	BE	0	NULL	NULL	NULL	Test	NULL	NULL	NULL	TestInterleaved	NULL	NULL	NULL	k s	k s	NULL	NULL	NULL
Implicit Decision	28041	1	<?xml version="1.0"?>\n<Clock xmlns:dt="urn:schemas-microsoft-com:datatypes"><Description dt:dt="string">E-Prime Primary Realtime Clock</Description><StartTime><Timestamp dt:dt="int">0</Timestamp><DateUtc dt:dt="string">2015-01-07T17:16:33Z</DateUtc></StartTime><FrequencyChanges><FrequencyChange><Frequency dt:dt="r8">2857451</Frequency><Timestamp dt:dt="r8">1176891327218</Timestamp><Current dt:dt…	60.001	1	70870302	2015-01-07	09:16:33	17:16:33	162	NULL	0	?	?	?	?	?	?	?	?	?	?	?	?	?	?	?	NULL	NULL	NULL	NULL	AE	1	NULL	NULL	NULL	Test	NULL	NULL	NULL	TestInterleaved	NULL	NULL	NULL	k r	k r	NULL	NULL	NULL
Implicit Decision	28041	1	<?xml version="1.0"?>\n<Clock xmlns:dt="urn:schemas-microsoft-com:datatypes"><Description dt:dt="string">E-Prime Primary Realtime Clock</Description><StartTime><Timestamp dt:dt="int">0</Timestamp><DateUtc dt:dt="string">2015-01-07T17:16:33Z</DateUtc></StartTime><FrequencyChanges><FrequencyChange><Frequency dt:dt="r8">2857451</Frequency><Timestamp dt:dt="r8">1176891327218</Timestamp><Current dt:dt…	60.001	1	70870302	2015-01-07	09:16:33	17:16:33	163	NULL	0	?	?	?	?	?	?	?	?	?	?	?	?	?	?	?	NULL	NULL	NULL	NULL	BD	1	NULL	NULL	NULL	Test	NULL	NULL	NULL	TestInterleaved	NULL	NULL	NULL	s 7	s 7	NULL	NULL	NULL
Implicit Decision	28041	1	<?xml version="1.0"?>\n<Clock xmlns:dt="urn:schemas-microsoft-com:datatypes"><Description dt:dt="string">E-Prime Primary Realtime Clock</Description><StartTime><Timestamp dt:dt="int">0</Timestamp><DateUtc dt:dt="string">2015-01-07T17:16:33Z</DateUtc></StartTime><FrequencyChanges><FrequencyChange><Frequency dt:dt="r8">2857451</Frequency><Timestamp dt:dt="r8">1176891327218</Timestamp><Current dt:dt…	60.001	1	70870302	2015-01-07	09:16:33	17:16:33	164	NULL	0	?	?	?	?	?	?	?	?	?	?	?	?	?	?	?	NULL	NULL	NULL	NULL	BE	1	NULL	NULL	NULL	Test	NULL	NULL	NULL	TestInterleaved	NULL	NULL	NULL	s k	s k	NULL	NULL	NULL
Implicit Decision	28041	1	<?xml version="1.0"?>\n<Clock xmlns:dt="urn:schemas-microsoft-com:datatypes"><Description dt:dt="string">E-Prime Primary Realtime Clock</Description><StartTime><Timestamp dt:dt="int">0</Timestamp><DateUtc dt:dt="string">2015-01-07T17:16:33Z</DateUtc></StartTime><FrequencyChanges><FrequencyChange><Frequency dt:dt="r8">2857451</Frequency><Timestamp dt:dt="r8">1176891327218</Timestamp><Current dt:dt…	60.001	1	70870302	2015-01-07	09:16:33	17:16:33	165	NULL	1	?	?	?	?	?	?	?	?	?	?	?	?	?	?	?	NULL	NULL	NULL	NULL	AD	0	NULL	NULL	NULL	Test	NULL	NULL	NULL	TestInterleaved	NULL	NULL	NULL	r 7	r 7	NULL	NULL	NULL
Implicit Decision	28041	1	<?xml version="1.0"?>\n<Clock xmlns:dt="urn:schemas-microsoft-com:datatypes"><Description dt:dt="string">E-Prime Primary Realtime Clock</Description><StartTime><Timestamp dt:dt="int">0</Timestamp><DateUtc dt:dt="string">2015-01-07T17:16:33Z</DateUtc></StartTime><FrequencyChanges><FrequencyChange><Frequency dt:dt="r8">2857451</Frequency><Timestamp dt:dt="r8">1176891327218</Timestamp><Current dt:dt…	60.001	1	70870302	2015-01-07	09:16:33	17:16:33	166	NULL	1	?	?	?	?	?	?	?	?	?	?	?	?	?	?	?	NULL	NULL	NULL	NULL	CF	0	NULL	NULL	NULL	Test	NULL	NULL	NULL	TestInterleaved	NULL	NULL	NULL	c 0	c 0	NULL	NULL	NULL
Implicit Decision	28041	1	<?xml version="1.0"?>\n<Clock xmlns:dt="urn:schemas-microsoft-com:datatypes"><Description dt:dt="string">E-Prime Primary Realtime Clock</Description><StartTime><Timestamp dt:dt="int">0</Timestamp><DateUtc dt:dt="string">2015-01-07T17:16:33Z</DateUtc></StartTime><FrequencyChanges><FrequencyChange><Frequency dt:dt="r8">2857451</Frequency><Timestamp dt:dt="r8">1176891327218</Timestamp><Current dt:dt…	60.001	1	70870302	2015-01-07	09:16:33	17:16:33	167	NULL	1	?	?	?	?	?	?	?	?	?	?	?	?	?	?	?	NULL	NULL	NULL	NULL	AF	0	NULL	NULL	NULL	Test	NULL	NULL	NULL	TestInterleaved	NULL	NULL	NULL	r 0	r 0	NULL	NULL	NULL
Implicit Decision	28041	1	<?xml version="1.0"?>\n<Clock xmlns:dt="urn:schemas-microsoft-com:datatypes"><Description dt:dt="string">E-Prime Primary Realtime Clock</Description><StartTime><Timestamp dt:dt="int">0</Timestamp><DateUtc dt:dt="string">2015-01-07T17:16:33Z</DateUtc></StartTime><FrequencyChanges><FrequencyChange><Frequency dt:dt="r8">2857451</Frequency><Timestamp dt:dt="r8">1176891327218</Timestamp><Current dt:dt…	60.001	1	70870302	2015-01-07	09:16:33	17:16:33	168	NULL	0	?	?	?	?	?	?	?	?	?	?	?	?	?	?	?	NULL	NULL	NULL	NULL	DE	1	NULL	NULL	NULL	Test	NULL	NULL	NULL	TestInterleaved	NULL	NULL	NULL	7 k	7 k	NULL	NULL	NULL
Implicit Decision	28041	1	<?xml version="1.0"?>\n<Clock xmlns:dt="urn:schemas-microsoft-com:datatypes"><Description dt:dt="string">E-Prime Primary Realtime Clock</Description><StartTime><Timestamp dt:dt="int">0</Timestamp><DateUtc dt:dt="string">2015-01-07T17:16:33Z</DateUtc></StartTime><FrequencyChanges><FrequencyChange><Frequency dt:dt="r8">2857451</Frequency><Timestamp dt:dt="r8">1176891327218</Timestamp><Current dt:dt…	60.001	1	70870302	2015-01-07	09:16:33	17:16:33	169	NULL	1	?	?	?	?	?	?	?	?	?	?	?	?	?	?	?	NULL	NULL	NULL	NULL	AE	0	NULL	NULL	NULL	Test	NULL	NULL	NULL	TestInterleaved	NULL	NULL	NULL	r k	r k	NULL	NULL	NULL
Implicit Decision	28041	1	<?xml version="1.0"?>\n<Clock xmlns:dt="urn:schemas-microsoft-com:datatypes"><Description dt:dt="string">E-Prime Primary Realtime Clock</Description><StartTime><Timestamp dt:dt="int">0</Timestamp><DateUtc dt:dt="string">2015-01-07T17:16:33Z</DateUtc></StartTime><FrequencyChanges><FrequencyChange><Frequency dt:dt="r8">2857451</Frequency><Timestamp dt:dt="r8">1176891327218</Timestamp><Current dt:dt…	60.001	1	70870302	2015-01-07	09:16:33	17:16:33	170	?	1	?	?	?	?	?	?	?	?	?	?	?	?	?	?	?	NULL	NULL	NULL	NULL	EF	0	NULL	NULL	NULL	Test	NULL	NULL	NULL	TestInterleaved	NULL	NULL	NULL	k 0	k 0	NULL	NULL	NULL
Implicit Decision	28041	1	<?xml version="1.0"?>\n<Clock xmlns:dt="urn:schemas-microsoft-com:datatypes"><Description dt:dt="string">E-Prime Primary Realtime Clock</Description><StartTime><Timestamp dt:dt="int">0</Timestamp><DateUtc dt:dt="string">2015-01-07T17:16:33Z</DateUtc></StartTime><FrequencyChanges><FrequencyChange><Frequency dt:dt="r8">2857451</Frequency><Timestamp dt:dt="r8">1176891327218</Timestamp><Current dt:dt…	60.001	1	70870302	2015-01-07	09:16:33	17:16:33	171	?	0	?	?	?	?	?	?	?	?	?	?	?	?	?	?	?	NULL	NULL	NULL	NULL	AB	1	NULL	NULL	NULL	Test	NULL	NULL	NULL	TestInterleaved	NULL	NULL	NULL	s r	s r	NULL	NULL	NULL
Implicit Decision	28041	1	<?xml version="1.0"?>\n<Clock xmlns:dt="urn:schemas-microsoft-com:datatypes"><Description dt:dt="string">E-Prime Primary Realtime Clock</Description><StartTime><Timestamp dt:dt="int">0</Timestamp><DateUtc dt:dt="string">2015-01-07T17:16:33Z</DateUtc></StartTime><FrequencyChanges><FrequencyChange><Frequency dt:dt="r8">2857451</Frequency><Timestamp dt:dt="r8">1176891327218</Timestamp><Current dt:dt…	60.001	1	70870302	2015-01-07	09:16:33	17:16:33	172	NULL	0	?	?	?	?	?	?	?	?	?	?	?	?	?	?	?	NULL	NULL	NULL	NULL	BC	1	NULL	NULL	NULL	Test	NULL	NULL	NULL	TestInterleaved	NULL	NULL	NULL	s c	s c	NULL	NULL	NULL
Implicit Decision	28041	1	<?xml version="1.0"?>\n<Clock xmlns:dt="urn:schemas-microsoft-com:datatypes"><Description dt:dt="string">E-Prime Primary Realtime Clock</Description><StartTime><Timestamp dt:dt="int">0</Timestamp><DateUtc dt:dt="string">2015-01-07T17:16:33Z</DateUtc></StartTime><FrequencyChanges><FrequencyChange><Frequency dt:dt="r8">2857451</Frequency><Timestamp dt:dt="r8">1176891327218</Timestamp><Current dt:dt…	60.001	1	70870302	2015-01-07	09:16:33	17:16:33	173	NULL	1	NULL	NULL	NULL	?	?	?	?	NULL	NULL	NULL	NULL	NULL	NULL	NULL	NULL	NULL	NULL	NULL	z	CE	0	NULL	NULL	NULL	Test	NULL	NULL	NULL	TestInterleaved	NULL	NULL	NULL	c k	c k	NULL	NULL	NULL
Implicit Decision	28041	1	<?xml version="1.0"?>\n<Clock xmlns:dt="urn:schemas-microsoft-com:datatypes"><Description dt:dt="string">E-Prime Primary Realtime Clock</Description><StartTime><Timestamp dt:dt="int">0</Timestamp><DateUtc dt:dt="string">2015-01-07T17:16:33Z</DateUtc></StartTime><FrequencyChanges><FrequencyChange><Frequency dt:dt="r8">2857451</Frequency><Timestamp dt:dt="r8">1176891327218</Timestamp><Current dt:dt…	60.001	1	70870302	2015-01-07	09:16:33	17:16:33	174	NULL	1	?	?	?	?	?	?	?	?	?	?	?	?	?	?	?	NULL	NULL	NULL	NULL	AC	0	NULL	NULL	NULL	Test	NULL	NULL	NULL	TestInterleaved	NULL	NULL	NULL	r c	r c	NULL	NULL	NULL
Implicit Decision	28041	1	<?xml version="1.0"?>\n<Clock xmlns:dt="urn:schemas-microsoft-com:datatypes"><Description dt:dt="string">E-Prime Primary Realtime Clock</Description><StartTime><Timestamp dt:dt="int">0</Timestamp><DateUtc dt:dt="string">2015-01-07T17:16:33Z</DateUtc></StartTime><FrequencyChanges><FrequencyChange><Frequency dt:dt="r8">2857451</Frequency><Timestamp dt:dt="r8">1176891327218</Timestamp><Current dt:dt…	60.001	1	70870302	2015-01-07	09:16:33	17:16:33	175	?	1	?	?	?	?	?	?	?	?	?	?	?	?	?	?	?	NULL	NULL	NULL	NULL	CD	0	NULL	NULL	NULL	Test	NULL	NULL	NULL	TestInterleaved	NULL	NULL	NULL	c 7	c 7	NULL	NULL	NULL
Implicit Decision	28041	1	<?xml version="1.0"?>\n<Clock xmlns:dt="urn:schemas-microsoft-com:datatypes"><Description dt:dt="string">E-Prime Primary Realtime Clock</Description><StartTime><Timestamp dt:dt="int">0</Timestamp><DateUtc dt:dt="string">2015-01-07T17:16:33Z</DateUtc></StartTime><FrequencyChanges><FrequencyChange><Frequency dt:dt="r8">2857451</Frequency><Timestamp dt:dt="r8">1176891327218</Timestamp><Current dt:dt…	60.001	1	70870302	2015-01-07	09:16:33	17:16:33	176	NULL	0	?	?	?	?	?	?	?	?	?	?	?	?	?	?	?	NULL	NULL	NULL	NULL	BF	1	NULL	NULL	NULL	Test	NULL	NULL	NULL	TestInterleaved	NULL	NULL	NULL	s 0	s 0	NULL	NULL	NULL
Implicit Decision	28041	1	<?xml version="1.0"?>\n<Clock xmlns:dt="urn:schemas-microsoft-com:datatypes"><Description dt:dt="string">E-Prime Primary Realtime Clock</Description><StartTime><Timestamp dt:dt="int">0</Timestamp><DateUtc dt:dt="string">2015-01-07T17:16:33Z</DateUtc></StartTime><FrequencyChanges><FrequencyChange><Frequency dt:dt="r8">2857451</Frequency><Timestamp dt:dt="r8">1176891327218</Timestamp><Current dt:dt…	60.001	1	70870302	2015-01-07	09:16:33	17:16:33	177	NULL	0	?	?	?	?	?	?	?	?	?	?	?	?	?	?	?	NULL	NULL	NULL	NULL	DF	1	NULL	NULL	NULL	Test	NULL	NULL	NULL	TestInterleaved	NULL	NULL	NULL	7 0	7 0	NULL	NULL	NULL
Implicit Decision	28041	1	<?xml version="1.0"?>\n<Clock xmlns:dt="urn:schemas-microsoft-com:datatypes"><Description dt:dt="string">E-Prime Primary Realtime Clock</Description><StartTime><Timestamp dt:dt="int">0</Timestamp><DateUtc dt:dt="string">2015-01-07T17:16:33Z</DateUtc></StartTime><FrequencyChanges><FrequencyChange><Frequency dt:dt="r8">2857451</Frequency><Timestamp dt:dt="r8">1176891327218</Timestamp><Current dt:dt…	60.001	1	70870302	2015-01-07	09:16:33	17:16:33	178	?	1	?	?	?	?	?	?	?	?	?	?	?	?	?	?	?	NULL	NULL	NULL	NULL	AB	0	NULL	NULL	NULL	Test	NULL	NULL	NULL	TestInterleaved	NULL	NULL	NULL	r s	r s	NULL	NULL	NULL
Implicit Decision	28041	1	<?xml version="1.0"?>\n<Clock xmlns:dt="urn:schemas-microsoft-com:datatypes"><Description dt:dt="string">E-Prime Primary Realtime Clock</Description><StartTime><Timestamp dt:dt="int">0</Timestamp><DateUtc dt:dt="string">2015-01-07T17:16:33Z</DateUtc></StartTime><FrequencyChanges><FrequencyChange><Frequency dt:dt="r8">2857451</Frequency><Timestamp dt:dt="r8">1176891327218</Timestamp><Current dt:dt…	60.001	1	70870302	2015-01-07	09:16:33	17:16:33	179	NULL	0	?	?	?	?	?	?	?	?	?	?	?	?	?	?	?	NULL	NULL	NULL	NULL	AF	1	NULL	NULL	NULL	Test	NULL	NULL	NULL	TestInterleaved	NULL	NULL	NULL	0 r	0 r	NULL	NULL	NULL
Implicit Decision	28041	1	<?xml version="1.0"?>\n<Clock xmlns:dt="urn:schemas-microsoft-com:datatypes"><Description dt:dt="string">E-Prime Primary Realtime Clock</Description><StartTime><Timestamp dt:dt="int">0</Timestamp><DateUtc dt:dt="string">2015-01-07T17:16:33Z</DateUtc></StartTime><FrequencyChanges><FrequencyChange><Frequency dt:dt="r8">2857451</Frequency><Timestamp dt:dt="r8">1176891327218</Timestamp><Current dt:dt…	60.001	1	70870302	2015-01-07	09:16:33	17:16:33	180	NULL	1	?	?	?	?	?	?	?	?	?	?	?	?	?	?	?	NULL	NULL	NULL	NULL	DF	0	NULL	NULL	NULL	Test	NULL	NULL	NULL	TestInterleaved	NULL	NULL	NULL	0 7	0 7	NULL	NULL	NULL
Implicit Decision	28041	1	<?xml version="1.0"?>\n<Clock xmlns:dt="urn:schemas-microsoft-com:datatypes"><Description dt:dt="string">E-Prime Primary Realtime Clock</Description><StartTime><Timestamp dt:dt="int">0</Timestamp><DateUtc dt:dt="string">2015-01-07T17:16:33Z</DateUtc></StartTime><FrequencyChanges><FrequencyChange><Frequency dt:dt="r8">2857451</Frequency><Timestamp dt:dt="r8">1176891327218</Timestamp><Current dt:dt…	60.001	1	70870302	2015-01-07	09:16:33	17:16:33	181	NULL	0	?	?	?	?	?	?	?	?	?	?	?	?	?	?	?	NULL	NULL	NULL	NULL	AD	1	NULL	NULL	NULL	Test	NULL	NULL	NULL	TestInterleaved	NULL	NULL	NULL	7 r	7 r	NULL	NULL	NULL
Implicit Decision	28041	1	<?xml version="1.0"?>\n<Clock xmlns:dt="urn:schemas-microsoft-com:datatypes"><Description dt:dt="string">E-Prime Primary Realtime Clock</Description><StartTime><Timestamp dt:dt="int">0</Timestamp><DateUtc dt:dt="string">2015-01-07T17:16:33Z</DateUtc></StartTime><FrequencyChanges><FrequencyChange><Frequency dt:dt="r8">2857451</Frequency><Timestamp dt:dt="r8">1176891327218</Timestamp><Current dt:dt…	60.001	1	70870302	2015-01-07	09:16:33	17:16:33	182	NULL	1	?	?	?	?	?	?	?	?	?	?	?	?	?	?	?	NULL	NULL	NULL	NULL	BE	0	NULL	NULL	NULL	Test	NULL	NULL	NULL	TestInterleaved	NULL	NULL	NULL	k s	k s	NULL	NULL	NULL
Implicit Decision	28041	1	<?xml version="1.0"?>\n<Clock xmlns:dt="urn:schemas-microsoft-com:datatypes"><Description dt:dt="string">E-Prime Primary Realtime Clock</Description><StartTime><Timestamp dt:dt="int">0</Timestamp><DateUtc dt:dt="string">2015-01-07T17:16:33Z</DateUtc></StartTime><FrequencyChanges><FrequencyChange><Frequency dt:dt="r8">2857451</Frequency><Timestamp dt:dt="r8">1176891327218</Timestamp><Current dt:dt…	60.001	1	70870302	2015-01-07	09:16:33	17:16:33	183	NULL	1	?	?	?	?	?	?	?	?	?	?	?	?	?	?	?	NULL	NULL	NULL	NULL	BF	0	NULL	NULL	NULL	Test	NULL	NULL	NULL	TestInterleaved	NULL	NULL	NULL	0 s	0 s	NULL	NULL	NULL
Implicit Decision	28041	1	<?xml version="1.0"?>\n<Clock xmlns:dt="urn:schemas-microsoft-com:datatypes"><Description dt:dt="string">E-Prime Primary Realtime Clock</Description><StartTime><Timestamp dt:dt="int">0</Timestamp><DateUtc dt:dt="string">2015-01-07T17:16:33Z</DateUtc></StartTime><FrequencyChanges><FrequencyChange><Frequency dt:dt="r8">2857451</Frequency><Timestamp dt:dt="r8">1176891327218</Timestamp><Current dt:dt…	60.001	1	70870302	2015-01-07	09:16:33	17:16:33	184	NULL	1	?	?	?	?	?	?	?	?	?	?	?	?	?	?	?	NULL	NULL	NULL	NULL	BD	0	NULL	NULL	NULL	Test	NULL	NULL	NULL	TestInterleaved	NULL	NULL	NULL	7 s	7 s	NULL	NULL	NULL
Implicit Decision	28041	1	<?xml version="1.0"?>\n<Clock xmlns:dt="urn:schemas-microsoft-com:datatypes"><Description dt:dt="string">E-Prime Primary Realtime Clock</Description><StartTime><Timestamp dt:dt="int">0</Timestamp><DateUtc dt:dt="string">2015-01-07T17:16:33Z</DateUtc></StartTime><FrequencyChanges><FrequencyChange><Frequency dt:dt="r8">2857451</Frequency><Timestamp dt:dt="r8">1176891327218</Timestamp><Current dt:dt…	60.001	1	70870302	2015-01-07	09:16:33	17:16:33	185	?	0	?	?	?	?	?	?	?	?	?	?	?	?	?	?	?	NULL	NULL	NULL	NULL	CD	1	NULL	NULL	NULL	Test	NULL	NULL	NULL	TestInterleaved	NULL	NULL	NULL	7 c	7 c	NULL	NULL	NULL
Implicit Decision	28041	1	<?xml version="1.0"?>\n<Clock xmlns:dt="urn:schemas-microsoft-com:datatypes"><Description dt:dt="string">E-Prime Primary Realtime Clock</Description><StartTime><Timestamp dt:dt="int">0</Timestamp><DateUtc dt:dt="string">2015-01-07T17:16:33Z</DateUtc></StartTime><FrequencyChanges><FrequencyChange><Frequency dt:dt="r8">2857451</Frequency><Timestamp dt:dt="r8">1176891327218</Timestamp><Current dt:dt…	60.001	1	70870302	2015-01-07	09:16:33	17:16:33	186	NULL	0	?	?	?	?	?	?	?	?	?	?	?	?	?	?	?	NULL	NULL	NULL	NULL	AC	1	NULL	NULL	NULL	Test	NULL	NULL	NULL	TestInterleaved	NULL	NULL	NULL	c r	c r	NULL	NULL	NULL
Implicit Decision	28041	1	<?xml version="1.0"?>\n<Clock xmlns:dt="urn:schemas-microsoft-com:datatypes"><Description dt:dt="string">E-Prime Primary Realtime Clock</Description><StartTime><Timestamp dt:dt="int">0</Timestamp><DateUtc dt:dt="string">2015-01-07T17:16:33Z</DateUtc></StartTime><FrequencyChanges><FrequencyChange><Frequency dt:dt="r8">2857451</Frequency><Timestamp dt:dt="r8">1176891327218</Timestamp><Current dt:dt…	60.001	1	70870302	2015-01-07	09:16:33	17:16:33	187	?	0	?	?	?	?	?	?	?	?	?	?	?	?	?	?	?	NULL	NULL	NULL	NULL	EF	1	NULL	NULL	NULL	Test	NULL	NULL	NULL	TestInterleaved	NULL	NULL	NULL	0 k	0 k	NULL	NULL	NULL
Implicit Decision	28041	1	<?xml version="1.0"?>\n<Clock xmlns:dt="urn:schemas-microsoft-com:datatypes"><Description dt:dt="string">E-Prime Primary Realtime Clock</Description><StartTime><Timestamp dt:dt="int">0</Timestamp><DateUtc dt:dt="string">2015-01-07T17:16:33Z</DateUtc></StartTime><FrequencyChanges><FrequencyChange><Frequency dt:dt="r8">2857451</Frequency><Timestamp dt:dt="r8">1176891327218</Timestamp><Current dt:dt…	60.001	1	70870302	2015-01-07	09:16:33	17:16:33	188	NULL	1	?	?	?	?	?	?	?	?	?	?	?	?	?	?	?	NULL	NULL	NULL	NULL	BC	0	NULL	NULL	NULL	Test	NULL	NULL	NULL	TestInterleaved	NULL	NULL	NULL	c s	c s	NULL	NULL	NULL
Implicit Decision	28041	1	<?xml version="1.0"?>\n<Clock xmlns:dt="urn:schemas-microsoft-com:datatypes"><Description dt:dt="string">E-Prime Primary Realtime Clock</Description><StartTime><Timestamp dt:dt="int">0</Timestamp><DateUtc dt:dt="string">2015-01-07T17:16:33Z</DateUtc></StartTime><FrequencyChanges><FrequencyChange><Frequency dt:dt="r8">2857451</Frequency><Timestamp dt:dt="r8">1176891327218</Timestamp><Current dt:dt…	60.001	1	70870302	2015-01-07	09:16:33	17:16:33	189	NULL	0	?	?	?	?	?	?	?	?	?	?	?	?	?	?	?	NULL	NULL	NULL	NULL	AE	1	NULL	NULL	NULL	Test	NULL	NULL	NULL	TestInterleaved	NULL	NULL	NULL	k r	k r	NULL	NULL	NULL
Implicit Decision	28041	1	<?xml version="1.0"?>\n<Clock xmlns:dt="urn:schemas-microsoft-com:datatypes"><Description dt:dt="string">E-Prime Primary Realtime Clock</Description><StartTime><Timestamp dt:dt="int">0</Timestamp><DateUtc dt:dt="string">2015-01-07T17:16:33Z</DateUtc></StartTime><FrequencyChanges><FrequencyChange><Frequency dt:dt="r8">2857451</Frequency><Timestamp dt:dt="r8">1176891327218</Timestamp><Current dt:dt…	60.001	1	70870302	2015-01-07	09:16:33	17:16:33	190	NULL	0	?	?	?	?	?	?	?	?	?	?	?	?	?	?	?	NULL	NULL	NULL	NULL	CF	1	NULL	NULL	NULL	Test	NULL	NULL	NULL	TestInterleaved	NULL	NULL	NULL	0 c	0 c	NULL	NULL	NULL
Implicit Decision	28041	1	<?xml version="1.0"?>\n<Clock xmlns:dt="urn:schemas-microsoft-com:datatypes"><Description dt:dt="string">E-Prime Primary Realtime Clock</Description><StartTime><Timestamp dt:dt="int">0</Timestamp><DateUtc dt:dt="string">2015-01-07T17:16:33Z</DateUtc></StartTime><FrequencyChanges><FrequencyChange><Frequency dt:dt="r8">2857451</Frequency><Timestamp dt:dt="r8">1176891327218</Timestamp><Current dt:dt…	60.001	1	70870302	2015-01-07	09:16:33	17:16:33	191	NULL	0	NULL	NULL	NULL	?	?	?	?	NULL	NULL	NULL	NULL	NULL	NULL	NULL	NULL	NULL	NULL	NULL	m	CE	1	NULL	NULL	NULL	Test	NULL	NULL	NULL	TestInterleaved	NULL	NULL	NULL	k c	k c	NULL	NULL	NULL
Implicit Decision	28041	1	<?xml version="1.0"?>\n<Clock xmlns:dt="urn:schemas-microsoft-com:datatypes"><Description dt:dt="string">E-Prime Primary Realtime Clock</Description><StartTime><Timestamp dt:dt="int">0</Timestamp><DateUtc dt:dt="string">2015-01-07T17:16:33Z</DateUtc></StartTime><FrequencyChanges><FrequencyChange><Frequency dt:dt="r8">2857451</Frequency><Timestamp dt:dt="r8">1176891327218</Timestamp><Current dt:dt…	60.001	1	70870302	2015-01-07	09:16:33	17:16:33	192	NULL	1	?	?	?	?	?	?	?	?	?	?	?	?	?	?	?	NULL	NULL	NULL	NULL	DE	0	NULL	NULL	NULL	Test	NULL	NULL	NULL	TestInterleaved	NULL	NULL	NULL	k 7	k 7	NULL	NULL	NULL
[truncated: 39 more columns]

## Sheet: Organized
Subject	SessionDate	Procedure	TrainInterleaved.Sample	Train.ACC	Train.RT	TestInterleaved.Sample	Test.ACC	Test.RT	TrialType	Condition
28041	2015-01-07	Practiceb	NULL	NULL	NULL	NULL	NULL	NULL	BA	AB
28041	2015-01-07	Practiceb	NULL	NULL	NULL	NULL	NULL	NULL	AB	AB
28041	2015-01-07	Practiceb	NULL	NULL	NULL	NULL	NULL	NULL	BA	AB
28041	2015-01-07	Practiceb	NULL	NULL	NULL	NULL	NULL	NULL	AB	AB
28041	2015-01-07	Practiceb	NULL	NULL	NULL	NULL	NULL	NULL	AB	AB
28041	2015-01-07	Practiceb	NULL	NULL	NULL	NULL	NULL	NULL	BA	AB
28041	2015-01-07	BlocProc2	NULL	NULL	NULL	NULL	NULL	NULL	NULL	1
28041	2015-01-07	BlocProc	NULL	NULL	NULL	NULL	NULL	NULL	NULL	1
28041	2015-01-07	BlocProc1	NULL	NULL	NULL	NULL	NULL	NULL	NULL	1
28041	2015-01-07	Trainb	1	0	982	NULL	NULL	NULL	EF	EF
28041	2015-01-07	Trainb	2	1	1305	NULL	NULL	NULL	BA	AB
28041	2015-01-07	Trainb	3	0	1583	NULL	NULL	NULL	CD	CD
28041	2015-01-07	Trainb	4	1	1530	NULL	NULL	NULL	FE	EF
28041	2015-01-07	Trainb	5	1	1143	NULL	NULL	NULL	DC	CD
28041	2015-01-07	Trainb	6	1	1140	NULL	NULL	NULL	AB	AB
28041	2015-01-07	Trainb	7	1	1121	NULL	NULL	NULL	BA	AB
28041	2015-01-07	Trainb	8	0	845	NULL	NULL	NULL	EF	EF
28041	2015-01-07	Trainb	9	1	1175	NULL	NULL	NULL	CD	CD
28041	2015-01-07	Trainb	10	1	915	NULL	NULL	NULL	DC	CD
28041	2015-01-07	Trainb	11	1	1817	NULL	NULL	NULL	AB	AB
28041	2015-01-07	Trainb	12	1	1033	NULL	NULL	NULL	FE	EF
28041	2015-01-07	Trainb	13	1	811	NULL	NULL	NULL	EF	EF
28041	2015-01-07	Trainb	14	1	804	NULL	NULL	NULL	BA	AB
28041	2015-01-07	Trainb	15	0	958	NULL	NULL	NULL	CD	CD
28041	2015-01-07	Trainb	16	1	1891	NULL	NULL	NULL	AB	AB
28041	2015-01-07	Trainb	17	1	1665	NULL	NULL	NULL	FE	EF
28041	2015-01-07	Trainb	18	0	1705	NULL	NULL	NULL	DC	CD
28041	2015-01-07	Trainb	19	0	895	NULL	NULL	NULL	EF	EF
28041	2015-01-07	Trainb	20	0	1782	NULL	NULL	NULL	BA	AB
28041	2015-01-07	Trainb	21	1	889	NULL	NULL	NULL	CD	CD
28041	2015-01-07	Trainb	22	1	1568	NULL	NULL	NULL	DC	CD
28041	2015-01-07	Trainb	23	1	779	NULL	NULL	NULL	FE	EF
28041	2015-01-07	Trainb	24	1	1591	NULL	NULL	NULL	AB	AB
28041	2015-01-07	Trainb	25	0	2098	NULL	NULL	NULL	BA	AB
28041	2015-01-07	Trainb	26	0	1896	NULL	NULL	NULL	EF	EF
28041	2015-01-07	Trainb	27	1	1206	NULL	NULL	NULL	CD	CD
28041	2015-01-07	Trainb	28	0	1650	NULL	NULL	NULL	FE	EF
28041	2015-01-07	Trainb	29	0	1114	NULL	NULL	NULL	AB	AB
28041	2015-01-07	Trainb	30	0	2008	NULL	NULL	NULL	DC	CD
28041	2015-01-07	Trainb	31	0	2098	NULL	NULL	NULL	BA	AB
28041	2015-01-07	Trainb	32	0	2649	NULL	NULL	NULL	EF	EF
28041	2015-01-07	Trainb	33	1	1129	NULL	NULL	NULL	CD	CD
28041	2015-01-07	Trainb	34	0	1799	NULL	NULL	NULL	AB	AB
28041	2015-01-07	Trainb	35	1	1033	NULL	NULL	NULL	DC	CD
28041	2015-01-07	Trainb	36	1	1945	NULL	NULL	NULL	FE	EF
28041	2015-01-07	Trainb	37	1	1063	NULL	NULL	NULL	CD	CD
28041	2015-01-07	Trainb	38	1	1558	NULL	NULL	NULL	BA	AB
28041	2015-01-07	Trainb	39	1	1410	NULL	NULL	NULL	EF	EF
28041	2015-01-07	Trainb	40	0	1685	NULL	NULL	NULL	DC	CD
28041	2015-01-07	Trainb	41	1	1051	NULL	NULL	NULL	AB	AB
28041	2015-01-07	Trainb	42	0	2651	NULL	NULL	NULL	FE	EF
28041	2015-01-07	Trainb	43	0	795	NULL	NULL	NULL	EF	EF
28041	2015-01-07	Trainb	44	1	1157	NULL	NULL	NULL	CD	CD
28041	2015-01-07	Trainb	45	0	1267	NULL	NULL	NULL	BA	AB
28041	2015-01-07	Trainb	46	0	5866	NULL	NULL	NULL	DC	CD
28041	2015-01-07	Trainb	47	0	2810	NULL	NULL	NULL	FE	EF
28041	2015-01-07	Trainb	48	1	1892	NULL	NULL	NULL	AB	AB
28041	2015-01-07	Trainb	49	0	770	NULL	NULL	NULL	BA	AB
28041	2015-01-07	Trainb	50	1	878	NULL	NULL	NULL	CD	CD
28041	2015-01-07	Trainb	51	0	2324	NULL	NULL	NULL	EF	EF
28041	2015-01-07	Trainb	52	0	1139	NULL	NULL	NULL	FE	EF
28041	2015-01-07	Trainb	53	1	2208	NULL	NULL	NULL	DC	CD
28041	2015-01-07	Trainb	54	0	1426	NULL	NULL	NULL	AB	AB
28041	2015-01-07	Trainb	55	1	1299	NULL	NULL	NULL	CD	CD
28041	2015-01-07	Trainb	56	1	4169	NULL	NULL	NULL	EF	EF
28041	2015-01-07	Trainb	57	0	1005	NULL	NULL	NULL	BA	AB
28041	2015-01-07	Trainb	58	1	2289	NULL	NULL	NULL	FE	EF
28041	2015-01-07	Trainb	59	0	1487	NULL	NULL	NULL	DC	CD
28041	2015-01-07	Trainb	60	0	3197	NULL	NULL	NULL	AB	AB
28041	2015-01-07	Rest4	NULL	NULL	NULL	NULL	NULL	NULL	NULL	1
28041	2015-01-07	Trainb	61	1	3833	NULL	NULL	NULL	EF	EF
28041	2015-01-07	Trainb	62	1	1131	NULL	NULL	NULL	BA	AB
28041	2015-01-07	Trainb	63	1	1001	NULL	NULL	NULL	CD	CD
28041	2015-01-07	Trainb	64	0	1371	NULL	NULL	NULL	AB	AB
28041	2015-01-07	Trainb	65	0	2638	NULL	NULL	NULL	DC	CD
28041	2015-01-07	Trainb	66	1	1374	NULL	NULL	NULL	FE	EF
28041	2015-01-07	Trainb	67	1	2114	NULL	NULL	NULL	EF	EF
28041	2015-01-07	Trainb	68	1	874	NULL	NULL	NULL	BA	AB
28041	2015-01-07	Trainb	69	1	992	NULL	NULL	NULL	CD	CD
28041	2015-01-07	Trainb	70	0	1460	NULL	NULL	NULL	DC	CD
28041	2015-01-07	Trainb	71	1	1588	NULL	NULL	NULL	AB	AB
28041	2015-01-07	Trainb	72	1	3007	NULL	NULL	NULL	FE	EF
28041	2015-01-07	Trainb	73	1	993	NULL	NULL	NULL	CD	CD
28041	2015-01-07	Trainb	74	1	627	NULL	NULL	NULL	BA	AB
28041	2015-01-07	Trainb	75	0	1125	NULL	NULL	NULL	EF	EF
28041	2015-01-07	Trainb	76	1	787	NULL	NULL	NULL	FE	EF
28041	2015-01-07	Trainb	77	0	639	NULL	NULL	NULL	AB	AB
28041	2015-01-07	Trainb	78	0	1039	NULL	NULL	NULL	DC	CD
28041	2015-01-07	Trainb	79	1	817	NULL	NULL	NULL	BA	AB
28041	2015-01-07	Trainb	80	0	890	NULL	NULL	NULL	CD	CD
28041	2015-01-07	Trainb	81	1	720	NULL	NULL	NULL	EF	EF
28041	2015-01-07	Trainb	82	0	478	NULL	NULL	NULL	DC	CD
28041	2015-01-07	Trainb	83	1	757	NULL	NULL	NULL	FE	EF
28041	2015-01-07	Trainb	84	0	737	NULL	NULL	NULL	AB	AB
28041	2015-01-07	Trainb	85	1	733	NULL	NULL	NULL	EF	EF
28041	2015-01-07	Trainb	86	0	523	NULL	NULL	NULL	BA	AB
28041	2015-01-07	Trainb	87	1	1025	NULL	NULL	NULL	CD	CD
28041	2015-01-07	Trainb	88	0	929	NULL	NULL	NULL	FE	EF
28041	2015-01-07	Trainb	89	0	887	NULL	NULL	NULL	AB	AB
28041	2015-01-07	Trainb	90	0	2207	NULL	NULL	NULL	DC	CD
28041	2015-01-07	Trainb	91	0	753	NULL	NULL	NULL	EF	EF
28041	2015-01-07	Trainb	92	0	557	NULL	NULL	NULL	CD	CD
28041	2015-01-07	Trainb	93	1	930	NULL	NULL	NULL	BA	AB
28041	2015-01-07	Trainb	94	1	726	NULL	NULL	NULL	FE	EF
28041	2015-01-07	Trainb	95	1	580	NULL	NULL	NULL	DC	CD
28041	2015-01-07	Trainb	96	0	872	NULL	NULL	NULL	AB	AB
28041	2015-01-07	Trainb	97	0	960	NULL	NULL	NULL	CD	CD
28041	2015-01-07	Trainb	98	0	1318	NULL	NULL	NULL	EF	EF
28041	2015-01-07	Trainb	99	1	586	NULL	NULL	NULL	BA	AB
28041	2015-01-07	Trainb	100	0	990	NULL	NULL	NULL	DC	CD
28041	2015-01-07	Trainb	101	1	641	NULL	NULL	NULL	FE	EF
28041	2015-01-07	Trainb	102	1	594	NULL	NULL	NULL	AB	AB
28041	2015-01-07	Trainb	103	0	1813	NULL	NULL	NULL	EF	EF
28041	2015-01-07	Trainb	104	1	935	NULL	NULL	NULL	BA	AB
28041	2015-01-07	Trainb	105	1	763	NULL	NULL	NULL	CD	CD
28041	2015-01-07	Trainb	106	1	711	NULL	NULL	NULL	DC	CD
28041	2015-01-07	Trainb	107	1	677	NULL	NULL	NULL	FE	EF
28041	2015-01-07	Trainb	108	0	597	NULL	NULL	NULL	AB	AB
28041	2015-01-07	Trainb	109	1	1286	NULL	NULL	NULL	EF	EF
28041	2015-01-07	Trainb	110	1	702	NULL	NULL	NULL	BA	AB
28041	2015-01-07	Trainb	111	1	475	NULL	NULL	NULL	CD	CD
28041	2015-01-07	Trainb	112	1	851	NULL	NULL	NULL	FE	EF
28041	2015-01-07	Trainb	113	1	651	NULL	NULL	NULL	AB	AB
28041	2015-01-07	Trainb	114	1	683	NULL	NULL	NULL	DC	CD
28041	2015-01-07	Trainb	115	1	713	NULL	NULL	NULL	BA	AB
28041	2015-01-07	Trainb	116	1	743	NULL	NULL	NULL	CD	CD
28041	2015-01-07	Trainb	117	1	596	NULL	NULL	NULL	EF	EF
28041	2015-01-07	Trainb	118	1	711	NULL	NULL	NULL	AB	AB
28041	2015-01-07	Trainb	119	1	677	NULL	NULL	NULL	DC	CD
28041	2015-01-07	Trainb	120	0	644	NULL	NULL	NULL	FE	EF
28041	2015-01-07	Rest4	NULL	NULL	NULL	NULL	NULL	NULL	NULL	1
28041	2015-01-07	NofeedbackInstructions	NULL	NULL	NULL	NULL	NULL	NULL	NULL	1
28041	2015-01-07	Test	NULL	NULL	NULL	1	0	799	AE	AE
28041	2015-01-07	Test	NULL	NULL	NULL	2	1	774	BA	AB
28041	2015-01-07	Test	NULL	NULL	NULL	3	1	717	BC	BC
28041	2015-01-07	Test	NULL	NULL	NULL	4	1	857	AF	AF
28041	2015-01-07	Test	NULL	NULL	NULL	5	1	525	DE	DE
28041	2015-01-07	Test	NULL	NULL	NULL	6	0	1791	DF	DF
28041	2015-01-07	Test	NULL	NULL	NULL	7	0	559	CE	CE
28041	2015-01-07	Test	NULL	NULL	NULL	8	1	479	EF	EF
28041	2015-01-07	Test	NULL	NULL	NULL	9	0	499	AC	AC
28041	2015-01-07	Test	NULL	NULL	NULL	10	1	725	CF	CF
28041	2015-01-07	Test	NULL	NULL	NULL	11	1	593	BE	BE
28041	2015-01-07	Test	NULL	NULL	NULL	12	1	703	BD	BD
28041	2015-01-07	Test	NULL	NULL	NULL	13	1	618	BF	BF
28041	2015-01-07	Test	NULL	NULL	NULL	14	1	536	CD	CD
28041	2015-01-07	Test	NULL	NULL	NULL	15	1	618	AD	AD
28041	2015-01-07	Test	NULL	NULL	NULL	16	0	1000	EC	CE
28041	2015-01-07	Test	NULL	NULL	NULL	17	1	470	ED	DE
28041	2015-01-07	Test	NULL	NULL	NULL	18	1	570	FE	EF
28041	2015-01-07	Test	NULL	NULL	NULL	19	1	555	CB	BC
28041	2015-01-07	Test	NULL	NULL	NULL	20	1	651	FC	CF
28041	2015-01-07	Test	NULL	NULL	NULL	21	1	775	CA	AC
28041	2015-01-07	Test	NULL	NULL	NULL	22	1	609	FB	BF
28041	2015-01-07	Test	NULL	NULL	NULL	23	1	607	FA	AF
28041	2015-01-07	Test	NULL	NULL	NULL	24	1	701	AB	AB
28041	2015-01-07	Test	NULL	NULL	NULL	25	1	1385	FD	DF
28041	2015-01-07	Test	NULL	NULL	NULL	26	1	537	DA	AD
28041	2015-01-07	Test	NULL	NULL	NULL	27	1	537	DB	BD
28041	2015-01-07	Test	NULL	NULL	NULL	28	1	651	DC	CD
28041	2015-01-07	Test	NULL	NULL	NULL	29	1	537	EB	BE
28041	2015-01-07	Test	NULL	NULL	NULL	30	1	603	EA	AE
28041	2015-01-07	Test	NULL	NULL	NULL	31	1	921	BD	BD
28041	2015-01-07	Test	NULL	NULL	NULL	32	1	507	BE	BE
28041	2015-01-07	Test	NULL	NULL	NULL	33	1	430	AD	AD
28041	2015-01-07	Test	NULL	NULL	NULL	34	1	580	CF	CF
28041	2015-01-07	Test	NULL	NULL	NULL	35	1	692	AF	AF
28041	2015-01-07	Test	NULL	NULL	NULL	36	1	607	DE	DE
28041	2015-01-07	Test	NULL	NULL	NULL	37	0	558	AE	AE
28041	2015-01-07	Test	NULL	NULL	NULL	38	1	431	EF	EF
28041	2015-01-07	Test	NULL	NULL	NULL	39	1	469	BA	AB
28041	2015-01-07	Test	NULL	NULL	NULL	40	1	488	BC	BC
28041	2015-01-07	Test	NULL	NULL	NULL	41	0	444	CE	CE
28041	2015-01-07	Test	NULL	NULL	NULL	42	1	722	AC	AC
28041	2015-01-07	Test	NULL	NULL	NULL	43	1	590	CD	CD
28041	2015-01-07	Test	NULL	NULL	NULL	44	1	812	BF	BF
28041	2015-01-07	Test	NULL	NULL	NULL	45	1	740	DF	DF
28041	2015-01-07	Test	NULL	NULL	NULL	46	1	542	AB	AB
28041	2015-01-07	Test	NULL	NULL	NULL	47	1	542	FA	AF
28041	2015-01-07	Test	NULL	NULL	NULL	48	1	944	FD	DF
28041	2015-01-07	Test	NULL	NULL	NULL	49	1	498	DA	AD
28041	2015-01-07	Test	NULL	NULL	NULL	50	1	518	EB	BE
28041	2015-01-07	Test	NULL	NULL	NULL	51	1	440	FB	BF
28041	2015-01-07	Test	NULL	NULL	NULL	52	1	430	DB	BD
28041	2015-01-07	Test	NULL	NULL	NULL	53	1	452	DC	CD
28041	2015-01-07	Test	NULL	NULL	NULL	54	1	680	CA	AC
28041	2015-01-07	Test	NULL	NULL	NULL	55	1	564	FE	EF
28041	2015-01-07	Test	NULL	NULL	NULL	56	1	644	CB	BC
28041	2015-01-07	Test	NULL	NULL	NULL	57	0	739	EA	AE
28041	2015-01-07	Test	NULL	NULL	NULL	58	1	764	FC	CF
28041	2015-01-07	Test	NULL	NULL	NULL	59	1	485	EC	CE
28041	2015-01-07	Test	NULL	NULL	NULL	60	1	489	ED	DE
0	00:00:00	0	0	0	0	0	0	0	0	0
0	00:00:00	0	0	0	0	0	0	0	0	0
0	00:00:00	0	0	0	0	0	0	0	0	0
0	00:00:00	0	0	0	0	0	0	0	0	0
0	00:00:00	0	0	0	0	0	0	0	0	0
0	00:00:00	0	0	0	0	0	0	0	0	0
0	00:00:00	0	0	0	0	0	0	0	0	0
0	00:00:00	0	0	0	0	0	0	0	0	0
0	00:00:00	0	0	0	0	0	0	0	0	0
0	00:00:00	0	0	0	0	0	0	0	0	0
0	00:00:00	0	0	0	0	0	0	0	0	0
0	00:00:00	0	0	0	0	0	0	0	0	0
0	00:00:00	0	0	0	0	0	0	0	0	0
0	00:00:00	0	0	0	0	0	0	0	0	0
0	00:00:00	0	0	0	0	0	0	0	0	0
0	00:00:00	0	0	0	0	0	0	0	0	0
0	00:00:00	0	0	0	0	0	0	0	0	0
0	00:00:00	0	0	0	0	0	0	0	0	0
0	00:00:00	0	0	0	0	0	0	0	0	0
0	00:00:00	0	0	0	0	0	0	0	0	0
0	00:00:00	0	0	0	0	0	0	0	0	0
0	00:00:00	0	0	0	0	0	0	0	0	0
0	00:00:00	0	0	0	0	0	0	0	0	0
0	00:00:00	0	0	0	0	0	0	0	0	0
0	00:00:00	0	0	0	0	0	0	0	0	0
0	00:00:00	0	0	0	0	0	0	0	0	0
0	00:00:00	0	0	0	0	0	0	0	0	0
0	00:00:00	0	0	0	0	0	0	0	0	0
0	00:00:00	0	0	0	0	0	0	0	0	0
0	00:00:00	0	0	0	0	0	0	0	0	0
0	00:00:00	0	0	0	0	0	0	0	0	0
0	00:00:00	0	0	0	0	0	0	0	0	0
0	00:00:00	0	0	0	0	0	0	0	0	0
0	00:00:00	0	0	0	0	0	0	0	0	0
0	00:00:00	0	0	0	0	0	0	0	0	0
0	00:00:00	0	0	0	0	0	0	0	0	0
0	00:00:00	0	0	0	0	0	0	0	0	0
0	00:00:00	0	0	0	0	0	0	0	0	0
0	00:00:00	0	0	0	0	0	0	0	0	0
0	00:00:00	0	0	0	0	0	0	0	0	0
0	00:00:00	0	0	0	0	0	0	0	0	0
0	00:00:00	0	0	0	0	0	0	0	0	0
0	00:00:00	0	0	0	0	0	0	0	0	0
0	00:00:00	0	0	0	0	0	0	0	0	0
0	00:00:00	0	0	0	0	0	0	0	0	0
0	00:00:00	0	0	0	0	0	0	0	0	0
0	00:00:00	0	0	0	0	0	0	0	0	0
0	00:00:00	0	0	0	0	0	0	0	0	0
0	00:00:00	0	0	0	0	0	0	0	0	0
0	00:00:00	0	0	0	0	0	0	0	0	0
0	00:00:00	0	0	0	0	0	0	0	0	0
0	00:00:00	0	0	0	0	0	0	0	0	0
0	00:00:00	0	0	0	0	0	0	0	0	0
0	00:00:00	0	0	0	0	0	0	0	0	0
0	00:00:00	0	0	0	0	0	0	0	0	0
0	00:00:00	0	0	0	0	0	0	0	0	0
0	00:00:00	0	0	0	0	0	0	0	0	0
0	00:00:00	0	0	0	0	0	0	0	0	0
0	00:00:00	0	0	0	0	0	0	0	0	0
0	00:00:00	0	0	0	0	0	0	0	0	0
0	00:00:00	0	0	0	0	0	0	0	0	0
0	00:00:00	0	0	0	0	0	0	0	0	0
0	00:00:00	0	0	0	0	0	0	0	0	0
0	00:00:00	0	0	0	0	0	0	0	0	0
0	00:00:00	0	0	0	0	0	0	0	0	0
0	00:00:00	0	0	0	0	0	0	0	0	0
0	00:00:00	0	0	0	0	0	0	0	0	0
0	00:00:00	0	0	0	0	0	0	0	0	0
0	00:00:00	0	0	0	0	0	0	0	0	0
0	00:00:00	0	0	0	0	0	0	0	0	0
0	00:00:00	0	0	0	0	0	0	0	0	0
0	00:00:00	0	0	0	0	0	0	0	0	0
0	00:00:00	0	0	0	0	0	0	0	0	0
0	00:00:00	0	0	0	0	0	0	0	0	0
0	00:00:00	0	0	0	0	0	0	0	0	0
0	00:00:00	0	0	0	0	0	0	0	0	0
0	00:00:00	0	0	0	0	0	0	0	0	0
0	00:00:00	0	0	0	0	0	0	0	0	0
0	00:00:00	0	0	0	0	0	0	0	0	0
0	00:00:00	0	0	0	0	0	0	0	0	0
0	00:00:00	0	0	0	0	0	0	0	0	0
0	00:00:00	0	0	0	0	0	0	0	0	0
0	00:00:00	0	0	0	0	0	0	0	0	0
0	00:00:00	0	0	0	0	0	0	0	0	0
0	00:00:00	0	0	0	0	0	0	0	0	0
0	00:00:00	0	0	0	0	0	0	0	0	0
0	00:00:00	0	0	0	0	0	0	0	0	0
0	00:00:00	0	0	0	0	0	0	0	0	0
0	00:00:00	0	0	0	0	0	0	0	0	0
0	00:00:00	0	0	0	0	0	0	0	0	0
0	00:00:00	0	0	0	0	0	0	0	0	0
0	00:00:00	0	0	0	0	0	0	0	0	0
0	00:00:00	0	0	0	0	0	0	0	0	0
0	00:00:00	0	0	0	0	0	0	0	0	0
0	00:00:00	0	0	0	0	0	0	0	0	0
0	00:00:00	0	0	0	0	0	0	0	0	0
0	00:00:00	0	0	0	0	0	0	0	0	0
0	00:00:00	0	0	0	0	0	0	0	0	0
0	00:00:00	0	0	0	0	0	0	0	0	0
0	00:00:00	0	0	0	0	0	0	0	0	0
0	00:00:00	0	0	0	0	0	0	0	0	0
0	00:00:00	0	0	0	0	0	0	0	0	0
0	00:00:00	0	0	0	0	0	0	0	0	0
0	00:00:00	0	0	0	0	0	0	0	0	0
0	00:00:00	0	0	0	0	0	0	0	0	0
0	00:00:00	0	0	0	0	0	0	0	0	0
0	00:00:00	0	0	0	0	0	0	0	0	0
0	00:00:00	0	0	0	0	0	0	0	0	0
0	00:00:00	0	0	0	0	0	0	0	0	0
0	00:00:00	0	0	0	0	0	0	0	0	0
0	00:00:00	0	0	0	0	0	0	0	0	0
0	00:00:00	0	0	0	0	0	0	0	0	0
0	00:00:00	0	0	0	0	0	0	0	0	0
0	00:00:00	0	0	0	0	0	0	0	0	0
0	00:00:00	0	0	0	0	0	0	0	0	0
0	00:00:00	0	0	0	0	0	0	0	0	0
0	00:00:00	0	0	0	0	0	0	0	0	0
0	00:00:00	0	0	0	0	0	0	0	0	0
0	00:00:00	0	0	0	0	0	0	0	0	0
0	00:00:00	0	0	0	0	0	0	0	0	0
0	00:00:00	0	0	0	0	0	0	0	0	0
0	00:00:00	0	0	0	0	0	0	0	0	0
0	00:00:00	0	0	0	0	0	0	0	0	0
0	00:00:00	0	0	0	0	0	0	0	0	0
0	00:00:00	0	0	0	0	0	0	0	0	0
0	00:00:00	0	0	0	0	0	0	0	0	0
0	00:00:00	0	0	0	0	0	0	0	0	0
0	00:00:00	0	0	0	0	0	0	0	0	0
0	00:00:00	0	0	0	0	0	0	0	0	0
0	00:00:00	0	0	0	0	0	0	0	0	0
0	00:00:00	0	0	0	0	0	0	0	0	0
0	00:00:00	0	0	0	0	0	0	0	0	0
0	00:00:00	0	0	0	0	0	0	0	0	0
0	00:00:00	0	0	0	0	0	0	0	0	0
0	00:00:00	0	0	0	0	0	0	0	0	0
0	00:00:00	0	0	0	0	0	0	0	0	0
0	00:00:00	0	0	0	0	0	0	0	0	0
0	00:00:00	0	0	0	0	0	0	0	0	0
0	00:00:00	0	0	0	0	0	0	0	0	0
0	00:00:00	0	0	0	0	0	0	0	0	0
0	00:00:00	0	0	0	0	0	0	0	0	0
0	00:00:00	0	0	0	0	0	0	0	0	0
0	00:00:00	0	0	0	0	0	0	0	0	0
0	00:00:00	0	0	0	0	0	0	0	0	0
0	00:00:00	0	0	0	0	0	0	0	0	0
0	00:00:00	0	0	0	0	0	0	0	0	0
0	00:00:00	0	0	0	0	0	0	0	0	0
0	00:00:00	0	0	0	0	0	0	0	0	0
0	00:00:00	0	0	0	0	0	0	0	0	0
0	00:00:00	0	0	0	0	0	0	0	0	0
0	00:00:00	0	0	0	0	0	0	0	0	0
0	00:00:00	0	0	0	0	0	0	0	0	0
0	00:00:00	0	0	0	0	0	0	0	0	0
0	00:00:00	0	0	0	0	0	0	0	0	0
0	00:00:00	0	0	0	0	0	0	0	0	0
0	00:00:00	0	0	0	0	0	0	0	0	0
0	00:00:00	0	0	0	0	0	0	0	0	0
0	00:00:00	0	0	0	0	0	0	0	0	0
0	00:00:00	0	0	0	0	0	0	0	0	0
0	00:00:00	0	0	0	0	0	0	0	0	0
0	00:00:00	0	0	0	0	0	0	0	0	0
0	00:00:00	0	0	0	0	0	0	0	0	0
0	00:00:00	0	0	0	0	0	0	0	0	0
0	00:00:00	0	0	0	0	0	0	0	0	0
0	00:00:00	0	0	0	0	0	0	0	0	0
0	00:00:00	0	0	0	0	0	0	0	0	0
0	00:00:00	0	0	0	0	0	0	0	0	0
0	00:00:00	0	0	0	0	0	0	0	0	0
0	00:00:00	0	0	0	0	0	0	0	0	0
0	00:00:00	0	0	0	0	0	0	0	0	0
0	00:00:00	0	0	0	0	0	0	0	0	0
0	00:00:00	0	0	0	0	0	0	0	0	0
0	00:00:00	0	0	0	0	0	0	0	0	0
0	00:00:00	0	0	0	0	0	0	0	0	0
0	00:00:00	0	0	0	0	0	0	0	0	0
0	00:00:00	0	0	0	0	0	0	0	0	0
0	00:00:00	0	0	0	0	0	0	0	0	0
0	00:00:00	0	0	0	0	0	0	0	0	0
0	00:00:00	0	0	0	0	0	0	0	0	0
0	00:00:00	0	0	0	0	0	0	0	0	0
0	00:00:00	0	0	0	0	0	0	0	0	0
0	00:00:00	0	0	0	0	0	0	0	0	0
0	00:00:00	0	0	0	0	0	0	0	0	0
0	00:00:00	0	0	0	0	0	0	0	0	0
0	00:00:00	0	0	0	0	0	0	0	0	0
0	00:00:00	0	0	0	0	0	0	0	0	0
0	00:00:00	0	0	0	0	0	0	0	0	0
0	00:00:00	0	0	0	0	0	0	0	0	0
0	00:00:00	0	0	0	0	0	0	0	0	0
0	00:00:00	0	0	0	0	0	0	0	0	0
0	00:00:00	0	0	0	0	0	0	0	0	0
0	00:00:00	0	0	0	0	0	0	0	0	0
0	00:00:00	0	0	0	0	0	0	0	0	0
0	00:00:00	0	0	0	0	0	0	0	0	0
0	00:00:00	0	0	0	0	0	0	0	0	0
0	00:00:00	0	0	0	0	0	0	0	0	0
0	00:00:00	0	0	0	0	0	0	0	0	0
0	00:00:00	0	0	0	0	0	0	0	0	0
0	00:00:00	0	0	0	0	0	0	0	0	0
0	00:00:00	0	0	0	0	0	0	0	0	0
0	00:00:00	0	0	0	0	0	0	0	0	0
0	00:00:00	0	0	0	0	0	0	0	0	0
0	00:00:00	0	0	0	0	0	0	0	0	0
0	00:00:00	0	0	0	0	0	0	0	0	0
0	00:00:00	0	0	0	0	0	0	0	0	0
0	00:00:00	0	0	0	0	0	0	0	0	0
0	00:00:00	0	0	0	0	0	0	0	0	0
0	00:00:00	0	0	0	0	0	0	0	0	0
0	00:00:00	0	0	0	0	0	0	0	0	0
0	00:00:00	0	0	0	0	0	0	0	0	0
0	00:00:00	0	0	0	0	0	0	0	0	0
0	00:00:00	0	0	0	0	0	0	0	0	0
0	00:00:00	0	0	0	0	0	0	0	0	0
0	00:00:00	0	0	0	0	0	0	0	0	0
0	00:00:00	0	0	0	0	0	0	0	0	0
0	00:00:00	0	0	0	0	0	0	0	0	0
0	00:00:00	0	0	0	0	0	0	0	0	0
0	00:00:00	0	0	0	0	0	0	0	0	0
0	00:00:00	0	0	0	0	0	0	0	0	0
0	00:00:00	0	0	0	0	0	0	0	0	0
0	00:00:00	0	0	0	0	0	0	0	0	0
0	00:00:00	0	0	0	0	0	0	0	0	0
0	00:00:00	0	0	0	0	0	0	0	0	0
0	00:00:00	0	0	0	0	0	0	0	0	0
0	00:00:00	0	0	0	0	0	0	0	0	0
0	00:00:00	0	0	0	0	0	0	0	0	0
0	00:00:00	0	0	0	0	0	0	0	0	0
0	00:00:00	0	0	0	0	0	0	0	0	0
0	00:00:00	0	0	0	0	0	0	0	0	0
0	00:00:00	0	0	0	0	0	0	0	0	0
0	00:00:00	0	0	0	0	0	0	0	0	0
0	00:00:00	0	0	0	0	0	0	0	0	0
0	00:00:00	0	0	0	0	0	0	0	0	0
0	00:00:00	0	0	0	0	0	0	0	0	0
0	00:00:00	0	0	0	0	0	0	0	0	0
0	00:00:00	0	0	0	0	0	0	0	0	0
0	00:00:00	0	0	0	0	0	0	0	0	0
0	00:00:00	0	0	0	0	0	0	0	0	0
0	00:00:00	0	0	0	0	0	0	0	0	0
0	00:00:00	0	0	0	0	0	0	0	0	0
0	00:00:00	0	0	0	0	0	0	0	0	0
0	00:00:00	0	0	0	0	0	0	0	0	0
0	00:00:00	0	0	0	0	0	0	0	0	0
0	00:00:00	0	0	0	0	0	0	0	0	0
0	00:00:00	0	0	0	0	0	0	0	0	0
0	00:00:00	0	0	0	0	0	0	0	0	0
0	00:00:00	0	0	0	0	0	0	0	0	0
0	00:00:00	0	0	0	0	0	0	0	0	0
0	00:00:00	0	0	0	0	0	0	0	0	0
0	00:00:00	0	0	0	0	0	0	0	0	0
0	00:00:00	0	0	0	0	0	0	0	0	0
0	00:00:00	0	0	0	0	0	0	0	0	0
0	00:00:00	0	0	0	0	0	0	0	0	0
0	00:00:00	0	0	0	0	0	0	0	0	0
0	00:00:00	0	0	0	0	0	0	0	0	0
0	00:00:00	0	0	0	0	0	0	0	0	0
0	00:00:00	0	0	0	0	0	0	0	0	0
0	00:00:00	0	0	0	0	0	0	0	0	0
0	00:00:00	0	0	0	0	0	0	0	0	0
0	00:00:00	0	0	0	0	0	0	0	0	0
0	00:00:00	0	0	0	0	0	0	0	0	0
0	00:00:00	0	0	0	0	0	0	0	0	0
0	00:00:00	0	0	0	0	0	0	0	0	0
0	00:00:00	0	0	0	0	0	0	0	0	0
0	00:00:00	0	0	0	0	0	0	0	0	0
0	00:00:00	0	0	0	0	0	0	0	0	0
0	00:00:00	0	0	0	0	0	0	0	0	0
0	00:00:00	0	0	0	0	0	0	0	0	0
0	00:00:00	0	0	0	0	0	0	0	0	0
0	00:00:00	0	0	0	0	0	0	0	0	0
0	00:00:00	0	0	0	0	0	0	0	0	0
0	00:00:00	0	0	0	0	0	0	0	0	0
0	00:00:00	0	0	0	0	0	0	0	0	0
0	00:00:00	0	0	0	0	0	0	0	0	0
0	00:00:00	0	0	0	0	0	0	0	0	0
0	00:00:00	0	0	0	0	0	0	0	0	0
0	00:00:00	0	0	0	0	0	0	0	0	0
0	00:00:00	0	0	0	0	0	0	0	0	0
0	00:00:00	0	0	0	0	0	0	0	0	0
0	00:00:00	0	0	0	0	0	0	0	0	0
0	00:00:00	0	0	0	0	0	0	0	0	0
0	00:00:00	0	0	0	0	0	0	0	0	0
0	00:00:00	0	0	0	0	0	0	0	0	0
0	00:00:00	0	0	0	0	0	0	0	0	0
0	00:00:00	0	0	0	0	0	0	0	0	0
0	00:00:00	0	0	0	0	0	0	0	0	0
0	00:00:00	0	0	0	0	0	0	0	0	0
0	00:00:00	0	0	0	0	0	0	0	0	0
0	00:00:00	0	0	0	0	0	0	0	0	0
0	00:00:00	0	0	0	0	0	0	0	0	0
0	00:00:00	0	0	0	0	0	0	0	0	0
0	00:00:00	0	0	0	0	0	0	0	0	0
0	00:00:00	0	0	0	0	0	0	0	0	0
0	00:00:00	0	0	0	0	0	0	0	0	0
0	00:00:00	0	0	0	0	0	0	0	0	0
0	00:00:00	0	0	0	0	0	0	0	0	0
0	00:00:00	0	0	0	0	0	0	0	0	0
0	00:00:00	0	0	0	0	0	0	0	0	0
0	00:00:00	0	0	0	0	0	0	0	0	0
0	00:00:00	0	0	0	0	0	0	0	0	0
0	00:00:00	0	0	0	0	0	0	0	0	0
0	00:00:00	0	0	0	0	0	0	0	0	0
0	00:00:00	0	0	0	0	0	0	0	0	0
0	00:00:00	0	0	0	0	0	0	0	0	0
0	00:00:00	0	0	0	0	0	0	0	0	0
0	00:00:00	0	0	0	0	0	0	0	0	0
0	00:00:00	0	0	0	0	0	0	0	0	0
0	00:00:00	0	0	0	0	0	0	0	0	0
0	00:00:00	0	0	0	0	0	0	0	0	0
0	00:00:00	0	0	0	0	0	0	0	0	0
0	00:00:00	0	0	0	0	0	0	0	0	0
0	00:00:00	0	0	0	0	0	0	0	0	0
0	00:00:00	0	0	0	0	0	0	0	0	0
0	00:00:00	0	0	0	0	0	0	0	0	0
0	00:00:00	0	0	0	0	0	0	0	0	0
0	00:00:00	0	0	0	0	0	0	0	0	0
0	00:00:00	0	0	0	0	0	0	0	0	0
0	00:00:00	0	0	0	0	0	0	0	0	0
0	00:00:00	0	0	0	0	0	0	0	0	0
0	00:00:00	0	0	0	0	0	0	0	0	0
0	00:00:00	0	0	0	0	0	0	0	0	0
0	00:00:00	0	0	0	0	0	0	0	0	0
0	00:00:00	0	0	0	0	0	0	0	0	0
0	00:00:00	0	0	0	0	0	0	0	0	0
0	00:00:00	0	0	0	0	0	0	0	0	0
0	00:00:00	0	0	0	0	0	0	0	0	0
0	00:00:00	0	0	0	0	0	0	0	0	0
0	00:00:00	0	0	0	0	0	0	0	0	0
0	00:00:00	0	0	0	0	0	0	0	0	0
0	00:00:00	0	0	0	0	0	0	0	0	0
0	00:00:00	0	0	0	0	0	0	0	0	0
0	00:00:00	0	0	0	0	0	0	0	0	0
0	00:00:00	0	0	0	0	0	0	0	0	0
0	00:00:00	0	0	0	0	0	0	0	0	0
0	00:00:00	0	0	0	0	0	0	0	0	0
0	00:00:00	0	0	0	0	0	0	0	0	0
0	00:00:00	0	0	0	0	0	0	0	0	0
0	00:00:00	0	0	0	0	0	0	0	0	0
0	00:00:00	0	0	0	0	0	0	0	0	0
0	00:00:00	0	0	0	0	0	0	0	0	0
0	00:00:00	0	0	0	0	0	0	0	0	0
0	00:00:00	0	0	0	0	0	0	0	0	0
0	00:00:00	0	0	0	0	0	0	0	0	0
0	00:00:00	0	0	0	0	0	0	0	0	0
0	00:00:00	0	0	0	0	0	0	0	0	0
0	00:00:00	0	0	0	0	0	0	0	0	0
0	00:00:00	0	0	0	0	0	0	0	0	0
0	00:00:00	0	0	0	0	0	0	0	0	0
0	00:00:00	0	0	0	0	0	0	0	0	0
0	00:00:00	0	0	0	0	0	0	0	0	0
0	00:00:00	0	0	0	0	0	0	0	0	0
0	00:00:00	0	0	0	0	0	0	0	0	0
0	00:00:00	0	0	0	0	0	0	0	0	0
0	00:00:00	0	0	0	0	0	0	0	0	0
0	00:00:00	0	0	0	0	0	0	0	0	0
0	00:00:00	0	0	0	0	0	0	0	0	0
0	00:00:00	0	0	0	0	0	0	0	0	0
0	00:00:00	0	0	0	0	0	0	0	0	0
0	00:00:00	0	0	0	0	0	0	0	0	0
0	00:00:00	0	0	0	0	0	0	0	0	0
0	00:00:00	0	0	0	0	0	0	0	0	0
0	00:00:00	0	0	0	0	0	0	0	0	0
0	00:00:00	0	0	0	0	0	0	0	0	0
0	00:00:00	0	0	0	0	0	0	0	0	0
0	00:00:00	0	0	0	0	0	0	0	0	0
0	00:00:00	0	0	0	0	0	0	0	0	0
0	00:00:00	0	0	0	0	0	0	0	0	0
0	00:00:00	0	0	0	0	0	0	0	0	0
0	00:00:00	0	0	0	0	0	0	0	0	0
0	00:00:00	0	0	0	0	0	0	0	0	0
0	00:00:00	0	0	0	0	0	0	0	0	0
0	00:00:00	0	0	0	0	0	0	0	0	0
0	00:00:00	0	0	0	0	0	0	0	0	0
0	00:00:00	0	0	0	0	0	0	0	0	0
0	00:00:00	0	0	0	0	0	0	0	0	0
0	00:00:00	0	0	0	0	0	0	0	0	0
0	00:00:00	0	0	0	0	0	0	0	0	0
0	00:00:00	0	0	0	0	0	0	0	0	0
0	00:00:00	0	0	0	0	0	0	0	0	0
0	00:00:00	0	0	0	0	0	0	0	0	0
0	00:00:00	0	0	0	0	0	0	0	0	0
0	00:00:00	0	0	0	0	0	0	0	0	0
0	00:00:00	0	0	0	0	0	0	0	0	0
0	00:00:00	0	0	0	0	0	0	0	0	0
0	00:00:00	0	0	0	0	0	0	0	0	0
0	00:00:00	0	0	0	0	0	0	0	0	0
0	00:00:00	0	0	0	0	0	0	0	0	0
0	00:00:00	0	0	0	0	0	0	0	0	0
0	00:00:00	0	0	0	0	0	0	0	0	0
0	00:00:00	0	0	0	0	0	0	0	0	0
0	00:00:00	0	0	0	0	0	0	0	0	0
0	00:00:00	0	0	0	0	0	0	0	0	0
0	00:00:00	0	0	0	0	0	0	0	0	0
0	00:00:00	0	0	0	0	0	0	0	0	0
0	00:00:00	0	0	0	0	0	0	0	0	0
0	00:00:00	0	0	0	0	0	0	0	0	0
0	00:00:00	0	0	0	0	0	0	0	0	0
0	00:00:00	0	0	0	0	0	0	0	0	0
0	00:00:00	0	0	0	0	0	0	0	0	0
0	00:00:00	0	0	0	0	0	0	0	0	0
0	00:00:00	0	0	0	0	0	0	0	0	0
0	00:00:00	0	0	0	0	0	0	0	0	0
0	00:00:00	0	0	0	0	0	0	0	0	0
0	00:00:00	0	0	0	0	0	0	0	0	0
0	00:00:00	0	0	0	0	0	0	0	0	0
0	00:00:00	0	0	0	0	0	0	0	0	0
0	00:00:00	0	0	0	0	0	0	0	0	0
0	00:00:00	0	0	0	0	0	0	0	0	0
0	00:00:00	0	0	0	0	0	0	0	0	0
0	00:00:00	0	0	0	0	0	0	0	0	0
0	00:00:00	0	0	0	0	0	0	0	0	0
0	00:00:00	0	0	0	0	0	0	0	0	0
0	00:00:00	0	0	0	0	0	0	0	0	0
0	00:00:00	0	0	0	0	0	0	0	0	0
0	00:00:00	0	0	0	0	0	0	0	0	0
0	00:00:00	0	0	0	0	0	0	0	0	0
0	00:00:00	0	0	0	0	0	0	0	0	0
0	00:00:00	0	0	0	0	0	0	0	0	0
0	00:00:00	0	0	0	0	0	0	0	0	0
0	00:00:00	0	0	0	0	0	0	0	0	0
0	00:00:00	0	0	0	0	0	0	0	0	0
0	00:00:00	0	0	0	0	0	0	0	0	0
0	00:00:00	0	0	0	0	0	0	0	0	0
0	00:00:00	0	0	0	0	0	0	0	0	0
0	00:00:00	0	0	0	0	0	0	0	0	0
0	00:00:00	0	0	0	0	0	0	0	0	0
0	00:00:00	0	0	0	0	0	0	0	0	0
0	00:00:00	0	0	0	0	0	0	0	0	0
0	00:00:00	0	0	0	0	0	0	0	0	0
0	00:00:00	0	0	0	0	0	0	0	0	0
0	00:00:00	0	0	0	0	0	0	0	0	0
0	00:00:00	0	0	0	0	0	0	0	0	0
0	00:00:00	0	0	0	0	0	0	0	0	0
0	00:00:00	0	0	0	0	0	0	0	0	0
0	00:00:00	0	0	0	0	0	0	0	0	0
0	00:00:00	0	0	0	0	0	0	0	0	0
0	00:00:00	0	0	0	0	0	0	0	0	0
0	00:00:00	0	0	0	0	0	0	0	0	0
0	00:00:00	0	0	0	0	0	0	0	0	0
0	00:00:00	0	0	0	0	0	0	0	0	0
0	00:00:00	0	0	0	0	0	0	0	0	0
0	00:00:00	0	0	0	0	0	0	0	0	0
0	00:00:00	0	0	0	0	0	0	0	0	0
0	00:00:00	0	0	0	0	0	0	0	0	0
0	00:00:00	0	0	0	0	0	0	0	0	0
0	00:00:00	0	0	0	0	0	0	0	0	0
0	00:00:00	0	0	0	0	0	0	0	0	0
0	00:00:00	0	0	0	0	0	0	0	0	0
0	00:00:00	0	0	0	0	0	0	0	0	0
0	00:00:00	0	0	0	0	0	0	0	0	0
0	00:00:00	0	0	0	0	0	0	0	0	0
0	00:00:00	0	0	0	0	0	0	0	0	0
0	00:00:00	0	0	0	0	0	0	0	0	0
0	00:00:00	0	0	0	0	0	0	0	0	0
0	00:00:00	0	0	0	0	0	0	0	0	0
0	00:00:00	0	0	0	0	0	0	0	0	0
0	00:00:00	0	0	0	0	0	0	0	0	0
0	00:00:00	0	0	0	0	0	0	0	0	0
0	00:00:00	0	0	0	0	0	0	0	0	0
0	00:00:00	0	0	0	0	0	0	0	0	0
0	00:00:00	0	0	0	0	0	0	0	0	0
0	00:00:00	0	0	0	0	0	0	0	0	0
0	00:00:00	0	0	0	0	0	0	0	0	0
0	00:00:00	0	0	0	0	0	0	0	0	0
0	00:00:00	0	0	0	0	0	0	0	0	0
0	00:00:00	0	0	0	0	0	0	0	0	0
0	00:00:00	0	0	0	0	0	0	0	0	0
0	00:00:00	0	0	0	0	0	0	0	0	0
0	00:00:00	0	0	0	0	0	0	0	0	0
0	00:00:00	0	0	0	0	0	0	0	0	0
0	00:00:00	0	0	0	0	0	0	0	0	0
0	00:00:00	0	0	0	0	0	0	0	0	0
0	00:00:00	0	0	0	0	0	0	0	0	0
0	00:00:00	0	0	0	0	0	0	0	0	0
0	00:00:00	0	0	0	0	0	0	0	0	0
0	00:00:00	0	0	0	0	0	0	0	0	0
0	00:00:00	0	0	0	0	0	0	0	0	0
0	00:00:00	0	0	0	0	0	0	0	0	0
0	00:00:00	0	0	0	0	0	0	0	0	0
0	00:00:00	0	0	0	0	0	0	0	0	0
0	00:00:00	0	0	0	0	0	0	0	0	0
0	00:00:00	0	0	0	0	0	0	0	0	0
0	00:00:00	0	0	0	0	0	0	0	0	0
0	00:00:00	0	0	0	0	0	0	0	0	0
0	00:00:00	0	0	0	0	0	0	0	0	0
0	00:00:00	0	0	0	0	0	0	0	0	0
0	00:00:00	0	0	0	0	0	0	0	0	0
0	00:00:00	0	0	0	0	0	0	0	0	0
0	00:00:00	0	0	0	0	0	0	0	0	0
0	00:00:00	0	0	0	0	0	0	0	0	0
0	00:00:00	0	0	0	0	0	0	0	0	0
0	00:00:00	0	0	0	0	0	0	0	0	0
0	00:00:00	0	0	0	0	0	0	0	0	0
0	00:00:00	0	0	0	0	0	0	0	0	0
0	00:00:00	0	0	0	0	0	0	0	0	0
0	00:00:00	0	0	0	0	0	0	0	0	0
0	00:00:00	0	0	0	0	0	0	0	0	0
0	00:00:00	0	0	0	0	0	0	0	0	0
0	00:00:00	0	0	0	0	0	0	0	0	0
0	00:00:00	0	0	0	0	0	0	0	0	0
0	00:00:00	0	0	0	0	0	0	0	0	0
0	00:00:00	0	0	0	0	0	0	0	0	0
0	00:00:00	0	0	0	0	0	0	0	0	0
0	00:00:00	0	0	0	0	0	0	0	0	0
0	00:00:00	0	0	0	0	0	0	0	0	0
0	00:00:00	0	0	0	0	0	0	0	0	0
0	00:00:00	0	0	0	0	0	0	0	0	0
0	00:00:00	0	0	0	0	0	0	0	0	0
0	00:00:00	0	0	0	0	0	0	0	0	0
0	00:00:00	0	0	0	0	0	0	0	0	0
0	00:00:00	0	0	0	0	0	0	0	0	0
0	00:00:00	0	0	0	0	0	0	0	0	0
0	00:00:00	0	0	0	0	0	0	0	0	0
0	00:00:00	0	0	0	0	0	0	0	0	0
0	00:00:00	0	0	0	0	0	0	0	0	0
0	00:00:00	0	0	0	0	0	0	0	0	0
0	00:00:00	0	0	0	0	0	0	0	0	0
0	00:00:00	0	0	0	0	0	0	0	0	0
0	00:00:00	0	0	0	0	0	0	0	0	0
0	00:00:00	0	0	0	0	0	0	0	0	0
0	00:00:00	0	0	0	0	0	0	0	0	0
0	00:00:00	0	0	0	0	0	0	0	0	0
0	00:00:00	0	0	0	0	0	0	0	0	0
0	00:00:00	0	0	0	0	0	0	0	0	0
0	00:00:00	0	0	0	0	0	0	0	0	0
0	00:00:00	0	0	0	0	0	0	0	0	0
0	00:00:00	0	0	0	0	0	0	0	0	0
0	00:00:00	0	0	0	0	0	0	0	0	0
0	00:00:00	0	0	0	0	0	0	0	0	0
0	00:00:00	0	0	0	0	0	0	0	0	0
0	00:00:00	0	0	0	0	0	0	0	0	0
0	00:00:00	0	0	0	0	0	0	0	0	0
0	00:00:00	0	0	0	0	0	0	0	0	0
0	00:00:00	0	0	0	0	0	0	0	0	0
0	00:00:00	0	0	0	0	0	0	0	0	0
0	00:00:00	0	0	0	0	0	0	0	0	0
0	00:00:00	0	0	0	0	0	0	0	0	0
0	00:00:00	0	0	0	0	0	0	0	0	0
0	00:00:00	0	0	0	0	0	0	0	0	0
0	00:00:00	0	0	0	0	0	0	0	0	0
0	00:00:00	0	0	0	0	0	0	0	0	0
0	00:00:00	0	0	0	0	0	0	0	0	0
0	00:00:00	0	0	0	0	0	0	0	0	0
0	00:00:00	0	0	0	0	0	0	0	0	0
0	00:00:00	0	0	0	0	0	0	0	0	0
0	00:00:00	0	0	0	0	0	0	0	0	0
0	00:00:00	0	0	0	0	0	0	0	0	0
0	00:00:00	0	0	0	0	0	0	0	0	0
0	00:00:00	0	0	0	0	0	0	0	0	0
0	00:00:00	0	0	0	0	0	0	0	0	0
0	00:00:00	0	0	0	0	0	0	0	0	0
0	00:00:00	0	0	0	0	0	0	0	0	0
0	00:00:00	0	0	0	0	0	0	0	0	0
0	00:00:00	0	0	0	0	0	0	0	0	0
0	00:00:00	0	0	0	0	0	0	0	0	0
0	00:00:00	0	0	0	0	0	0	0	0	0
0	00:00:00	0	0	0	0	0	0	0	0	0
0	00:00:00	0	0	0	0	0	0	0	0	0
0	00:00:00	0	0	0	0	0	0	0	0	0
0	00:00:00	0	0	0	0	0	0	0	0	0
0	00:00:00	0	0	0	0	0	0	0	0	0
0	00:00:00	0	0	0	0	0	0	0	0	0
0	00:00:00	0	0	0	0	0	0	0	0	0
0	00:00:00	0	0	0	0	0	0	0	0	0
0	00:00:00	0	0	0	0	0	0	0	0	0
0	00:00:00	0	0	0	0	0	0	0	0	0
0	00:00:00	0	0	0	0	0	0	0	0	0
0	00:00:00	0	0	0	0	0	0	0	0	0
0	00:00:00	0	0	0	0	0	0	0	0	0
0	00:00:00	0	0	0	0	0	0	0	0	0
0	00:00:00	0	0	0	0	0	0	0	0	0
0	00:00:00	0	0	0	0	0	0	0	0	0
0	00:00:00	0	0	0	0	0	0	0	0	0
0	00:00:00	0	0	0	0	0	0	0	0	0
0	00:00:00	0	0	0	0	0	0	0	0	0
0	00:00:00	0	0	0	0	0	0	0	0	0
0	00:00:00	0	0	0	0	0	0	0	0	0
0	00:00:00	0	0	0	0	0	0	0	0	0
0	00:00:00	0	0	0	0	0	0	0	0	0
0	00:00:00	0	0	0	0	0	0	0	0	0
0	00:00:00	0	0	0	0	0	0	0	0	0
0	00:00:00	0	0	0	0	0	0	0	0	0
0	00:00:00	0	0	0	0	0	0	0	0	0
0	00:00:00	0	0	0	0	0	0	0	0	0
0	00:00:00	0	0	0	0	0	0	0	0	0
0	00:00:00	0	0	0	0	0	0	0	0	0
0	00:00:00	0	0	0	0	0	0	0	0	0
0	00:00:00	0	0	0	0	0	0	0	0	0
0	00:00:00	0	0	0	0	0	0	0	0	0
0	00:00:00	0	0	0	0	0	0	0	0	0
0	00:00:00	0	0	0	0	0	0	0	0	0
0	00:00:00	0	0	0	0	0	0	0	0	0
0	00:00:00	0	0	0	0	0	0	0	0	0
0	00:00:00	0	0	0	0	0	0	0	0	0
0	00:00:00	0	0	0	0	0	0	0	0	0
0	00:00:00	0	0	0	0	0	0	0	0	0
0	00:00:00	0	0	0	0	0	0	0	0	0
0	00:00:00	0	0	0	0	0	0	0	0	0
0	00:00:00	0	0	0	0	0	0	0	0	0
0	00:00:00	0	0	0	0	0	0	0	0	0
0	00:00:00	0	0	0	0	0	0	0	0	0
0	00:00:00	0	0	0	0	0	0	0	0	0
0	00:00:00	0	0	0	0	0	0	0	0	0
0	00:00:00	0	0	0	0	0	0	0	0	0
0	00:00:00	0	0	0	0	0	0	0	0	0
0	00:00:00	0	0	0	0	0	0	0	0	0
0	00:00:00	0	0	0	0	0	0	0	0	0
0	00:00:00	0	0	0	0	0	0	0	0	0
0	00:00:00	0	0	0	0	0	0	0	0	0
0	00:00:00	0	0	0	0	0	0	0	0	0
0	00:00:00	0	0	0	0	0	0	0	0	0
0	00:00:00	0	0	0	0	0	0	0	0	0
0	00:00:00	0	0	0	0	0	0	0	0	0
0	00:00:00	0	0	0	0	0	0	0	0	0
0	00:00:00	0	0	0	0	0	0	0	0	0
0	00:00:00	0	0	0	0	0	0	0	0	0
0	00:00:00	0	0	0	0	0	0	0	0	0
0	00:00:00	0	0	0	0	0	0	0	0	0
0	00:00:00	0	0	0	0	0	0	0	0	0
0	00:00:00	0	0	0	0	0	0	0	0	0
0	00:00:00	0	0	0	0	0	0	0	0	0
0	00:00:00	0	0	0	0	0	0	0	0	0
0	00:00:00	0	0	0	0	0	0	0	0	0
0	00:00:00	0	0	0	0	0	0	0	0	0
0	00:00:00	0	0	0	0	0	0	0	0	0
0	00:00:00	0	0	0	0	0	0	0	0	0
0	00:00:00	0	0	0	0	0	0	0	0	0
0	00:00:00	0	0	0	0	0	0	0	0	0
0	00:00:00	0	0	0	0	0	0	0	0	0
0	00:00:00	0	0	0	0	0	0	0	0	0
0	00:00:00	0	0	0	0	0	0	0	0	0
0	00:00:00	0	0	0	0	0	0	0	0	0
0	00:00:00	0	0	0	0	0	0	0	0	0
0	00:00:00	0	0	0	0	0	0	0	0	0
0	00:00:00	0	0	0	0	0	0	0	0	0
0	00:00:00	0	0	0	0	0	0	0	0	0
0	00:00:00	0	0	0	0	0	0	0	0	0
0	00:00:00	0	0	0	0	0	0	0	0	0
0	00:00:00	0	0	0	0	0	0	0	0	0
0	00:00:00	0	0	0	0	0	0	0	0	0
0	00:00:00	0	0	0	0	0	0	0	0	0
0	00:00:00	0	0	0	0	0	0	0	0	0
0	00:00:00	0	0	0	0	0	0	0	0	0
0	00:00:00	0	0	0	0	0	0	0	0	0
0	00:00:00	0	0	0	0	0	0	0	0	0
0	00:00:00	0	0	0	0	0	0	0	0	0
0	00:00:00	0	0	0	0	0	0	0	0	0
0	00:00:00	0	0	0	0	0	0	0	0	0
0	00:00:00	0	0	0	0	0	0	0	0	0
0	00:00:00	0	0	0	0	0	0	0	0	0
0	00:00:00	0	0	0	0	0	0	0	0	0
0	00:00:00	0	0	0	0	0	0	0	0	0
0	00:00:00	0	0	0	0	0	0	0	0	0
0	00:00:00	0	0	0	0	0	0	0	0	0
0	00:00:00	0	0	0	0	0	0	0	0	0
0	00:00:00	0	0	0	0	0	0	0	0	0
0	00:00:00	0	0	0	0	0	0	0	0	0
0	00:00:00	0	0	0	0	0	0	0	0	0
0	00:00:00	0	0	0	0	0	0	0	0	0
0	00:00:00	0	0	0	0	0	0	0	0	0
0	00:00:00	0	0	0	0	0	0	0	0	0
0	00:00:00	0	0	0	0	0	0	0	0	0
0	00:00:00	0	0	0	0	0	0	0	0	0
0	00:00:00	0	0	0	0	0	0	0	0	0
0	00:00:00	0	0	0	0	0	0	0	0	0
0	00:00:00	0	0	0	0	0	0	0	0	0
0	00:00:00	0	0	0	0	0	0	0	0	0
0	00:00:00	0	0	0	0	0	0	0	0	0
0	00:00:00	0	0	0	0	0	0	0	0	0
0	00:00:00	0	0	0	0	0	0	0	0	0
0	00:00:00	0	0	0	0	0	0	0	0	0
0	00:00:00	0	0	0	0	0	0	0	0	0
0	00:00:00	0	0	0	0	0	0	0	0	0
0	00:00:00	0	0	0	0	0	0	0	0	0
0	00:00:00	0	0	0	0	0	0	0	0	0
0	00:00:00	0	0	0	0	0	0	0	0	0
0	00:00:00	0	0	0	0	0	0	0	0	0
0	00:00:00	0	0	0	0	0	0	0	0	0
0	00:00:00	0	0	0	0	0	0	0	0	0
0	00:00:00	0	0	0	0	0	0	0	0	0
0	00:00:00	0	0	0	0	0	0	0	0	0
0	00:00:00	0	0	0	0	0	0	0	0	0
0	00:00:00	0	0	0	0	0	0	0	0	0
0	00:00:00	0	0	0	0	0	0	0	0	0
0	00:00:00	0	0	0	0	0	0	0	0	0
0	00:00:00	0	0	0	0	0	0	0	0	0
0	00:00:00	0	0	0	0	0	0	0	0	0
0	00:00:00	0	0	0	0	0	0	0	0	0
0	00:00:00	0	0	0	0	0	0	0	0	0
0	00:00:00	0	0	0	0	0	0	0	0	0
0	00:00:00	0	0	0	0	0	0	0	0	0
0	00:00:00	0	0	0	0	0	0	0	0	0
0	00:00:00	0	0	0	0	0	0	0	0	0
0	00:00:00	0	0	0	0	0	0	0	0	0
0	00:00:00	0	0	0	0	0	0	0	0	0
0	00:00:00	0	0	0	0	0	0	0	0	0
0	00:00:00	0	0	0	0	0	0	0	0	0
0	00:00:00	0	0	0	0	0	0	0	0	0
0	00:00:00	0	0	0	0	0	0	0	0	0
0	00:00:00	0	0	0	0	0	0	0	0	0
0	00:00:00	0	0	0	0	0	0	0	0	0
0	00:00:00	0	0	0	0	0	0	0	0	0
0	00:00:00	0	0	0	0	0	0	0	0	0
0	00:00:00	0	0	0	0	0	0	0	0	0
0	00:00:00	0	0	0	0	0	0	0	0	0
0	00:00:00	0	0	0	0	0	0	0	0	0
0	00:00:00	0	0	0	0	0	0	0	0	0

## Sheet: Results
Implicit Decision Analysis Template
JAA - 09.15.15
Expt #	Date	ChooseA.ACC	AvoidB.ACC	All.ACC	#TrainTrails	#TestTrials
28041	2015-01-07	0.75	1	0.866667	360	60
Row Labels	Sum of Test.ACC		Average of Test.RT	Column Labels				Row Labels	Count of TrialType
AC	3		Row Labels	0	1	Grand Total		Trainb	360
AD	4		AC	499	725.667	669		Test	60
AE	1		AD		520.75	520.75		Grand Total	420
AF	4		AE	698.667	603	674.75
BC	4		AF		674.5	674.5
BD	4		BC		601	601
BE	4		BD		647.75	647.75
BF	4		BE		538.75	538.75
Grand Total	28		BF		619.75	619.75
			Grand Total	648.75	613.929	618.281
Row Labels	Sum of Test.ACC		Average of Test.RT	Column Labels
AB	4		Row Labels	0	1	Grand Total
AC	3		AB		621.5	621.5
AD	4		AC	499	725.667	669
AE	1		AD		520.75	520.75
AF	4		AE	698.667	603	674.75
BC	4		AF		674.5	674.5
BD	4		BC		601	601
BE	4		BD		647.75	647.75
BF	4		BE		538.75	538.75
CD	4		BF		619.75	619.75
CE	1		CD		557.25	557.25
CF	4		CE	667.667	485	622
DE	4		CF		680	680
DF	3		DE		522.75	522.75
EF	4		DF	1791	1023	1215
Grand Total	52		EF		511	511
			Grand Total	798.625	621.423	645.05
