# Supplementary material for: Human performance across decision making, selective attention, and working memory tasks: Experimental data and computer simulations
Source: Data Brief. 2018 Feb 21;17:907–14. doi: 10.1016/j.dib.2018.01.056 (PMC5988376; doi:10.1016/j.dib.2018.01.056)
Supplement: Supplementary file 2 — Supplementary material [file mmc2.zip › DataInBrief/data/PSS/analyzed/ImplicitDecision_28048.xlsx]

## Sheet: Instructions
Implicit Decision Analysis Template Instructions
Note: This template can only analyze 1 subject at a time!
Step 1:	Copy data from .edat file
Step 2:	Paste data in cell A1 of the 'RAW' tab
Step 3:	Press 'ctrl+d'
Step 4:	Paste results in Implicit Decision Analysis Summary file
Step 5:	Save data as 'ImplicitDecision_<Expt#>.xlsx
Step 6:	Close Implicit Decision Analysis Template (do NOT analyze another subject!)

## Sheet: RAW
ExperimentName	Subject	Session	Clock.Information	Display.RefreshRate	Group[Session]	RandomSeed	SessionDate	SessionTime	SessionTimeUtc	Block	acc	ansr1	ansr10	ansr11	ansr12	ansr13	ansr14	ansr15	ansr16	ansr2	ansr3	ansr4	ansr5	ansr6	ansr7	ansr8	ansr9	BeginInstruction	BeginInstruction.Cycle	BeginInstruction.Sample	CorrectAnswer	Group[Block]	incorrect	PracticeSegment	PracticeSegment.Cycle	PracticeSegment.Sample	Procedure	RestbeforeTest	RestbeforeTest.Cycle	RestbeforeTest.Sample	Running	SetStims	SetStims.Cycle	SetStims.Sample	Stimuli	Stimulus	StimulusPresentation1.ACC	StimulusPresentation1.CRESP	StimulusPresentation1.RESP
Implicit Decision	28048	1	<?xml version="1.0"?>\n<Clock xmlns:dt="urn:schemas-microsoft-com:datatypes"><Description dt:dt="string">E-Prime Primary Realtime Clock</Description><StartTime><Timestamp dt:dt="int">0</Timestamp><DateUtc dt:dt="string">2015-01-08T00:10:36Z</DateUtc></StartTime><FrequencyChanges><FrequencyChange><Frequency dt:dt="r8">2857451</Frequency><Timestamp dt:dt="r8">1247876528139</Timestamp><Current dt:dt…	60.001	1	-1958386694	2015-01-07	16:10:36		1	1	1	?	?	?	?	?	?	?	?	?	?	?	?	?	?	?	NULL	NULL	NULL	NULL	AB	0	1	1	1	Practiceb	NULL	NULL	NULL	PracticeSegment	NULL	NULL	NULL	1 z	1 z	NULL	NULL	NULL
Implicit Decision	28048	1	<?xml version="1.0"?>\n<Clock xmlns:dt="urn:schemas-microsoft-com:datatypes"><Description dt:dt="string">E-Prime Primary Realtime Clock</Description><StartTime><Timestamp dt:dt="int">0</Timestamp><DateUtc dt:dt="string">2015-01-08T00:10:36Z</DateUtc></StartTime><FrequencyChanges><FrequencyChange><Frequency dt:dt="r8">2857451</Frequency><Timestamp dt:dt="r8">1247876528139</Timestamp><Current dt:dt…	60.001	1	-1958386694	2015-01-07	16:10:36		2	1	0	?	?	?	?	?	?	?	?	?	?	?	?	?	?	?	NULL	NULL	NULL	NULL	AB	1	1	2	2	Practiceb	NULL	NULL	NULL	PracticeSegment	NULL	NULL	NULL	z 1	z 1	NULL	NULL	NULL
Implicit Decision	28048	1	<?xml version="1.0"?>\n<Clock xmlns:dt="urn:schemas-microsoft-com:datatypes"><Description dt:dt="string">E-Prime Primary Realtime Clock</Description><StartTime><Timestamp dt:dt="int">0</Timestamp><DateUtc dt:dt="string">2015-01-08T00:10:36Z</DateUtc></StartTime><FrequencyChanges><FrequencyChange><Frequency dt:dt="r8">2857451</Frequency><Timestamp dt:dt="r8">1247876528139</Timestamp><Current dt:dt…	60.001	1	-1958386694	2015-01-07	16:10:36		3	1	1	?	?	?	?	?	?	?	?	?	?	?	?	?	?	?	NULL	NULL	NULL	NULL	AB	0	1	3	3	Practiceb	NULL	NULL	NULL	PracticeSegment	NULL	NULL	NULL	1 z	1 z	NULL	NULL	NULL
Implicit Decision	28048	1	<?xml version="1.0"?>\n<Clock xmlns:dt="urn:schemas-microsoft-com:datatypes"><Description dt:dt="string">E-Prime Primary Realtime Clock</Description><StartTime><Timestamp dt:dt="int">0</Timestamp><DateUtc dt:dt="string">2015-01-08T00:10:36Z</DateUtc></StartTime><FrequencyChanges><FrequencyChange><Frequency dt:dt="r8">2857451</Frequency><Timestamp dt:dt="r8">1247876528139</Timestamp><Current dt:dt…	60.001	1	-1958386694	2015-01-07	16:10:36		4	1	0	?	?	?	?	?	?	?	?	?	?	?	?	?	?	?	NULL	NULL	NULL	NULL	AB	1	1	4	4	Practiceb	NULL	NULL	NULL	PracticeSegment	NULL	NULL	NULL	z 1	z 1	NULL	NULL	NULL
Implicit Decision	28048	1	<?xml version="1.0"?>\n<Clock xmlns:dt="urn:schemas-microsoft-com:datatypes"><Description dt:dt="string">E-Prime Primary Realtime Clock</Description><StartTime><Timestamp dt:dt="int">0</Timestamp><DateUtc dt:dt="string">2015-01-08T00:10:36Z</DateUtc></StartTime><FrequencyChanges><FrequencyChange><Frequency dt:dt="r8">2857451</Frequency><Timestamp dt:dt="r8">1247876528139</Timestamp><Current dt:dt…	60.001	1	-1958386694	2015-01-07	16:10:36		5	1	0	?	?	?	?	?	?	?	?	?	?	?	?	?	?	?	NULL	NULL	NULL	NULL	AB	1	1	5	5	Practiceb	NULL	NULL	NULL	PracticeSegment	NULL	NULL	NULL	z 1	z 1	NULL	NULL	NULL
Implicit Decision	28048	1	<?xml version="1.0"?>\n<Clock xmlns:dt="urn:schemas-microsoft-com:datatypes"><Description dt:dt="string">E-Prime Primary Realtime Clock</Description><StartTime><Timestamp dt:dt="int">0</Timestamp><DateUtc dt:dt="string">2015-01-08T00:10:36Z</DateUtc></StartTime><FrequencyChanges><FrequencyChange><Frequency dt:dt="r8">2857451</Frequency><Timestamp dt:dt="r8">1247876528139</Timestamp><Current dt:dt…	60.001	1	-1958386694	2015-01-07	16:10:36		6	1	1	?	?	?	?	?	?	?	?	?	?	?	?	?	?	?	NULL	NULL	NULL	NULL	AB	0	1	6	6	Practiceb	NULL	NULL	NULL	PracticeSegment	NULL	NULL	NULL	1 z	1 z	NULL	NULL	NULL
Implicit Decision	28048	1	<?xml version="1.0"?>\n<Clock xmlns:dt="urn:schemas-microsoft-com:datatypes"><Description dt:dt="string">E-Prime Primary Realtime Clock</Description><StartTime><Timestamp dt:dt="int">0</Timestamp><DateUtc dt:dt="string">2015-01-08T00:10:36Z</DateUtc></StartTime><FrequencyChanges><FrequencyChange><Frequency dt:dt="r8">2857451</Frequency><Timestamp dt:dt="r8">1247876528139</Timestamp><Current dt:dt…	60.001	1	-1958386694	2015-01-07	16:10:36		7	NULL	NULL	NULL	NULL	NULL	NULL	NULL	NULL	NULL	NULL	NULL	NULL	NULL	NULL	NULL	NULL	NULL	NULL	NULL	NULL	NULL	1	NULL	NULL	NULL	NULL	BlocProc2	NULL	NULL	NULL	SetStims	1	2	1	NULL	NULL	NULL	NULL	NULL
Implicit Decision	28048	1	<?xml version="1.0"?>\n<Clock xmlns:dt="urn:schemas-microsoft-com:datatypes"><Description dt:dt="string">E-Prime Primary Realtime Clock</Description><StartTime><Timestamp dt:dt="int">0</Timestamp><DateUtc dt:dt="string">2015-01-08T00:10:36Z</DateUtc></StartTime><FrequencyChanges><FrequencyChange><Frequency dt:dt="r8">2857451</Frequency><Timestamp dt:dt="r8">1247876528139</Timestamp><Current dt:dt…	60.001	1	-1958386694	2015-01-07	16:10:36		8	NULL	NULL	NULL	NULL	NULL	NULL	NULL	NULL	NULL	NULL	NULL	NULL	NULL	NULL	NULL	NULL	NULL	1	1	1	NULL	1	NULL	NULL	NULL	NULL	BlocProc	NULL	NULL	NULL	BeginInstruction	NULL	NULL	NULL	NULL	NULL	NULL	NULL	NULL
Implicit Decision	28048	1	<?xml version="1.0"?>\n<Clock xmlns:dt="urn:schemas-microsoft-com:datatypes"><Description dt:dt="string">E-Prime Primary Realtime Clock</Description><StartTime><Timestamp dt:dt="int">0</Timestamp><DateUtc dt:dt="string">2015-01-08T00:10:36Z</DateUtc></StartTime><FrequencyChanges><FrequencyChange><Frequency dt:dt="r8">2857451</Frequency><Timestamp dt:dt="r8">1247876528139</Timestamp><Current dt:dt…	60.001	1	-1958386694	2015-01-07	16:10:36		9	NULL	NULL	NULL	NULL	NULL	NULL	NULL	NULL	NULL	NULL	NULL	NULL	NULL	NULL	NULL	NULL	NULL	NULL	NULL	NULL	NULL	1	NULL	NULL	NULL	NULL	BlocProc1	NULL	NULL	NULL	TrainInstructions	NULL	NULL	NULL	NULL	NULL	NULL	NULL	NULL
Implicit Decision	28048	1	<?xml version="1.0"?>\n<Clock xmlns:dt="urn:schemas-microsoft-com:datatypes"><Description dt:dt="string">E-Prime Primary Realtime Clock</Description><StartTime><Timestamp dt:dt="int">0</Timestamp><DateUtc dt:dt="string">2015-01-08T00:10:36Z</DateUtc></StartTime><FrequencyChanges><FrequencyChange><Frequency dt:dt="r8">2857451</Frequency><Timestamp dt:dt="r8">1247876528139</Timestamp><Current dt:dt…	60.001	1	-1958386694	2015-01-07	16:10:36		10	0	0	?	?	?	?	?	?	?	?	?	?	?	?	?	?	?	NULL	NULL	NULL	NULL	AB	1	NULL	NULL	NULL	Trainb	NULL	NULL	NULL	TrainInterleaved	NULL	NULL	NULL	c s	c s	0	0	1
Implicit Decision	28048	1	<?xml version="1.0"?>\n<Clock xmlns:dt="urn:schemas-microsoft-com:datatypes"><Description dt:dt="string">E-Prime Primary Realtime Clock</Description><StartTime><Timestamp dt:dt="int">0</Timestamp><DateUtc dt:dt="string">2015-01-08T00:10:36Z</DateUtc></StartTime><FrequencyChanges><FrequencyChange><Frequency dt:dt="r8">2857451</Frequency><Timestamp dt:dt="r8">1247876528139</Timestamp><Current dt:dt…	60.001	1	-1958386694	2015-01-07	16:10:36		11	0	1	?	?	?	?	?	?	?	?	?	?	?	?	?	?	?	NULL	NULL	NULL	NULL	CD	0	NULL	NULL	NULL	Trainb	NULL	NULL	NULL	TrainInterleaved	NULL	NULL	NULL	7 k	7 k	0	1	0
Implicit Decision	28048	1	<?xml version="1.0"?>\n<Clock xmlns:dt="urn:schemas-microsoft-com:datatypes"><Description dt:dt="string">E-Prime Primary Realtime Clock</Description><StartTime><Timestamp dt:dt="int">0</Timestamp><DateUtc dt:dt="string">2015-01-08T00:10:36Z</DateUtc></StartTime><FrequencyChanges><FrequencyChange><Frequency dt:dt="r8">2857451</Frequency><Timestamp dt:dt="r8">1247876528139</Timestamp><Current dt:dt…	60.001	1	-1958386694	2015-01-07	16:10:36		12	1	1	?	?	?	?	?	?	?	?	?	?	?	?	?	?	?	NULL	NULL	NULL	NULL	EF	0	NULL	NULL	NULL	Trainb	NULL	NULL	NULL	TrainInterleaved	NULL	NULL	NULL	0 r	0 r	1	1	1
Implicit Decision	28048	1	<?xml version="1.0"?>\n<Clock xmlns:dt="urn:schemas-microsoft-com:datatypes"><Description dt:dt="string">E-Prime Primary Realtime Clock</Description><StartTime><Timestamp dt:dt="int">0</Timestamp><DateUtc dt:dt="string">2015-01-08T00:10:36Z</DateUtc></StartTime><FrequencyChanges><FrequencyChange><Frequency dt:dt="r8">2857451</Frequency><Timestamp dt:dt="r8">1247876528139</Timestamp><Current dt:dt…	60.001	1	-1958386694	2015-01-07	16:10:36		13	1	0	?	?	?	?	?	?	?	?	?	?	?	?	?	?	?	NULL	NULL	NULL	NULL	CD	1	NULL	NULL	NULL	Trainb	NULL	NULL	NULL	TrainInterleaved	NULL	NULL	NULL	k 7	k 7	1	0	0
Implicit Decision	28048	1	<?xml version="1.0"?>\n<Clock xmlns:dt="urn:schemas-microsoft-com:datatypes"><Description dt:dt="string">E-Prime Primary Realtime Clock</Description><StartTime><Timestamp dt:dt="int">0</Timestamp><DateUtc dt:dt="string">2015-01-08T00:10:36Z</DateUtc></StartTime><FrequencyChanges><FrequencyChange><Frequency dt:dt="r8">2857451</Frequency><Timestamp dt:dt="r8">1247876528139</Timestamp><Current dt:dt…	60.001	1	-1958386694	2015-01-07	16:10:36		14	1	0	?	?	?	?	?	?	?	?	?	?	?	?	?	?	?	NULL	NULL	NULL	NULL	EF	1	NULL	NULL	NULL	Trainb	NULL	NULL	NULL	TrainInterleaved	NULL	NULL	NULL	r 0	r 0	1	0	0
Implicit Decision	28048	1	<?xml version="1.0"?>\n<Clock xmlns:dt="urn:schemas-microsoft-com:datatypes"><Description dt:dt="string">E-Prime Primary Realtime Clock</Description><StartTime><Timestamp dt:dt="int">0</Timestamp><DateUtc dt:dt="string">2015-01-08T00:10:36Z</DateUtc></StartTime><FrequencyChanges><FrequencyChange><Frequency dt:dt="r8">2857451</Frequency><Timestamp dt:dt="r8">1247876528139</Timestamp><Current dt:dt…	60.001	1	-1958386694	2015-01-07	16:10:36		15	1	1	?	?	?	?	?	?	?	?	?	?	?	?	?	?	?	NULL	NULL	NULL	NULL	AB	0	NULL	NULL	NULL	Trainb	NULL	NULL	NULL	TrainInterleaved	NULL	NULL	NULL	s c	s c	1	1	1
Implicit Decision	28048	1	<?xml version="1.0"?>\n<Clock xmlns:dt="urn:schemas-microsoft-com:datatypes"><Description dt:dt="string">E-Prime Primary Realtime Clock</Description><StartTime><Timestamp dt:dt="int">0</Timestamp><DateUtc dt:dt="string">2015-01-08T00:10:36Z</DateUtc></StartTime><FrequencyChanges><FrequencyChange><Frequency dt:dt="r8">2857451</Frequency><Timestamp dt:dt="r8">1247876528139</Timestamp><Current dt:dt…	60.001	1	-1958386694	2015-01-07	16:10:36		16	1	0	?	?	?	?	?	?	?	?	?	?	?	?	?	?	?	NULL	NULL	NULL	NULL	EF	1	NULL	NULL	NULL	Trainb	NULL	NULL	NULL	TrainInterleaved	NULL	NULL	NULL	0 r	0 r	0	0	1
Implicit Decision	28048	1	<?xml version="1.0"?>\n<Clock xmlns:dt="urn:schemas-microsoft-com:datatypes"><Description dt:dt="string">E-Prime Primary Realtime Clock</Description><StartTime><Timestamp dt:dt="int">0</Timestamp><DateUtc dt:dt="string">2015-01-08T00:10:36Z</DateUtc></StartTime><FrequencyChanges><FrequencyChange><Frequency dt:dt="r8">2857451</Frequency><Timestamp dt:dt="r8">1247876528139</Timestamp><Current dt:dt…	60.001	1	-1958386694	2015-01-07	16:10:36		17	1	0	?	?	?	?	?	?	?	?	?	?	?	?	?	?	?	NULL	NULL	NULL	NULL	AB	1	NULL	NULL	NULL	Trainb	NULL	NULL	NULL	TrainInterleaved	NULL	NULL	NULL	c s	c s	1	0	0
Implicit Decision	28048	1	<?xml version="1.0"?>\n<Clock xmlns:dt="urn:schemas-microsoft-com:datatypes"><Description dt:dt="string">E-Prime Primary Realtime Clock</Description><StartTime><Timestamp dt:dt="int">0</Timestamp><DateUtc dt:dt="string">2015-01-08T00:10:36Z</DateUtc></StartTime><FrequencyChanges><FrequencyChange><Frequency dt:dt="r8">2857451</Frequency><Timestamp dt:dt="r8">1247876528139</Timestamp><Current dt:dt…	60.001	1	-1958386694	2015-01-07	16:10:36		18	1	1	?	?	?	?	?	?	?	?	?	?	?	?	?	?	?	NULL	NULL	NULL	NULL	CD	0	NULL	NULL	NULL	Trainb	NULL	NULL	NULL	TrainInterleaved	NULL	NULL	NULL	7 k	7 k	1	1	1
Implicit Decision	28048	1	<?xml version="1.0"?>\n<Clock xmlns:dt="urn:schemas-microsoft-com:datatypes"><Description dt:dt="string">E-Prime Primary Realtime Clock</Description><StartTime><Timestamp dt:dt="int">0</Timestamp><DateUtc dt:dt="string">2015-01-08T00:10:36Z</DateUtc></StartTime><FrequencyChanges><FrequencyChange><Frequency dt:dt="r8">2857451</Frequency><Timestamp dt:dt="r8">1247876528139</Timestamp><Current dt:dt…	60.001	1	-1958386694	2015-01-07	16:10:36		19	1	1	?	?	?	?	?	?	?	?	?	?	?	?	?	?	?	NULL	NULL	NULL	NULL	AB	0	NULL	NULL	NULL	Trainb	NULL	NULL	NULL	TrainInterleaved	NULL	NULL	NULL	s c	s c	1	1	1
Implicit Decision	28048	1	<?xml version="1.0"?>\n<Clock xmlns:dt="urn:schemas-microsoft-com:datatypes"><Description dt:dt="string">E-Prime Primary Realtime Clock</Description><StartTime><Timestamp dt:dt="int">0</Timestamp><DateUtc dt:dt="string">2015-01-08T00:10:36Z</DateUtc></StartTime><FrequencyChanges><FrequencyChange><Frequency dt:dt="r8">2857451</Frequency><Timestamp dt:dt="r8">1247876528139</Timestamp><Current dt:dt…	60.001	1	-1958386694	2015-01-07	16:10:36		20	1	0	?	?	?	?	?	?	?	?	?	?	?	?	?	?	?	NULL	NULL	NULL	NULL	EF	1	NULL	NULL	NULL	Trainb	NULL	NULL	NULL	TrainInterleaved	NULL	NULL	NULL	r 0	r 0	1	0	0
Implicit Decision	28048	1	<?xml version="1.0"?>\n<Clock xmlns:dt="urn:schemas-microsoft-com:datatypes"><Description dt:dt="string">E-Prime Primary Realtime Clock</Description><StartTime><Timestamp dt:dt="int">0</Timestamp><DateUtc dt:dt="string">2015-01-08T00:10:36Z</DateUtc></StartTime><FrequencyChanges><FrequencyChange><Frequency dt:dt="r8">2857451</Frequency><Timestamp dt:dt="r8">1247876528139</Timestamp><Current dt:dt…	60.001	1	-1958386694	2015-01-07	16:10:36		21	1	1	?	?	?	?	?	?	?	?	?	?	?	?	?	?	?	NULL	NULL	NULL	NULL	CD	0	NULL	NULL	NULL	Trainb	NULL	NULL	NULL	TrainInterleaved	NULL	NULL	NULL	k 7	k 7	0	1	0
Implicit Decision	28048	1	<?xml version="1.0"?>\n<Clock xmlns:dt="urn:schemas-microsoft-com:datatypes"><Description dt:dt="string">E-Prime Primary Realtime Clock</Description><StartTime><Timestamp dt:dt="int">0</Timestamp><DateUtc dt:dt="string">2015-01-08T00:10:36Z</DateUtc></StartTime><FrequencyChanges><FrequencyChange><Frequency dt:dt="r8">2857451</Frequency><Timestamp dt:dt="r8">1247876528139</Timestamp><Current dt:dt…	60.001	1	-1958386694	2015-01-07	16:10:36		22	0	1	?	?	?	?	?	?	?	?	?	?	?	?	?	?	?	NULL	NULL	NULL	NULL	EF	0	NULL	NULL	NULL	Trainb	NULL	NULL	NULL	TrainInterleaved	NULL	NULL	NULL	0 r	0 r	0	1	0
Implicit Decision	28048	1	<?xml version="1.0"?>\n<Clock xmlns:dt="urn:schemas-microsoft-com:datatypes"><Description dt:dt="string">E-Prime Primary Realtime Clock</Description><StartTime><Timestamp dt:dt="int">0</Timestamp><DateUtc dt:dt="string">2015-01-08T00:10:36Z</DateUtc></StartTime><FrequencyChanges><FrequencyChange><Frequency dt:dt="r8">2857451</Frequency><Timestamp dt:dt="r8">1247876528139</Timestamp><Current dt:dt…	60.001	1	-1958386694	2015-01-07	16:10:36		23	1	0	?	?	?	?	?	?	?	?	?	?	?	?	?	?	?	NULL	NULL	NULL	NULL	AB	1	NULL	NULL	NULL	Trainb	NULL	NULL	NULL	TrainInterleaved	NULL	NULL	NULL	c s	c s	1	0	0
Implicit Decision	28048	1	<?xml version="1.0"?>\n<Clock xmlns:dt="urn:schemas-microsoft-com:datatypes"><Description dt:dt="string">E-Prime Primary Realtime Clock</Description><StartTime><Timestamp dt:dt="int">0</Timestamp><DateUtc dt:dt="string">2015-01-08T00:10:36Z</DateUtc></StartTime><FrequencyChanges><FrequencyChange><Frequency dt:dt="r8">2857451</Frequency><Timestamp dt:dt="r8">1247876528139</Timestamp><Current dt:dt…	60.001	1	-1958386694	2015-01-07	16:10:36		24	1	1	?	?	?	?	?	?	?	?	?	?	?	?	?	?	?	NULL	NULL	NULL	NULL	CD	0	NULL	NULL	NULL	Trainb	NULL	NULL	NULL	TrainInterleaved	NULL	NULL	NULL	7 k	7 k	1	1	1
Implicit Decision	28048	1	<?xml version="1.0"?>\n<Clock xmlns:dt="urn:schemas-microsoft-com:datatypes"><Description dt:dt="string">E-Prime Primary Realtime Clock</Description><StartTime><Timestamp dt:dt="int">0</Timestamp><DateUtc dt:dt="string">2015-01-08T00:10:36Z</DateUtc></StartTime><FrequencyChanges><FrequencyChange><Frequency dt:dt="r8">2857451</Frequency><Timestamp dt:dt="r8">1247876528139</Timestamp><Current dt:dt…	60.001	1	-1958386694	2015-01-07	16:10:36		25	1	1	?	?	?	?	?	?	?	?	?	?	?	?	?	?	?	NULL	NULL	NULL	NULL	AB	0	NULL	NULL	NULL	Trainb	NULL	NULL	NULL	TrainInterleaved	NULL	NULL	NULL	s c	s c	1	1	1
Implicit Decision	28048	1	<?xml version="1.0"?>\n<Clock xmlns:dt="urn:schemas-microsoft-com:datatypes"><Description dt:dt="string">E-Prime Primary Realtime Clock</Description><StartTime><Timestamp dt:dt="int">0</Timestamp><DateUtc dt:dt="string">2015-01-08T00:10:36Z</DateUtc></StartTime><FrequencyChanges><FrequencyChange><Frequency dt:dt="r8">2857451</Frequency><Timestamp dt:dt="r8">1247876528139</Timestamp><Current dt:dt…	60.001	1	-1958386694	2015-01-07	16:10:36		26	1	0	?	?	?	?	?	?	?	?	?	?	?	?	?	?	?	NULL	NULL	NULL	NULL	CD	1	NULL	NULL	NULL	Trainb	NULL	NULL	NULL	TrainInterleaved	NULL	NULL	NULL	k 7	k 7	1	0	0
Implicit Decision	28048	1	<?xml version="1.0"?>\n<Clock xmlns:dt="urn:schemas-microsoft-com:datatypes"><Description dt:dt="string">E-Prime Primary Realtime Clock</Description><StartTime><Timestamp dt:dt="int">0</Timestamp><DateUtc dt:dt="string">2015-01-08T00:10:36Z</DateUtc></StartTime><FrequencyChanges><FrequencyChange><Frequency dt:dt="r8">2857451</Frequency><Timestamp dt:dt="r8">1247876528139</Timestamp><Current dt:dt…	60.001	1	-1958386694	2015-01-07	16:10:36		27	1	0	?	?	?	?	?	?	?	?	?	?	?	?	?	?	?	NULL	NULL	NULL	NULL	EF	1	NULL	NULL	NULL	Trainb	NULL	NULL	NULL	TrainInterleaved	NULL	NULL	NULL	r 0	r 0	1	0	0
Implicit Decision	28048	1	<?xml version="1.0"?>\n<Clock xmlns:dt="urn:schemas-microsoft-com:datatypes"><Description dt:dt="string">E-Prime Primary Realtime Clock</Description><StartTime><Timestamp dt:dt="int">0</Timestamp><DateUtc dt:dt="string">2015-01-08T00:10:36Z</DateUtc></StartTime><FrequencyChanges><FrequencyChange><Frequency dt:dt="r8">2857451</Frequency><Timestamp dt:dt="r8">1247876528139</Timestamp><Current dt:dt…	60.001	1	-1958386694	2015-01-07	16:10:36		28	1	0	?	?	?	?	?	?	?	?	?	?	?	?	?	?	?	NULL	NULL	NULL	NULL	CD	1	NULL	NULL	NULL	Trainb	NULL	NULL	NULL	TrainInterleaved	NULL	NULL	NULL	7 k	7 k	0	0	1
Implicit Decision	28048	1	<?xml version="1.0"?>\n<Clock xmlns:dt="urn:schemas-microsoft-com:datatypes"><Description dt:dt="string">E-Prime Primary Realtime Clock</Description><StartTime><Timestamp dt:dt="int">0</Timestamp><DateUtc dt:dt="string">2015-01-08T00:10:36Z</DateUtc></StartTime><FrequencyChanges><FrequencyChange><Frequency dt:dt="r8">2857451</Frequency><Timestamp dt:dt="r8">1247876528139</Timestamp><Current dt:dt…	60.001	1	-1958386694	2015-01-07	16:10:36		29	1	0	?	?	?	?	?	?	?	?	?	?	?	?	?	?	?	NULL	NULL	NULL	NULL	AB	1	NULL	NULL	NULL	Trainb	NULL	NULL	NULL	TrainInterleaved	NULL	NULL	NULL	c s	c s	1	0	0
Implicit Decision	28048	1	<?xml version="1.0"?>\n<Clock xmlns:dt="urn:schemas-microsoft-com:datatypes"><Description dt:dt="string">E-Prime Primary Realtime Clock</Description><StartTime><Timestamp dt:dt="int">0</Timestamp><DateUtc dt:dt="string">2015-01-08T00:10:36Z</DateUtc></StartTime><FrequencyChanges><FrequencyChange><Frequency dt:dt="r8">2857451</Frequency><Timestamp dt:dt="r8">1247876528139</Timestamp><Current dt:dt…	60.001	1	-1958386694	2015-01-07	16:10:36		30	1	0	?	?	?	?	?	?	?	?	?	?	?	?	?	?	?	NULL	NULL	NULL	NULL	EF	1	NULL	NULL	NULL	Trainb	NULL	NULL	NULL	TrainInterleaved	NULL	NULL	NULL	0 r	0 r	0	0	1
Implicit Decision	28048	1	<?xml version="1.0"?>\n<Clock xmlns:dt="urn:schemas-microsoft-com:datatypes"><Description dt:dt="string">E-Prime Primary Realtime Clock</Description><StartTime><Timestamp dt:dt="int">0</Timestamp><DateUtc dt:dt="string">2015-01-08T00:10:36Z</DateUtc></StartTime><FrequencyChanges><FrequencyChange><Frequency dt:dt="r8">2857451</Frequency><Timestamp dt:dt="r8">1247876528139</Timestamp><Current dt:dt…	60.001	1	-1958386694	2015-01-07	16:10:36		31	1	0	?	?	?	?	?	?	?	?	?	?	?	?	?	?	?	NULL	NULL	NULL	NULL	EF	1	NULL	NULL	NULL	Trainb	NULL	NULL	NULL	TrainInterleaved	NULL	NULL	NULL	r 0	r 0	1	0	0
Implicit Decision	28048	1	<?xml version="1.0"?>\n<Clock xmlns:dt="urn:schemas-microsoft-com:datatypes"><Description dt:dt="string">E-Prime Primary Realtime Clock</Description><StartTime><Timestamp dt:dt="int">0</Timestamp><DateUtc dt:dt="string">2015-01-08T00:10:36Z</DateUtc></StartTime><FrequencyChanges><FrequencyChange><Frequency dt:dt="r8">2857451</Frequency><Timestamp dt:dt="r8">1247876528139</Timestamp><Current dt:dt…	60.001	1	-1958386694	2015-01-07	16:10:36		32	1	1	?	?	?	?	?	?	?	?	?	?	?	?	?	?	?	NULL	NULL	NULL	NULL	AB	0	NULL	NULL	NULL	Trainb	NULL	NULL	NULL	TrainInterleaved	NULL	NULL	NULL	s c	s c	1	1	1
Implicit Decision	28048	1	<?xml version="1.0"?>\n<Clock xmlns:dt="urn:schemas-microsoft-com:datatypes"><Description dt:dt="string">E-Prime Primary Realtime Clock</Description><StartTime><Timestamp dt:dt="int">0</Timestamp><DateUtc dt:dt="string">2015-01-08T00:10:36Z</DateUtc></StartTime><FrequencyChanges><FrequencyChange><Frequency dt:dt="r8">2857451</Frequency><Timestamp dt:dt="r8">1247876528139</Timestamp><Current dt:dt…	60.001	1	-1958386694	2015-01-07	16:10:36		33	1	0	?	?	?	?	?	?	?	?	?	?	?	?	?	?	?	NULL	NULL	NULL	NULL	CD	1	NULL	NULL	NULL	Trainb	NULL	NULL	NULL	TrainInterleaved	NULL	NULL	NULL	k 7	k 7	1	0	0
Implicit Decision	28048	1	<?xml version="1.0"?>\n<Clock xmlns:dt="urn:schemas-microsoft-com:datatypes"><Description dt:dt="string">E-Prime Primary Realtime Clock</Description><StartTime><Timestamp dt:dt="int">0</Timestamp><DateUtc dt:dt="string">2015-01-08T00:10:36Z</DateUtc></StartTime><FrequencyChanges><FrequencyChange><Frequency dt:dt="r8">2857451</Frequency><Timestamp dt:dt="r8">1247876528139</Timestamp><Current dt:dt…	60.001	1	-1958386694	2015-01-07	16:10:36		34	0	1	?	?	?	?	?	?	?	?	?	?	?	?	?	?	?	NULL	NULL	NULL	NULL	EF	0	NULL	NULL	NULL	Trainb	NULL	NULL	NULL	TrainInterleaved	NULL	NULL	NULL	0 r	0 r	0	1	0
Implicit Decision	28048	1	<?xml version="1.0"?>\n<Clock xmlns:dt="urn:schemas-microsoft-com:datatypes"><Description dt:dt="string">E-Prime Primary Realtime Clock</Description><StartTime><Timestamp dt:dt="int">0</Timestamp><DateUtc dt:dt="string">2015-01-08T00:10:36Z</DateUtc></StartTime><FrequencyChanges><FrequencyChange><Frequency dt:dt="r8">2857451</Frequency><Timestamp dt:dt="r8">1247876528139</Timestamp><Current dt:dt…	60.001	1	-1958386694	2015-01-07	16:10:36		35	1	0	?	?	?	?	?	?	?	?	?	?	?	?	?	?	?	NULL	NULL	NULL	NULL	CD	1	NULL	NULL	NULL	Trainb	NULL	NULL	NULL	TrainInterleaved	NULL	NULL	NULL	7 k	7 k	0	0	1
Implicit Decision	28048	1	<?xml version="1.0"?>\n<Clock xmlns:dt="urn:schemas-microsoft-com:datatypes"><Description dt:dt="string">E-Prime Primary Realtime Clock</Description><StartTime><Timestamp dt:dt="int">0</Timestamp><DateUtc dt:dt="string">2015-01-08T00:10:36Z</DateUtc></StartTime><FrequencyChanges><FrequencyChange><Frequency dt:dt="r8">2857451</Frequency><Timestamp dt:dt="r8">1247876528139</Timestamp><Current dt:dt…	60.001	1	-1958386694	2015-01-07	16:10:36		36	1	0	?	?	?	?	?	?	?	?	?	?	?	?	?	?	?	NULL	NULL	NULL	NULL	AB	1	NULL	NULL	NULL	Trainb	NULL	NULL	NULL	TrainInterleaved	NULL	NULL	NULL	c s	c s	1	0	0
Implicit Decision	28048	1	<?xml version="1.0"?>\n<Clock xmlns:dt="urn:schemas-microsoft-com:datatypes"><Description dt:dt="string">E-Prime Primary Realtime Clock</Description><StartTime><Timestamp dt:dt="int">0</Timestamp><DateUtc dt:dt="string">2015-01-08T00:10:36Z</DateUtc></StartTime><FrequencyChanges><FrequencyChange><Frequency dt:dt="r8">2857451</Frequency><Timestamp dt:dt="r8">1247876528139</Timestamp><Current dt:dt…	60.001	1	-1958386694	2015-01-07	16:10:36		37	1	0	?	?	?	?	?	?	?	?	?	?	?	?	?	?	?	NULL	NULL	NULL	NULL	CD	1	NULL	NULL	NULL	Trainb	NULL	NULL	NULL	TrainInterleaved	NULL	NULL	NULL	k 7	k 7	1	0	0
Implicit Decision	28048	1	<?xml version="1.0"?>\n<Clock xmlns:dt="urn:schemas-microsoft-com:datatypes"><Description dt:dt="string">E-Prime Primary Realtime Clock</Description><StartTime><Timestamp dt:dt="int">0</Timestamp><DateUtc dt:dt="string">2015-01-08T00:10:36Z</DateUtc></StartTime><FrequencyChanges><FrequencyChange><Frequency dt:dt="r8">2857451</Frequency><Timestamp dt:dt="r8">1247876528139</Timestamp><Current dt:dt…	60.001	1	-1958386694	2015-01-07	16:10:36		38	1	1	?	?	?	?	?	?	?	?	?	?	?	?	?	?	?	NULL	NULL	NULL	NULL	EF	0	NULL	NULL	NULL	Trainb	NULL	NULL	NULL	TrainInterleaved	NULL	NULL	NULL	r 0	r 0	0	1	0
Implicit Decision	28048	1	<?xml version="1.0"?>\n<Clock xmlns:dt="urn:schemas-microsoft-com:datatypes"><Description dt:dt="string">E-Prime Primary Realtime Clock</Description><StartTime><Timestamp dt:dt="int">0</Timestamp><DateUtc dt:dt="string">2015-01-08T00:10:36Z</DateUtc></StartTime><FrequencyChanges><FrequencyChange><Frequency dt:dt="r8">2857451</Frequency><Timestamp dt:dt="r8">1247876528139</Timestamp><Current dt:dt…	60.001	1	-1958386694	2015-01-07	16:10:36		39	1	0	?	?	?	?	?	?	?	?	?	?	?	?	?	?	?	NULL	NULL	NULL	NULL	AB	1	NULL	NULL	NULL	Trainb	NULL	NULL	NULL	TrainInterleaved	NULL	NULL	NULL	s c	s c	0	0	1
Implicit Decision	28048	1	<?xml version="1.0"?>\n<Clock xmlns:dt="urn:schemas-microsoft-com:datatypes"><Description dt:dt="string">E-Prime Primary Realtime Clock</Description><StartTime><Timestamp dt:dt="int">0</Timestamp><DateUtc dt:dt="string">2015-01-08T00:10:36Z</DateUtc></StartTime><FrequencyChanges><FrequencyChange><Frequency dt:dt="r8">2857451</Frequency><Timestamp dt:dt="r8">1247876528139</Timestamp><Current dt:dt…	60.001	1	-1958386694	2015-01-07	16:10:36		40	0	0	?	?	?	?	?	?	?	?	?	?	?	?	?	?	?	NULL	NULL	NULL	NULL	EF	1	NULL	NULL	NULL	Trainb	NULL	NULL	NULL	TrainInterleaved	NULL	NULL	NULL	0 r	0 r	1	0	0
Implicit Decision	28048	1	<?xml version="1.0"?>\n<Clock xmlns:dt="urn:schemas-microsoft-com:datatypes"><Description dt:dt="string">E-Prime Primary Realtime Clock</Description><StartTime><Timestamp dt:dt="int">0</Timestamp><DateUtc dt:dt="string">2015-01-08T00:10:36Z</DateUtc></StartTime><FrequencyChanges><FrequencyChange><Frequency dt:dt="r8">2857451</Frequency><Timestamp dt:dt="r8">1247876528139</Timestamp><Current dt:dt…	60.001	1	-1958386694	2015-01-07	16:10:36		41	1	0	?	?	?	?	?	?	?	?	?	?	?	?	?	?	?	NULL	NULL	NULL	NULL	AB	1	NULL	NULL	NULL	Trainb	NULL	NULL	NULL	TrainInterleaved	NULL	NULL	NULL	c s	c s	1	0	0
Implicit Decision	28048	1	<?xml version="1.0"?>\n<Clock xmlns:dt="urn:schemas-microsoft-com:datatypes"><Description dt:dt="string">E-Prime Primary Realtime Clock</Description><StartTime><Timestamp dt:dt="int">0</Timestamp><DateUtc dt:dt="string">2015-01-08T00:10:36Z</DateUtc></StartTime><FrequencyChanges><FrequencyChange><Frequency dt:dt="r8">2857451</Frequency><Timestamp dt:dt="r8">1247876528139</Timestamp><Current dt:dt…	60.001	1	-1958386694	2015-01-07	16:10:36		42	0	0	?	?	?	?	?	?	?	?	?	?	?	?	?	?	?	NULL	NULL	NULL	NULL	CD	1	NULL	NULL	NULL	Trainb	NULL	NULL	NULL	TrainInterleaved	NULL	NULL	NULL	7 k	7 k	1	0	0
Implicit Decision	28048	1	<?xml version="1.0"?>\n<Clock xmlns:dt="urn:schemas-microsoft-com:datatypes"><Description dt:dt="string">E-Prime Primary Realtime Clock</Description><StartTime><Timestamp dt:dt="int">0</Timestamp><DateUtc dt:dt="string">2015-01-08T00:10:36Z</DateUtc></StartTime><FrequencyChanges><FrequencyChange><Frequency dt:dt="r8">2857451</Frequency><Timestamp dt:dt="r8">1247876528139</Timestamp><Current dt:dt…	60.001	1	-1958386694	2015-01-07	16:10:36		43	1	1	?	?	?	?	?	?	?	?	?	?	?	?	?	?	?	NULL	NULL	NULL	NULL	AB	0	NULL	NULL	NULL	Trainb	NULL	NULL	NULL	TrainInterleaved	NULL	NULL	NULL	s c	s c	1	1	1
Implicit Decision	28048	1	<?xml version="1.0"?>\n<Clock xmlns:dt="urn:schemas-microsoft-com:datatypes"><Description dt:dt="string">E-Prime Primary Realtime Clock</Description><StartTime><Timestamp dt:dt="int">0</Timestamp><DateUtc dt:dt="string">2015-01-08T00:10:36Z</DateUtc></StartTime><FrequencyChanges><FrequencyChange><Frequency dt:dt="r8">2857451</Frequency><Timestamp dt:dt="r8">1247876528139</Timestamp><Current dt:dt…	60.001	1	-1958386694	2015-01-07	16:10:36		44	1	0	?	?	?	?	?	?	?	?	?	?	?	?	?	?	?	NULL	NULL	NULL	NULL	CD	1	NULL	NULL	NULL	Trainb	NULL	NULL	NULL	TrainInterleaved	NULL	NULL	NULL	k 7	k 7	1	0	0
Implicit Decision	28048	1	<?xml version="1.0"?>\n<Clock xmlns:dt="urn:schemas-microsoft-com:datatypes"><Description dt:dt="string">E-Prime Primary Realtime Clock</Description><StartTime><Timestamp dt:dt="int">0</Timestamp><DateUtc dt:dt="string">2015-01-08T00:10:36Z</DateUtc></StartTime><FrequencyChanges><FrequencyChange><Frequency dt:dt="r8">2857451</Frequency><Timestamp dt:dt="r8">1247876528139</Timestamp><Current dt:dt…	60.001	1	-1958386694	2015-01-07	16:10:36		45	0	1	?	?	?	?	?	?	?	?	?	?	?	?	?	?	?	NULL	NULL	NULL	NULL	EF	0	NULL	NULL	NULL	Trainb	NULL	NULL	NULL	TrainInterleaved	NULL	NULL	NULL	r 0	r 0	1	1	1
Implicit Decision	28048	1	<?xml version="1.0"?>\n<Clock xmlns:dt="urn:schemas-microsoft-com:datatypes"><Description dt:dt="string">E-Prime Primary Realtime Clock</Description><StartTime><Timestamp dt:dt="int">0</Timestamp><DateUtc dt:dt="string">2015-01-08T00:10:36Z</DateUtc></StartTime><FrequencyChanges><FrequencyChange><Frequency dt:dt="r8">2857451</Frequency><Timestamp dt:dt="r8">1247876528139</Timestamp><Current dt:dt…	60.001	1	-1958386694	2015-01-07	16:10:36		46	0	1	?	?	?	?	?	?	?	?	?	?	?	?	?	?	?	NULL	NULL	NULL	NULL	EF	0	NULL	NULL	NULL	Trainb	NULL	NULL	NULL	TrainInterleaved	NULL	NULL	NULL	0 r	0 r	0	1	0
Implicit Decision	28048	1	<?xml version="1.0"?>\n<Clock xmlns:dt="urn:schemas-microsoft-com:datatypes"><Description dt:dt="string">E-Prime Primary Realtime Clock</Description><StartTime><Timestamp dt:dt="int">0</Timestamp><DateUtc dt:dt="string">2015-01-08T00:10:36Z</DateUtc></StartTime><FrequencyChanges><FrequencyChange><Frequency dt:dt="r8">2857451</Frequency><Timestamp dt:dt="r8">1247876528139</Timestamp><Current dt:dt…	60.001	1	-1958386694	2015-01-07	16:10:36		47	0	1	?	?	?	?	?	?	?	?	?	?	?	?	?	?	?	NULL	NULL	NULL	NULL	CD	0	NULL	NULL	NULL	Trainb	NULL	NULL	NULL	TrainInterleaved	NULL	NULL	NULL	7 k	7 k	0	1	0
Implicit Decision	28048	1	<?xml version="1.0"?>\n<Clock xmlns:dt="urn:schemas-microsoft-com:datatypes"><Description dt:dt="string">E-Prime Primary Realtime Clock</Description><StartTime><Timestamp dt:dt="int">0</Timestamp><DateUtc dt:dt="string">2015-01-08T00:10:36Z</DateUtc></StartTime><FrequencyChanges><FrequencyChange><Frequency dt:dt="r8">2857451</Frequency><Timestamp dt:dt="r8">1247876528139</Timestamp><Current dt:dt…	60.001	1	-1958386694	2015-01-07	16:10:36		48	1	0	?	?	?	?	?	?	?	?	?	?	?	?	?	?	?	NULL	NULL	NULL	NULL	AB	1	NULL	NULL	NULL	Trainb	NULL	NULL	NULL	TrainInterleaved	NULL	NULL	NULL	c s	c s	1	0	0
Implicit Decision	28048	1	<?xml version="1.0"?>\n<Clock xmlns:dt="urn:schemas-microsoft-com:datatypes"><Description dt:dt="string">E-Prime Primary Realtime Clock</Description><StartTime><Timestamp dt:dt="int">0</Timestamp><DateUtc dt:dt="string">2015-01-08T00:10:36Z</DateUtc></StartTime><FrequencyChanges><FrequencyChange><Frequency dt:dt="r8">2857451</Frequency><Timestamp dt:dt="r8">1247876528139</Timestamp><Current dt:dt…	60.001	1	-1958386694	2015-01-07	16:10:36		49	1	1	?	?	?	?	?	?	?	?	?	?	?	?	?	?	?	NULL	NULL	NULL	NULL	AB	0	NULL	NULL	NULL	Trainb	NULL	NULL	NULL	TrainInterleaved	NULL	NULL	NULL	s c	s c	1	1	1
Implicit Decision	28048	1	<?xml version="1.0"?>\n<Clock xmlns:dt="urn:schemas-microsoft-com:datatypes"><Description dt:dt="string">E-Prime Primary Realtime Clock</Description><StartTime><Timestamp dt:dt="int">0</Timestamp><DateUtc dt:dt="string">2015-01-08T00:10:36Z</DateUtc></StartTime><FrequencyChanges><FrequencyChange><Frequency dt:dt="r8">2857451</Frequency><Timestamp dt:dt="r8">1247876528139</Timestamp><Current dt:dt…	60.001	1	-1958386694	2015-01-07	16:10:36		50	1	1	?	?	?	?	?	?	?	?	?	?	?	?	?	?	?	NULL	NULL	NULL	NULL	CD	0	NULL	NULL	NULL	Trainb	NULL	NULL	NULL	TrainInterleaved	NULL	NULL	NULL	k 7	k 7	0	1	0
Implicit Decision	28048	1	<?xml version="1.0"?>\n<Clock xmlns:dt="urn:schemas-microsoft-com:datatypes"><Description dt:dt="string">E-Prime Primary Realtime Clock</Description><StartTime><Timestamp dt:dt="int">0</Timestamp><DateUtc dt:dt="string">2015-01-08T00:10:36Z</DateUtc></StartTime><FrequencyChanges><FrequencyChange><Frequency dt:dt="r8">2857451</Frequency><Timestamp dt:dt="r8">1247876528139</Timestamp><Current dt:dt…	60.001	1	-1958386694	2015-01-07	16:10:36		51	1	0	?	?	?	?	?	?	?	?	?	?	?	?	?	?	?	NULL	NULL	NULL	NULL	EF	1	NULL	NULL	NULL	Trainb	NULL	NULL	NULL	TrainInterleaved	NULL	NULL	NULL	r 0	r 0	1	0	0
Implicit Decision	28048	1	<?xml version="1.0"?>\n<Clock xmlns:dt="urn:schemas-microsoft-com:datatypes"><Description dt:dt="string">E-Prime Primary Realtime Clock</Description><StartTime><Timestamp dt:dt="int">0</Timestamp><DateUtc dt:dt="string">2015-01-08T00:10:36Z</DateUtc></StartTime><FrequencyChanges><FrequencyChange><Frequency dt:dt="r8">2857451</Frequency><Timestamp dt:dt="r8">1247876528139</Timestamp><Current dt:dt…	60.001	1	-1958386694	2015-01-07	16:10:36		52	0	1	?	?	?	?	?	?	?	?	?	?	?	?	?	?	?	NULL	NULL	NULL	NULL	CD	0	NULL	NULL	NULL	Trainb	NULL	NULL	NULL	TrainInterleaved	NULL	NULL	NULL	7 k	7 k	0	1	0
Implicit Decision	28048	1	<?xml version="1.0"?>\n<Clock xmlns:dt="urn:schemas-microsoft-com:datatypes"><Description dt:dt="string">E-Prime Primary Realtime Clock</Description><StartTime><Timestamp dt:dt="int">0</Timestamp><DateUtc dt:dt="string">2015-01-08T00:10:36Z</DateUtc></StartTime><FrequencyChanges><FrequencyChange><Frequency dt:dt="r8">2857451</Frequency><Timestamp dt:dt="r8">1247876528139</Timestamp><Current dt:dt…	60.001	1	-1958386694	2015-01-07	16:10:36		53	0	1	?	?	?	?	?	?	?	?	?	?	?	?	?	?	?	NULL	NULL	NULL	NULL	EF	0	NULL	NULL	NULL	Trainb	NULL	NULL	NULL	TrainInterleaved	NULL	NULL	NULL	0 r	0 r	0	1	0
Implicit Decision	28048	1	<?xml version="1.0"?>\n<Clock xmlns:dt="urn:schemas-microsoft-com:datatypes"><Description dt:dt="string">E-Prime Primary Realtime Clock</Description><StartTime><Timestamp dt:dt="int">0</Timestamp><DateUtc dt:dt="string">2015-01-08T00:10:36Z</DateUtc></StartTime><FrequencyChanges><FrequencyChange><Frequency dt:dt="r8">2857451</Frequency><Timestamp dt:dt="r8">1247876528139</Timestamp><Current dt:dt…	60.001	1	-1958386694	2015-01-07	16:10:36		54	1	1	?	?	?	?	?	?	?	?	?	?	?	?	?	?	?	NULL	NULL	NULL	NULL	AB	0	NULL	NULL	NULL	Trainb	NULL	NULL	NULL	TrainInterleaved	NULL	NULL	NULL	c s	c s	0	1	0
Implicit Decision	28048	1	<?xml version="1.0"?>\n<Clock xmlns:dt="urn:schemas-microsoft-com:datatypes"><Description dt:dt="string">E-Prime Primary Realtime Clock</Description><StartTime><Timestamp dt:dt="int">0</Timestamp><DateUtc dt:dt="string">2015-01-08T00:10:36Z</DateUtc></StartTime><FrequencyChanges><FrequencyChange><Frequency dt:dt="r8">2857451</Frequency><Timestamp dt:dt="r8">1247876528139</Timestamp><Current dt:dt…	60.001	1	-1958386694	2015-01-07	16:10:36		55	1	0	?	?	?	?	?	?	?	?	?	?	?	?	?	?	?	NULL	NULL	NULL	NULL	EF	1	NULL	NULL	NULL	Trainb	NULL	NULL	NULL	TrainInterleaved	NULL	NULL	NULL	r 0	r 0	1	0	0
Implicit Decision	28048	1	<?xml version="1.0"?>\n<Clock xmlns:dt="urn:schemas-microsoft-com:datatypes"><Description dt:dt="string">E-Prime Primary Realtime Clock</Description><StartTime><Timestamp dt:dt="int">0</Timestamp><DateUtc dt:dt="string">2015-01-08T00:10:36Z</DateUtc></StartTime><FrequencyChanges><FrequencyChange><Frequency dt:dt="r8">2857451</Frequency><Timestamp dt:dt="r8">1247876528139</Timestamp><Current dt:dt…	60.001	1	-1958386694	2015-01-07	16:10:36		56	1	1	?	?	?	?	?	?	?	?	?	?	?	?	?	?	?	NULL	NULL	NULL	NULL	CD	0	NULL	NULL	NULL	Trainb	NULL	NULL	NULL	TrainInterleaved	NULL	NULL	NULL	k 7	k 7	0	1	0
Implicit Decision	28048	1	<?xml version="1.0"?>\n<Clock xmlns:dt="urn:schemas-microsoft-com:datatypes"><Description dt:dt="string">E-Prime Primary Realtime Clock</Description><StartTime><Timestamp dt:dt="int">0</Timestamp><DateUtc dt:dt="string">2015-01-08T00:10:36Z</DateUtc></StartTime><FrequencyChanges><FrequencyChange><Frequency dt:dt="r8">2857451</Frequency><Timestamp dt:dt="r8">1247876528139</Timestamp><Current dt:dt…	60.001	1	-1958386694	2015-01-07	16:10:36		57	1	1	?	?	?	?	?	?	?	?	?	?	?	?	?	?	?	NULL	NULL	NULL	NULL	AB	0	NULL	NULL	NULL	Trainb	NULL	NULL	NULL	TrainInterleaved	NULL	NULL	NULL	s c	s c	1	1	1
Implicit Decision	28048	1	<?xml version="1.0"?>\n<Clock xmlns:dt="urn:schemas-microsoft-com:datatypes"><Description dt:dt="string">E-Prime Primary Realtime Clock</Description><StartTime><Timestamp dt:dt="int">0</Timestamp><DateUtc dt:dt="string">2015-01-08T00:10:36Z</DateUtc></StartTime><FrequencyChanges><FrequencyChange><Frequency dt:dt="r8">2857451</Frequency><Timestamp dt:dt="r8">1247876528139</Timestamp><Current dt:dt…	60.001	1	-1958386694	2015-01-07	16:10:36		58	1	1	?	?	?	?	?	?	?	?	?	?	?	?	?	?	?	NULL	NULL	NULL	NULL	EF	0	NULL	NULL	NULL	Trainb	NULL	NULL	NULL	TrainInterleaved	NULL	NULL	NULL	0 r	0 r	1	1	1
Implicit Decision	28048	1	<?xml version="1.0"?>\n<Clock xmlns:dt="urn:schemas-microsoft-com:datatypes"><Description dt:dt="string">E-Prime Primary Realtime Clock</Description><StartTime><Timestamp dt:dt="int">0</Timestamp><DateUtc dt:dt="string">2015-01-08T00:10:36Z</DateUtc></StartTime><FrequencyChanges><FrequencyChange><Frequency dt:dt="r8">2857451</Frequency><Timestamp dt:dt="r8">1247876528139</Timestamp><Current dt:dt…	60.001	1	-1958386694	2015-01-07	16:10:36		59	1	1	?	?	?	?	?	?	?	?	?	?	?	?	?	?	?	NULL	NULL	NULL	NULL	CD	0	NULL	NULL	NULL	Trainb	NULL	NULL	NULL	TrainInterleaved	NULL	NULL	NULL	7 k	7 k	1	1	1
Implicit Decision	28048	1	<?xml version="1.0"?>\n<Clock xmlns:dt="urn:schemas-microsoft-com:datatypes"><Description dt:dt="string">E-Prime Primary Realtime Clock</Description><StartTime><Timestamp dt:dt="int">0</Timestamp><DateUtc dt:dt="string">2015-01-08T00:10:36Z</DateUtc></StartTime><FrequencyChanges><FrequencyChange><Frequency dt:dt="r8">2857451</Frequency><Timestamp dt:dt="r8">1247876528139</Timestamp><Current dt:dt…	60.001	1	-1958386694	2015-01-07	16:10:36		60	1	0	?	?	?	?	?	?	?	?	?	?	?	?	?	?	?	NULL	NULL	NULL	NULL	AB	1	NULL	NULL	NULL	Trainb	NULL	NULL	NULL	TrainInterleaved	NULL	NULL	NULL	c s	c s	1	0	0
Implicit Decision	28048	1	<?xml version="1.0"?>\n<Clock xmlns:dt="urn:schemas-microsoft-com:datatypes"><Description dt:dt="string">E-Prime Primary Realtime Clock</Description><StartTime><Timestamp dt:dt="int">0</Timestamp><DateUtc dt:dt="string">2015-01-08T00:10:36Z</DateUtc></StartTime><FrequencyChanges><FrequencyChange><Frequency dt:dt="r8">2857451</Frequency><Timestamp dt:dt="r8">1247876528139</Timestamp><Current dt:dt…	60.001	1	-1958386694	2015-01-07	16:10:36		61	0	0	?	?	?	?	?	?	?	?	?	?	?	?	?	?	?	NULL	NULL	NULL	NULL	CD	1	NULL	NULL	NULL	Trainb	NULL	NULL	NULL	TrainInterleaved	NULL	NULL	NULL	k 7	k 7	0	0	1
Implicit Decision	28048	1	<?xml version="1.0"?>\n<Clock xmlns:dt="urn:schemas-microsoft-com:datatypes"><Description dt:dt="string">E-Prime Primary Realtime Clock</Description><StartTime><Timestamp dt:dt="int">0</Timestamp><DateUtc dt:dt="string">2015-01-08T00:10:36Z</DateUtc></StartTime><FrequencyChanges><FrequencyChange><Frequency dt:dt="r8">2857451</Frequency><Timestamp dt:dt="r8">1247876528139</Timestamp><Current dt:dt…	60.001	1	-1958386694	2015-01-07	16:10:36		62	1	1	?	?	?	?	?	?	?	?	?	?	?	?	?	?	?	NULL	NULL	NULL	NULL	AB	0	NULL	NULL	NULL	Trainb	NULL	NULL	NULL	TrainInterleaved	NULL	NULL	NULL	s c	s c	1	1	1
Implicit Decision	28048	1	<?xml version="1.0"?>\n<Clock xmlns:dt="urn:schemas-microsoft-com:datatypes"><Description dt:dt="string">E-Prime Primary Realtime Clock</Description><StartTime><Timestamp dt:dt="int">0</Timestamp><DateUtc dt:dt="string">2015-01-08T00:10:36Z</DateUtc></StartTime><FrequencyChanges><FrequencyChange><Frequency dt:dt="r8">2857451</Frequency><Timestamp dt:dt="r8">1247876528139</Timestamp><Current dt:dt…	60.001	1	-1958386694	2015-01-07	16:10:36		63	1	0	?	?	?	?	?	?	?	?	?	?	?	?	?	?	?	NULL	NULL	NULL	NULL	EF	1	NULL	NULL	NULL	Trainb	NULL	NULL	NULL	TrainInterleaved	NULL	NULL	NULL	r 0	r 0	1	0	0
Implicit Decision	28048	1	<?xml version="1.0"?>\n<Clock xmlns:dt="urn:schemas-microsoft-com:datatypes"><Description dt:dt="string">E-Prime Primary Realtime Clock</Description><StartTime><Timestamp dt:dt="int">0</Timestamp><DateUtc dt:dt="string">2015-01-08T00:10:36Z</DateUtc></StartTime><FrequencyChanges><FrequencyChange><Frequency dt:dt="r8">2857451</Frequency><Timestamp dt:dt="r8">1247876528139</Timestamp><Current dt:dt…	60.001	1	-1958386694	2015-01-07	16:10:36		64	1	1	?	?	?	?	?	?	?	?	?	?	?	?	?	?	?	NULL	NULL	NULL	NULL	CD	0	NULL	NULL	NULL	Trainb	NULL	NULL	NULL	TrainInterleaved	NULL	NULL	NULL	7 k	7 k	1	1	1
Implicit Decision	28048	1	<?xml version="1.0"?>\n<Clock xmlns:dt="urn:schemas-microsoft-com:datatypes"><Description dt:dt="string">E-Prime Primary Realtime Clock</Description><StartTime><Timestamp dt:dt="int">0</Timestamp><DateUtc dt:dt="string">2015-01-08T00:10:36Z</DateUtc></StartTime><FrequencyChanges><FrequencyChange><Frequency dt:dt="r8">2857451</Frequency><Timestamp dt:dt="r8">1247876528139</Timestamp><Current dt:dt…	60.001	1	-1958386694	2015-01-07	16:10:36		65	1	0	?	?	?	?	?	?	?	?	?	?	?	?	?	?	?	NULL	NULL	NULL	NULL	AB	1	NULL	NULL	NULL	Trainb	NULL	NULL	NULL	TrainInterleaved	NULL	NULL	NULL	c s	c s	1	0	0
Implicit Decision	28048	1	<?xml version="1.0"?>\n<Clock xmlns:dt="urn:schemas-microsoft-com:datatypes"><Description dt:dt="string">E-Prime Primary Realtime Clock</Description><StartTime><Timestamp dt:dt="int">0</Timestamp><DateUtc dt:dt="string">2015-01-08T00:10:36Z</DateUtc></StartTime><FrequencyChanges><FrequencyChange><Frequency dt:dt="r8">2857451</Frequency><Timestamp dt:dt="r8">1247876528139</Timestamp><Current dt:dt…	60.001	1	-1958386694	2015-01-07	16:10:36		66	1	1	?	?	?	?	?	?	?	?	?	?	?	?	?	?	?	NULL	NULL	NULL	NULL	EF	0	NULL	NULL	NULL	Trainb	NULL	NULL	NULL	TrainInterleaved	NULL	NULL	NULL	0 r	0 r	1	1	1
Implicit Decision	28048	1	<?xml version="1.0"?>\n<Clock xmlns:dt="urn:schemas-microsoft-com:datatypes"><Description dt:dt="string">E-Prime Primary Realtime Clock</Description><StartTime><Timestamp dt:dt="int">0</Timestamp><DateUtc dt:dt="string">2015-01-08T00:10:36Z</DateUtc></StartTime><FrequencyChanges><FrequencyChange><Frequency dt:dt="r8">2857451</Frequency><Timestamp dt:dt="r8">1247876528139</Timestamp><Current dt:dt…	60.001	1	-1958386694	2015-01-07	16:10:36		67	0	0	?	?	?	?	?	?	?	?	?	?	?	?	?	?	?	NULL	NULL	NULL	NULL	CD	1	NULL	NULL	NULL	Trainb	NULL	NULL	NULL	TrainInterleaved	NULL	NULL	NULL	k 7	k 7	0	0	1
Implicit Decision	28048	1	<?xml version="1.0"?>\n<Clock xmlns:dt="urn:schemas-microsoft-com:datatypes"><Description dt:dt="string">E-Prime Primary Realtime Clock</Description><StartTime><Timestamp dt:dt="int">0</Timestamp><DateUtc dt:dt="string">2015-01-08T00:10:36Z</DateUtc></StartTime><FrequencyChanges><FrequencyChange><Frequency dt:dt="r8">2857451</Frequency><Timestamp dt:dt="r8">1247876528139</Timestamp><Current dt:dt…	60.001	1	-1958386694	2015-01-07	16:10:36		68	1	1	?	?	?	?	?	?	?	?	?	?	?	?	?	?	?	NULL	NULL	NULL	NULL	EF	0	NULL	NULL	NULL	Trainb	NULL	NULL	NULL	TrainInterleaved	NULL	NULL	NULL	r 0	r 0	0	1	0
Implicit Decision	28048	1	<?xml version="1.0"?>\n<Clock xmlns:dt="urn:schemas-microsoft-com:datatypes"><Description dt:dt="string">E-Prime Primary Realtime Clock</Description><StartTime><Timestamp dt:dt="int">0</Timestamp><DateUtc dt:dt="string">2015-01-08T00:10:36Z</DateUtc></StartTime><FrequencyChanges><FrequencyChange><Frequency dt:dt="r8">2857451</Frequency><Timestamp dt:dt="r8">1247876528139</Timestamp><Current dt:dt…	60.001	1	-1958386694	2015-01-07	16:10:36		69	1	0	?	?	?	?	?	?	?	?	?	?	?	?	?	?	?	NULL	NULL	NULL	NULL	AB	1	NULL	NULL	NULL	Trainb	NULL	NULL	NULL	TrainInterleaved	NULL	NULL	NULL	s c	s c	0	0	1
Implicit Decision	28048	1	<?xml version="1.0"?>\n<Clock xmlns:dt="urn:schemas-microsoft-com:datatypes"><Description dt:dt="string">E-Prime Primary Realtime Clock</Description><StartTime><Timestamp dt:dt="int">0</Timestamp><DateUtc dt:dt="string">2015-01-08T00:10:36Z</DateUtc></StartTime><FrequencyChanges><FrequencyChange><Frequency dt:dt="r8">2857451</Frequency><Timestamp dt:dt="r8">1247876528139</Timestamp><Current dt:dt…	60.001	1	-1958386694	2015-01-07	16:10:36		70	NULL	NULL	NULL	NULL	NULL	NULL	NULL	NULL	NULL	NULL	NULL	NULL	NULL	NULL	NULL	NULL	NULL	NULL	NULL	NULL	NULL	1	NULL	NULL	NULL	NULL	Rest4	1	1	1	RestbeforeTest	NULL	NULL	NULL	NULL	NULL	NULL	NULL	NULL
Implicit Decision	28048	1	<?xml version="1.0"?>\n<Clock xmlns:dt="urn:schemas-microsoft-com:datatypes"><Description dt:dt="string">E-Prime Primary Realtime Clock</Description><StartTime><Timestamp dt:dt="int">0</Timestamp><DateUtc dt:dt="string">2015-01-08T00:10:36Z</DateUtc></StartTime><FrequencyChanges><FrequencyChange><Frequency dt:dt="r8">2857451</Frequency><Timestamp dt:dt="r8">1247876528139</Timestamp><Current dt:dt…	60.001	1	-1958386694	2015-01-07	16:10:36		71	NULL	NULL	NULL	NULL	NULL	NULL	NULL	NULL	NULL	NULL	NULL	NULL	NULL	NULL	NULL	NULL	NULL	NULL	NULL	NULL	NULL	1	NULL	NULL	NULL	NULL	NofeedbackInstructions	NULL	NULL	NULL	TestInstructions4	NULL	NULL	NULL	NULL	NULL	NULL	NULL	NULL
Implicit Decision	28048	1	<?xml version="1.0"?>\n<Clock xmlns:dt="urn:schemas-microsoft-com:datatypes"><Description dt:dt="string">E-Prime Primary Realtime Clock</Description><StartTime><Timestamp dt:dt="int">0</Timestamp><DateUtc dt:dt="string">2015-01-08T00:10:36Z</DateUtc></StartTime><FrequencyChanges><FrequencyChange><Frequency dt:dt="r8">2857451</Frequency><Timestamp dt:dt="r8">1247876528139</Timestamp><Current dt:dt…	60.001	1	-1958386694	2015-01-07	16:10:36		72	?	1	?	?	?	?	?	?	?	?	?	?	?	?	?	?	?	NULL	NULL	NULL	NULL	EF	0	NULL	NULL	NULL	Test	NULL	NULL	NULL	TestInterleaved	NULL	NULL	NULL	0 r	0 r	NULL	NULL	NULL
Implicit Decision	28048	1	<?xml version="1.0"?>\n<Clock xmlns:dt="urn:schemas-microsoft-com:datatypes"><Description dt:dt="string">E-Prime Primary Realtime Clock</Description><StartTime><Timestamp dt:dt="int">0</Timestamp><DateUtc dt:dt="string">2015-01-08T00:10:36Z</DateUtc></StartTime><FrequencyChanges><FrequencyChange><Frequency dt:dt="r8">2857451</Frequency><Timestamp dt:dt="r8">1247876528139</Timestamp><Current dt:dt…	60.001	1	-1958386694	2015-01-07	16:10:36		73	?	0	?	?	?	?	?	?	?	?	?	?	?	?	?	?	?	NULL	NULL	NULL	NULL	AB	1	NULL	NULL	NULL	Test	NULL	NULL	NULL	TestInterleaved	NULL	NULL	NULL	c s	c s	NULL	NULL	NULL
Implicit Decision	28048	1	<?xml version="1.0"?>\n<Clock xmlns:dt="urn:schemas-microsoft-com:datatypes"><Description dt:dt="string">E-Prime Primary Realtime Clock</Description><StartTime><Timestamp dt:dt="int">0</Timestamp><DateUtc dt:dt="string">2015-01-08T00:10:36Z</DateUtc></StartTime><FrequencyChanges><FrequencyChange><Frequency dt:dt="r8">2857451</Frequency><Timestamp dt:dt="r8">1247876528139</Timestamp><Current dt:dt…	60.001	1	-1958386694	2015-01-07	16:10:36		74	NULL	0	?	?	?	?	?	?	?	?	?	?	?	?	?	?	?	NULL	NULL	NULL	NULL	BD	1	NULL	NULL	NULL	Test	NULL	NULL	NULL	TestInterleaved	NULL	NULL	NULL	c k	c k	NULL	NULL	NULL
Implicit Decision	28048	1	<?xml version="1.0"?>\n<Clock xmlns:dt="urn:schemas-microsoft-com:datatypes"><Description dt:dt="string">E-Prime Primary Realtime Clock</Description><StartTime><Timestamp dt:dt="int">0</Timestamp><DateUtc dt:dt="string">2015-01-08T00:10:36Z</DateUtc></StartTime><FrequencyChanges><FrequencyChange><Frequency dt:dt="r8">2857451</Frequency><Timestamp dt:dt="r8">1247876528139</Timestamp><Current dt:dt…	60.001	1	-1958386694	2015-01-07	16:10:36		75	NULL	1	?	?	?	?	?	?	?	?	?	?	?	?	?	?	?	NULL	NULL	NULL	NULL	AE	0	NULL	NULL	NULL	Test	NULL	NULL	NULL	TestInterleaved	NULL	NULL	NULL	s 0	s 0	NULL	NULL	NULL
Implicit Decision	28048	1	<?xml version="1.0"?>\n<Clock xmlns:dt="urn:schemas-microsoft-com:datatypes"><Description dt:dt="string">E-Prime Primary Realtime Clock</Description><StartTime><Timestamp dt:dt="int">0</Timestamp><DateUtc dt:dt="string">2015-01-08T00:10:36Z</DateUtc></StartTime><FrequencyChanges><FrequencyChange><Frequency dt:dt="r8">2857451</Frequency><Timestamp dt:dt="r8">1247876528139</Timestamp><Current dt:dt…	60.001	1	-1958386694	2015-01-07	16:10:36		76	NULL	0	?	?	?	?	?	?	?	?	?	?	?	?	?	?	?	NULL	NULL	NULL	NULL	BF	1	NULL	NULL	NULL	Test	NULL	NULL	NULL	TestInterleaved	NULL	NULL	NULL	c r	c r	NULL	NULL	NULL
Implicit Decision	28048	1	<?xml version="1.0"?>\n<Clock xmlns:dt="urn:schemas-microsoft-com:datatypes"><Description dt:dt="string">E-Prime Primary Realtime Clock</Description><StartTime><Timestamp dt:dt="int">0</Timestamp><DateUtc dt:dt="string">2015-01-08T00:10:36Z</DateUtc></StartTime><FrequencyChanges><FrequencyChange><Frequency dt:dt="r8">2857451</Frequency><Timestamp dt:dt="r8">1247876528139</Timestamp><Current dt:dt…	60.001	1	-1958386694	2015-01-07	16:10:36		77	NULL	0	?	?	?	?	?	?	?	?	?	?	?	?	?	?	?	NULL	NULL	NULL	NULL	DF	1	NULL	NULL	NULL	Test	NULL	NULL	NULL	TestInterleaved	NULL	NULL	NULL	k r	k r	NULL	NULL	NULL
Implicit Decision	28048	1	<?xml version="1.0"?>\n<Clock xmlns:dt="urn:schemas-microsoft-com:datatypes"><Description dt:dt="string">E-Prime Primary Realtime Clock</Description><StartTime><Timestamp dt:dt="int">0</Timestamp><DateUtc dt:dt="string">2015-01-08T00:10:36Z</DateUtc></StartTime><FrequencyChanges><FrequencyChange><Frequency dt:dt="r8">2857451</Frequency><Timestamp dt:dt="r8">1247876528139</Timestamp><Current dt:dt…	60.001	1	-1958386694	2015-01-07	16:10:36		78	NULL	0	?	?	?	?	?	?	?	?	?	?	?	?	?	?	?	NULL	NULL	NULL	NULL	DE	1	NULL	NULL	NULL	Test	NULL	NULL	NULL	TestInterleaved	NULL	NULL	NULL	k 0	k 0	NULL	NULL	NULL
Implicit Decision	28048	1	<?xml version="1.0"?>\n<Clock xmlns:dt="urn:schemas-microsoft-com:datatypes"><Description dt:dt="string">E-Prime Primary Realtime Clock</Description><StartTime><Timestamp dt:dt="int">0</Timestamp><DateUtc dt:dt="string">2015-01-08T00:10:36Z</DateUtc></StartTime><FrequencyChanges><FrequencyChange><Frequency dt:dt="r8">2857451</Frequency><Timestamp dt:dt="r8">1247876528139</Timestamp><Current dt:dt…	60.001	1	-1958386694	2015-01-07	16:10:36		79	NULL	1	?	?	?	?	?	?	?	?	?	?	?	?	?	?	?	NULL	NULL	NULL	NULL	AF	0	NULL	NULL	NULL	Test	NULL	NULL	NULL	TestInterleaved	NULL	NULL	NULL	s r	s r	NULL	NULL	NULL
Implicit Decision	28048	1	<?xml version="1.0"?>\n<Clock xmlns:dt="urn:schemas-microsoft-com:datatypes"><Description dt:dt="string">E-Prime Primary Realtime Clock</Description><StartTime><Timestamp dt:dt="int">0</Timestamp><DateUtc dt:dt="string">2015-01-08T00:10:36Z</DateUtc></StartTime><FrequencyChanges><FrequencyChange><Frequency dt:dt="r8">2857451</Frequency><Timestamp dt:dt="r8">1247876528139</Timestamp><Current dt:dt…	60.001	1	-1958386694	2015-01-07	16:10:36		80	NULL	0	?	?	?	?	?	?	?	?	?	?	?	?	?	?	?	NULL	NULL	NULL	NULL	BE	1	NULL	NULL	NULL	Test	NULL	NULL	NULL	TestInterleaved	NULL	NULL	NULL	c 0	c 0	NULL	NULL	NULL
Implicit Decision	28048	1	<?xml version="1.0"?>\n<Clock xmlns:dt="urn:schemas-microsoft-com:datatypes"><Description dt:dt="string">E-Prime Primary Realtime Clock</Description><StartTime><Timestamp dt:dt="int">0</Timestamp><DateUtc dt:dt="string">2015-01-08T00:10:36Z</DateUtc></StartTime><FrequencyChanges><FrequencyChange><Frequency dt:dt="r8">2857451</Frequency><Timestamp dt:dt="r8">1247876528139</Timestamp><Current dt:dt…	60.001	1	-1958386694	2015-01-07	16:10:36		81	NULL	1	?	?	?	?	?	?	?	?	?	?	?	?	?	?	?	NULL	NULL	NULL	NULL	CF	0	NULL	NULL	NULL	Test	NULL	NULL	NULL	TestInterleaved	NULL	NULL	NULL	7 r	7 r	NULL	NULL	NULL
Implicit Decision	28048	1	<?xml version="1.0"?>\n<Clock xmlns:dt="urn:schemas-microsoft-com:datatypes"><Description dt:dt="string">E-Prime Primary Realtime Clock</Description><StartTime><Timestamp dt:dt="int">0</Timestamp><DateUtc dt:dt="string">2015-01-08T00:10:36Z</DateUtc></StartTime><FrequencyChanges><FrequencyChange><Frequency dt:dt="r8">2857451</Frequency><Timestamp dt:dt="r8">1247876528139</Timestamp><Current dt:dt…	60.001	1	-1958386694	2015-01-07	16:10:36		82	NULL	1	NULL	NULL	NULL	?	?	?	?	NULL	NULL	NULL	NULL	NULL	NULL	NULL	NULL	NULL	NULL	NULL	z	CE	0	NULL	NULL	NULL	Test	NULL	NULL	NULL	TestInterleaved	NULL	NULL	NULL	7 0	7 0	NULL	NULL	NULL
Implicit Decision	28048	1	<?xml version="1.0"?>\n<Clock xmlns:dt="urn:schemas-microsoft-com:datatypes"><Description dt:dt="string">E-Prime Primary Realtime Clock</Description><StartTime><Timestamp dt:dt="int">0</Timestamp><DateUtc dt:dt="string">2015-01-08T00:10:36Z</DateUtc></StartTime><FrequencyChanges><FrequencyChange><Frequency dt:dt="r8">2857451</Frequency><Timestamp dt:dt="r8">1247876528139</Timestamp><Current dt:dt…	60.001	1	-1958386694	2015-01-07	16:10:36		83	NULL	0	?	?	?	?	?	?	?	?	?	?	?	?	?	?	?	NULL	NULL	NULL	NULL	BC	1	NULL	NULL	NULL	Test	NULL	NULL	NULL	TestInterleaved	NULL	NULL	NULL	c 7	c 7	NULL	NULL	NULL
Implicit Decision	28048	1	<?xml version="1.0"?>\n<Clock xmlns:dt="urn:schemas-microsoft-com:datatypes"><Description dt:dt="string">E-Prime Primary Realtime Clock</Description><StartTime><Timestamp dt:dt="int">0</Timestamp><DateUtc dt:dt="string">2015-01-08T00:10:36Z</DateUtc></StartTime><FrequencyChanges><FrequencyChange><Frequency dt:dt="r8">2857451</Frequency><Timestamp dt:dt="r8">1247876528139</Timestamp><Current dt:dt…	60.001	1	-1958386694	2015-01-07	16:10:36		84	NULL	1	?	?	?	?	?	?	?	?	?	?	?	?	?	?	?	NULL	NULL	NULL	NULL	AC	0	NULL	NULL	NULL	Test	NULL	NULL	NULL	TestInterleaved	NULL	NULL	NULL	s 7	s 7	NULL	NULL	NULL
Implicit Decision	28048	1	<?xml version="1.0"?>\n<Clock xmlns:dt="urn:schemas-microsoft-com:datatypes"><Description dt:dt="string">E-Prime Primary Realtime Clock</Description><StartTime><Timestamp dt:dt="int">0</Timestamp><DateUtc dt:dt="string">2015-01-08T00:10:36Z</DateUtc></StartTime><FrequencyChanges><FrequencyChange><Frequency dt:dt="r8">2857451</Frequency><Timestamp dt:dt="r8">1247876528139</Timestamp><Current dt:dt…	60.001	1	-1958386694	2015-01-07	16:10:36		85	NULL	1	?	?	?	?	?	?	?	?	?	?	?	?	?	?	?	NULL	NULL	NULL	NULL	AD	0	NULL	NULL	NULL	Test	NULL	NULL	NULL	TestInterleaved	NULL	NULL	NULL	s k	s k	NULL	NULL	NULL
Implicit Decision	28048	1	<?xml version="1.0"?>\n<Clock xmlns:dt="urn:schemas-microsoft-com:datatypes"><Description dt:dt="string">E-Prime Primary Realtime Clock</Description><StartTime><Timestamp dt:dt="int">0</Timestamp><DateUtc dt:dt="string">2015-01-08T00:10:36Z</DateUtc></StartTime><FrequencyChanges><FrequencyChange><Frequency dt:dt="r8">2857451</Frequency><Timestamp dt:dt="r8">1247876528139</Timestamp><Current dt:dt…	60.001	1	-1958386694	2015-01-07	16:10:36		86	?	1	?	?	?	?	?	?	?	?	?	?	?	?	?	?	?	NULL	NULL	NULL	NULL	CD	0	NULL	NULL	NULL	Test	NULL	NULL	NULL	TestInterleaved	NULL	NULL	NULL	7 k	7 k	NULL	NULL	NULL
Implicit Decision	28048	1	<?xml version="1.0"?>\n<Clock xmlns:dt="urn:schemas-microsoft-com:datatypes"><Description dt:dt="string">E-Prime Primary Realtime Clock</Description><StartTime><Timestamp dt:dt="int">0</Timestamp><DateUtc dt:dt="string">2015-01-08T00:10:36Z</DateUtc></StartTime><FrequencyChanges><FrequencyChange><Frequency dt:dt="r8">2857451</Frequency><Timestamp dt:dt="r8">1247876528139</Timestamp><Current dt:dt…	60.001	1	-1958386694	2015-01-07	16:10:36		87	NULL	0	?	?	?	?	?	?	?	?	?	?	?	?	?	?	?	NULL	NULL	NULL	NULL	AF	1	NULL	NULL	NULL	Test	NULL	NULL	NULL	TestInterleaved	NULL	NULL	NULL	r s	r s	NULL	NULL	NULL
Implicit Decision	28048	1	<?xml version="1.0"?>\n<Clock xmlns:dt="urn:schemas-microsoft-com:datatypes"><Description dt:dt="string">E-Prime Primary Realtime Clock</Description><StartTime><Timestamp dt:dt="int">0</Timestamp><DateUtc dt:dt="string">2015-01-08T00:10:36Z</DateUtc></StartTime><FrequencyChanges><FrequencyChange><Frequency dt:dt="r8">2857451</Frequency><Timestamp dt:dt="r8">1247876528139</Timestamp><Current dt:dt…	60.001	1	-1958386694	2015-01-07	16:10:36		88	NULL	0	?	?	?	?	?	?	?	?	?	?	?	?	?	?	?	NULL	NULL	NULL	NULL	AE	1	NULL	NULL	NULL	Test	NULL	NULL	NULL	TestInterleaved	NULL	NULL	NULL	0 s	0 s	NULL	NULL	NULL
Implicit Decision	28048	1	<?xml version="1.0"?>\n<Clock xmlns:dt="urn:schemas-microsoft-com:datatypes"><Description dt:dt="string">E-Prime Primary Realtime Clock</Description><StartTime><Timestamp dt:dt="int">0</Timestamp><DateUtc dt:dt="string">2015-01-08T00:10:36Z</DateUtc></StartTime><FrequencyChanges><FrequencyChange><Frequency dt:dt="r8">2857451</Frequency><Timestamp dt:dt="r8">1247876528139</Timestamp><Current dt:dt…	60.001	1	-1958386694	2015-01-07	16:10:36		89	NULL	0	NULL	NULL	NULL	?	?	?	?	NULL	NULL	NULL	NULL	NULL	NULL	NULL	NULL	NULL	NULL	NULL	m	CE	1	NULL	NULL	NULL	Test	NULL	NULL	NULL	TestInterleaved	NULL	NULL	NULL	0 7	0 7	NULL	NULL	NULL
Implicit Decision	28048	1	<?xml version="1.0"?>\n<Clock xmlns:dt="urn:schemas-microsoft-com:datatypes"><Description dt:dt="string">E-Prime Primary Realtime Clock</Description><StartTime><Timestamp dt:dt="int">0</Timestamp><DateUtc dt:dt="string">2015-01-08T00:10:36Z</DateUtc></StartTime><FrequencyChanges><FrequencyChange><Frequency dt:dt="r8">2857451</Frequency><Timestamp dt:dt="r8">1247876528139</Timestamp><Current dt:dt…	60.001	1	-1958386694	2015-01-07	16:10:36		90	NULL	0	?	?	?	?	?	?	?	?	?	?	?	?	?	?	?	NULL	NULL	NULL	NULL	AD	1	NULL	NULL	NULL	Test	NULL	NULL	NULL	TestInterleaved	NULL	NULL	NULL	k s	k s	NULL	NULL	NULL
Implicit Decision	28048	1	<?xml version="1.0"?>\n<Clock xmlns:dt="urn:schemas-microsoft-com:datatypes"><Description dt:dt="string">E-Prime Primary Realtime Clock</Description><StartTime><Timestamp dt:dt="int">0</Timestamp><DateUtc dt:dt="string">2015-01-08T00:10:36Z</DateUtc></StartTime><FrequencyChanges><FrequencyChange><Frequency dt:dt="r8">2857451</Frequency><Timestamp dt:dt="r8">1247876528139</Timestamp><Current dt:dt…	60.001	1	-1958386694	2015-01-07	16:10:36		91	NULL	0	?	?	?	?	?	?	?	?	?	?	?	?	?	?	?	NULL	NULL	NULL	NULL	CF	1	NULL	NULL	NULL	Test	NULL	NULL	NULL	TestInterleaved	NULL	NULL	NULL	r 7	r 7	NULL	NULL	NULL
Implicit Decision	28048	1	<?xml version="1.0"?>\n<Clock xmlns:dt="urn:schemas-microsoft-com:datatypes"><Description dt:dt="string">E-Prime Primary Realtime Clock</Description><StartTime><Timestamp dt:dt="int">0</Timestamp><DateUtc dt:dt="string">2015-01-08T00:10:36Z</DateUtc></StartTime><FrequencyChanges><FrequencyChange><Frequency dt:dt="r8">2857451</Frequency><Timestamp dt:dt="r8">1247876528139</Timestamp><Current dt:dt…	60.001	1	-1958386694	2015-01-07	16:10:36		92	NULL	1	?	?	?	?	?	?	?	?	?	?	?	?	?	?	?	NULL	NULL	NULL	NULL	BD	0	NULL	NULL	NULL	Test	NULL	NULL	NULL	TestInterleaved	NULL	NULL	NULL	k c	k c	NULL	NULL	NULL
Implicit Decision	28048	1	<?xml version="1.0"?>\n<Clock xmlns:dt="urn:schemas-microsoft-com:datatypes"><Description dt:dt="string">E-Prime Primary Realtime Clock</Description><StartTime><Timestamp dt:dt="int">0</Timestamp><DateUtc dt:dt="string">2015-01-08T00:10:36Z</DateUtc></StartTime><FrequencyChanges><FrequencyChange><Frequency dt:dt="r8">2857451</Frequency><Timestamp dt:dt="r8">1247876528139</Timestamp><Current dt:dt…	60.001	1	-1958386694	2015-01-07	16:10:36		93	?	1	?	?	?	?	?	?	?	?	?	?	?	?	?	?	?	NULL	NULL	NULL	NULL	AB	0	NULL	NULL	NULL	Test	NULL	NULL	NULL	TestInterleaved	NULL	NULL	NULL	s c	s c	NULL	NULL	NULL
Implicit Decision	28048	1	<?xml version="1.0"?>\n<Clock xmlns:dt="urn:schemas-microsoft-com:datatypes"><Description dt:dt="string">E-Prime Primary Realtime Clock</Description><StartTime><Timestamp dt:dt="int">0</Timestamp><DateUtc dt:dt="string">2015-01-08T00:10:36Z</DateUtc></StartTime><FrequencyChanges><FrequencyChange><Frequency dt:dt="r8">2857451</Frequency><Timestamp dt:dt="r8">1247876528139</Timestamp><Current dt:dt…	60.001	1	-1958386694	2015-01-07	16:10:36		94	NULL	0	?	?	?	?	?	?	?	?	?	?	?	?	?	?	?	NULL	NULL	NULL	NULL	AC	1	NULL	NULL	NULL	Test	NULL	NULL	NULL	TestInterleaved	NULL	NULL	NULL	7 s	7 s	NULL	NULL	NULL
Implicit Decision	28048	1	<?xml version="1.0"?>\n<Clock xmlns:dt="urn:schemas-microsoft-com:datatypes"><Description dt:dt="string">E-Prime Primary Realtime Clock</Description><StartTime><Timestamp dt:dt="int">0</Timestamp><DateUtc dt:dt="string">2015-01-08T00:10:36Z</DateUtc></StartTime><FrequencyChanges><FrequencyChange><Frequency dt:dt="r8">2857451</Frequency><Timestamp dt:dt="r8">1247876528139</Timestamp><Current dt:dt…	60.001	1	-1958386694	2015-01-07	16:10:36		95	NULL	1	?	?	?	?	?	?	?	?	?	?	?	?	?	?	?	NULL	NULL	NULL	NULL	BF	0	NULL	NULL	NULL	Test	NULL	NULL	NULL	TestInterleaved	NULL	NULL	NULL	r c	r c	NULL	NULL	NULL
Implicit Decision	28048	1	<?xml version="1.0"?>\n<Clock xmlns:dt="urn:schemas-microsoft-com:datatypes"><Description dt:dt="string">E-Prime Primary Realtime Clock</Description><StartTime><Timestamp dt:dt="int">0</Timestamp><DateUtc dt:dt="string">2015-01-08T00:10:36Z</DateUtc></StartTime><FrequencyChanges><FrequencyChange><Frequency dt:dt="r8">2857451</Frequency><Timestamp dt:dt="r8">1247876528139</Timestamp><Current dt:dt…	60.001	1	-1958386694	2015-01-07	16:10:36		96	NULL	1	?	?	?	?	?	?	?	?	?	?	?	?	?	?	?	NULL	NULL	NULL	NULL	BC	0	NULL	NULL	NULL	Test	NULL	NULL	NULL	TestInterleaved	NULL	NULL	NULL	7 c	7 c	NULL	NULL	NULL
Implicit Decision	28048	1	<?xml version="1.0"?>\n<Clock xmlns:dt="urn:schemas-microsoft-com:datatypes"><Description dt:dt="string">E-Prime Primary Realtime Clock</Description><StartTime><Timestamp dt:dt="int">0</Timestamp><DateUtc dt:dt="string">2015-01-08T00:10:36Z</DateUtc></StartTime><FrequencyChanges><FrequencyChange><Frequency dt:dt="r8">2857451</Frequency><Timestamp dt:dt="r8">1247876528139</Timestamp><Current dt:dt…	60.001	1	-1958386694	2015-01-07	16:10:36		97	NULL	1	?	?	?	?	?	?	?	?	?	?	?	?	?	?	?	NULL	NULL	NULL	NULL	DE	0	NULL	NULL	NULL	Test	NULL	NULL	NULL	TestInterleaved	NULL	NULL	NULL	0 k	0 k	NULL	NULL	NULL
Implicit Decision	28048	1	<?xml version="1.0"?>\n<Clock xmlns:dt="urn:schemas-microsoft-com:datatypes"><Description dt:dt="string">E-Prime Primary Realtime Clock</Description><StartTime><Timestamp dt:dt="int">0</Timestamp><DateUtc dt:dt="string">2015-01-08T00:10:36Z</DateUtc></StartTime><FrequencyChanges><FrequencyChange><Frequency dt:dt="r8">2857451</Frequency><Timestamp dt:dt="r8">1247876528139</Timestamp><Current dt:dt…	60.001	1	-1958386694	2015-01-07	16:10:36		98	?	0	?	?	?	?	?	?	?	?	?	?	?	?	?	?	?	NULL	NULL	NULL	NULL	CD	1	NULL	NULL	NULL	Test	NULL	NULL	NULL	TestInterleaved	NULL	NULL	NULL	k 7	k 7	NULL	NULL	NULL
Implicit Decision	28048	1	<?xml version="1.0"?>\n<Clock xmlns:dt="urn:schemas-microsoft-com:datatypes"><Description dt:dt="string">E-Prime Primary Realtime Clock</Description><StartTime><Timestamp dt:dt="int">0</Timestamp><DateUtc dt:dt="string">2015-01-08T00:10:36Z</DateUtc></StartTime><FrequencyChanges><FrequencyChange><Frequency dt:dt="r8">2857451</Frequency><Timestamp dt:dt="r8">1247876528139</Timestamp><Current dt:dt…	60.001	1	-1958386694	2015-01-07	16:10:36		99	?	0	?	?	?	?	?	?	?	?	?	?	?	?	?	?	?	NULL	NULL	NULL	NULL	EF	1	NULL	NULL	NULL	Test	NULL	NULL	NULL	TestInterleaved	NULL	NULL	NULL	r 0	r 0	NULL	NULL	NULL
Implicit Decision	28048	1	<?xml version="1.0"?>\n<Clock xmlns:dt="urn:schemas-microsoft-com:datatypes"><Description dt:dt="string">E-Prime Primary Realtime Clock</Description><StartTime><Timestamp dt:dt="int">0</Timestamp><DateUtc dt:dt="string">2015-01-08T00:10:36Z</DateUtc></StartTime><FrequencyChanges><FrequencyChange><Frequency dt:dt="r8">2857451</Frequency><Timestamp dt:dt="r8">1247876528139</Timestamp><Current dt:dt…	60.001	1	-1958386694	2015-01-07	16:10:36		100	NULL	1	?	?	?	?	?	?	?	?	?	?	?	?	?	?	?	NULL	NULL	NULL	NULL	DF	0	NULL	NULL	NULL	Test	NULL	NULL	NULL	TestInterleaved	NULL	NULL	NULL	r k	r k	NULL	NULL	NULL
Implicit Decision	28048	1	<?xml version="1.0"?>\n<Clock xmlns:dt="urn:schemas-microsoft-com:datatypes"><Description dt:dt="string">E-Prime Primary Realtime Clock</Description><StartTime><Timestamp dt:dt="int">0</Timestamp><DateUtc dt:dt="string">2015-01-08T00:10:36Z</DateUtc></StartTime><FrequencyChanges><FrequencyChange><Frequency dt:dt="r8">2857451</Frequency><Timestamp dt:dt="r8">1247876528139</Timestamp><Current dt:dt…	60.001	1	-1958386694	2015-01-07	16:10:36		101	NULL	1	?	?	?	?	?	?	?	?	?	?	?	?	?	?	?	NULL	NULL	NULL	NULL	BE	0	NULL	NULL	NULL	Test	NULL	NULL	NULL	TestInterleaved	NULL	NULL	NULL	0 c	0 c	NULL	NULL	NULL
Implicit Decision	28048	1	<?xml version="1.0"?>\n<Clock xmlns:dt="urn:schemas-microsoft-com:datatypes"><Description dt:dt="string">E-Prime Primary Realtime Clock</Description><StartTime><Timestamp dt:dt="int">0</Timestamp><DateUtc dt:dt="string">2015-01-08T00:10:36Z</DateUtc></StartTime><FrequencyChanges><FrequencyChange><Frequency dt:dt="r8">2857451</Frequency><Timestamp dt:dt="r8">1247876528139</Timestamp><Current dt:dt…	60.001	1	-1958386694	2015-01-07	16:10:36		102	NULL	0	?	?	?	?	?	?	?	?	?	?	?	?	?	?	?	NULL	NULL	NULL	NULL	BF	1	NULL	NULL	NULL	Test	NULL	NULL	NULL	TestInterleaved	NULL	NULL	NULL	c r	c r	NULL	NULL	NULL
Implicit Decision	28048	1	<?xml version="1.0"?>\n<Clock xmlns:dt="urn:schemas-microsoft-com:datatypes"><Description dt:dt="string">E-Prime Primary Realtime Clock</Description><StartTime><Timestamp dt:dt="int">0</Timestamp><DateUtc dt:dt="string">2015-01-08T00:10:36Z</DateUtc></StartTime><FrequencyChanges><FrequencyChange><Frequency dt:dt="r8">2857451</Frequency><Timestamp dt:dt="r8">1247876528139</Timestamp><Current dt:dt…	60.001	1	-1958386694	2015-01-07	16:10:36		103	?	1	?	?	?	?	?	?	?	?	?	?	?	?	?	?	?	NULL	NULL	NULL	NULL	EF	0	NULL	NULL	NULL	Test	NULL	NULL	NULL	TestInterleaved	NULL	NULL	NULL	0 r	0 r	NULL	NULL	NULL
Implicit Decision	28048	1	<?xml version="1.0"?>\n<Clock xmlns:dt="urn:schemas-microsoft-com:datatypes"><Description dt:dt="string">E-Prime Primary Realtime Clock</Description><StartTime><Timestamp dt:dt="int">0</Timestamp><DateUtc dt:dt="string">2015-01-08T00:10:36Z</DateUtc></StartTime><FrequencyChanges><FrequencyChange><Frequency dt:dt="r8">2857451</Frequency><Timestamp dt:dt="r8">1247876528139</Timestamp><Current dt:dt…	60.001	1	-1958386694	2015-01-07	16:10:36		104	?	1	?	?	?	?	?	?	?	?	?	?	?	?	?	?	?	NULL	NULL	NULL	NULL	CD	0	NULL	NULL	NULL	Test	NULL	NULL	NULL	TestInterleaved	NULL	NULL	NULL	7 k	7 k	NULL	NULL	NULL
Implicit Decision	28048	1	<?xml version="1.0"?>\n<Clock xmlns:dt="urn:schemas-microsoft-com:datatypes"><Description dt:dt="string">E-Prime Primary Realtime Clock</Description><StartTime><Timestamp dt:dt="int">0</Timestamp><DateUtc dt:dt="string">2015-01-08T00:10:36Z</DateUtc></StartTime><FrequencyChanges><FrequencyChange><Frequency dt:dt="r8">2857451</Frequency><Timestamp dt:dt="r8">1247876528139</Timestamp><Current dt:dt…	60.001	1	-1958386694	2015-01-07	16:10:36		105	NULL	1	?	?	?	?	?	?	?	?	?	?	?	?	?	?	?	NULL	NULL	NULL	NULL	AC	0	NULL	NULL	NULL	Test	NULL	NULL	NULL	TestInterleaved	NULL	NULL	NULL	s 7	s 7	NULL	NULL	NULL
Implicit Decision	28048	1	<?xml version="1.0"?>\n<Clock xmlns:dt="urn:schemas-microsoft-com:datatypes"><Description dt:dt="string">E-Prime Primary Realtime Clock</Description><StartTime><Timestamp dt:dt="int">0</Timestamp><DateUtc dt:dt="string">2015-01-08T00:10:36Z</DateUtc></StartTime><FrequencyChanges><FrequencyChange><Frequency dt:dt="r8">2857451</Frequency><Timestamp dt:dt="r8">1247876528139</Timestamp><Current dt:dt…	60.001	1	-1958386694	2015-01-07	16:10:36		106	?	0	?	?	?	?	?	?	?	?	?	?	?	?	?	?	?	NULL	NULL	NULL	NULL	AB	1	NULL	NULL	NULL	Test	NULL	NULL	NULL	TestInterleaved	NULL	NULL	NULL	c s	c s	NULL	NULL	NULL
Implicit Decision	28048	1	<?xml version="1.0"?>\n<Clock xmlns:dt="urn:schemas-microsoft-com:datatypes"><Description dt:dt="string">E-Prime Primary Realtime Clock</Description><StartTime><Timestamp dt:dt="int">0</Timestamp><DateUtc dt:dt="string">2015-01-08T00:10:36Z</DateUtc></StartTime><FrequencyChanges><FrequencyChange><Frequency dt:dt="r8">2857451</Frequency><Timestamp dt:dt="r8">1247876528139</Timestamp><Current dt:dt…	60.001	1	-1958386694	2015-01-07	16:10:36		107	NULL	1	NULL	NULL	NULL	?	?	?	?	NULL	NULL	NULL	NULL	NULL	NULL	NULL	NULL	NULL	NULL	NULL	z	CE	0	NULL	NULL	NULL	Test	NULL	NULL	NULL	TestInterleaved	NULL	NULL	NULL	7 0	7 0	NULL	NULL	NULL
Implicit Decision	28048	1	<?xml version="1.0"?>\n<Clock xmlns:dt="urn:schemas-microsoft-com:datatypes"><Description dt:dt="string">E-Prime Primary Realtime Clock</Description><StartTime><Timestamp dt:dt="int">0</Timestamp><DateUtc dt:dt="string">2015-01-08T00:10:36Z</DateUtc></StartTime><FrequencyChanges><FrequencyChange><Frequency dt:dt="r8">2857451</Frequency><Timestamp dt:dt="r8">1247876528139</Timestamp><Current dt:dt…	60.001	1	-1958386694	2015-01-07	16:10:36		108	NULL	1	?	?	?	?	?	?	?	?	?	?	?	?	?	?	?	NULL	NULL	NULL	NULL	CF	0	NULL	NULL	NULL	Test	NULL	NULL	NULL	TestInterleaved	NULL	NULL	NULL	7 r	7 r	NULL	NULL	NULL
Implicit Decision	28048	1	<?xml version="1.0"?>\n<Clock xmlns:dt="urn:schemas-microsoft-com:datatypes"><Description dt:dt="string">E-Prime Primary Realtime Clock</Description><StartTime><Timestamp dt:dt="int">0</Timestamp><DateUtc dt:dt="string">2015-01-08T00:10:36Z</DateUtc></StartTime><FrequencyChanges><FrequencyChange><Frequency dt:dt="r8">2857451</Frequency><Timestamp dt:dt="r8">1247876528139</Timestamp><Current dt:dt…	60.001	1	-1958386694	2015-01-07	16:10:36		109	NULL	1	?	?	?	?	?	?	?	?	?	?	?	?	?	?	?	NULL	NULL	NULL	NULL	AD	0	NULL	NULL	NULL	Test	NULL	NULL	NULL	TestInterleaved	NULL	NULL	NULL	s k	s k	NULL	NULL	NULL
Implicit Decision	28048	1	<?xml version="1.0"?>\n<Clock xmlns:dt="urn:schemas-microsoft-com:datatypes"><Description dt:dt="string">E-Prime Primary Realtime Clock</Description><StartTime><Timestamp dt:dt="int">0</Timestamp><DateUtc dt:dt="string">2015-01-08T00:10:36Z</DateUtc></StartTime><FrequencyChanges><FrequencyChange><Frequency dt:dt="r8">2857451</Frequency><Timestamp dt:dt="r8">1247876528139</Timestamp><Current dt:dt…	60.001	1	-1958386694	2015-01-07	16:10:36		110	NULL	1	?	?	?	?	?	?	?	?	?	?	?	?	?	?	?	NULL	NULL	NULL	NULL	AE	0	NULL	NULL	NULL	Test	NULL	NULL	NULL	TestInterleaved	NULL	NULL	NULL	s 0	s 0	NULL	NULL	NULL
Implicit Decision	28048	1	<?xml version="1.0"?>\n<Clock xmlns:dt="urn:schemas-microsoft-com:datatypes"><Description dt:dt="string">E-Prime Primary Realtime Clock</Description><StartTime><Timestamp dt:dt="int">0</Timestamp><DateUtc dt:dt="string">2015-01-08T00:10:36Z</DateUtc></StartTime><FrequencyChanges><FrequencyChange><Frequency dt:dt="r8">2857451</Frequency><Timestamp dt:dt="r8">1247876528139</Timestamp><Current dt:dt…	60.001	1	-1958386694	2015-01-07	16:10:36		111	NULL	0	?	?	?	?	?	?	?	?	?	?	?	?	?	?	?	NULL	NULL	NULL	NULL	DF	1	NULL	NULL	NULL	Test	NULL	NULL	NULL	TestInterleaved	NULL	NULL	NULL	k r	k r	NULL	NULL	NULL
Implicit Decision	28048	1	<?xml version="1.0"?>\n<Clock xmlns:dt="urn:schemas-microsoft-com:datatypes"><Description dt:dt="string">E-Prime Primary Realtime Clock</Description><StartTime><Timestamp dt:dt="int">0</Timestamp><DateUtc dt:dt="string">2015-01-08T00:10:36Z</DateUtc></StartTime><FrequencyChanges><FrequencyChange><Frequency dt:dt="r8">2857451</Frequency><Timestamp dt:dt="r8">1247876528139</Timestamp><Current dt:dt…	60.001	1	-1958386694	2015-01-07	16:10:36		112	NULL	1	?	?	?	?	?	?	?	?	?	?	?	?	?	?	?	NULL	NULL	NULL	NULL	AF	0	NULL	NULL	NULL	Test	NULL	NULL	NULL	TestInterleaved	NULL	NULL	NULL	s r	s r	NULL	NULL	NULL
Implicit Decision	28048	1	<?xml version="1.0"?>\n<Clock xmlns:dt="urn:schemas-microsoft-com:datatypes"><Description dt:dt="string">E-Prime Primary Realtime Clock</Description><StartTime><Timestamp dt:dt="int">0</Timestamp><DateUtc dt:dt="string">2015-01-08T00:10:36Z</DateUtc></StartTime><FrequencyChanges><FrequencyChange><Frequency dt:dt="r8">2857451</Frequency><Timestamp dt:dt="r8">1247876528139</Timestamp><Current dt:dt…	60.001	1	-1958386694	2015-01-07	16:10:36		113	NULL	0	?	?	?	?	?	?	?	?	?	?	?	?	?	?	?	NULL	NULL	NULL	NULL	BD	1	NULL	NULL	NULL	Test	NULL	NULL	NULL	TestInterleaved	NULL	NULL	NULL	c k	c k	NULL	NULL	NULL
Implicit Decision	28048	1	<?xml version="1.0"?>\n<Clock xmlns:dt="urn:schemas-microsoft-com:datatypes"><Description dt:dt="string">E-Prime Primary Realtime Clock</Description><StartTime><Timestamp dt:dt="int">0</Timestamp><DateUtc dt:dt="string">2015-01-08T00:10:36Z</DateUtc></StartTime><FrequencyChanges><FrequencyChange><Frequency dt:dt="r8">2857451</Frequency><Timestamp dt:dt="r8">1247876528139</Timestamp><Current dt:dt…	60.001	1	-1958386694	2015-01-07	16:10:36		114	NULL	0	?	?	?	?	?	?	?	?	?	?	?	?	?	?	?	NULL	NULL	NULL	NULL	BE	1	NULL	NULL	NULL	Test	NULL	NULL	NULL	TestInterleaved	NULL	NULL	NULL	c 0	c 0	NULL	NULL	NULL
Implicit Decision	28048	1	<?xml version="1.0"?>\n<Clock xmlns:dt="urn:schemas-microsoft-com:datatypes"><Description dt:dt="string">E-Prime Primary Realtime Clock</Description><StartTime><Timestamp dt:dt="int">0</Timestamp><DateUtc dt:dt="string">2015-01-08T00:10:36Z</DateUtc></StartTime><FrequencyChanges><FrequencyChange><Frequency dt:dt="r8">2857451</Frequency><Timestamp dt:dt="r8">1247876528139</Timestamp><Current dt:dt…	60.001	1	-1958386694	2015-01-07	16:10:36		115	NULL	0	?	?	?	?	?	?	?	?	?	?	?	?	?	?	?	NULL	NULL	NULL	NULL	BC	1	NULL	NULL	NULL	Test	NULL	NULL	NULL	TestInterleaved	NULL	NULL	NULL	c 7	c 7	NULL	NULL	NULL
Implicit Decision	28048	1	<?xml version="1.0"?>\n<Clock xmlns:dt="urn:schemas-microsoft-com:datatypes"><Description dt:dt="string">E-Prime Primary Realtime Clock</Description><StartTime><Timestamp dt:dt="int">0</Timestamp><DateUtc dt:dt="string">2015-01-08T00:10:36Z</DateUtc></StartTime><FrequencyChanges><FrequencyChange><Frequency dt:dt="r8">2857451</Frequency><Timestamp dt:dt="r8">1247876528139</Timestamp><Current dt:dt…	60.001	1	-1958386694	2015-01-07	16:10:36		116	NULL	0	?	?	?	?	?	?	?	?	?	?	?	?	?	?	?	NULL	NULL	NULL	NULL	DE	1	NULL	NULL	NULL	Test	NULL	NULL	NULL	TestInterleaved	NULL	NULL	NULL	k 0	k 0	NULL	NULL	NULL
Implicit Decision	28048	1	<?xml version="1.0"?>\n<Clock xmlns:dt="urn:schemas-microsoft-com:datatypes"><Description dt:dt="string">E-Prime Primary Realtime Clock</Description><StartTime><Timestamp dt:dt="int">0</Timestamp><DateUtc dt:dt="string">2015-01-08T00:10:36Z</DateUtc></StartTime><FrequencyChanges><FrequencyChange><Frequency dt:dt="r8">2857451</Frequency><Timestamp dt:dt="r8">1247876528139</Timestamp><Current dt:dt…	60.001	1	-1958386694	2015-01-07	16:10:36		117	NULL	1	?	?	?	?	?	?	?	?	?	?	?	?	?	?	?	NULL	NULL	NULL	NULL	DF	0	NULL	NULL	NULL	Test	NULL	NULL	NULL	TestInterleaved	NULL	NULL	NULL	r k	r k	NULL	NULL	NULL
Implicit Decision	28048	1	<?xml version="1.0"?>\n<Clock xmlns:dt="urn:schemas-microsoft-com:datatypes"><Description dt:dt="string">E-Prime Primary Realtime Clock</Description><StartTime><Timestamp dt:dt="int">0</Timestamp><DateUtc dt:dt="string">2015-01-08T00:10:36Z</DateUtc></StartTime><FrequencyChanges><FrequencyChange><Frequency dt:dt="r8">2857451</Frequency><Timestamp dt:dt="r8">1247876528139</Timestamp><Current dt:dt…	60.001	1	-1958386694	2015-01-07	16:10:36		118	NULL	1	?	?	?	?	?	?	?	?	?	?	?	?	?	?	?	NULL	NULL	NULL	NULL	BF	0	NULL	NULL	NULL	Test	NULL	NULL	NULL	TestInterleaved	NULL	NULL	NULL	r c	r c	NULL	NULL	NULL
Implicit Decision	28048	1	<?xml version="1.0"?>\n<Clock xmlns:dt="urn:schemas-microsoft-com:datatypes"><Description dt:dt="string">E-Prime Primary Realtime Clock</Description><StartTime><Timestamp dt:dt="int">0</Timestamp><DateUtc dt:dt="string">2015-01-08T00:10:36Z</DateUtc></StartTime><FrequencyChanges><FrequencyChange><Frequency dt:dt="r8">2857451</Frequency><Timestamp dt:dt="r8">1247876528139</Timestamp><Current dt:dt…	60.001	1	-1958386694	2015-01-07	16:10:36		119	NULL	1	?	?	?	?	?	?	?	?	?	?	?	?	?	?	?	NULL	NULL	NULL	NULL	BC	0	NULL	NULL	NULL	Test	NULL	NULL	NULL	TestInterleaved	NULL	NULL	NULL	7 c	7 c	NULL	NULL	NULL
Implicit Decision	28048	1	<?xml version="1.0"?>\n<Clock xmlns:dt="urn:schemas-microsoft-com:datatypes"><Description dt:dt="string">E-Prime Primary Realtime Clock</Description><StartTime><Timestamp dt:dt="int">0</Timestamp><DateUtc dt:dt="string">2015-01-08T00:10:36Z</DateUtc></StartTime><FrequencyChanges><FrequencyChange><Frequency dt:dt="r8">2857451</Frequency><Timestamp dt:dt="r8">1247876528139</Timestamp><Current dt:dt…	60.001	1	-1958386694	2015-01-07	16:10:36		120	NULL	1	?	?	?	?	?	?	?	?	?	?	?	?	?	?	?	NULL	NULL	NULL	NULL	BD	0	NULL	NULL	NULL	Test	NULL	NULL	NULL	TestInterleaved	NULL	NULL	NULL	k c	k c	NULL	NULL	NULL
Implicit Decision	28048	1	<?xml version="1.0"?>\n<Clock xmlns:dt="urn:schemas-microsoft-com:datatypes"><Description dt:dt="string">E-Prime Primary Realtime Clock</Description><StartTime><Timestamp dt:dt="int">0</Timestamp><DateUtc dt:dt="string">2015-01-08T00:10:36Z</DateUtc></StartTime><FrequencyChanges><FrequencyChange><Frequency dt:dt="r8">2857451</Frequency><Timestamp dt:dt="r8">1247876528139</Timestamp><Current dt:dt…	60.001	1	-1958386694	2015-01-07	16:10:36		121	?	0	?	?	?	?	?	?	?	?	?	?	?	?	?	?	?	NULL	NULL	NULL	NULL	EF	1	NULL	NULL	NULL	Test	NULL	NULL	NULL	TestInterleaved	NULL	NULL	NULL	r 0	r 0	NULL	NULL	NULL
Implicit Decision	28048	1	<?xml version="1.0"?>\n<Clock xmlns:dt="urn:schemas-microsoft-com:datatypes"><Description dt:dt="string">E-Prime Primary Realtime Clock</Description><StartTime><Timestamp dt:dt="int">0</Timestamp><DateUtc dt:dt="string">2015-01-08T00:10:36Z</DateUtc></StartTime><FrequencyChanges><FrequencyChange><Frequency dt:dt="r8">2857451</Frequency><Timestamp dt:dt="r8">1247876528139</Timestamp><Current dt:dt…	60.001	1	-1958386694	2015-01-07	16:10:36		122	?	1	?	?	?	?	?	?	?	?	?	?	?	?	?	?	?	NULL	NULL	NULL	NULL	AB	0	NULL	NULL	NULL	Test	NULL	NULL	NULL	TestInterleaved	NULL	NULL	NULL	s c	s c	NULL	NULL	NULL
Implicit Decision	28048	1	<?xml version="1.0"?>\n<Clock xmlns:dt="urn:schemas-microsoft-com:datatypes"><Description dt:dt="string">E-Prime Primary Realtime Clock</Description><StartTime><Timestamp dt:dt="int">0</Timestamp><DateUtc dt:dt="string">2015-01-08T00:10:36Z</DateUtc></StartTime><FrequencyChanges><FrequencyChange><Frequency dt:dt="r8">2857451</Frequency><Timestamp dt:dt="r8">1247876528139</Timestamp><Current dt:dt…	60.001	1	-1958386694	2015-01-07	16:10:36		123	NULL	0	?	?	?	?	?	?	?	?	?	?	?	?	?	?	?	NULL	NULL	NULL	NULL	AF	1	NULL	NULL	NULL	Test	NULL	NULL	NULL	TestInterleaved	NULL	NULL	NULL	r s	r s	NULL	NULL	NULL
Implicit Decision	28048	1	<?xml version="1.0"?>\n<Clock xmlns:dt="urn:schemas-microsoft-com:datatypes"><Description dt:dt="string">E-Prime Primary Realtime Clock</Description><StartTime><Timestamp dt:dt="int">0</Timestamp><DateUtc dt:dt="string">2015-01-08T00:10:36Z</DateUtc></StartTime><FrequencyChanges><FrequencyChange><Frequency dt:dt="r8">2857451</Frequency><Timestamp dt:dt="r8">1247876528139</Timestamp><Current dt:dt…	60.001	1	-1958386694	2015-01-07	16:10:36		124	NULL	0	NULL	NULL	NULL	?	?	?	?	NULL	NULL	NULL	NULL	NULL	NULL	NULL	NULL	NULL	NULL	NULL	m	CE	1	NULL	NULL	NULL	Test	NULL	NULL	NULL	TestInterleaved	NULL	NULL	NULL	0 7	0 7	NULL	NULL	NULL
Implicit Decision	28048	1	<?xml version="1.0"?>\n<Clock xmlns:dt="urn:schemas-microsoft-com:datatypes"><Description dt:dt="string">E-Prime Primary Realtime Clock</Description><StartTime><Timestamp dt:dt="int">0</Timestamp><DateUtc dt:dt="string">2015-01-08T00:10:36Z</DateUtc></StartTime><FrequencyChanges><FrequencyChange><Frequency dt:dt="r8">2857451</Frequency><Timestamp dt:dt="r8">1247876528139</Timestamp><Current dt:dt…	60.001	1	-1958386694	2015-01-07	16:10:36		125	NULL	0	?	?	?	?	?	?	?	?	?	?	?	?	?	?	?	NULL	NULL	NULL	NULL	AC	1	NULL	NULL	NULL	Test	NULL	NULL	NULL	TestInterleaved	NULL	NULL	NULL	7 s	7 s	NULL	NULL	NULL
Implicit Decision	28048	1	<?xml version="1.0"?>\n<Clock xmlns:dt="urn:schemas-microsoft-com:datatypes"><Description dt:dt="string">E-Prime Primary Realtime Clock</Description><StartTime><Timestamp dt:dt="int">0</Timestamp><DateUtc dt:dt="string">2015-01-08T00:10:36Z</DateUtc></StartTime><FrequencyChanges><FrequencyChange><Frequency dt:dt="r8">2857451</Frequency><Timestamp dt:dt="r8">1247876528139</Timestamp><Current dt:dt…	60.001	1	-1958386694	2015-01-07	16:10:36		126	NULL	1	?	?	?	?	?	?	?	?	?	?	?	?	?	?	?	NULL	NULL	NULL	NULL	DE	0	NULL	NULL	NULL	Test	NULL	NULL	NULL	TestInterleaved	NULL	NULL	NULL	0 k	0 k	NULL	NULL	NULL
Implicit Decision	28048	1	<?xml version="1.0"?>\n<Clock xmlns:dt="urn:schemas-microsoft-com:datatypes"><Description dt:dt="string">E-Prime Primary Realtime Clock</Description><StartTime><Timestamp dt:dt="int">0</Timestamp><DateUtc dt:dt="string">2015-01-08T00:10:36Z</DateUtc></StartTime><FrequencyChanges><FrequencyChange><Frequency dt:dt="r8">2857451</Frequency><Timestamp dt:dt="r8">1247876528139</Timestamp><Current dt:dt…	60.001	1	-1958386694	2015-01-07	16:10:36		127	NULL	0	?	?	?	?	?	?	?	?	?	?	?	?	?	?	?	NULL	NULL	NULL	NULL	CF	1	NULL	NULL	NULL	Test	NULL	NULL	NULL	TestInterleaved	NULL	NULL	NULL	r 7	r 7	NULL	NULL	NULL
Implicit Decision	28048	1	<?xml version="1.0"?>\n<Clock xmlns:dt="urn:schemas-microsoft-com:datatypes"><Description dt:dt="string">E-Prime Primary Realtime Clock</Description><StartTime><Timestamp dt:dt="int">0</Timestamp><DateUtc dt:dt="string">2015-01-08T00:10:36Z</DateUtc></StartTime><FrequencyChanges><FrequencyChange><Frequency dt:dt="r8">2857451</Frequency><Timestamp dt:dt="r8">1247876528139</Timestamp><Current dt:dt…	60.001	1	-1958386694	2015-01-07	16:10:36		128	NULL	1	?	?	?	?	?	?	?	?	?	?	?	?	?	?	?	NULL	NULL	NULL	NULL	BE	0	NULL	NULL	NULL	Test	NULL	NULL	NULL	TestInterleaved	NULL	NULL	NULL	0 c	0 c	NULL	NULL	NULL
Implicit Decision	28048	1	<?xml version="1.0"?>\n<Clock xmlns:dt="urn:schemas-microsoft-com:datatypes"><Description dt:dt="string">E-Prime Primary Realtime Clock</Description><StartTime><Timestamp dt:dt="int">0</Timestamp><DateUtc dt:dt="string">2015-01-08T00:10:36Z</DateUtc></StartTime><FrequencyChanges><FrequencyChange><Frequency dt:dt="r8">2857451</Frequency><Timestamp dt:dt="r8">1247876528139</Timestamp><Current dt:dt…	60.001	1	-1958386694	2015-01-07	16:10:36		129	NULL	0	?	?	?	?	?	?	?	?	?	?	?	?	?	?	?	NULL	NULL	NULL	NULL	AE	1	NULL	NULL	NULL	Test	NULL	NULL	NULL	TestInterleaved	NULL	NULL	NULL	0 s	0 s	NULL	NULL	NULL
Implicit Decision	28048	1	<?xml version="1.0"?>\n<Clock xmlns:dt="urn:schemas-microsoft-com:datatypes"><Description dt:dt="string">E-Prime Primary Realtime Clock</Description><StartTime><Timestamp dt:dt="int">0</Timestamp><DateUtc dt:dt="string">2015-01-08T00:10:36Z</DateUtc></StartTime><FrequencyChanges><FrequencyChange><Frequency dt:dt="r8">2857451</Frequency><Timestamp dt:dt="r8">1247876528139</Timestamp><Current dt:dt…	60.001	1	-1958386694	2015-01-07	16:10:36		130	?	0	?	?	?	?	?	?	?	?	?	?	?	?	?	?	?	NULL	NULL	NULL	NULL	CD	1	NULL	NULL	NULL	Test	NULL	NULL	NULL	TestInterleaved	NULL	NULL	NULL	k 7	k 7	NULL	NULL	NULL
Implicit Decision	28048	1	<?xml version="1.0"?>\n<Clock xmlns:dt="urn:schemas-microsoft-com:datatypes"><Description dt:dt="string">E-Prime Primary Realtime Clock</Description><StartTime><Timestamp dt:dt="int">0</Timestamp><DateUtc dt:dt="string">2015-01-08T00:10:36Z</DateUtc></StartTime><FrequencyChanges><FrequencyChange><Frequency dt:dt="r8">2857451</Frequency><Timestamp dt:dt="r8">1247876528139</Timestamp><Current dt:dt…	60.001	1	-1958386694	2015-01-07	16:10:36		131	NULL	0	?	?	?	?	?	?	?	?	?	?	?	?	?	?	?	NULL	NULL	NULL	NULL	AD	1	NULL	NULL	NULL	Test	NULL	NULL	NULL	TestInterleaved	NULL	NULL	NULL	k s	k s	NULL	NULL	NULL
[truncated: 39 more columns]

## Sheet: Organized
Subject	SessionDate	Procedure	TrainInterleaved.Sample	Train.ACC	Train.RT	TestInterleaved.Sample	Test.ACC	Test.RT	TrialType	Condition
28048	2015-01-07	Practiceb	NULL	NULL	NULL	NULL	NULL	NULL	BA	AB
28048	2015-01-07	Practiceb	NULL	NULL	NULL	NULL	NULL	NULL	AB	AB
28048	2015-01-07	Practiceb	NULL	NULL	NULL	NULL	NULL	NULL	BA	AB
28048	2015-01-07	Practiceb	NULL	NULL	NULL	NULL	NULL	NULL	AB	AB
28048	2015-01-07	Practiceb	NULL	NULL	NULL	NULL	NULL	NULL	AB	AB
28048	2015-01-07	Practiceb	NULL	NULL	NULL	NULL	NULL	NULL	BA	AB
28048	2015-01-07	BlocProc2	NULL	NULL	NULL	NULL	NULL	NULL	NULL	1
28048	2015-01-07	BlocProc	NULL	NULL	NULL	NULL	NULL	NULL	NULL	1
28048	2015-01-07	BlocProc1	NULL	NULL	NULL	NULL	NULL	NULL	NULL	1
28048	2015-01-07	Trainb	1	0	808	NULL	NULL	NULL	BA	AB
28048	2015-01-07	Trainb	2	0	690	NULL	NULL	NULL	CD	CD
28048	2015-01-07	Trainb	3	1	544	NULL	NULL	NULL	EF	EF
28048	2015-01-07	Trainb	4	1	628	NULL	NULL	NULL	DC	CD
28048	2015-01-07	Trainb	5	1	582	NULL	NULL	NULL	FE	EF
28048	2015-01-07	Trainb	6	1	954	NULL	NULL	NULL	AB	AB
28048	2015-01-07	Trainb	7	0	910	NULL	NULL	NULL	EF	EF
28048	2015-01-07	Trainb	8	1	772	NULL	NULL	NULL	BA	AB
28048	2015-01-07	Trainb	9	1	880	NULL	NULL	NULL	CD	CD
28048	2015-01-07	Trainb	10	1	743	NULL	NULL	NULL	AB	AB
28048	2015-01-07	Trainb	11	1	819	NULL	NULL	NULL	FE	EF
28048	2015-01-07	Trainb	12	0	893	NULL	NULL	NULL	DC	CD
28048	2015-01-07	Trainb	13	0	661	NULL	NULL	NULL	EF	EF
28048	2015-01-07	Trainb	14	1	677	NULL	NULL	NULL	BA	AB
28048	2015-01-07	Trainb	15	1	852	NULL	NULL	NULL	CD	CD
28048	2015-01-07	Trainb	16	1	636	NULL	NULL	NULL	AB	AB
28048	2015-01-07	Trainb	17	1	892	NULL	NULL	NULL	DC	CD
28048	2015-01-07	Trainb	18	1	899	NULL	NULL	NULL	FE	EF
28048	2015-01-07	Trainb	19	0	681	NULL	NULL	NULL	CD	CD
28048	2015-01-07	Trainb	20	1	681	NULL	NULL	NULL	BA	AB
28048	2015-01-07	Trainb	21	0	839	NULL	NULL	NULL	EF	EF
28048	2015-01-07	Trainb	22	1	929	NULL	NULL	NULL	FE	EF
28048	2015-01-07	Trainb	23	1	711	NULL	NULL	NULL	AB	AB
28048	2015-01-07	Trainb	24	1	773	NULL	NULL	NULL	DC	CD
28048	2015-01-07	Trainb	25	0	975	NULL	NULL	NULL	EF	EF
28048	2015-01-07	Trainb	26	0	756	NULL	NULL	NULL	CD	CD
28048	2015-01-07	Trainb	27	1	543	NULL	NULL	NULL	BA	AB
28048	2015-01-07	Trainb	28	1	805	NULL	NULL	NULL	DC	CD
28048	2015-01-07	Trainb	29	0	832	NULL	NULL	NULL	FE	EF
28048	2015-01-07	Trainb	30	0	600	NULL	NULL	NULL	AB	AB
28048	2015-01-07	Trainb	31	1	652	NULL	NULL	NULL	EF	EF
28048	2015-01-07	Trainb	32	1	732	NULL	NULL	NULL	BA	AB
28048	2015-01-07	Trainb	33	1	824	NULL	NULL	NULL	CD	CD
28048	2015-01-07	Trainb	34	1	594	NULL	NULL	NULL	AB	AB
28048	2015-01-07	Trainb	35	1	742	NULL	NULL	NULL	DC	CD
28048	2015-01-07	Trainb	36	1	802	NULL	NULL	NULL	FE	EF
28048	2015-01-07	Trainb	37	0	702	NULL	NULL	NULL	EF	EF
28048	2015-01-07	Trainb	38	0	716	NULL	NULL	NULL	CD	CD
28048	2015-01-07	Trainb	39	1	618	NULL	NULL	NULL	BA	AB
28048	2015-01-07	Trainb	40	1	747	NULL	NULL	NULL	AB	AB
28048	2015-01-07	Trainb	41	0	727	NULL	NULL	NULL	DC	CD
28048	2015-01-07	Trainb	42	1	821	NULL	NULL	NULL	FE	EF
28048	2015-01-07	Trainb	43	0	815	NULL	NULL	NULL	CD	CD
28048	2015-01-07	Trainb	44	0	777	NULL	NULL	NULL	EF	EF
28048	2015-01-07	Trainb	45	0	756	NULL	NULL	NULL	BA	AB
28048	2015-01-07	Trainb	46	1	594	NULL	NULL	NULL	FE	EF
28048	2015-01-07	Trainb	47	0	772	NULL	NULL	NULL	DC	CD
28048	2015-01-07	Trainb	48	1	592	NULL	NULL	NULL	AB	AB
28048	2015-01-07	Trainb	49	1	754	NULL	NULL	NULL	EF	EF
28048	2015-01-07	Trainb	50	1	879	NULL	NULL	NULL	CD	CD
28048	2015-01-07	Trainb	51	1	757	NULL	NULL	NULL	BA	AB
28048	2015-01-07	Trainb	52	0	563	NULL	NULL	NULL	DC	CD
28048	2015-01-07	Trainb	53	1	583	NULL	NULL	NULL	AB	AB
28048	2015-01-07	Trainb	54	1	697	NULL	NULL	NULL	FE	EF
28048	2015-01-07	Trainb	55	1	808	NULL	NULL	NULL	CD	CD
28048	2015-01-07	Trainb	56	1	657	NULL	NULL	NULL	BA	AB
28048	2015-01-07	Trainb	57	1	723	NULL	NULL	NULL	EF	EF
28048	2015-01-07	Trainb	58	0	704	NULL	NULL	NULL	DC	CD
28048	2015-01-07	Trainb	59	0	782	NULL	NULL	NULL	FE	EF
28048	2015-01-07	Trainb	60	0	650	NULL	NULL	NULL	AB	AB
28048	2015-01-07	Rest4	NULL	NULL	NULL	NULL	NULL	NULL	NULL	1
28048	2015-01-07	NofeedbackInstructions	NULL	NULL	NULL	NULL	NULL	NULL	NULL	1
28048	2015-01-07	Test	NULL	NULL	NULL	1	1	753	EF	EF
28048	2015-01-07	Test	NULL	NULL	NULL	2	1	635	BA	AB
28048	2015-01-07	Test	NULL	NULL	NULL	3	1	1113	BD	BD
28048	2015-01-07	Test	NULL	NULL	NULL	4	1	691	AE	AE
28048	2015-01-07	Test	NULL	NULL	NULL	5	1	927	BF	BF
28048	2015-01-07	Test	NULL	NULL	NULL	6	1	1328	DF	DF
28048	2015-01-07	Test	NULL	NULL	NULL	7	1	947	DE	DE
28048	2015-01-07	Test	NULL	NULL	NULL	8	1	1106	AF	AF
28048	2015-01-07	Test	NULL	NULL	NULL	9	1	1134	BE	BE
28048	2015-01-07	Test	NULL	NULL	NULL	10	0	1560	CF	CF
28048	2015-01-07	Test	NULL	NULL	NULL	11	0	1344	CE	CE
28048	2015-01-07	Test	NULL	NULL	NULL	12	1	1106	BC	BC
28048	2015-01-07	Test	NULL	NULL	NULL	13	1	1004	AC	AC
28048	2015-01-07	Test	NULL	NULL	NULL	14	1	971	AD	AD
28048	2015-01-07	Test	NULL	NULL	NULL	15	1	1307	CD	CD
28048	2015-01-07	Test	NULL	NULL	NULL	16	1	1133	FA	AF
28048	2015-01-07	Test	NULL	NULL	NULL	17	1	839	EA	AE
28048	2015-01-07	Test	NULL	NULL	NULL	18	0	989	EC	CE
28048	2015-01-07	Test	NULL	NULL	NULL	19	1	1101	DA	AD
28048	2015-01-07	Test	NULL	NULL	NULL	20	0	1273	FC	CF
28048	2015-01-07	Test	NULL	NULL	NULL	21	1	877	DB	BD
28048	2015-01-07	Test	NULL	NULL	NULL	22	1	849	AB	AB
28048	2015-01-07	Test	NULL	NULL	NULL	23	1	821	CA	AC
28048	2015-01-07	Test	NULL	NULL	NULL	24	1	957	FB	BF
28048	2015-01-07	Test	NULL	NULL	NULL	25	1	925	CB	BC
28048	2015-01-07	Test	NULL	NULL	NULL	26	1	1071	ED	DE
28048	2015-01-07	Test	NULL	NULL	NULL	27	1	1035	DC	CD
28048	2015-01-07	Test	NULL	NULL	NULL	28	1	1289	FE	EF
28048	2015-01-07	Test	NULL	NULL	NULL	29	1	828	FD	DF
28048	2015-01-07	Test	NULL	NULL	NULL	30	1	818	EB	BE
28048	2015-01-07	Test	NULL	NULL	NULL	31	1	920	BF	BF
28048	2015-01-07	Test	NULL	NULL	NULL	32	1	842	EF	EF
28048	2015-01-07	Test	NULL	NULL	NULL	33	1	800	CD	CD
28048	2015-01-07	Test	NULL	NULL	NULL	34	1	806	AC	AC
28048	2015-01-07	Test	NULL	NULL	NULL	35	1	844	BA	AB
28048	2015-01-07	Test	NULL	NULL	NULL	36	0	946	CE	CE
28048	2015-01-07	Test	NULL	NULL	NULL	37	0	804	CF	CF
28048	2015-01-07	Test	NULL	NULL	NULL	38	1	748	AD	AD
28048	2015-01-07	Test	NULL	NULL	NULL	39	1	710	AE	AE
28048	2015-01-07	Test	NULL	NULL	NULL	40	1	960	DF	DF
28048	2015-01-07	Test	NULL	NULL	NULL	41	1	800	AF	AF
28048	2015-01-07	Test	NULL	NULL	NULL	42	1	904	BD	BD
28048	2015-01-07	Test	NULL	NULL	NULL	43	1	778	BE	BE
28048	2015-01-07	Test	NULL	NULL	NULL	44	1	756	BC	BC
28048	2015-01-07	Test	NULL	NULL	NULL	45	0	972	DE	DE
28048	2015-01-07	Test	NULL	NULL	NULL	46	1	828	FD	DF
28048	2015-01-07	Test	NULL	NULL	NULL	47	1	834	FB	BF
28048	2015-01-07	Test	NULL	NULL	NULL	48	1	855	CB	BC
28048	2015-01-07	Test	NULL	NULL	NULL	49	1	797	DB	BD
28048	2015-01-07	Test	NULL	NULL	NULL	50	0	1029	FE	EF
28048	2015-01-07	Test	NULL	NULL	NULL	51	1	819	AB	AB
28048	2015-01-07	Test	NULL	NULL	NULL	52	1	857	FA	AF
28048	2015-01-07	Test	NULL	NULL	NULL	53	0	717	EC	CE
28048	2015-01-07	Test	NULL	NULL	NULL	54	1	903	CA	AC
28048	2015-01-07	Test	NULL	NULL	NULL	55	1	969	ED	DE
28048	2015-01-07	Test	NULL	NULL	NULL	56	0	699	FC	CF
28048	2015-01-07	Test	NULL	NULL	NULL	57	1	790	EB	BE
28048	2015-01-07	Test	NULL	NULL	NULL	58	1	909	EA	AE
28048	2015-01-07	Test	NULL	NULL	NULL	59	1	830	DC	CD
28048	2015-01-07	Test	NULL	NULL	NULL	60	1	806	DA	AD
0	00:00:00	0	0	0	0	0	0	0	0	0
0	00:00:00	0	0	0	0	0	0	0	0	0
0	00:00:00	0	0	0	0	0	0	0	0	0
0	00:00:00	0	0	0	0	0	0	0	0	0
0	00:00:00	0	0	0	0	0	0	0	0	0
0	00:00:00	0	0	0	0	0	0	0	0	0
0	00:00:00	0	0	0	0	0	0	0	0	0
0	00:00:00	0	0	0	0	0	0	0	0	0
0	00:00:00	0	0	0	0	0	0	0	0	0
0	00:00:00	0	0	0	0	0	0	0	0	0
0	00:00:00	0	0	0	0	0	0	0	0	0
0	00:00:00	0	0	0	0	0	0	0	0	0
0	00:00:00	0	0	0	0	0	0	0	0	0
0	00:00:00	0	0	0	0	0	0	0	0	0
0	00:00:00	0	0	0	0	0	0	0	0	0
0	00:00:00	0	0	0	0	0	0	0	0	0
0	00:00:00	0	0	0	0	0	0	0	0	0
0	00:00:00	0	0	0	0	0	0	0	0	0
0	00:00:00	0	0	0	0	0	0	0	0	0
0	00:00:00	0	0	0	0	0	0	0	0	0
0	00:00:00	0	0	0	0	0	0	0	0	0
0	00:00:00	0	0	0	0	0	0	0	0	0
0	00:00:00	0	0	0	0	0	0	0	0	0
0	00:00:00	0	0	0	0	0	0	0	0	0
0	00:00:00	0	0	0	0	0	0	0	0	0
0	00:00:00	0	0	0	0	0	0	0	0	0
0	00:00:00	0	0	0	0	0	0	0	0	0
0	00:00:00	0	0	0	0	0	0	0	0	0
0	00:00:00	0	0	0	0	0	0	0	0	0
0	00:00:00	0	0	0	0	0	0	0	0	0
0	00:00:00	0	0	0	0	0	0	0	0	0
0	00:00:00	0	0	0	0	0	0	0	0	0
0	00:00:00	0	0	0	0	0	0	0	0	0
0	00:00:00	0	0	0	0	0	0	0	0	0
0	00:00:00	0	0	0	0	0	0	0	0	0
0	00:00:00	0	0	0	0	0	0	0	0	0
0	00:00:00	0	0	0	0	0	0	0	0	0
0	00:00:00	0	0	0	0	0	0	0	0	0
0	00:00:00	0	0	0	0	0	0	0	0	0
0	00:00:00	0	0	0	0	0	0	0	0	0
0	00:00:00	0	0	0	0	0	0	0	0	0
0	00:00:00	0	0	0	0	0	0	0	0	0
0	00:00:00	0	0	0	0	0	0	0	0	0
0	00:00:00	0	0	0	0	0	0	0	0	0
0	00:00:00	0	0	0	0	0	0	0	0	0
0	00:00:00	0	0	0	0	0	0	0	0	0
0	00:00:00	0	0	0	0	0	0	0	0	0
0	00:00:00	0	0	0	0	0	0	0	0	0
0	00:00:00	0	0	0	0	0	0	0	0	0
0	00:00:00	0	0	0	0	0	0	0	0	0
0	00:00:00	0	0	0	0	0	0	0	0	0
0	00:00:00	0	0	0	0	0	0	0	0	0
0	00:00:00	0	0	0	0	0	0	0	0	0
0	00:00:00	0	0	0	0	0	0	0	0	0
0	00:00:00	0	0	0	0	0	0	0	0	0
0	00:00:00	0	0	0	0	0	0	0	0	0
0	00:00:00	0	0	0	0	0	0	0	0	0
0	00:00:00	0	0	0	0	0	0	0	0	0
0	00:00:00	0	0	0	0	0	0	0	0	0
0	00:00:00	0	0	0	0	0	0	0	0	0
0	00:00:00	0	0	0	0	0	0	0	0	0
0	00:00:00	0	0	0	0	0	0	0	0	0
0	00:00:00	0	0	0	0	0	0	0	0	0
0	00:00:00	0	0	0	0	0	0	0	0	0
0	00:00:00	0	0	0	0	0	0	0	0	0
0	00:00:00	0	0	0	0	0	0	0	0	0
0	00:00:00	0	0	0	0	0	0	0	0	0
0	00:00:00	0	0	0	0	0	0	0	0	0
0	00:00:00	0	0	0	0	0	0	0	0	0
0	00:00:00	0	0	0	0	0	0	0	0	0
0	00:00:00	0	0	0	0	0	0	0	0	0
0	00:00:00	0	0	0	0	0	0	0	0	0
0	00:00:00	0	0	0	0	0	0	0	0	0
0	00:00:00	0	0	0	0	0	0	0	0	0
0	00:00:00	0	0	0	0	0	0	0	0	0
0	00:00:00	0	0	0	0	0	0	0	0	0
0	00:00:00	0	0	0	0	0	0	0	0	0
0	00:00:00	0	0	0	0	0	0	0	0	0
0	00:00:00	0	0	0	0	0	0	0	0	0
0	00:00:00	0	0	0	0	0	0	0	0	0
0	00:00:00	0	0	0	0	0	0	0	0	0
0	00:00:00	0	0	0	0	0	0	0	0	0
0	00:00:00	0	0	0	0	0	0	0	0	0
0	00:00:00	0	0	0	0	0	0	0	0	0
0	00:00:00	0	0	0	0	0	0	0	0	0
0	00:00:00	0	0	0	0	0	0	0	0	0
0	00:00:00	0	0	0	0	0	0	0	0	0
0	00:00:00	0	0	0	0	0	0	0	0	0
0	00:00:00	0	0	0	0	0	0	0	0	0
0	00:00:00	0	0	0	0	0	0	0	0	0
0	00:00:00	0	0	0	0	0	0	0	0	0
0	00:00:00	0	0	0	0	0	0	0	0	0
0	00:00:00	0	0	0	0	0	0	0	0	0
0	00:00:00	0	0	0	0	0	0	0	0	0
0	00:00:00	0	0	0	0	0	0	0	0	0
0	00:00:00	0	0	0	0	0	0	0	0	0
0	00:00:00	0	0	0	0	0	0	0	0	0
0	00:00:00	0	0	0	0	0	0	0	0	0
0	00:00:00	0	0	0	0	0	0	0	0	0
0	00:00:00	0	0	0	0	0	0	0	0	0
0	00:00:00	0	0	0	0	0	0	0	0	0
0	00:00:00	0	0	0	0	0	0	0	0	0
0	00:00:00	0	0	0	0	0	0	0	0	0
0	00:00:00	0	0	0	0	0	0	0	0	0
0	00:00:00	0	0	0	0	0	0	0	0	0
0	00:00:00	0	0	0	0	0	0	0	0	0
0	00:00:00	0	0	0	0	0	0	0	0	0
0	00:00:00	0	0	0	0	0	0	0	0	0
0	00:00:00	0	0	0	0	0	0	0	0	0
0	00:00:00	0	0	0	0	0	0	0	0	0
0	00:00:00	0	0	0	0	0	0	0	0	0
0	00:00:00	0	0	0	0	0	0	0	0	0
0	00:00:00	0	0	0	0	0	0	0	0	0
0	00:00:00	0	0	0	0	0	0	0	0	0
0	00:00:00	0	0	0	0	0	0	0	0	0
0	00:00:00	0	0	0	0	0	0	0	0	0
0	00:00:00	0	0	0	0	0	0	0	0	0
0	00:00:00	0	0	0	0	0	0	0	0	0
0	00:00:00	0	0	0	0	0	0	0	0	0
0	00:00:00	0	0	0	0	0	0	0	0	0
0	00:00:00	0	0	0	0	0	0	0	0	0
0	00:00:00	0	0	0	0	0	0	0	0	0
0	00:00:00	0	0	0	0	0	0	0	0	0
0	00:00:00	0	0	0	0	0	0	0	0	0
0	00:00:00	0	0	0	0	0	0	0	0	0
0	00:00:00	0	0	0	0	0	0	0	0	0
0	00:00:00	0	0	0	0	0	0	0	0	0
0	00:00:00	0	0	0	0	0	0	0	0	0
0	00:00:00	0	0	0	0	0	0	0	0	0
0	00:00:00	0	0	0	0	0	0	0	0	0
0	00:00:00	0	0	0	0	0	0	0	0	0
0	00:00:00	0	0	0	0	0	0	0	0	0
0	00:00:00	0	0	0	0	0	0	0	0	0
0	00:00:00	0	0	0	0	0	0	0	0	0
0	00:00:00	0	0	0	0	0	0	0	0	0
0	00:00:00	0	0	0	0	0	0	0	0	0
0	00:00:00	0	0	0	0	0	0	0	0	0
0	00:00:00	0	0	0	0	0	0	0	0	0
0	00:00:00	0	0	0	0	0	0	0	0	0
0	00:00:00	0	0	0	0	0	0	0	0	0
0	00:00:00	0	0	0	0	0	0	0	0	0
0	00:00:00	0	0	0	0	0	0	0	0	0
0	00:00:00	0	0	0	0	0	0	0	0	0
0	00:00:00	0	0	0	0	0	0	0	0	0
0	00:00:00	0	0	0	0	0	0	0	0	0
0	00:00:00	0	0	0	0	0	0	0	0	0
0	00:00:00	0	0	0	0	0	0	0	0	0
0	00:00:00	0	0	0	0	0	0	0	0	0
0	00:00:00	0	0	0	0	0	0	0	0	0
0	00:00:00	0	0	0	0	0	0	0	0	0
0	00:00:00	0	0	0	0	0	0	0	0	0
0	00:00:00	0	0	0	0	0	0	0	0	0
0	00:00:00	0	0	0	0	0	0	0	0	0
0	00:00:00	0	0	0	0	0	0	0	0	0
0	00:00:00	0	0	0	0	0	0	0	0	0
0	00:00:00	0	0	0	0	0	0	0	0	0
0	00:00:00	0	0	0	0	0	0	0	0	0
0	00:00:00	0	0	0	0	0	0	0	0	0
0	00:00:00	0	0	0	0	0	0	0	0	0
0	00:00:00	0	0	0	0	0	0	0	0	0
0	00:00:00	0	0	0	0	0	0	0	0	0
0	00:00:00	0	0	0	0	0	0	0	0	0
0	00:00:00	0	0	0	0	0	0	0	0	0
0	00:00:00	0	0	0	0	0	0	0	0	0
0	00:00:00	0	0	0	0	0	0	0	0	0
0	00:00:00	0	0	0	0	0	0	0	0	0
0	00:00:00	0	0	0	0	0	0	0	0	0
0	00:00:00	0	0	0	0	0	0	0	0	0
0	00:00:00	0	0	0	0	0	0	0	0	0
0	00:00:00	0	0	0	0	0	0	0	0	0
0	00:00:00	0	0	0	0	0	0	0	0	0
0	00:00:00	0	0	0	0	0	0	0	0	0
0	00:00:00	0	0	0	0	0	0	0	0	0
0	00:00:00	0	0	0	0	0	0	0	0	0
0	00:00:00	0	0	0	0	0	0	0	0	0
0	00:00:00	0	0	0	0	0	0	0	0	0
0	00:00:00	0	0	0	0	0	0	0	0	0
0	00:00:00	0	0	0	0	0	0	0	0	0
0	00:00:00	0	0	0	0	0	0	0	0	0
0	00:00:00	0	0	0	0	0	0	0	0	0
0	00:00:00	0	0	0	0	0	0	0	0	0
0	00:00:00	0	0	0	0	0	0	0	0	0
0	00:00:00	0	0	0	0	0	0	0	0	0
0	00:00:00	0	0	0	0	0	0	0	0	0
0	00:00:00	0	0	0	0	0	0	0	0	0
0	00:00:00	0	0	0	0	0	0	0	0	0
0	00:00:00	0	0	0	0	0	0	0	0	0
0	00:00:00	0	0	0	0	0	0	0	0	0
0	00:00:00	0	0	0	0	0	0	0	0	0
0	00:00:00	0	0	0	0	0	0	0	0	0
0	00:00:00	0	0	0	0	0	0	0	0	0
0	00:00:00	0	0	0	0	0	0	0	0	0
0	00:00:00	0	0	0	0	0	0	0	0	0
0	00:00:00	0	0	0	0	0	0	0	0	0
0	00:00:00	0	0	0	0	0	0	0	0	0
0	00:00:00	0	0	0	0	0	0	0	0	0
0	00:00:00	0	0	0	0	0	0	0	0	0
0	00:00:00	0	0	0	0	0	0	0	0	0
0	00:00:00	0	0	0	0	0	0	0	0	0
0	00:00:00	0	0	0	0	0	0	0	0	0
0	00:00:00	0	0	0	0	0	0	0	0	0
0	00:00:00	0	0	0	0	0	0	0	0	0
0	00:00:00	0	0	0	0	0	0	0	0	0
0	00:00:00	0	0	0	0	0	0	0	0	0
0	00:00:00	0	0	0	0	0	0	0	0	0
0	00:00:00	0	0	0	0	0	0	0	0	0
0	00:00:00	0	0	0	0	0	0	0	0	0
0	00:00:00	0	0	0	0	0	0	0	0	0
0	00:00:00	0	0	0	0	0	0	0	0	0
0	00:00:00	0	0	0	0	0	0	0	0	0
0	00:00:00	0	0	0	0	0	0	0	0	0
0	00:00:00	0	0	0	0	0	0	0	0	0
0	00:00:00	0	0	0	0	0	0	0	0	0
0	00:00:00	0	0	0	0	0	0	0	0	0
0	00:00:00	0	0	0	0	0	0	0	0	0
0	00:00:00	0	0	0	0	0	0	0	0	0
0	00:00:00	0	0	0	0	0	0	0	0	0
0	00:00:00	0	0	0	0	0	0	0	0	0
0	00:00:00	0	0	0	0	0	0	0	0	0
0	00:00:00	0	0	0	0	0	0	0	0	0
0	00:00:00	0	0	0	0	0	0	0	0	0
0	00:00:00	0	0	0	0	0	0	0	0	0
0	00:00:00	0	0	0	0	0	0	0	0	0
0	00:00:00	0	0	0	0	0	0	0	0	0
0	00:00:00	0	0	0	0	0	0	0	0	0
0	00:00:00	0	0	0	0	0	0	0	0	0
0	00:00:00	0	0	0	0	0	0	0	0	0
0	00:00:00	0	0	0	0	0	0	0	0	0
0	00:00:00	0	0	0	0	0	0	0	0	0
0	00:00:00	0	0	0	0	0	0	0	0	0
0	00:00:00	0	0	0	0	0	0	0	0	0
0	00:00:00	0	0	0	0	0	0	0	0	0
0	00:00:00	0	0	0	0	0	0	0	0	0
0	00:00:00	0	0	0	0	0	0	0	0	0
0	00:00:00	0	0	0	0	0	0	0	0	0
0	00:00:00	0	0	0	0	0	0	0	0	0
0	00:00:00	0	0	0	0	0	0	0	0	0
0	00:00:00	0	0	0	0	0	0	0	0	0
0	00:00:00	0	0	0	0	0	0	0	0	0
0	00:00:00	0	0	0	0	0	0	0	0	0
0	00:00:00	0	0	0	0	0	0	0	0	0
0	00:00:00	0	0	0	0	0	0	0	0	0
0	00:00:00	0	0	0	0	0	0	0	0	0
0	00:00:00	0	0	0	0	0	0	0	0	0
0	00:00:00	0	0	0	0	0	0	0	0	0
0	00:00:00	0	0	0	0	0	0	0	0	0
0	00:00:00	0	0	0	0	0	0	0	0	0
0	00:00:00	0	0	0	0	0	0	0	0	0
0	00:00:00	0	0	0	0	0	0	0	0	0
0	00:00:00	0	0	0	0	0	0	0	0	0
0	00:00:00	0	0	0	0	0	0	0	0	0
0	00:00:00	0	0	0	0	0	0	0	0	0
0	00:00:00	0	0	0	0	0	0	0	0	0
0	00:00:00	0	0	0	0	0	0	0	0	0
0	00:00:00	0	0	0	0	0	0	0	0	0
0	00:00:00	0	0	0	0	0	0	0	0	0
0	00:00:00	0	0	0	0	0	0	0	0	0
0	00:00:00	0	0	0	0	0	0	0	0	0
0	00:00:00	0	0	0	0	0	0	0	0	0
0	00:00:00	0	0	0	0	0	0	0	0	0
0	00:00:00	0	0	0	0	0	0	0	0	0
0	00:00:00	0	0	0	0	0	0	0	0	0
0	00:00:00	0	0	0	0	0	0	0	0	0
0	00:00:00	0	0	0	0	0	0	0	0	0
0	00:00:00	0	0	0	0	0	0	0	0	0
0	00:00:00	0	0	0	0	0	0	0	0	0
0	00:00:00	0	0	0	0	0	0	0	0	0
0	00:00:00	0	0	0	0	0	0	0	0	0
0	00:00:00	0	0	0	0	0	0	0	0	0
0	00:00:00	0	0	0	0	0	0	0	0	0
0	00:00:00	0	0	0	0	0	0	0	0	0
0	00:00:00	0	0	0	0	0	0	0	0	0
0	00:00:00	0	0	0	0	0	0	0	0	0
0	00:00:00	0	0	0	0	0	0	0	0	0
0	00:00:00	0	0	0	0	0	0	0	0	0
0	00:00:00	0	0	0	0	0	0	0	0	0
0	00:00:00	0	0	0	0	0	0	0	0	0
0	00:00:00	0	0	0	0	0	0	0	0	0
0	00:00:00	0	0	0	0	0	0	0	0	0
0	00:00:00	0	0	0	0	0	0	0	0	0
0	00:00:00	0	0	0	0	0	0	0	0	0
0	00:00:00	0	0	0	0	0	0	0	0	0
0	00:00:00	0	0	0	0	0	0	0	0	0
0	00:00:00	0	0	0	0	0	0	0	0	0
0	00:00:00	0	0	0	0	0	0	0	0	0
0	00:00:00	0	0	0	0	0	0	0	0	0
0	00:00:00	0	0	0	0	0	0	0	0	0
0	00:00:00	0	0	0	0	0	0	0	0	0
0	00:00:00	0	0	0	0	0	0	0	0	0
0	00:00:00	0	0	0	0	0	0	0	0	0
0	00:00:00	0	0	0	0	0	0	0	0	0
0	00:00:00	0	0	0	0	0	0	0	0	0
0	00:00:00	0	0	0	0	0	0	0	0	0
0	00:00:00	0	0	0	0	0	0	0	0	0
0	00:00:00	0	0	0	0	0	0	0	0	0
0	00:00:00	0	0	0	0	0	0	0	0	0
0	00:00:00	0	0	0	0	0	0	0	0	0
0	00:00:00	0	0	0	0	0	0	0	0	0
0	00:00:00	0	0	0	0	0	0	0	0	0
0	00:00:00	0	0	0	0	0	0	0	0	0
0	00:00:00	0	0	0	0	0	0	0	0	0
0	00:00:00	0	0	0	0	0	0	0	0	0
0	00:00:00	0	0	0	0	0	0	0	0	0
0	00:00:00	0	0	0	0	0	0	0	0	0
0	00:00:00	0	0	0	0	0	0	0	0	0
0	00:00:00	0	0	0	0	0	0	0	0	0
0	00:00:00	0	0	0	0	0	0	0	0	0
0	00:00:00	0	0	0	0	0	0	0	0	0
0	00:00:00	0	0	0	0	0	0	0	0	0
0	00:00:00	0	0	0	0	0	0	0	0	0
0	00:00:00	0	0	0	0	0	0	0	0	0
0	00:00:00	0	0	0	0	0	0	0	0	0
0	00:00:00	0	0	0	0	0	0	0	0	0
0	00:00:00	0	0	0	0	0	0	0	0	0
0	00:00:00	0	0	0	0	0	0	0	0	0
0	00:00:00	0	0	0	0	0	0	0	0	0
0	00:00:00	0	0	0	0	0	0	0	0	0
0	00:00:00	0	0	0	0	0	0	0	0	0
0	00:00:00	0	0	0	0	0	0	0	0	0
0	00:00:00	0	0	0	0	0	0	0	0	0
0	00:00:00	0	0	0	0	0	0	0	0	0
0	00:00:00	0	0	0	0	0	0	0	0	0
0	00:00:00	0	0	0	0	0	0	0	0	0
0	00:00:00	0	0	0	0	0	0	0	0	0
0	00:00:00	0	0	0	0	0	0	0	0	0
0	00:00:00	0	0	0	0	0	0	0	0	0
0	00:00:00	0	0	0	0	0	0	0	0	0
0	00:00:00	0	0	0	0	0	0	0	0	0
0	00:00:00	0	0	0	0	0	0	0	0	0
0	00:00:00	0	0	0	0	0	0	0	0	0
0	00:00:00	0	0	0	0	0	0	0	0	0
0	00:00:00	0	0	0	0	0	0	0	0	0
0	00:00:00	0	0	0	0	0	0	0	0	0
0	00:00:00	0	0	0	0	0	0	0	0	0
0	00:00:00	0	0	0	0	0	0	0	0	0
0	00:00:00	0	0	0	0	0	0	0	0	0
0	00:00:00	0	0	0	0	0	0	0	0	0
0	00:00:00	0	0	0	0	0	0	0	0	0
0	00:00:00	0	0	0	0	0	0	0	0	0
0	00:00:00	0	0	0	0	0	0	0	0	0
0	00:00:00	0	0	0	0	0	0	0	0	0
0	00:00:00	0	0	0	0	0	0	0	0	0
0	00:00:00	0	0	0	0	0	0	0	0	0
0	00:00:00	0	0	0	0	0	0	0	0	0
0	00:00:00	0	0	0	0	0	0	0	0	0
0	00:00:00	0	0	0	0	0	0	0	0	0
0	00:00:00	0	0	0	0	0	0	0	0	0
0	00:00:00	0	0	0	0	0	0	0	0	0
0	00:00:00	0	0	0	0	0	0	0	0	0
0	00:00:00	0	0	0	0	0	0	0	0	0
0	00:00:00	0	0	0	0	0	0	0	0	0
0	00:00:00	0	0	0	0	0	0	0	0	0
0	00:00:00	0	0	0	0	0	0	0	0	0
0	00:00:00	0	0	0	0	0	0	0	0	0
0	00:00:00	0	0	0	0	0	0	0	0	0
0	00:00:00	0	0	0	0	0	0	0	0	0
0	00:00:00	0	0	0	0	0	0	0	0	0
0	00:00:00	0	0	0	0	0	0	0	0	0
0	00:00:00	0	0	0	0	0	0	0	0	0
0	00:00:00	0	0	0	0	0	0	0	0	0
0	00:00:00	0	0	0	0	0	0	0	0	0
0	00:00:00	0	0	0	0	0	0	0	0	0
0	00:00:00	0	0	0	0	0	0	0	0	0
0	00:00:00	0	0	0	0	0	0	0	0	0
0	00:00:00	0	0	0	0	0	0	0	0	0
0	00:00:00	0	0	0	0	0	0	0	0	0
0	00:00:00	0	0	0	0	0	0	0	0	0
0	00:00:00	0	0	0	0	0	0	0	0	0
0	00:00:00	0	0	0	0	0	0	0	0	0
0	00:00:00	0	0	0	0	0	0	0	0	0
0	00:00:00	0	0	0	0	0	0	0	0	0
0	00:00:00	0	0	0	0	0	0	0	0	0
0	00:00:00	0	0	0	0	0	0	0	0	0
0	00:00:00	0	0	0	0	0	0	0	0	0
0	00:00:00	0	0	0	0	0	0	0	0	0
0	00:00:00	0	0	0	0	0	0	0	0	0
0	00:00:00	0	0	0	0	0	0	0	0	0
0	00:00:00	0	0	0	0	0	0	0	0	0
0	00:00:00	0	0	0	0	0	0	0	0	0
0	00:00:00	0	0	0	0	0	0	0	0	0
0	00:00:00	0	0	0	0	0	0	0	0	0
0	00:00:00	0	0	0	0	0	0	0	0	0
0	00:00:00	0	0	0	0	0	0	0	0	0
0	00:00:00	0	0	0	0	0	0	0	0	0
0	00:00:00	0	0	0	0	0	0	0	0	0
0	00:00:00	0	0	0	0	0	0	0	0	0
0	00:00:00	0	0	0	0	0	0	0	0	0
0	00:00:00	0	0	0	0	0	0	0	0	0
0	00:00:00	0	0	0	0	0	0	0	0	0
0	00:00:00	0	0	0	0	0	0	0	0	0
0	00:00:00	0	0	0	0	0	0	0	0	0
0	00:00:00	0	0	0	0	0	0	0	0	0
0	00:00:00	0	0	0	0	0	0	0	0	0
0	00:00:00	0	0	0	0	0	0	0	0	0
0	00:00:00	0	0	0	0	0	0	0	0	0
0	00:00:00	0	0	0	0	0	0	0	0	0
0	00:00:00	0	0	0	0	0	0	0	0	0
0	00:00:00	0	0	0	0	0	0	0	0	0
0	00:00:00	0	0	0	0	0	0	0	0	0
0	00:00:00	0	0	0	0	0	0	0	0	0
0	00:00:00	0	0	0	0	0	0	0	0	0
0	00:00:00	0	0	0	0	0	0	0	0	0
0	00:00:00	0	0	0	0	0	0	0	0	0
0	00:00:00	0	0	0	0	0	0	0	0	0
0	00:00:00	0	0	0	0	0	0	0	0	0
0	00:00:00	0	0	0	0	0	0	0	0	0
0	00:00:00	0	0	0	0	0	0	0	0	0
0	00:00:00	0	0	0	0	0	0	0	0	0
0	00:00:00	0	0	0	0	0	0	0	0	0
0	00:00:00	0	0	0	0	0	0	0	0	0
0	00:00:00	0	0	0	0	0	0	0	0	0
0	00:00:00	0	0	0	0	0	0	0	0	0
0	00:00:00	0	0	0	0	0	0	0	0	0
0	00:00:00	0	0	0	0	0	0	0	0	0
0	00:00:00	0	0	0	0	0	0	0	0	0
0	00:00:00	0	0	0	0	0	0	0	0	0
0	00:00:00	0	0	0	0	0	0	0	0	0
0	00:00:00	0	0	0	0	0	0	0	0	0
0	00:00:00	0	0	0	0	0	0	0	0	0
0	00:00:00	0	0	0	0	0	0	0	0	0
0	00:00:00	0	0	0	0	0	0	0	0	0
0	00:00:00	0	0	0	0	0	0	0	0	0
0	00:00:00	0	0	0	0	0	0	0	0	0
0	00:00:00	0	0	0	0	0	0	0	0	0
0	00:00:00	0	0	0	0	0	0	0	0	0
0	00:00:00	0	0	0	0	0	0	0	0	0
0	00:00:00	0	0	0	0	0	0	0	0	0
0	00:00:00	0	0	0	0	0	0	0	0	0
0	00:00:00	0	0	0	0	0	0	0	0	0
0	00:00:00	0	0	0	0	0	0	0	0	0
0	00:00:00	0	0	0	0	0	0	0	0	0
0	00:00:00	0	0	0	0	0	0	0	0	0
0	00:00:00	0	0	0	0	0	0	0	0	0
0	00:00:00	0	0	0	0	0	0	0	0	0
0	00:00:00	0	0	0	0	0	0	0	0	0
0	00:00:00	0	0	0	0	0	0	0	0	0
0	00:00:00	0	0	0	0	0	0	0	0	0
0	00:00:00	0	0	0	0	0	0	0	0	0
0	00:00:00	0	0	0	0	0	0	0	0	0
0	00:00:00	0	0	0	0	0	0	0	0	0
0	00:00:00	0	0	0	0	0	0	0	0	0
0	00:00:00	0	0	0	0	0	0	0	0	0
0	00:00:00	0	0	0	0	0	0	0	0	0
0	00:00:00	0	0	0	0	0	0	0	0	0
0	00:00:00	0	0	0	0	0	0	0	0	0
0	00:00:00	0	0	0	0	0	0	0	0	0
0	00:00:00	0	0	0	0	0	0	0	0	0
0	00:00:00	0	0	0	0	0	0	0	0	0
0	00:00:00	0	0	0	0	0	0	0	0	0
0	00:00:00	0	0	0	0	0	0	0	0	0
0	00:00:00	0	0	0	0	0	0	0	0	0
0	00:00:00	0	0	0	0	0	0	0	0	0
0	00:00:00	0	0	0	0	0	0	0	0	0
0	00:00:00	0	0	0	0	0	0	0	0	0
0	00:00:00	0	0	0	0	0	0	0	0	0
0	00:00:00	0	0	0	0	0	0	0	0	0
0	00:00:00	0	0	0	0	0	0	0	0	0
0	00:00:00	0	0	0	0	0	0	0	0	0
0	00:00:00	0	0	0	0	0	0	0	0	0
0	00:00:00	0	0	0	0	0	0	0	0	0
0	00:00:00	0	0	0	0	0	0	0	0	0
0	00:00:00	0	0	0	0	0	0	0	0	0
0	00:00:00	0	0	0	0	0	0	0	0	0
0	00:00:00	0	0	0	0	0	0	0	0	0
0	00:00:00	0	0	0	0	0	0	0	0	0
0	00:00:00	0	0	0	0	0	0	0	0	0
0	00:00:00	0	0	0	0	0	0	0	0	0
0	00:00:00	0	0	0	0	0	0	0	0	0
0	00:00:00	0	0	0	0	0	0	0	0	0
0	00:00:00	0	0	0	0	0	0	0	0	0
0	00:00:00	0	0	0	0	0	0	0	0	0
0	00:00:00	0	0	0	0	0	0	0	0	0
0	00:00:00	0	0	0	0	0	0	0	0	0
0	00:00:00	0	0	0	0	0	0	0	0	0
0	00:00:00	0	0	0	0	0	0	0	0	0
0	00:00:00	0	0	0	0	0	0	0	0	0
0	00:00:00	0	0	0	0	0	0	0	0	0
0	00:00:00	0	0	0	0	0	0	0	0	0
0	00:00:00	0	0	0	0	0	0	0	0	0
0	00:00:00	0	0	0	0	0	0	0	0	0
0	00:00:00	0	0	0	0	0	0	0	0	0
0	00:00:00	0	0	0	0	0	0	0	0	0
0	00:00:00	0	0	0	0	0	0	0	0	0
0	00:00:00	0	0	0	0	0	0	0	0	0
0	00:00:00	0	0	0	0	0	0	0	0	0
0	00:00:00	0	0	0	0	0	0	0	0	0
0	00:00:00	0	0	0	0	0	0	0	0	0
0	00:00:00	0	0	0	0	0	0	0	0	0
0	00:00:00	0	0	0	0	0	0	0	0	0
0	00:00:00	0	0	0	0	0	0	0	0	0
0	00:00:00	0	0	0	0	0	0	0	0	0
0	00:00:00	0	0	0	0	0	0	0	0	0
0	00:00:00	0	0	0	0	0	0	0	0	0
0	00:00:00	0	0	0	0	0	0	0	0	0
0	00:00:00	0	0	0	0	0	0	0	0	0
0	00:00:00	0	0	0	0	0	0	0	0	0
0	00:00:00	0	0	0	0	0	0	0	0	0
0	00:00:00	0	0	0	0	0	0	0	0	0
0	00:00:00	0	0	0	0	0	0	0	0	0
0	00:00:00	0	0	0	0	0	0	0	0	0
0	00:00:00	0	0	0	0	0	0	0	0	0
0	00:00:00	0	0	0	0	0	0	0	0	0
0	00:00:00	0	0	0	0	0	0	0	0	0
0	00:00:00	0	0	0	0	0	0	0	0	0
0	00:00:00	0	0	0	0	0	0	0	0	0
0	00:00:00	0	0	0	0	0	0	0	0	0
0	00:00:00	0	0	0	0	0	0	0	0	0
0	00:00:00	0	0	0	0	0	0	0	0	0
0	00:00:00	0	0	0	0	0	0	0	0	0
0	00:00:00	0	0	0	0	0	0	0	0	0
0	00:00:00	0	0	0	0	0	0	0	0	0
0	00:00:00	0	0	0	0	0	0	0	0	0
0	00:00:00	0	0	0	0	0	0	0	0	0
0	00:00:00	0	0	0	0	0	0	0	0	0
0	00:00:00	0	0	0	0	0	0	0	0	0
0	00:00:00	0	0	0	0	0	0	0	0	0
0	00:00:00	0	0	0	0	0	0	0	0	0
0	00:00:00	0	0	0	0	0	0	0	0	0
0	00:00:00	0	0	0	0	0	0	0	0	0
0	00:00:00	0	0	0	0	0	0	0	0	0
0	00:00:00	0	0	0	0	0	0	0	0	0
0	00:00:00	0	0	0	0	0	0	0	0	0
0	00:00:00	0	0	0	0	0	0	0	0	0
0	00:00:00	0	0	0	0	0	0	0	0	0
0	00:00:00	0	0	0	0	0	0	0	0	0
0	00:00:00	0	0	0	0	0	0	0	0	0
0	00:00:00	0	0	0	0	0	0	0	0	0
0	00:00:00	0	0	0	0	0	0	0	0	0
0	00:00:00	0	0	0	0	0	0	0	0	0
0	00:00:00	0	0	0	0	0	0	0	0	0
0	00:00:00	0	0	0	0	0	0	0	0	0
0	00:00:00	0	0	0	0	0	0	0	0	0
0	00:00:00	0	0	0	0	0	0	0	0	0
0	00:00:00	0	0	0	0	0	0	0	0	0
0	00:00:00	0	0	0	0	0	0	0	0	0
0	00:00:00	0	0	0	0	0	0	0	0	0
0	00:00:00	0	0	0	0	0	0	0	0	0
0	00:00:00	0	0	0	0	0	0	0	0	0
0	00:00:00	0	0	0	0	0	0	0	0	0
0	00:00:00	0	0	0	0	0	0	0	0	0
0	00:00:00	0	0	0	0	0	0	0	0	0
0	00:00:00	0	0	0	0	0	0	0	0	0
0	00:00:00	0	0	0	0	0	0	0	0	0
0	00:00:00	0	0	0	0	0	0	0	0	0
0	00:00:00	0	0	0	0	0	0	0	0	0
0	00:00:00	0	0	0	0	0	0	0	0	0
0	00:00:00	0	0	0	0	0	0	0	0	0
0	00:00:00	0	0	0	0	0	0	0	0	0
0	00:00:00	0	0	0	0	0	0	0	0	0
0	00:00:00	0	0	0	0	0	0	0	0	0
0	00:00:00	0	0	0	0	0	0	0	0	0
0	00:00:00	0	0	0	0	0	0	0	0	0
0	00:00:00	0	0	0	0	0	0	0	0	0
0	00:00:00	0	0	0	0	0	0	0	0	0
0	00:00:00	0	0	0	0	0	0	0	0	0
0	00:00:00	0	0	0	0	0	0	0	0	0
0	00:00:00	0	0	0	0	0	0	0	0	0
0	00:00:00	0	0	0	0	0	0	0	0	0
0	00:00:00	0	0	0	0	0	0	0	0	0
0	00:00:00	0	0	0	0	0	0	0	0	0
0	00:00:00	0	0	0	0	0	0	0	0	0
0	00:00:00	0	0	0	0	0	0	0	0	0
0	00:00:00	0	0	0	0	0	0	0	0	0
0	00:00:00	0	0	0	0	0	0	0	0	0
0	00:00:00	0	0	0	0	0	0	0	0	0
0	00:00:00	0	0	0	0	0	0	0	0	0
0	00:00:00	0	0	0	0	0	0	0	0	0
0	00:00:00	0	0	0	0	0	0	0	0	0
0	00:00:00	0	0	0	0	0	0	0	0	0
0	00:00:00	0	0	0	0	0	0	0	0	0
0	00:00:00	0	0	0	0	0	0	0	0	0
0	00:00:00	0	0	0	0	0	0	0	0	0
0	00:00:00	0	0	0	0	0	0	0	0	0
0	00:00:00	0	0	0	0	0	0	0	0	0
0	00:00:00	0	0	0	0	0	0	0	0	0
0	00:00:00	0	0	0	0	0	0	0	0	0
0	00:00:00	0	0	0	0	0	0	0	0	0
0	00:00:00	0	0	0	0	0	0	0	0	0
0	00:00:00	0	0	0	0	0	0	0	0	0
0	00:00:00	0	0	0	0	0	0	0	0	0
0	00:00:00	0	0	0	0	0	0	0	0	0
0	00:00:00	0	0	0	0	0	0	0	0	0
0	00:00:00	0	0	0	0	0	0	0	0	0
0	00:00:00	0	0	0	0	0	0	0	0	0
0	00:00:00	0	0	0	0	0	0	0	0	0
0	00:00:00	0	0	0	0	0	0	0	0	0
0	00:00:00	0	0	0	0	0	0	0	0	0
0	00:00:00	0	0	0	0	0	0	0	0	0
0	00:00:00	0	0	0	0	0	0	0	0	0
0	00:00:00	0	0	0	0	0	0	0	0	0
0	00:00:00	0	0	0	0	0	0	0	0	0
0	00:00:00	0	0	0	0	0	0	0	0	0
0	00:00:00	0	0	0	0	0	0	0	0	0
0	00:00:00	0	0	0	0	0	0	0	0	0
0	00:00:00	0	0	0	0	0	0	0	0	0
0	00:00:00	0	0	0	0	0	0	0	0	0
0	00:00:00	0	0	0	0	0	0	0	0	0
0	00:00:00	0	0	0	0	0	0	0	0	0
0	00:00:00	0	0	0	0	0	0	0	0	0
0	00:00:00	0	0	0	0	0	0	0	0	0
0	00:00:00	0	0	0	0	0	0	0	0	0
0	00:00:00	0	0	0	0	0	0	0	0	0
0	00:00:00	0	0	0	0	0	0	0	0	0
0	00:00:00	0	0	0	0	0	0	0	0	0
0	00:00:00	0	0	0	0	0	0	0	0	0
0	00:00:00	0	0	0	0	0	0	0	0	0
0	00:00:00	0	0	0	0	0	0	0	0	0
0	00:00:00	0	0	0	0	0	0	0	0	0
0	00:00:00	0	0	0	0	0	0	0	0	0
0	00:00:00	0	0	0	0	0	0	0	0	0
0	00:00:00	0	0	0	0	0	0	0	0	0
0	00:00:00	0	0	0	0	0	0	0	0	0
0	00:00:00	0	0	0	0	0	0	0	0	0
0	00:00:00	0	0	0	0	0	0	0	0	0
0	00:00:00	0	0	0	0	0	0	0	0	0
0	00:00:00	0	0	0	0	0	0	0	0	0
0	00:00:00	0	0	0	0	0	0	0	0	0
0	00:00:00	0	0	0	0	0	0	0	0	0
0	00:00:00	0	0	0	0	0	0	0	0	0
0	00:00:00	0	0	0	0	0	0	0	0	0
0	00:00:00	0	0	0	0	0	0	0	0	0
0	00:00:00	0	0	0	0	0	0	0	0	0
0	00:00:00	0	0	0	0	0	0	0	0	0
0	00:00:00	0	0	0	0	0	0	0	0	0
0	00:00:00	0	0	0	0	0	0	0	0	0
0	00:00:00	0	0	0	0	0	0	0	0	0
0	00:00:00	0	0	0	0	0	0	0	0	0
0	00:00:00	0	0	0	0	0	0	0	0	0
0	00:00:00	0	0	0	0	0	0	0	0	0
0	00:00:00	0	0	0	0	0	0	0	0	0
0	00:00:00	0	0	0	0	0	0	0	0	0
0	00:00:00	0	0	0	0	0	0	0	0	0
0	00:00:00	0	0	0	0	0	0	0	0	0
0	00:00:00	0	0	0	0	0	0	0	0	0
0	00:00:00	0	0	0	0	0	0	0	0	0
0	00:00:00	0	0	0	0	0	0	0	0	0
0	00:00:00	0	0	0	0	0	0	0	0	0
0	00:00:00	0	0	0	0	0	0	0	0	0
0	00:00:00	0	0	0	0	0	0	0	0	0
0	00:00:00	0	0	0	0	0	0	0	0	0
0	00:00:00	0	0	0	0	0	0	0	0	0
0	00:00:00	0	0	0	0	0	0	0	0	0
0	00:00:00	0	0	0	0	0	0	0	0	0
0	00:00:00	0	0	0	0	0	0	0	0	0
0	00:00:00	0	0	0	0	0	0	0	0	0
0	00:00:00	0	0	0	0	0	0	0	0	0
0	00:00:00	0	0	0	0	0	0	0	0	0
0	00:00:00	0	0	0	0	0	0	0	0	0
0	00:00:00	0	0	0	0	0	0	0	0	0
0	00:00:00	0	0	0	0	0	0	0	0	0
0	00:00:00	0	0	0	0	0	0	0	0	0
0	00:00:00	0	0	0	0	0	0	0	0	0
0	00:00:00	0	0	0	0	0	0	0	0	0
0	00:00:00	0	0	0	0	0	0	0	0	0
0	00:00:00	0	0	0	0	0	0	0	0	0
0	00:00:00	0	0	0	0	0	0	0	0	0
0	00:00:00	0	0	0	0	0	0	0	0	0
0	00:00:00	0	0	0	0	0	0	0	0	0
0	00:00:00	0	0	0	0	0	0	0	0	0
0	00:00:00	0	0	0	0	0	0	0	0	0
0	00:00:00	0	0	0	0	0	0	0	0	0
0	00:00:00	0	0	0	0	0	0	0	0	0
0	00:00:00	0	0	0	0	0	0	0	0	0
0	00:00:00	0	0	0	0	0	0	0	0	0
0	00:00:00	0	0	0	0	0	0	0	0	0
0	00:00:00	0	0	0	0	0	0	0	0	0
0	00:00:00	0	0	0	0	0	0	0	0	0
0	00:00:00	0	0	0	0	0	0	0	0	0
0	00:00:00	0	0	0	0	0	0	0	0	0
0	00:00:00	0	0	0	0	0	0	0	0	0
0	00:00:00	0	0	0	0	0	0	0	0	0
0	00:00:00	0	0	0	0	0	0	0	0	0
0	00:00:00	0	0	0	0	0	0	0	0	0
0	00:00:00	0	0	0	0	0	0	0	0	0
0	00:00:00	0	0	0	0	0	0	0	0	0
0	00:00:00	0	0	0	0	0	0	0	0	0
0	00:00:00	0	0	0	0	0	0	0	0	0
0	00:00:00	0	0	0	0	0	0	0	0	0
0	00:00:00	0	0	0	0	0	0	0	0	0
0	00:00:00	0	0	0	0	0	0	0	0	0
0	00:00:00	0	0	0	0	0	0	0	0	0
0	00:00:00	0	0	0	0	0	0	0	0	0
0	00:00:00	0	0	0	0	0	0	0	0	0
0	00:00:00	0	0	0	0	0	0	0	0	0
0	00:00:00	0	0	0	0	0	0	0	0	0
0	00:00:00	0	0	0	0	0	0	0	0	0
0	00:00:00	0	0	0	0	0	0	0	0	0
0	00:00:00	0	0	0	0	0	0	0	0	0
0	00:00:00	0	0	0	0	0	0	0	0	0
0	00:00:00	0	0	0	0	0	0	0	0	0
0	00:00:00	0	0	0	0	0	0	0	0	0
0	00:00:00	0	0	0	0	0	0	0	0	0
0	00:00:00	0	0	0	0	0	0	0	0	0
0	00:00:00	0	0	0	0	0	0	0	0	0
0	00:00:00	0	0	0	0	0	0	0	0	0
0	00:00:00	0	0	0	0	0	0	0	0	0
0	00:00:00	0	0	0	0	0	0	0	0	0
0	00:00:00	0	0	0	0	0	0	0	0	0
0	00:00:00	0	0	0	0	0	0	0	0	0
0	00:00:00	0	0	0	0	0	0	0	0	0
0	00:00:00	0	0	0	0	0	0	0	0	0
0	00:00:00	0	0	0	0	0	0	0	0	0
0	00:00:00	0	0	0	0	0	0	0	0	0
0	00:00:00	0	0	0	0	0	0	0	0	0
0	00:00:00	0	0	0	0	0	0	0	0	0
0	00:00:00	0	0	0	0	0	0	0	0	0
0	00:00:00	0	0	0	0	0	0	0	0	0
0	00:00:00	0	0	0	0	0	0	0	0	0
0	00:00:00	0	0	0	0	0	0	0	0	0
0	00:00:00	0	0	0	0	0	0	0	0	0
0	00:00:00	0	0	0	0	0	0	0	0	0
0	00:00:00	0	0	0	0	0	0	0	0	0
0	00:00:00	0	0	0	0	0	0	0	0	0
0	00:00:00	0	0	0	0	0	0	0	0	0
0	00:00:00	0	0	0	0	0	0	0	0	0
0	00:00:00	0	0	0	0	0	0	0	0	0
0	00:00:00	0	0	0	0	0	0	0	0	0
0	00:00:00	0	0	0	0	0	0	0	0	0
0	00:00:00	0	0	0	0	0	0	0	0	0
0	00:00:00	0	0	0	0	0	0	0	0	0
0	00:00:00	0	0	0	0	0	0	0	0	0
0	00:00:00	0	0	0	0	0	0	0	0	0
0	00:00:00	0	0	0	0	0	0	0	0	0
0	00:00:00	0	0	0	0	0	0	0	0	0
0	00:00:00	0	0	0	0	0	0	0	0	0
0	00:00:00	0	0	0	0	0	0	0	0	0
0	00:00:00	0	0	0	0	0	0	0	0	0
0	00:00:00	0	0	0	0	0	0	0	0	0
0	00:00:00	0	0	0	0	0	0	0	0	0
0	00:00:00	0	0	0	0	0	0	0	0	0
0	00:00:00	0	0	0	0	0	0	0	0	0
0	00:00:00	0	0	0	0	0	0	0	0	0
0	00:00:00	0	0	0	0	0	0	0	0	0
0	00:00:00	0	0	0	0	0	0	0	0	0
0	00:00:00	0	0	0	0	0	0	0	0	0
0	00:00:00	0	0	0	0	0	0	0	0	0
0	00:00:00	0	0	0	0	0	0	0	0	0
0	00:00:00	0	0	0	0	0	0	0	0	0
0	00:00:00	0	0	0	0	0	0	0	0	0
0	00:00:00	0	0	0	0	0	0	0	0	0
0	00:00:00	0	0	0	0	0	0	0	0	0
0	00:00:00	0	0	0	0	0	0	0	0	0
0	00:00:00	0	0	0	0	0	0	0	0	0
0	00:00:00	0	0	0	0	0	0	0	0	0
0	00:00:00	0	0	0	0	0	0	0	0	0
0	00:00:00	0	0	0	0	0	0	0	0	0
0	00:00:00	0	0	0	0	0	0	0	0	0
0	00:00:00	0	0	0	0	0	0	0	0	0
0	00:00:00	0	0	0	0	0	0	0	0	0
0	00:00:00	0	0	0	0	0	0	0	0	0
0	00:00:00	0	0	0	0	0	0	0	0	0
0	00:00:00	0	0	0	0	0	0	0	0	0
0	00:00:00	0	0	0	0	0	0	0	0	0
0	00:00:00	0	0	0	0	0	0	0	0	0
0	00:00:00	0	0	0	0	0	0	0	0	0
0	00:00:00	0	0	0	0	0	0	0	0	0
0	00:00:00	0	0	0	0	0	0	0	0	0
0	00:00:00	0	0	0	0	0	0	0	0	0
0	00:00:00	0	0	0	0	0	0	0	0	0
0	00:00:00	0	0	0	0	0	0	0	0	0
0	00:00:00	0	0	0	0	0	0	0	0	0
0	00:00:00	0	0	0	0	0	0	0	0	0
0	00:00:00	0	0	0	0	0	0	0	0	0
0	00:00:00	0	0	0	0	0	0	0	0	0
0	00:00:00	0	0	0	0	0	0	0	0	0
0	00:00:00	0	0	0	0	0	0	0	0	0
0	00:00:00	0	0	0	0	0	0	0	0	0
0	00:00:00	0	0	0	0	0	0	0	0	0

## Sheet: Results
Implicit Decision Analysis Template
JAA - 09.15.15
Expt #	Date	ChooseA.ACC	AvoidB.ACC	All.ACC	#TrainTrails	#TestTrials
28048	2015-01-07	1	1	0.833333	360	60
Row Labels	Sum of Test.ACC		Average of Test.RT	Column Labels				Row Labels	Count of TrialType
AC	4		Row Labels	1	Grand Total			Trainb	360
AD	4		AC	883.5	883.5			Test	60
AE	4		AD	906.5	906.5			Grand Total	420
AF	4		AE	787.25	787.25
BC	4		AF	974	974
BD	4		BC	910.5	910.5
BE	4		BD	922.75	922.75
BF	4		BE	880	880
Grand Total	32		BF	909.5	909.5
			Grand Total	896.75	896.75
Row Labels	Sum of Test.ACC		Average of Test.RT	Column Labels
AB	4		Row Labels	0	1	Grand Total
AC	4		AB		786.75	786.75
AD	4		AC		883.5	883.5
AE	4		AD		906.5	906.5
AF	4		AE		787.25	787.25
BC	4		AF		974	974
BD	4		BC		910.5	910.5
BE	4		BD		922.75	922.75
BF	4		BE		880	880
CD	4		BF		909.5	909.5
CE	0		CD		993	993
CF	0		CE	999		999
DE	3		CF	1084		1084
DF	4		DE	972	995.667	989.75
EF	3		DF		986	986
Grand Total	50		EF	1029	961.333	978.25
			Grand Total	1033.3	912.6	932.717
