# Supplementary material for: Human performance across decision making, selective attention, and working memory tasks: Experimental data and computer simulations
Source: Data Brief. 2018 Feb 21;17:907–14. doi: 10.1016/j.dib.2018.01.056 (PMC5988376; doi:10.1016/j.dib.2018.01.056)
Supplement: Supplementary file 2 — Supplementary material [file mmc2.zip › DataInBrief/data/PSS/analyzed/ImplicitDecision_28066.xlsx]

## Sheet: Instructions
Implicit Decision Analysis Template Instructions
Note: This template can only analyze 1 subject at a time!
Step 1:	Copy data from .edat file
Step 2:	Paste data in cell A1 of the 'RAW' tab
Step 3:	Press 'ctrl+d'
Step 4:	Paste results in Implicit Decision Analysis Summary file
Step 5:	Save data as 'ImplicitDecision_<Expt#>.xlsx
Step 6:	Close Implicit Decision Analysis Template (do NOT analyze another subject!)

## Sheet: RAW
ExperimentName	Subject	Session	Clock.Information	Display.RefreshRate	Group[Session]	RandomSeed	SessionDate	SessionTime	SessionTimeUtc	Block	acc	ansr1	ansr10	ansr11	ansr12	ansr13	ansr14	ansr15	ansr16	ansr2	ansr3	ansr4	ansr5	ansr6	ansr7	ansr8	ansr9	BeginInstruction	BeginInstruction.Cycle	BeginInstruction.Sample	Group[Block]	incorrect	PracticeSegment	PracticeSegment.Cycle	PracticeSegment.Sample	Procedure	RestbeforeTest	RestbeforeTest.Cycle	RestbeforeTest.Sample	Running	SetStims	SetStims.Cycle	SetStims.Sample	Stimuli	Stimulus	StimulusPresentation1.ACC	StimulusPresentation1.CRESP	StimulusPresentation1.RESP	StimulusPresentation1.RT
Implicit Decision	28066	1	<?xml version="1.0"?>\n<Clock xmlns:dt="urn:schemas-microsoft-com:datatypes"><Description dt:dt="string">E-Prime Primary Realtime Clock</Description><StartTime><Timestamp dt:dt="int">0</Timestamp><DateUtc dt:dt="string">2015-01-10T02:30:35Z</DateUtc></StartTime><FrequencyChanges><FrequencyChange><Frequency dt:dt="r8">2922382</Frequency><Timestamp dt:dt="r8">1056018717570</Timestamp><Current dt:dt…	59.946	1	-542686957	2015-01-09	18:30:35	02:30:35	1	1	1	?	?	?	?	?	?	?	?	?	?	?	?	?	?	?	NULL	NULL	NULL	AB	0	1	1	1	Practiceb	NULL	NULL	NULL	PracticeSegment	NULL	NULL	NULL	1 z	1 z	NULL	NULL	NULL	NULL
Implicit Decision	28066	1	<?xml version="1.0"?>\n<Clock xmlns:dt="urn:schemas-microsoft-com:datatypes"><Description dt:dt="string">E-Prime Primary Realtime Clock</Description><StartTime><Timestamp dt:dt="int">0</Timestamp><DateUtc dt:dt="string">2015-01-10T02:30:35Z</DateUtc></StartTime><FrequencyChanges><FrequencyChange><Frequency dt:dt="r8">2922382</Frequency><Timestamp dt:dt="r8">1056018717570</Timestamp><Current dt:dt…	59.946	1	-542686957	2015-01-09	18:30:35	02:30:35	2	1	0	?	?	?	?	?	?	?	?	?	?	?	?	?	?	?	NULL	NULL	NULL	AB	1	1	2	2	Practiceb	NULL	NULL	NULL	PracticeSegment	NULL	NULL	NULL	z 1	z 1	NULL	NULL	NULL	NULL
Implicit Decision	28066	1	<?xml version="1.0"?>\n<Clock xmlns:dt="urn:schemas-microsoft-com:datatypes"><Description dt:dt="string">E-Prime Primary Realtime Clock</Description><StartTime><Timestamp dt:dt="int">0</Timestamp><DateUtc dt:dt="string">2015-01-10T02:30:35Z</DateUtc></StartTime><FrequencyChanges><FrequencyChange><Frequency dt:dt="r8">2922382</Frequency><Timestamp dt:dt="r8">1056018717570</Timestamp><Current dt:dt…	59.946	1	-542686957	2015-01-09	18:30:35	02:30:35	3	1	1	?	?	?	?	?	?	?	?	?	?	?	?	?	?	?	NULL	NULL	NULL	AB	0	1	3	3	Practiceb	NULL	NULL	NULL	PracticeSegment	NULL	NULL	NULL	1 z	1 z	NULL	NULL	NULL	NULL
Implicit Decision	28066	1	<?xml version="1.0"?>\n<Clock xmlns:dt="urn:schemas-microsoft-com:datatypes"><Description dt:dt="string">E-Prime Primary Realtime Clock</Description><StartTime><Timestamp dt:dt="int">0</Timestamp><DateUtc dt:dt="string">2015-01-10T02:30:35Z</DateUtc></StartTime><FrequencyChanges><FrequencyChange><Frequency dt:dt="r8">2922382</Frequency><Timestamp dt:dt="r8">1056018717570</Timestamp><Current dt:dt…	59.946	1	-542686957	2015-01-09	18:30:35	02:30:35	4	1	0	?	?	?	?	?	?	?	?	?	?	?	?	?	?	?	NULL	NULL	NULL	AB	1	1	4	4	Practiceb	NULL	NULL	NULL	PracticeSegment	NULL	NULL	NULL	z 1	z 1	NULL	NULL	NULL	NULL
Implicit Decision	28066	1	<?xml version="1.0"?>\n<Clock xmlns:dt="urn:schemas-microsoft-com:datatypes"><Description dt:dt="string">E-Prime Primary Realtime Clock</Description><StartTime><Timestamp dt:dt="int">0</Timestamp><DateUtc dt:dt="string">2015-01-10T02:30:35Z</DateUtc></StartTime><FrequencyChanges><FrequencyChange><Frequency dt:dt="r8">2922382</Frequency><Timestamp dt:dt="r8">1056018717570</Timestamp><Current dt:dt…	59.946	1	-542686957	2015-01-09	18:30:35	02:30:35	5	1	0	?	?	?	?	?	?	?	?	?	?	?	?	?	?	?	NULL	NULL	NULL	AB	1	1	5	5	Practiceb	NULL	NULL	NULL	PracticeSegment	NULL	NULL	NULL	z 1	z 1	NULL	NULL	NULL	NULL
Implicit Decision	28066	1	<?xml version="1.0"?>\n<Clock xmlns:dt="urn:schemas-microsoft-com:datatypes"><Description dt:dt="string">E-Prime Primary Realtime Clock</Description><StartTime><Timestamp dt:dt="int">0</Timestamp><DateUtc dt:dt="string">2015-01-10T02:30:35Z</DateUtc></StartTime><FrequencyChanges><FrequencyChange><Frequency dt:dt="r8">2922382</Frequency><Timestamp dt:dt="r8">1056018717570</Timestamp><Current dt:dt…	59.946	1	-542686957	2015-01-09	18:30:35	02:30:35	6	1	1	?	?	?	?	?	?	?	?	?	?	?	?	?	?	?	NULL	NULL	NULL	AB	0	1	6	6	Practiceb	NULL	NULL	NULL	PracticeSegment	NULL	NULL	NULL	1 z	1 z	NULL	NULL	NULL	NULL
Implicit Decision	28066	1	<?xml version="1.0"?>\n<Clock xmlns:dt="urn:schemas-microsoft-com:datatypes"><Description dt:dt="string">E-Prime Primary Realtime Clock</Description><StartTime><Timestamp dt:dt="int">0</Timestamp><DateUtc dt:dt="string">2015-01-10T02:30:35Z</DateUtc></StartTime><FrequencyChanges><FrequencyChange><Frequency dt:dt="r8">2922382</Frequency><Timestamp dt:dt="r8">1056018717570</Timestamp><Current dt:dt…	59.946	1	-542686957	2015-01-09	18:30:35	02:30:35	7	NULL	NULL	NULL	NULL	NULL	NULL	NULL	NULL	NULL	NULL	NULL	NULL	NULL	NULL	NULL	NULL	NULL	NULL	NULL	NULL	1	NULL	NULL	NULL	NULL	BlocProc2	NULL	NULL	NULL	SetStims	1	2	1	NULL	NULL	NULL	NULL	NULL	NULL
Implicit Decision	28066	1	<?xml version="1.0"?>\n<Clock xmlns:dt="urn:schemas-microsoft-com:datatypes"><Description dt:dt="string">E-Prime Primary Realtime Clock</Description><StartTime><Timestamp dt:dt="int">0</Timestamp><DateUtc dt:dt="string">2015-01-10T02:30:35Z</DateUtc></StartTime><FrequencyChanges><FrequencyChange><Frequency dt:dt="r8">2922382</Frequency><Timestamp dt:dt="r8">1056018717570</Timestamp><Current dt:dt…	59.946	1	-542686957	2015-01-09	18:30:35	02:30:35	8	NULL	NULL	NULL	NULL	NULL	NULL	NULL	NULL	NULL	NULL	NULL	NULL	NULL	NULL	NULL	NULL	NULL	1	1	1	1	NULL	NULL	NULL	NULL	BlocProc	NULL	NULL	NULL	BeginInstruction	NULL	NULL	NULL	NULL	NULL	NULL	NULL	NULL	NULL
Implicit Decision	28066	1	<?xml version="1.0"?>\n<Clock xmlns:dt="urn:schemas-microsoft-com:datatypes"><Description dt:dt="string">E-Prime Primary Realtime Clock</Description><StartTime><Timestamp dt:dt="int">0</Timestamp><DateUtc dt:dt="string">2015-01-10T02:30:35Z</DateUtc></StartTime><FrequencyChanges><FrequencyChange><Frequency dt:dt="r8">2922382</Frequency><Timestamp dt:dt="r8">1056018717570</Timestamp><Current dt:dt…	59.946	1	-542686957	2015-01-09	18:30:35	02:30:35	9	NULL	NULL	NULL	NULL	NULL	NULL	NULL	NULL	NULL	NULL	NULL	NULL	NULL	NULL	NULL	NULL	NULL	NULL	NULL	NULL	1	NULL	NULL	NULL	NULL	BlocProc1	NULL	NULL	NULL	TrainInstructions	NULL	NULL	NULL	NULL	NULL	NULL	NULL	NULL	NULL
Implicit Decision	28066	1	<?xml version="1.0"?>\n<Clock xmlns:dt="urn:schemas-microsoft-com:datatypes"><Description dt:dt="string">E-Prime Primary Realtime Clock</Description><StartTime><Timestamp dt:dt="int">0</Timestamp><DateUtc dt:dt="string">2015-01-10T02:30:35Z</DateUtc></StartTime><FrequencyChanges><FrequencyChange><Frequency dt:dt="r8">2922382</Frequency><Timestamp dt:dt="r8">1056018717570</Timestamp><Current dt:dt…	59.946	1	-542686957	2015-01-09	18:30:35	02:30:35	10	0	1	?	?	?	?	?	?	?	?	?	?	?	?	?	?	?	NULL	NULL	NULL	CD	0	NULL	NULL	NULL	Trainb	NULL	NULL	NULL	TrainInterleaved	NULL	NULL	NULL	7 k	7 k	0	1	0	732
Implicit Decision	28066	1	<?xml version="1.0"?>\n<Clock xmlns:dt="urn:schemas-microsoft-com:datatypes"><Description dt:dt="string">E-Prime Primary Realtime Clock</Description><StartTime><Timestamp dt:dt="int">0</Timestamp><DateUtc dt:dt="string">2015-01-10T02:30:35Z</DateUtc></StartTime><FrequencyChanges><FrequencyChange><Frequency dt:dt="r8">2922382</Frequency><Timestamp dt:dt="r8">1056018717570</Timestamp><Current dt:dt…	59.946	1	-542686957	2015-01-09	18:30:35	02:30:35	11	1	0	?	?	?	?	?	?	?	?	?	?	?	?	?	?	?	NULL	NULL	NULL	AB	1	NULL	NULL	NULL	Trainb	NULL	NULL	NULL	TrainInterleaved	NULL	NULL	NULL	c s	c s	1	0	0	807
Implicit Decision	28066	1	<?xml version="1.0"?>\n<Clock xmlns:dt="urn:schemas-microsoft-com:datatypes"><Description dt:dt="string">E-Prime Primary Realtime Clock</Description><StartTime><Timestamp dt:dt="int">0</Timestamp><DateUtc dt:dt="string">2015-01-10T02:30:35Z</DateUtc></StartTime><FrequencyChanges><FrequencyChange><Frequency dt:dt="r8">2922382</Frequency><Timestamp dt:dt="r8">1056018717570</Timestamp><Current dt:dt…	59.946	1	-542686957	2015-01-09	18:30:35	02:30:35	12	0	1	?	?	?	?	?	?	?	?	?	?	?	?	?	?	?	NULL	NULL	NULL	EF	0	NULL	NULL	NULL	Trainb	NULL	NULL	NULL	TrainInterleaved	NULL	NULL	NULL	0 r	0 r	0	1	0	670
Implicit Decision	28066	1	<?xml version="1.0"?>\n<Clock xmlns:dt="urn:schemas-microsoft-com:datatypes"><Description dt:dt="string">E-Prime Primary Realtime Clock</Description><StartTime><Timestamp dt:dt="int">0</Timestamp><DateUtc dt:dt="string">2015-01-10T02:30:35Z</DateUtc></StartTime><FrequencyChanges><FrequencyChange><Frequency dt:dt="r8">2922382</Frequency><Timestamp dt:dt="r8">1056018717570</Timestamp><Current dt:dt…	59.946	1	-542686957	2015-01-09	18:30:35	02:30:35	13	1	1	?	?	?	?	?	?	?	?	?	?	?	?	?	?	?	NULL	NULL	NULL	AB	0	NULL	NULL	NULL	Trainb	NULL	NULL	NULL	TrainInterleaved	NULL	NULL	NULL	s c	s c	1	1	1	859
Implicit Decision	28066	1	<?xml version="1.0"?>\n<Clock xmlns:dt="urn:schemas-microsoft-com:datatypes"><Description dt:dt="string">E-Prime Primary Realtime Clock</Description><StartTime><Timestamp dt:dt="int">0</Timestamp><DateUtc dt:dt="string">2015-01-10T02:30:35Z</DateUtc></StartTime><FrequencyChanges><FrequencyChange><Frequency dt:dt="r8">2922382</Frequency><Timestamp dt:dt="r8">1056018717570</Timestamp><Current dt:dt…	59.946	1	-542686957	2015-01-09	18:30:35	02:30:35	14	1	0	?	?	?	?	?	?	?	?	?	?	?	?	?	?	?	NULL	NULL	NULL	CD	1	NULL	NULL	NULL	Trainb	NULL	NULL	NULL	TrainInterleaved	NULL	NULL	NULL	k 7	k 7	1	0	0	817
Implicit Decision	28066	1	<?xml version="1.0"?>\n<Clock xmlns:dt="urn:schemas-microsoft-com:datatypes"><Description dt:dt="string">E-Prime Primary Realtime Clock</Description><StartTime><Timestamp dt:dt="int">0</Timestamp><DateUtc dt:dt="string">2015-01-10T02:30:35Z</DateUtc></StartTime><FrequencyChanges><FrequencyChange><Frequency dt:dt="r8">2922382</Frequency><Timestamp dt:dt="r8">1056018717570</Timestamp><Current dt:dt…	59.946	1	-542686957	2015-01-09	18:30:35	02:30:35	15	0	0	?	?	?	?	?	?	?	?	?	?	?	?	?	?	?	NULL	NULL	NULL	EF	1	NULL	NULL	NULL	Trainb	NULL	NULL	NULL	TrainInterleaved	NULL	NULL	NULL	r 0	r 0	0	0	1	520
Implicit Decision	28066	1	<?xml version="1.0"?>\n<Clock xmlns:dt="urn:schemas-microsoft-com:datatypes"><Description dt:dt="string">E-Prime Primary Realtime Clock</Description><StartTime><Timestamp dt:dt="int">0</Timestamp><DateUtc dt:dt="string">2015-01-10T02:30:35Z</DateUtc></StartTime><FrequencyChanges><FrequencyChange><Frequency dt:dt="r8">2922382</Frequency><Timestamp dt:dt="r8">1056018717570</Timestamp><Current dt:dt…	59.946	1	-542686957	2015-01-09	18:30:35	02:30:35	16	1	0	?	?	?	?	?	?	?	?	?	?	?	?	?	?	?	NULL	NULL	NULL	AB	1	NULL	NULL	NULL	Trainb	NULL	NULL	NULL	TrainInterleaved	NULL	NULL	NULL	c s	c s	1	0	0	731
Implicit Decision	28066	1	<?xml version="1.0"?>\n<Clock xmlns:dt="urn:schemas-microsoft-com:datatypes"><Description dt:dt="string">E-Prime Primary Realtime Clock</Description><StartTime><Timestamp dt:dt="int">0</Timestamp><DateUtc dt:dt="string">2015-01-10T02:30:35Z</DateUtc></StartTime><FrequencyChanges><FrequencyChange><Frequency dt:dt="r8">2922382</Frequency><Timestamp dt:dt="r8">1056018717570</Timestamp><Current dt:dt…	59.946	1	-542686957	2015-01-09	18:30:35	02:30:35	17	1	0	?	?	?	?	?	?	?	?	?	?	?	?	?	?	?	NULL	NULL	NULL	CD	1	NULL	NULL	NULL	Trainb	NULL	NULL	NULL	TrainInterleaved	NULL	NULL	NULL	7 k	7 k	0	0	1	870
Implicit Decision	28066	1	<?xml version="1.0"?>\n<Clock xmlns:dt="urn:schemas-microsoft-com:datatypes"><Description dt:dt="string">E-Prime Primary Realtime Clock</Description><StartTime><Timestamp dt:dt="int">0</Timestamp><DateUtc dt:dt="string">2015-01-10T02:30:35Z</DateUtc></StartTime><FrequencyChanges><FrequencyChange><Frequency dt:dt="r8">2922382</Frequency><Timestamp dt:dt="r8">1056018717570</Timestamp><Current dt:dt…	59.946	1	-542686957	2015-01-09	18:30:35	02:30:35	18	1	0	?	?	?	?	?	?	?	?	?	?	?	?	?	?	?	NULL	NULL	NULL	EF	1	NULL	NULL	NULL	Trainb	NULL	NULL	NULL	TrainInterleaved	NULL	NULL	NULL	0 r	0 r	0	0	1	1035
Implicit Decision	28066	1	<?xml version="1.0"?>\n<Clock xmlns:dt="urn:schemas-microsoft-com:datatypes"><Description dt:dt="string">E-Prime Primary Realtime Clock</Description><StartTime><Timestamp dt:dt="int">0</Timestamp><DateUtc dt:dt="string">2015-01-10T02:30:35Z</DateUtc></StartTime><FrequencyChanges><FrequencyChange><Frequency dt:dt="r8">2922382</Frequency><Timestamp dt:dt="r8">1056018717570</Timestamp><Current dt:dt…	59.946	1	-542686957	2015-01-09	18:30:35	02:30:35	19	1	0	?	?	?	?	?	?	?	?	?	?	?	?	?	?	?	NULL	NULL	NULL	CD	1	NULL	NULL	NULL	Trainb	NULL	NULL	NULL	TrainInterleaved	NULL	NULL	NULL	k 7	k 7	1	0	0	921
Implicit Decision	28066	1	<?xml version="1.0"?>\n<Clock xmlns:dt="urn:schemas-microsoft-com:datatypes"><Description dt:dt="string">E-Prime Primary Realtime Clock</Description><StartTime><Timestamp dt:dt="int">0</Timestamp><DateUtc dt:dt="string">2015-01-10T02:30:35Z</DateUtc></StartTime><FrequencyChanges><FrequencyChange><Frequency dt:dt="r8">2922382</Frequency><Timestamp dt:dt="r8">1056018717570</Timestamp><Current dt:dt…	59.946	1	-542686957	2015-01-09	18:30:35	02:30:35	20	1	1	?	?	?	?	?	?	?	?	?	?	?	?	?	?	?	NULL	NULL	NULL	AB	0	NULL	NULL	NULL	Trainb	NULL	NULL	NULL	TrainInterleaved	NULL	NULL	NULL	s c	s c	1	1	1	844
Implicit Decision	28066	1	<?xml version="1.0"?>\n<Clock xmlns:dt="urn:schemas-microsoft-com:datatypes"><Description dt:dt="string">E-Prime Primary Realtime Clock</Description><StartTime><Timestamp dt:dt="int">0</Timestamp><DateUtc dt:dt="string">2015-01-10T02:30:35Z</DateUtc></StartTime><FrequencyChanges><FrequencyChange><Frequency dt:dt="r8">2922382</Frequency><Timestamp dt:dt="r8">1056018717570</Timestamp><Current dt:dt…	59.946	1	-542686957	2015-01-09	18:30:35	02:30:35	21	0	1	?	?	?	?	?	?	?	?	?	?	?	?	?	?	?	NULL	NULL	NULL	EF	0	NULL	NULL	NULL	Trainb	NULL	NULL	NULL	TrainInterleaved	NULL	NULL	NULL	r 0	r 0	1	1	1	1011
Implicit Decision	28066	1	<?xml version="1.0"?>\n<Clock xmlns:dt="urn:schemas-microsoft-com:datatypes"><Description dt:dt="string">E-Prime Primary Realtime Clock</Description><StartTime><Timestamp dt:dt="int">0</Timestamp><DateUtc dt:dt="string">2015-01-10T02:30:35Z</DateUtc></StartTime><FrequencyChanges><FrequencyChange><Frequency dt:dt="r8">2922382</Frequency><Timestamp dt:dt="r8">1056018717570</Timestamp><Current dt:dt…	59.946	1	-542686957	2015-01-09	18:30:35	02:30:35	22	0	1	?	?	?	?	?	?	?	?	?	?	?	?	?	?	?	NULL	NULL	NULL	CD	0	NULL	NULL	NULL	Trainb	NULL	NULL	NULL	TrainInterleaved	NULL	NULL	NULL	7 k	7 k	0	1	0	514
Implicit Decision	28066	1	<?xml version="1.0"?>\n<Clock xmlns:dt="urn:schemas-microsoft-com:datatypes"><Description dt:dt="string">E-Prime Primary Realtime Clock</Description><StartTime><Timestamp dt:dt="int">0</Timestamp><DateUtc dt:dt="string">2015-01-10T02:30:35Z</DateUtc></StartTime><FrequencyChanges><FrequencyChange><Frequency dt:dt="r8">2922382</Frequency><Timestamp dt:dt="r8">1056018717570</Timestamp><Current dt:dt…	59.946	1	-542686957	2015-01-09	18:30:35	02:30:35	23	1	0	?	?	?	?	?	?	?	?	?	?	?	?	?	?	?	NULL	NULL	NULL	AB	1	NULL	NULL	NULL	Trainb	NULL	NULL	NULL	TrainInterleaved	NULL	NULL	NULL	c s	c s	1	0	0	741
Implicit Decision	28066	1	<?xml version="1.0"?>\n<Clock xmlns:dt="urn:schemas-microsoft-com:datatypes"><Description dt:dt="string">E-Prime Primary Realtime Clock</Description><StartTime><Timestamp dt:dt="int">0</Timestamp><DateUtc dt:dt="string">2015-01-10T02:30:35Z</DateUtc></StartTime><FrequencyChanges><FrequencyChange><Frequency dt:dt="r8">2922382</Frequency><Timestamp dt:dt="r8">1056018717570</Timestamp><Current dt:dt…	59.946	1	-542686957	2015-01-09	18:30:35	02:30:35	24	0	0	?	?	?	?	?	?	?	?	?	?	?	?	?	?	?	NULL	NULL	NULL	EF	1	NULL	NULL	NULL	Trainb	NULL	NULL	NULL	TrainInterleaved	NULL	NULL	NULL	0 r	0 r	1	0	0	641
Implicit Decision	28066	1	<?xml version="1.0"?>\n<Clock xmlns:dt="urn:schemas-microsoft-com:datatypes"><Description dt:dt="string">E-Prime Primary Realtime Clock</Description><StartTime><Timestamp dt:dt="int">0</Timestamp><DateUtc dt:dt="string">2015-01-10T02:30:35Z</DateUtc></StartTime><FrequencyChanges><FrequencyChange><Frequency dt:dt="r8">2922382</Frequency><Timestamp dt:dt="r8">1056018717570</Timestamp><Current dt:dt…	59.946	1	-542686957	2015-01-09	18:30:35	02:30:35	25	1	1	?	?	?	?	?	?	?	?	?	?	?	?	?	?	?	NULL	NULL	NULL	AB	0	NULL	NULL	NULL	Trainb	NULL	NULL	NULL	TrainInterleaved	NULL	NULL	NULL	s c	s c	1	1	1	735
Implicit Decision	28066	1	<?xml version="1.0"?>\n<Clock xmlns:dt="urn:schemas-microsoft-com:datatypes"><Description dt:dt="string">E-Prime Primary Realtime Clock</Description><StartTime><Timestamp dt:dt="int">0</Timestamp><DateUtc dt:dt="string">2015-01-10T02:30:35Z</DateUtc></StartTime><FrequencyChanges><FrequencyChange><Frequency dt:dt="r8">2922382</Frequency><Timestamp dt:dt="r8">1056018717570</Timestamp><Current dt:dt…	59.946	1	-542686957	2015-01-09	18:30:35	02:30:35	26	1	0	?	?	?	?	?	?	?	?	?	?	?	?	?	?	?	NULL	NULL	NULL	CD	1	NULL	NULL	NULL	Trainb	NULL	NULL	NULL	TrainInterleaved	NULL	NULL	NULL	k 7	k 7	1	0	0	922
Implicit Decision	28066	1	<?xml version="1.0"?>\n<Clock xmlns:dt="urn:schemas-microsoft-com:datatypes"><Description dt:dt="string">E-Prime Primary Realtime Clock</Description><StartTime><Timestamp dt:dt="int">0</Timestamp><DateUtc dt:dt="string">2015-01-10T02:30:35Z</DateUtc></StartTime><FrequencyChanges><FrequencyChange><Frequency dt:dt="r8">2922382</Frequency><Timestamp dt:dt="r8">1056018717570</Timestamp><Current dt:dt…	59.946	1	-542686957	2015-01-09	18:30:35	02:30:35	27	0	0	?	?	?	?	?	?	?	?	?	?	?	?	?	?	?	NULL	NULL	NULL	EF	1	NULL	NULL	NULL	Trainb	NULL	NULL	NULL	TrainInterleaved	NULL	NULL	NULL	r 0	r 0	0	0	1	573
Implicit Decision	28066	1	<?xml version="1.0"?>\n<Clock xmlns:dt="urn:schemas-microsoft-com:datatypes"><Description dt:dt="string">E-Prime Primary Realtime Clock</Description><StartTime><Timestamp dt:dt="int">0</Timestamp><DateUtc dt:dt="string">2015-01-10T02:30:35Z</DateUtc></StartTime><FrequencyChanges><FrequencyChange><Frequency dt:dt="r8">2922382</Frequency><Timestamp dt:dt="r8">1056018717570</Timestamp><Current dt:dt…	59.946	1	-542686957	2015-01-09	18:30:35	02:30:35	28	0	1	?	?	?	?	?	?	?	?	?	?	?	?	?	?	?	NULL	NULL	NULL	EF	0	NULL	NULL	NULL	Trainb	NULL	NULL	NULL	TrainInterleaved	NULL	NULL	NULL	0 r	0 r	0	1	0	846
Implicit Decision	28066	1	<?xml version="1.0"?>\n<Clock xmlns:dt="urn:schemas-microsoft-com:datatypes"><Description dt:dt="string">E-Prime Primary Realtime Clock</Description><StartTime><Timestamp dt:dt="int">0</Timestamp><DateUtc dt:dt="string">2015-01-10T02:30:35Z</DateUtc></StartTime><FrequencyChanges><FrequencyChange><Frequency dt:dt="r8">2922382</Frequency><Timestamp dt:dt="r8">1056018717570</Timestamp><Current dt:dt…	59.946	1	-542686957	2015-01-09	18:30:35	02:30:35	29	1	0	?	?	?	?	?	?	?	?	?	?	?	?	?	?	?	NULL	NULL	NULL	AB	1	NULL	NULL	NULL	Trainb	NULL	NULL	NULL	TrainInterleaved	NULL	NULL	NULL	c s	c s	1	0	0	740
Implicit Decision	28066	1	<?xml version="1.0"?>\n<Clock xmlns:dt="urn:schemas-microsoft-com:datatypes"><Description dt:dt="string">E-Prime Primary Realtime Clock</Description><StartTime><Timestamp dt:dt="int">0</Timestamp><DateUtc dt:dt="string">2015-01-10T02:30:35Z</DateUtc></StartTime><FrequencyChanges><FrequencyChange><Frequency dt:dt="r8">2922382</Frequency><Timestamp dt:dt="r8">1056018717570</Timestamp><Current dt:dt…	59.946	1	-542686957	2015-01-09	18:30:35	02:30:35	30	1	1	?	?	?	?	?	?	?	?	?	?	?	?	?	?	?	NULL	NULL	NULL	CD	0	NULL	NULL	NULL	Trainb	NULL	NULL	NULL	TrainInterleaved	NULL	NULL	NULL	7 k	7 k	1	1	1	735
Implicit Decision	28066	1	<?xml version="1.0"?>\n<Clock xmlns:dt="urn:schemas-microsoft-com:datatypes"><Description dt:dt="string">E-Prime Primary Realtime Clock</Description><StartTime><Timestamp dt:dt="int">0</Timestamp><DateUtc dt:dt="string">2015-01-10T02:30:35Z</DateUtc></StartTime><FrequencyChanges><FrequencyChange><Frequency dt:dt="r8">2922382</Frequency><Timestamp dt:dt="r8">1056018717570</Timestamp><Current dt:dt…	59.946	1	-542686957	2015-01-09	18:30:35	02:30:35	31	0	1	?	?	?	?	?	?	?	?	?	?	?	?	?	?	?	NULL	NULL	NULL	EF	0	NULL	NULL	NULL	Trainb	NULL	NULL	NULL	TrainInterleaved	NULL	NULL	NULL	r 0	r 0	1	1	1	665
Implicit Decision	28066	1	<?xml version="1.0"?>\n<Clock xmlns:dt="urn:schemas-microsoft-com:datatypes"><Description dt:dt="string">E-Prime Primary Realtime Clock</Description><StartTime><Timestamp dt:dt="int">0</Timestamp><DateUtc dt:dt="string">2015-01-10T02:30:35Z</DateUtc></StartTime><FrequencyChanges><FrequencyChange><Frequency dt:dt="r8">2922382</Frequency><Timestamp dt:dt="r8">1056018717570</Timestamp><Current dt:dt…	59.946	1	-542686957	2015-01-09	18:30:35	02:30:35	32	1	1	?	?	?	?	?	?	?	?	?	?	?	?	?	?	?	NULL	NULL	NULL	AB	0	NULL	NULL	NULL	Trainb	NULL	NULL	NULL	TrainInterleaved	NULL	NULL	NULL	s c	s c	1	1	1	614
Implicit Decision	28066	1	<?xml version="1.0"?>\n<Clock xmlns:dt="urn:schemas-microsoft-com:datatypes"><Description dt:dt="string">E-Prime Primary Realtime Clock</Description><StartTime><Timestamp dt:dt="int">0</Timestamp><DateUtc dt:dt="string">2015-01-10T02:30:35Z</DateUtc></StartTime><FrequencyChanges><FrequencyChange><Frequency dt:dt="r8">2922382</Frequency><Timestamp dt:dt="r8">1056018717570</Timestamp><Current dt:dt…	59.946	1	-542686957	2015-01-09	18:30:35	02:30:35	33	1	0	?	?	?	?	?	?	?	?	?	?	?	?	?	?	?	NULL	NULL	NULL	CD	1	NULL	NULL	NULL	Trainb	NULL	NULL	NULL	TrainInterleaved	NULL	NULL	NULL	k 7	k 7	1	0	0	823
Implicit Decision	28066	1	<?xml version="1.0"?>\n<Clock xmlns:dt="urn:schemas-microsoft-com:datatypes"><Description dt:dt="string">E-Prime Primary Realtime Clock</Description><StartTime><Timestamp dt:dt="int">0</Timestamp><DateUtc dt:dt="string">2015-01-10T02:30:35Z</DateUtc></StartTime><FrequencyChanges><FrequencyChange><Frequency dt:dt="r8">2922382</Frequency><Timestamp dt:dt="r8">1056018717570</Timestamp><Current dt:dt…	59.946	1	-542686957	2015-01-09	18:30:35	02:30:35	34	0	1	?	?	?	?	?	?	?	?	?	?	?	?	?	?	?	NULL	NULL	NULL	EF	0	NULL	NULL	NULL	Trainb	NULL	NULL	NULL	TrainInterleaved	NULL	NULL	NULL	0 r	0 r	0	1	0	845
Implicit Decision	28066	1	<?xml version="1.0"?>\n<Clock xmlns:dt="urn:schemas-microsoft-com:datatypes"><Description dt:dt="string">E-Prime Primary Realtime Clock</Description><StartTime><Timestamp dt:dt="int">0</Timestamp><DateUtc dt:dt="string">2015-01-10T02:30:35Z</DateUtc></StartTime><FrequencyChanges><FrequencyChange><Frequency dt:dt="r8">2922382</Frequency><Timestamp dt:dt="r8">1056018717570</Timestamp><Current dt:dt…	59.946	1	-542686957	2015-01-09	18:30:35	02:30:35	35	1	1	?	?	?	?	?	?	?	?	?	?	?	?	?	?	?	NULL	NULL	NULL	CD	0	NULL	NULL	NULL	Trainb	NULL	NULL	NULL	TrainInterleaved	NULL	NULL	NULL	7 k	7 k	1	1	1	1013
Implicit Decision	28066	1	<?xml version="1.0"?>\n<Clock xmlns:dt="urn:schemas-microsoft-com:datatypes"><Description dt:dt="string">E-Prime Primary Realtime Clock</Description><StartTime><Timestamp dt:dt="int">0</Timestamp><DateUtc dt:dt="string">2015-01-10T02:30:35Z</DateUtc></StartTime><FrequencyChanges><FrequencyChange><Frequency dt:dt="r8">2922382</Frequency><Timestamp dt:dt="r8">1056018717570</Timestamp><Current dt:dt…	59.946	1	-542686957	2015-01-09	18:30:35	02:30:35	36	1	1	?	?	?	?	?	?	?	?	?	?	?	?	?	?	?	NULL	NULL	NULL	AB	0	NULL	NULL	NULL	Trainb	NULL	NULL	NULL	TrainInterleaved	NULL	NULL	NULL	c s	c s	0	1	0	484
Implicit Decision	28066	1	<?xml version="1.0"?>\n<Clock xmlns:dt="urn:schemas-microsoft-com:datatypes"><Description dt:dt="string">E-Prime Primary Realtime Clock</Description><StartTime><Timestamp dt:dt="int">0</Timestamp><DateUtc dt:dt="string">2015-01-10T02:30:35Z</DateUtc></StartTime><FrequencyChanges><FrequencyChange><Frequency dt:dt="r8">2922382</Frequency><Timestamp dt:dt="r8">1056018717570</Timestamp><Current dt:dt…	59.946	1	-542686957	2015-01-09	18:30:35	02:30:35	37	1	0	?	?	?	?	?	?	?	?	?	?	?	?	?	?	?	NULL	NULL	NULL	CD	1	NULL	NULL	NULL	Trainb	NULL	NULL	NULL	TrainInterleaved	NULL	NULL	NULL	k 7	k 7	1	0	0	1161
Implicit Decision	28066	1	<?xml version="1.0"?>\n<Clock xmlns:dt="urn:schemas-microsoft-com:datatypes"><Description dt:dt="string">E-Prime Primary Realtime Clock</Description><StartTime><Timestamp dt:dt="int">0</Timestamp><DateUtc dt:dt="string">2015-01-10T02:30:35Z</DateUtc></StartTime><FrequencyChanges><FrequencyChange><Frequency dt:dt="r8">2922382</Frequency><Timestamp dt:dt="r8">1056018717570</Timestamp><Current dt:dt…	59.946	1	-542686957	2015-01-09	18:30:35	02:30:35	38	0	0	?	?	?	?	?	?	?	?	?	?	?	?	?	?	?	NULL	NULL	NULL	EF	1	NULL	NULL	NULL	Trainb	NULL	NULL	NULL	TrainInterleaved	NULL	NULL	NULL	r 0	r 0	0	0	1	738
Implicit Decision	28066	1	<?xml version="1.0"?>\n<Clock xmlns:dt="urn:schemas-microsoft-com:datatypes"><Description dt:dt="string">E-Prime Primary Realtime Clock</Description><StartTime><Timestamp dt:dt="int">0</Timestamp><DateUtc dt:dt="string">2015-01-10T02:30:35Z</DateUtc></StartTime><FrequencyChanges><FrequencyChange><Frequency dt:dt="r8">2922382</Frequency><Timestamp dt:dt="r8">1056018717570</Timestamp><Current dt:dt…	59.946	1	-542686957	2015-01-09	18:30:35	02:30:35	39	1	1	?	?	?	?	?	?	?	?	?	?	?	?	?	?	?	NULL	NULL	NULL	AB	0	NULL	NULL	NULL	Trainb	NULL	NULL	NULL	TrainInterleaved	NULL	NULL	NULL	s c	s c	1	1	1	588
Implicit Decision	28066	1	<?xml version="1.0"?>\n<Clock xmlns:dt="urn:schemas-microsoft-com:datatypes"><Description dt:dt="string">E-Prime Primary Realtime Clock</Description><StartTime><Timestamp dt:dt="int">0</Timestamp><DateUtc dt:dt="string">2015-01-10T02:30:35Z</DateUtc></StartTime><FrequencyChanges><FrequencyChange><Frequency dt:dt="r8">2922382</Frequency><Timestamp dt:dt="r8">1056018717570</Timestamp><Current dt:dt…	59.946	1	-542686957	2015-01-09	18:30:35	02:30:35	40	1	0	?	?	?	?	?	?	?	?	?	?	?	?	?	?	?	NULL	NULL	NULL	AB	1	NULL	NULL	NULL	Trainb	NULL	NULL	NULL	TrainInterleaved	NULL	NULL	NULL	c s	c s	1	0	0	1036
Implicit Decision	28066	1	<?xml version="1.0"?>\n<Clock xmlns:dt="urn:schemas-microsoft-com:datatypes"><Description dt:dt="string">E-Prime Primary Realtime Clock</Description><StartTime><Timestamp dt:dt="int">0</Timestamp><DateUtc dt:dt="string">2015-01-10T02:30:35Z</DateUtc></StartTime><FrequencyChanges><FrequencyChange><Frequency dt:dt="r8">2922382</Frequency><Timestamp dt:dt="r8">1056018717570</Timestamp><Current dt:dt…	59.946	1	-542686957	2015-01-09	18:30:35	02:30:35	41	0	1	?	?	?	?	?	?	?	?	?	?	?	?	?	?	?	NULL	NULL	NULL	CD	0	NULL	NULL	NULL	Trainb	NULL	NULL	NULL	TrainInterleaved	NULL	NULL	NULL	7 k	7 k	0	1	0	940
Implicit Decision	28066	1	<?xml version="1.0"?>\n<Clock xmlns:dt="urn:schemas-microsoft-com:datatypes"><Description dt:dt="string">E-Prime Primary Realtime Clock</Description><StartTime><Timestamp dt:dt="int">0</Timestamp><DateUtc dt:dt="string">2015-01-10T02:30:35Z</DateUtc></StartTime><FrequencyChanges><FrequencyChange><Frequency dt:dt="r8">2922382</Frequency><Timestamp dt:dt="r8">1056018717570</Timestamp><Current dt:dt…	59.946	1	-542686957	2015-01-09	18:30:35	02:30:35	42	0	0	?	?	?	?	?	?	?	?	?	?	?	?	?	?	?	NULL	NULL	NULL	EF	1	NULL	NULL	NULL	Trainb	NULL	NULL	NULL	TrainInterleaved	NULL	NULL	NULL	0 r	0 r	1	0	0	1086
Implicit Decision	28066	1	<?xml version="1.0"?>\n<Clock xmlns:dt="urn:schemas-microsoft-com:datatypes"><Description dt:dt="string">E-Prime Primary Realtime Clock</Description><StartTime><Timestamp dt:dt="int">0</Timestamp><DateUtc dt:dt="string">2015-01-10T02:30:35Z</DateUtc></StartTime><FrequencyChanges><FrequencyChange><Frequency dt:dt="r8">2922382</Frequency><Timestamp dt:dt="r8">1056018717570</Timestamp><Current dt:dt…	59.946	1	-542686957	2015-01-09	18:30:35	02:30:35	43	1	0	?	?	?	?	?	?	?	?	?	?	?	?	?	?	?	NULL	NULL	NULL	CD	1	NULL	NULL	NULL	Trainb	NULL	NULL	NULL	TrainInterleaved	NULL	NULL	NULL	k 7	k 7	1	0	0	730
Implicit Decision	28066	1	<?xml version="1.0"?>\n<Clock xmlns:dt="urn:schemas-microsoft-com:datatypes"><Description dt:dt="string">E-Prime Primary Realtime Clock</Description><StartTime><Timestamp dt:dt="int">0</Timestamp><DateUtc dt:dt="string">2015-01-10T02:30:35Z</DateUtc></StartTime><FrequencyChanges><FrequencyChange><Frequency dt:dt="r8">2922382</Frequency><Timestamp dt:dt="r8">1056018717570</Timestamp><Current dt:dt…	59.946	1	-542686957	2015-01-09	18:30:35	02:30:35	44	0	1	?	?	?	?	?	?	?	?	?	?	?	?	?	?	?	NULL	NULL	NULL	EF	0	NULL	NULL	NULL	Trainb	NULL	NULL	NULL	TrainInterleaved	NULL	NULL	NULL	r 0	r 0	1	1	1	789
Implicit Decision	28066	1	<?xml version="1.0"?>\n<Clock xmlns:dt="urn:schemas-microsoft-com:datatypes"><Description dt:dt="string">E-Prime Primary Realtime Clock</Description><StartTime><Timestamp dt:dt="int">0</Timestamp><DateUtc dt:dt="string">2015-01-10T02:30:35Z</DateUtc></StartTime><FrequencyChanges><FrequencyChange><Frequency dt:dt="r8">2922382</Frequency><Timestamp dt:dt="r8">1056018717570</Timestamp><Current dt:dt…	59.946	1	-542686957	2015-01-09	18:30:35	02:30:35	45	1	1	?	?	?	?	?	?	?	?	?	?	?	?	?	?	?	NULL	NULL	NULL	AB	0	NULL	NULL	NULL	Trainb	NULL	NULL	NULL	TrainInterleaved	NULL	NULL	NULL	s c	s c	1	1	1	589
Implicit Decision	28066	1	<?xml version="1.0"?>\n<Clock xmlns:dt="urn:schemas-microsoft-com:datatypes"><Description dt:dt="string">E-Prime Primary Realtime Clock</Description><StartTime><Timestamp dt:dt="int">0</Timestamp><DateUtc dt:dt="string">2015-01-10T02:30:35Z</DateUtc></StartTime><FrequencyChanges><FrequencyChange><Frequency dt:dt="r8">2922382</Frequency><Timestamp dt:dt="r8">1056018717570</Timestamp><Current dt:dt…	59.946	1	-542686957	2015-01-09	18:30:35	02:30:35	46	0	1	?	?	?	?	?	?	?	?	?	?	?	?	?	?	?	NULL	NULL	NULL	CD	0	NULL	NULL	NULL	Trainb	NULL	NULL	NULL	TrainInterleaved	NULL	NULL	NULL	7 k	7 k	0	1	0	574
Implicit Decision	28066	1	<?xml version="1.0"?>\n<Clock xmlns:dt="urn:schemas-microsoft-com:datatypes"><Description dt:dt="string">E-Prime Primary Realtime Clock</Description><StartTime><Timestamp dt:dt="int">0</Timestamp><DateUtc dt:dt="string">2015-01-10T02:30:35Z</DateUtc></StartTime><FrequencyChanges><FrequencyChange><Frequency dt:dt="r8">2922382</Frequency><Timestamp dt:dt="r8">1056018717570</Timestamp><Current dt:dt…	59.946	1	-542686957	2015-01-09	18:30:35	02:30:35	47	1	0	?	?	?	?	?	?	?	?	?	?	?	?	?	?	?	NULL	NULL	NULL	AB	1	NULL	NULL	NULL	Trainb	NULL	NULL	NULL	TrainInterleaved	NULL	NULL	NULL	c s	c s	1	0	0	767
Implicit Decision	28066	1	<?xml version="1.0"?>\n<Clock xmlns:dt="urn:schemas-microsoft-com:datatypes"><Description dt:dt="string">E-Prime Primary Realtime Clock</Description><StartTime><Timestamp dt:dt="int">0</Timestamp><DateUtc dt:dt="string">2015-01-10T02:30:35Z</DateUtc></StartTime><FrequencyChanges><FrequencyChange><Frequency dt:dt="r8">2922382</Frequency><Timestamp dt:dt="r8">1056018717570</Timestamp><Current dt:dt…	59.946	1	-542686957	2015-01-09	18:30:35	02:30:35	48	0	0	?	?	?	?	?	?	?	?	?	?	?	?	?	?	?	NULL	NULL	NULL	EF	1	NULL	NULL	NULL	Trainb	NULL	NULL	NULL	TrainInterleaved	NULL	NULL	NULL	0 r	0 r	1	0	0	744
Implicit Decision	28066	1	<?xml version="1.0"?>\n<Clock xmlns:dt="urn:schemas-microsoft-com:datatypes"><Description dt:dt="string">E-Prime Primary Realtime Clock</Description><StartTime><Timestamp dt:dt="int">0</Timestamp><DateUtc dt:dt="string">2015-01-10T02:30:35Z</DateUtc></StartTime><FrequencyChanges><FrequencyChange><Frequency dt:dt="r8">2922382</Frequency><Timestamp dt:dt="r8">1056018717570</Timestamp><Current dt:dt…	59.946	1	-542686957	2015-01-09	18:30:35	02:30:35	49	1	1	?	?	?	?	?	?	?	?	?	?	?	?	?	?	?	NULL	NULL	NULL	CD	0	NULL	NULL	NULL	Trainb	NULL	NULL	NULL	TrainInterleaved	NULL	NULL	NULL	k 7	k 7	0	1	0	610
Implicit Decision	28066	1	<?xml version="1.0"?>\n<Clock xmlns:dt="urn:schemas-microsoft-com:datatypes"><Description dt:dt="string">E-Prime Primary Realtime Clock</Description><StartTime><Timestamp dt:dt="int">0</Timestamp><DateUtc dt:dt="string">2015-01-10T02:30:35Z</DateUtc></StartTime><FrequencyChanges><FrequencyChange><Frequency dt:dt="r8">2922382</Frequency><Timestamp dt:dt="r8">1056018717570</Timestamp><Current dt:dt…	59.946	1	-542686957	2015-01-09	18:30:35	02:30:35	50	1	1	?	?	?	?	?	?	?	?	?	?	?	?	?	?	?	NULL	NULL	NULL	AB	0	NULL	NULL	NULL	Trainb	NULL	NULL	NULL	TrainInterleaved	NULL	NULL	NULL	s c	s c	1	1	1	914
Implicit Decision	28066	1	<?xml version="1.0"?>\n<Clock xmlns:dt="urn:schemas-microsoft-com:datatypes"><Description dt:dt="string">E-Prime Primary Realtime Clock</Description><StartTime><Timestamp dt:dt="int">0</Timestamp><DateUtc dt:dt="string">2015-01-10T02:30:35Z</DateUtc></StartTime><FrequencyChanges><FrequencyChange><Frequency dt:dt="r8">2922382</Frequency><Timestamp dt:dt="r8">1056018717570</Timestamp><Current dt:dt…	59.946	1	-542686957	2015-01-09	18:30:35	02:30:35	51	0	0	?	?	?	?	?	?	?	?	?	?	?	?	?	?	?	NULL	NULL	NULL	EF	1	NULL	NULL	NULL	Trainb	NULL	NULL	NULL	TrainInterleaved	NULL	NULL	NULL	r 0	r 0	0	0	1	902
Implicit Decision	28066	1	<?xml version="1.0"?>\n<Clock xmlns:dt="urn:schemas-microsoft-com:datatypes"><Description dt:dt="string">E-Prime Primary Realtime Clock</Description><StartTime><Timestamp dt:dt="int">0</Timestamp><DateUtc dt:dt="string">2015-01-10T02:30:35Z</DateUtc></StartTime><FrequencyChanges><FrequencyChange><Frequency dt:dt="r8">2922382</Frequency><Timestamp dt:dt="r8">1056018717570</Timestamp><Current dt:dt…	59.946	1	-542686957	2015-01-09	18:30:35	02:30:35	52	1	1	?	?	?	?	?	?	?	?	?	?	?	?	?	?	?	NULL	NULL	NULL	CD	0	NULL	NULL	NULL	Trainb	NULL	NULL	NULL	TrainInterleaved	NULL	NULL	NULL	7 k	7 k	1	1	1	1497
Implicit Decision	28066	1	<?xml version="1.0"?>\n<Clock xmlns:dt="urn:schemas-microsoft-com:datatypes"><Description dt:dt="string">E-Prime Primary Realtime Clock</Description><StartTime><Timestamp dt:dt="int">0</Timestamp><DateUtc dt:dt="string">2015-01-10T02:30:35Z</DateUtc></StartTime><FrequencyChanges><FrequencyChange><Frequency dt:dt="r8">2922382</Frequency><Timestamp dt:dt="r8">1056018717570</Timestamp><Current dt:dt…	59.946	1	-542686957	2015-01-09	18:30:35	02:30:35	53	0	0	?	?	?	?	?	?	?	?	?	?	?	?	?	?	?	NULL	NULL	NULL	EF	1	NULL	NULL	NULL	Trainb	NULL	NULL	NULL	TrainInterleaved	NULL	NULL	NULL	0 r	0 r	1	0	0	1381
Implicit Decision	28066	1	<?xml version="1.0"?>\n<Clock xmlns:dt="urn:schemas-microsoft-com:datatypes"><Description dt:dt="string">E-Prime Primary Realtime Clock</Description><StartTime><Timestamp dt:dt="int">0</Timestamp><DateUtc dt:dt="string">2015-01-10T02:30:35Z</DateUtc></StartTime><FrequencyChanges><FrequencyChange><Frequency dt:dt="r8">2922382</Frequency><Timestamp dt:dt="r8">1056018717570</Timestamp><Current dt:dt…	59.946	1	-542686957	2015-01-09	18:30:35	02:30:35	54	1	0	?	?	?	?	?	?	?	?	?	?	?	?	?	?	?	NULL	NULL	NULL	AB	1	NULL	NULL	NULL	Trainb	NULL	NULL	NULL	TrainInterleaved	NULL	NULL	NULL	c s	c s	1	0	0	630
Implicit Decision	28066	1	<?xml version="1.0"?>\n<Clock xmlns:dt="urn:schemas-microsoft-com:datatypes"><Description dt:dt="string">E-Prime Primary Realtime Clock</Description><StartTime><Timestamp dt:dt="int">0</Timestamp><DateUtc dt:dt="string">2015-01-10T02:30:35Z</DateUtc></StartTime><FrequencyChanges><FrequencyChange><Frequency dt:dt="r8">2922382</Frequency><Timestamp dt:dt="r8">1056018717570</Timestamp><Current dt:dt…	59.946	1	-542686957	2015-01-09	18:30:35	02:30:35	55	1	1	?	?	?	?	?	?	?	?	?	?	?	?	?	?	?	NULL	NULL	NULL	AB	0	NULL	NULL	NULL	Trainb	NULL	NULL	NULL	TrainInterleaved	NULL	NULL	NULL	s c	s c	1	1	1	772
Implicit Decision	28066	1	<?xml version="1.0"?>\n<Clock xmlns:dt="urn:schemas-microsoft-com:datatypes"><Description dt:dt="string">E-Prime Primary Realtime Clock</Description><StartTime><Timestamp dt:dt="int">0</Timestamp><DateUtc dt:dt="string">2015-01-10T02:30:35Z</DateUtc></StartTime><FrequencyChanges><FrequencyChange><Frequency dt:dt="r8">2922382</Frequency><Timestamp dt:dt="r8">1056018717570</Timestamp><Current dt:dt…	59.946	1	-542686957	2015-01-09	18:30:35	02:30:35	56	0	0	?	?	?	?	?	?	?	?	?	?	?	?	?	?	?	NULL	NULL	NULL	CD	1	NULL	NULL	NULL	Trainb	NULL	NULL	NULL	TrainInterleaved	NULL	NULL	NULL	k 7	k 7	0	0	1	654
Implicit Decision	28066	1	<?xml version="1.0"?>\n<Clock xmlns:dt="urn:schemas-microsoft-com:datatypes"><Description dt:dt="string">E-Prime Primary Realtime Clock</Description><StartTime><Timestamp dt:dt="int">0</Timestamp><DateUtc dt:dt="string">2015-01-10T02:30:35Z</DateUtc></StartTime><FrequencyChanges><FrequencyChange><Frequency dt:dt="r8">2922382</Frequency><Timestamp dt:dt="r8">1056018717570</Timestamp><Current dt:dt…	59.946	1	-542686957	2015-01-09	18:30:35	02:30:35	57	0	1	?	?	?	?	?	?	?	?	?	?	?	?	?	?	?	NULL	NULL	NULL	EF	0	NULL	NULL	NULL	Trainb	NULL	NULL	NULL	TrainInterleaved	NULL	NULL	NULL	r 0	r 0	1	1	1	924
Implicit Decision	28066	1	<?xml version="1.0"?>\n<Clock xmlns:dt="urn:schemas-microsoft-com:datatypes"><Description dt:dt="string">E-Prime Primary Realtime Clock</Description><StartTime><Timestamp dt:dt="int">0</Timestamp><DateUtc dt:dt="string">2015-01-10T02:30:35Z</DateUtc></StartTime><FrequencyChanges><FrequencyChange><Frequency dt:dt="r8">2922382</Frequency><Timestamp dt:dt="r8">1056018717570</Timestamp><Current dt:dt…	59.946	1	-542686957	2015-01-09	18:30:35	02:30:35	58	1	1	?	?	?	?	?	?	?	?	?	?	?	?	?	?	?	NULL	NULL	NULL	AB	0	NULL	NULL	NULL	Trainb	NULL	NULL	NULL	TrainInterleaved	NULL	NULL	NULL	c s	c s	0	1	0	767
Implicit Decision	28066	1	<?xml version="1.0"?>\n<Clock xmlns:dt="urn:schemas-microsoft-com:datatypes"><Description dt:dt="string">E-Prime Primary Realtime Clock</Description><StartTime><Timestamp dt:dt="int">0</Timestamp><DateUtc dt:dt="string">2015-01-10T02:30:35Z</DateUtc></StartTime><FrequencyChanges><FrequencyChange><Frequency dt:dt="r8">2922382</Frequency><Timestamp dt:dt="r8">1056018717570</Timestamp><Current dt:dt…	59.946	1	-542686957	2015-01-09	18:30:35	02:30:35	59	1	0	?	?	?	?	?	?	?	?	?	?	?	?	?	?	?	NULL	NULL	NULL	EF	1	NULL	NULL	NULL	Trainb	NULL	NULL	NULL	TrainInterleaved	NULL	NULL	NULL	0 r	0 r	0	0	1	616
Implicit Decision	28066	1	<?xml version="1.0"?>\n<Clock xmlns:dt="urn:schemas-microsoft-com:datatypes"><Description dt:dt="string">E-Prime Primary Realtime Clock</Description><StartTime><Timestamp dt:dt="int">0</Timestamp><DateUtc dt:dt="string">2015-01-10T02:30:35Z</DateUtc></StartTime><FrequencyChanges><FrequencyChange><Frequency dt:dt="r8">2922382</Frequency><Timestamp dt:dt="r8">1056018717570</Timestamp><Current dt:dt…	59.946	1	-542686957	2015-01-09	18:30:35	02:30:35	60	0	1	?	?	?	?	?	?	?	?	?	?	?	?	?	?	?	NULL	NULL	NULL	CD	0	NULL	NULL	NULL	Trainb	NULL	NULL	NULL	TrainInterleaved	NULL	NULL	NULL	7 k	7 k	0	1	0	519
Implicit Decision	28066	1	<?xml version="1.0"?>\n<Clock xmlns:dt="urn:schemas-microsoft-com:datatypes"><Description dt:dt="string">E-Prime Primary Realtime Clock</Description><StartTime><Timestamp dt:dt="int">0</Timestamp><DateUtc dt:dt="string">2015-01-10T02:30:35Z</DateUtc></StartTime><FrequencyChanges><FrequencyChange><Frequency dt:dt="r8">2922382</Frequency><Timestamp dt:dt="r8">1056018717570</Timestamp><Current dt:dt…	59.946	1	-542686957	2015-01-09	18:30:35	02:30:35	61	0	0	?	?	?	?	?	?	?	?	?	?	?	?	?	?	?	NULL	NULL	NULL	CD	1	NULL	NULL	NULL	Trainb	NULL	NULL	NULL	TrainInterleaved	NULL	NULL	NULL	k 7	k 7	0	0	1	522
Implicit Decision	28066	1	<?xml version="1.0"?>\n<Clock xmlns:dt="urn:schemas-microsoft-com:datatypes"><Description dt:dt="string">E-Prime Primary Realtime Clock</Description><StartTime><Timestamp dt:dt="int">0</Timestamp><DateUtc dt:dt="string">2015-01-10T02:30:35Z</DateUtc></StartTime><FrequencyChanges><FrequencyChange><Frequency dt:dt="r8">2922382</Frequency><Timestamp dt:dt="r8">1056018717570</Timestamp><Current dt:dt…	59.946	1	-542686957	2015-01-09	18:30:35	02:30:35	62	1	1	?	?	?	?	?	?	?	?	?	?	?	?	?	?	?	NULL	NULL	NULL	EF	0	NULL	NULL	NULL	Trainb	NULL	NULL	NULL	TrainInterleaved	NULL	NULL	NULL	r 0	r 0	0	1	0	733
Implicit Decision	28066	1	<?xml version="1.0"?>\n<Clock xmlns:dt="urn:schemas-microsoft-com:datatypes"><Description dt:dt="string">E-Prime Primary Realtime Clock</Description><StartTime><Timestamp dt:dt="int">0</Timestamp><DateUtc dt:dt="string">2015-01-10T02:30:35Z</DateUtc></StartTime><FrequencyChanges><FrequencyChange><Frequency dt:dt="r8">2922382</Frequency><Timestamp dt:dt="r8">1056018717570</Timestamp><Current dt:dt…	59.946	1	-542686957	2015-01-09	18:30:35	02:30:35	63	1	0	?	?	?	?	?	?	?	?	?	?	?	?	?	?	?	NULL	NULL	NULL	AB	1	NULL	NULL	NULL	Trainb	NULL	NULL	NULL	TrainInterleaved	NULL	NULL	NULL	s c	s c	0	0	1	616
Implicit Decision	28066	1	<?xml version="1.0"?>\n<Clock xmlns:dt="urn:schemas-microsoft-com:datatypes"><Description dt:dt="string">E-Prime Primary Realtime Clock</Description><StartTime><Timestamp dt:dt="int">0</Timestamp><DateUtc dt:dt="string">2015-01-10T02:30:35Z</DateUtc></StartTime><FrequencyChanges><FrequencyChange><Frequency dt:dt="r8">2922382</Frequency><Timestamp dt:dt="r8">1056018717570</Timestamp><Current dt:dt…	59.946	1	-542686957	2015-01-09	18:30:35	02:30:35	64	0	1	?	?	?	?	?	?	?	?	?	?	?	?	?	?	?	NULL	NULL	NULL	CD	0	NULL	NULL	NULL	Trainb	NULL	NULL	NULL	TrainInterleaved	NULL	NULL	NULL	7 k	7 k	0	1	0	761
Implicit Decision	28066	1	<?xml version="1.0"?>\n<Clock xmlns:dt="urn:schemas-microsoft-com:datatypes"><Description dt:dt="string">E-Prime Primary Realtime Clock</Description><StartTime><Timestamp dt:dt="int">0</Timestamp><DateUtc dt:dt="string">2015-01-10T02:30:35Z</DateUtc></StartTime><FrequencyChanges><FrequencyChange><Frequency dt:dt="r8">2922382</Frequency><Timestamp dt:dt="r8">1056018717570</Timestamp><Current dt:dt…	59.946	1	-542686957	2015-01-09	18:30:35	02:30:35	65	1	0	?	?	?	?	?	?	?	?	?	?	?	?	?	?	?	NULL	NULL	NULL	AB	1	NULL	NULL	NULL	Trainb	NULL	NULL	NULL	TrainInterleaved	NULL	NULL	NULL	c s	c s	1	0	0	658
Implicit Decision	28066	1	<?xml version="1.0"?>\n<Clock xmlns:dt="urn:schemas-microsoft-com:datatypes"><Description dt:dt="string">E-Prime Primary Realtime Clock</Description><StartTime><Timestamp dt:dt="int">0</Timestamp><DateUtc dt:dt="string">2015-01-10T02:30:35Z</DateUtc></StartTime><FrequencyChanges><FrequencyChange><Frequency dt:dt="r8">2922382</Frequency><Timestamp dt:dt="r8">1056018717570</Timestamp><Current dt:dt…	59.946	1	-542686957	2015-01-09	18:30:35	02:30:35	66	0	0	?	?	?	?	?	?	?	?	?	?	?	?	?	?	?	NULL	NULL	NULL	EF	1	NULL	NULL	NULL	Trainb	NULL	NULL	NULL	TrainInterleaved	NULL	NULL	NULL	0 r	0 r	1	0	0	656
Implicit Decision	28066	1	<?xml version="1.0"?>\n<Clock xmlns:dt="urn:schemas-microsoft-com:datatypes"><Description dt:dt="string">E-Prime Primary Realtime Clock</Description><StartTime><Timestamp dt:dt="int">0</Timestamp><DateUtc dt:dt="string">2015-01-10T02:30:35Z</DateUtc></StartTime><FrequencyChanges><FrequencyChange><Frequency dt:dt="r8">2922382</Frequency><Timestamp dt:dt="r8">1056018717570</Timestamp><Current dt:dt…	59.946	1	-542686957	2015-01-09	18:30:35	02:30:35	67	0	1	?	?	?	?	?	?	?	?	?	?	?	?	?	?	?	NULL	NULL	NULL	EF	0	NULL	NULL	NULL	Trainb	NULL	NULL	NULL	TrainInterleaved	NULL	NULL	NULL	r 0	r 0	1	1	1	702
Implicit Decision	28066	1	<?xml version="1.0"?>\n<Clock xmlns:dt="urn:schemas-microsoft-com:datatypes"><Description dt:dt="string">E-Prime Primary Realtime Clock</Description><StartTime><Timestamp dt:dt="int">0</Timestamp><DateUtc dt:dt="string">2015-01-10T02:30:35Z</DateUtc></StartTime><FrequencyChanges><FrequencyChange><Frequency dt:dt="r8">2922382</Frequency><Timestamp dt:dt="r8">1056018717570</Timestamp><Current dt:dt…	59.946	1	-542686957	2015-01-09	18:30:35	02:30:35	68	0	0	?	?	?	?	?	?	?	?	?	?	?	?	?	?	?	NULL	NULL	NULL	CD	1	NULL	NULL	NULL	Trainb	NULL	NULL	NULL	TrainInterleaved	NULL	NULL	NULL	k 7	k 7	0	0	1	874
Implicit Decision	28066	1	<?xml version="1.0"?>\n<Clock xmlns:dt="urn:schemas-microsoft-com:datatypes"><Description dt:dt="string">E-Prime Primary Realtime Clock</Description><StartTime><Timestamp dt:dt="int">0</Timestamp><DateUtc dt:dt="string">2015-01-10T02:30:35Z</DateUtc></StartTime><FrequencyChanges><FrequencyChange><Frequency dt:dt="r8">2922382</Frequency><Timestamp dt:dt="r8">1056018717570</Timestamp><Current dt:dt…	59.946	1	-542686957	2015-01-09	18:30:35	02:30:35	69	1	1	?	?	?	?	?	?	?	?	?	?	?	?	?	?	?	NULL	NULL	NULL	AB	0	NULL	NULL	NULL	Trainb	NULL	NULL	NULL	TrainInterleaved	NULL	NULL	NULL	s c	s c	1	1	1	543
Implicit Decision	28066	1	<?xml version="1.0"?>\n<Clock xmlns:dt="urn:schemas-microsoft-com:datatypes"><Description dt:dt="string">E-Prime Primary Realtime Clock</Description><StartTime><Timestamp dt:dt="int">0</Timestamp><DateUtc dt:dt="string">2015-01-10T02:30:35Z</DateUtc></StartTime><FrequencyChanges><FrequencyChange><Frequency dt:dt="r8">2922382</Frequency><Timestamp dt:dt="r8">1056018717570</Timestamp><Current dt:dt…	59.946	1	-542686957	2015-01-09	18:30:35	02:30:35	70	NULL	NULL	NULL	NULL	NULL	NULL	NULL	NULL	NULL	NULL	NULL	NULL	NULL	NULL	NULL	NULL	NULL	NULL	NULL	NULL	1	NULL	NULL	NULL	NULL	Rest4	1	1	1	RestbeforeTest	NULL	NULL	NULL	NULL	NULL	NULL	NULL	NULL	NULL
Implicit Decision	28066	1	<?xml version="1.0"?>\n<Clock xmlns:dt="urn:schemas-microsoft-com:datatypes"><Description dt:dt="string">E-Prime Primary Realtime Clock</Description><StartTime><Timestamp dt:dt="int">0</Timestamp><DateUtc dt:dt="string">2015-01-10T02:30:35Z</DateUtc></StartTime><FrequencyChanges><FrequencyChange><Frequency dt:dt="r8">2922382</Frequency><Timestamp dt:dt="r8">1056018717570</Timestamp><Current dt:dt…	59.946	1	-542686957	2015-01-09	18:30:35	02:30:35	71	1	0	?	?	?	?	?	?	?	?	?	?	?	?	?	?	?	NULL	NULL	NULL	AB	1	NULL	NULL	NULL	Trainb	NULL	NULL	NULL	TrainInterleaved	NULL	NULL	NULL	c s	c s	1	0	0	1184
Implicit Decision	28066	1	<?xml version="1.0"?>\n<Clock xmlns:dt="urn:schemas-microsoft-com:datatypes"><Description dt:dt="string">E-Prime Primary Realtime Clock</Description><StartTime><Timestamp dt:dt="int">0</Timestamp><DateUtc dt:dt="string">2015-01-10T02:30:35Z</DateUtc></StartTime><FrequencyChanges><FrequencyChange><Frequency dt:dt="r8">2922382</Frequency><Timestamp dt:dt="r8">1056018717570</Timestamp><Current dt:dt…	59.946	1	-542686957	2015-01-09	18:30:35	02:30:35	72	0	0	?	?	?	?	?	?	?	?	?	?	?	?	?	?	?	NULL	NULL	NULL	EF	1	NULL	NULL	NULL	Trainb	NULL	NULL	NULL	TrainInterleaved	NULL	NULL	NULL	0 r	0 r	1	0	0	681
Implicit Decision	28066	1	<?xml version="1.0"?>\n<Clock xmlns:dt="urn:schemas-microsoft-com:datatypes"><Description dt:dt="string">E-Prime Primary Realtime Clock</Description><StartTime><Timestamp dt:dt="int">0</Timestamp><DateUtc dt:dt="string">2015-01-10T02:30:35Z</DateUtc></StartTime><FrequencyChanges><FrequencyChange><Frequency dt:dt="r8">2922382</Frequency><Timestamp dt:dt="r8">1056018717570</Timestamp><Current dt:dt…	59.946	1	-542686957	2015-01-09	18:30:35	02:30:35	73	0	1	?	?	?	?	?	?	?	?	?	?	?	?	?	?	?	NULL	NULL	NULL	CD	0	NULL	NULL	NULL	Trainb	NULL	NULL	NULL	TrainInterleaved	NULL	NULL	NULL	7 k	7 k	0	1	0	1046
Implicit Decision	28066	1	<?xml version="1.0"?>\n<Clock xmlns:dt="urn:schemas-microsoft-com:datatypes"><Description dt:dt="string">E-Prime Primary Realtime Clock</Description><StartTime><Timestamp dt:dt="int">0</Timestamp><DateUtc dt:dt="string">2015-01-10T02:30:35Z</DateUtc></StartTime><FrequencyChanges><FrequencyChange><Frequency dt:dt="r8">2922382</Frequency><Timestamp dt:dt="r8">1056018717570</Timestamp><Current dt:dt…	59.946	1	-542686957	2015-01-09	18:30:35	02:30:35	74	1	0	?	?	?	?	?	?	?	?	?	?	?	?	?	?	?	NULL	NULL	NULL	CD	1	NULL	NULL	NULL	Trainb	NULL	NULL	NULL	TrainInterleaved	NULL	NULL	NULL	k 7	k 7	1	0	0	501
Implicit Decision	28066	1	<?xml version="1.0"?>\n<Clock xmlns:dt="urn:schemas-microsoft-com:datatypes"><Description dt:dt="string">E-Prime Primary Realtime Clock</Description><StartTime><Timestamp dt:dt="int">0</Timestamp><DateUtc dt:dt="string">2015-01-10T02:30:35Z</DateUtc></StartTime><FrequencyChanges><FrequencyChange><Frequency dt:dt="r8">2922382</Frequency><Timestamp dt:dt="r8">1056018717570</Timestamp><Current dt:dt…	59.946	1	-542686957	2015-01-09	18:30:35	02:30:35	75	0	0	?	?	?	?	?	?	?	?	?	?	?	?	?	?	?	NULL	NULL	NULL	AB	1	NULL	NULL	NULL	Trainb	NULL	NULL	NULL	TrainInterleaved	NULL	NULL	NULL	s c	s c	1	0	0	745
Implicit Decision	28066	1	<?xml version="1.0"?>\n<Clock xmlns:dt="urn:schemas-microsoft-com:datatypes"><Description dt:dt="string">E-Prime Primary Realtime Clock</Description><StartTime><Timestamp dt:dt="int">0</Timestamp><DateUtc dt:dt="string">2015-01-10T02:30:35Z</DateUtc></StartTime><FrequencyChanges><FrequencyChange><Frequency dt:dt="r8">2922382</Frequency><Timestamp dt:dt="r8">1056018717570</Timestamp><Current dt:dt…	59.946	1	-542686957	2015-01-09	18:30:35	02:30:35	76	0	1	?	?	?	?	?	?	?	?	?	?	?	?	?	?	?	NULL	NULL	NULL	EF	0	NULL	NULL	NULL	Trainb	NULL	NULL	NULL	TrainInterleaved	NULL	NULL	NULL	r 0	r 0	1	1	1	771
Implicit Decision	28066	1	<?xml version="1.0"?>\n<Clock xmlns:dt="urn:schemas-microsoft-com:datatypes"><Description dt:dt="string">E-Prime Primary Realtime Clock</Description><StartTime><Timestamp dt:dt="int">0</Timestamp><DateUtc dt:dt="string">2015-01-10T02:30:35Z</DateUtc></StartTime><FrequencyChanges><FrequencyChange><Frequency dt:dt="r8">2922382</Frequency><Timestamp dt:dt="r8">1056018717570</Timestamp><Current dt:dt…	59.946	1	-542686957	2015-01-09	18:30:35	02:30:35	77	1	1	?	?	?	?	?	?	?	?	?	?	?	?	?	?	?	NULL	NULL	NULL	CD	0	NULL	NULL	NULL	Trainb	NULL	NULL	NULL	TrainInterleaved	NULL	NULL	NULL	7 k	7 k	1	1	1	1148
Implicit Decision	28066	1	<?xml version="1.0"?>\n<Clock xmlns:dt="urn:schemas-microsoft-com:datatypes"><Description dt:dt="string">E-Prime Primary Realtime Clock</Description><StartTime><Timestamp dt:dt="int">0</Timestamp><DateUtc dt:dt="string">2015-01-10T02:30:35Z</DateUtc></StartTime><FrequencyChanges><FrequencyChange><Frequency dt:dt="r8">2922382</Frequency><Timestamp dt:dt="r8">1056018717570</Timestamp><Current dt:dt…	59.946	1	-542686957	2015-01-09	18:30:35	02:30:35	78	1	0	?	?	?	?	?	?	?	?	?	?	?	?	?	?	?	NULL	NULL	NULL	AB	1	NULL	NULL	NULL	Trainb	NULL	NULL	NULL	TrainInterleaved	NULL	NULL	NULL	c s	c s	1	0	0	757
Implicit Decision	28066	1	<?xml version="1.0"?>\n<Clock xmlns:dt="urn:schemas-microsoft-com:datatypes"><Description dt:dt="string">E-Prime Primary Realtime Clock</Description><StartTime><Timestamp dt:dt="int">0</Timestamp><DateUtc dt:dt="string">2015-01-10T02:30:35Z</DateUtc></StartTime><FrequencyChanges><FrequencyChange><Frequency dt:dt="r8">2922382</Frequency><Timestamp dt:dt="r8">1056018717570</Timestamp><Current dt:dt…	59.946	1	-542686957	2015-01-09	18:30:35	02:30:35	79	1	1	?	?	?	?	?	?	?	?	?	?	?	?	?	?	?	NULL	NULL	NULL	EF	0	NULL	NULL	NULL	Trainb	NULL	NULL	NULL	TrainInterleaved	NULL	NULL	NULL	0 r	0 r	1	1	1	1040
Implicit Decision	28066	1	<?xml version="1.0"?>\n<Clock xmlns:dt="urn:schemas-microsoft-com:datatypes"><Description dt:dt="string">E-Prime Primary Realtime Clock</Description><StartTime><Timestamp dt:dt="int">0</Timestamp><DateUtc dt:dt="string">2015-01-10T02:30:35Z</DateUtc></StartTime><FrequencyChanges><FrequencyChange><Frequency dt:dt="r8">2922382</Frequency><Timestamp dt:dt="r8">1056018717570</Timestamp><Current dt:dt…	59.946	1	-542686957	2015-01-09	18:30:35	02:30:35	80	0	0	?	?	?	?	?	?	?	?	?	?	?	?	?	?	?	NULL	NULL	NULL	CD	1	NULL	NULL	NULL	Trainb	NULL	NULL	NULL	TrainInterleaved	NULL	NULL	NULL	k 7	k 7	0	0	1	1038
Implicit Decision	28066	1	<?xml version="1.0"?>\n<Clock xmlns:dt="urn:schemas-microsoft-com:datatypes"><Description dt:dt="string">E-Prime Primary Realtime Clock</Description><StartTime><Timestamp dt:dt="int">0</Timestamp><DateUtc dt:dt="string">2015-01-10T02:30:35Z</DateUtc></StartTime><FrequencyChanges><FrequencyChange><Frequency dt:dt="r8">2922382</Frequency><Timestamp dt:dt="r8">1056018717570</Timestamp><Current dt:dt…	59.946	1	-542686957	2015-01-09	18:30:35	02:30:35	81	1	0	?	?	?	?	?	?	?	?	?	?	?	?	?	?	?	NULL	NULL	NULL	AB	1	NULL	NULL	NULL	Trainb	NULL	NULL	NULL	TrainInterleaved	NULL	NULL	NULL	s c	s c	0	0	1	717
Implicit Decision	28066	1	<?xml version="1.0"?>\n<Clock xmlns:dt="urn:schemas-microsoft-com:datatypes"><Description dt:dt="string">E-Prime Primary Realtime Clock</Description><StartTime><Timestamp dt:dt="int">0</Timestamp><DateUtc dt:dt="string">2015-01-10T02:30:35Z</DateUtc></StartTime><FrequencyChanges><FrequencyChange><Frequency dt:dt="r8">2922382</Frequency><Timestamp dt:dt="r8">1056018717570</Timestamp><Current dt:dt…	59.946	1	-542686957	2015-01-09	18:30:35	02:30:35	82	0	0	?	?	?	?	?	?	?	?	?	?	?	?	?	?	?	NULL	NULL	NULL	EF	1	NULL	NULL	NULL	Trainb	NULL	NULL	NULL	TrainInterleaved	NULL	NULL	NULL	r 0	r 0	0	0	1	647
Implicit Decision	28066	1	<?xml version="1.0"?>\n<Clock xmlns:dt="urn:schemas-microsoft-com:datatypes"><Description dt:dt="string">E-Prime Primary Realtime Clock</Description><StartTime><Timestamp dt:dt="int">0</Timestamp><DateUtc dt:dt="string">2015-01-10T02:30:35Z</DateUtc></StartTime><FrequencyChanges><FrequencyChange><Frequency dt:dt="r8">2922382</Frequency><Timestamp dt:dt="r8">1056018717570</Timestamp><Current dt:dt…	59.946	1	-542686957	2015-01-09	18:30:35	02:30:35	83	1	0	?	?	?	?	?	?	?	?	?	?	?	?	?	?	?	NULL	NULL	NULL	AB	1	NULL	NULL	NULL	Trainb	NULL	NULL	NULL	TrainInterleaved	NULL	NULL	NULL	c s	c s	1	0	0	726
Implicit Decision	28066	1	<?xml version="1.0"?>\n<Clock xmlns:dt="urn:schemas-microsoft-com:datatypes"><Description dt:dt="string">E-Prime Primary Realtime Clock</Description><StartTime><Timestamp dt:dt="int">0</Timestamp><DateUtc dt:dt="string">2015-01-10T02:30:35Z</DateUtc></StartTime><FrequencyChanges><FrequencyChange><Frequency dt:dt="r8">2922382</Frequency><Timestamp dt:dt="r8">1056018717570</Timestamp><Current dt:dt…	59.946	1	-542686957	2015-01-09	18:30:35	02:30:35	84	0	0	?	?	?	?	?	?	?	?	?	?	?	?	?	?	?	NULL	NULL	NULL	CD	1	NULL	NULL	NULL	Trainb	NULL	NULL	NULL	TrainInterleaved	NULL	NULL	NULL	7 k	7 k	1	0	0	850
Implicit Decision	28066	1	<?xml version="1.0"?>\n<Clock xmlns:dt="urn:schemas-microsoft-com:datatypes"><Description dt:dt="string">E-Prime Primary Realtime Clock</Description><StartTime><Timestamp dt:dt="int">0</Timestamp><DateUtc dt:dt="string">2015-01-10T02:30:35Z</DateUtc></StartTime><FrequencyChanges><FrequencyChange><Frequency dt:dt="r8">2922382</Frequency><Timestamp dt:dt="r8">1056018717570</Timestamp><Current dt:dt…	59.946	1	-542686957	2015-01-09	18:30:35	02:30:35	85	0	1	?	?	?	?	?	?	?	?	?	?	?	?	?	?	?	NULL	NULL	NULL	EF	0	NULL	NULL	NULL	Trainb	NULL	NULL	NULL	TrainInterleaved	NULL	NULL	NULL	0 r	0 r	0	1	0	951
Implicit Decision	28066	1	<?xml version="1.0"?>\n<Clock xmlns:dt="urn:schemas-microsoft-com:datatypes"><Description dt:dt="string">E-Prime Primary Realtime Clock</Description><StartTime><Timestamp dt:dt="int">0</Timestamp><DateUtc dt:dt="string">2015-01-10T02:30:35Z</DateUtc></StartTime><FrequencyChanges><FrequencyChange><Frequency dt:dt="r8">2922382</Frequency><Timestamp dt:dt="r8">1056018717570</Timestamp><Current dt:dt…	59.946	1	-542686957	2015-01-09	18:30:35	02:30:35	86	0	0	?	?	?	?	?	?	?	?	?	?	?	?	?	?	?	NULL	NULL	NULL	EF	1	NULL	NULL	NULL	Trainb	NULL	NULL	NULL	TrainInterleaved	NULL	NULL	NULL	r 0	r 0	0	0	1	585
Implicit Decision	28066	1	<?xml version="1.0"?>\n<Clock xmlns:dt="urn:schemas-microsoft-com:datatypes"><Description dt:dt="string">E-Prime Primary Realtime Clock</Description><StartTime><Timestamp dt:dt="int">0</Timestamp><DateUtc dt:dt="string">2015-01-10T02:30:35Z</DateUtc></StartTime><FrequencyChanges><FrequencyChange><Frequency dt:dt="r8">2922382</Frequency><Timestamp dt:dt="r8">1056018717570</Timestamp><Current dt:dt…	59.946	1	-542686957	2015-01-09	18:30:35	02:30:35	87	1	1	?	?	?	?	?	?	?	?	?	?	?	?	?	?	?	NULL	NULL	NULL	CD	0	NULL	NULL	NULL	Trainb	NULL	NULL	NULL	TrainInterleaved	NULL	NULL	NULL	k 7	k 7	0	1	0	793
Implicit Decision	28066	1	<?xml version="1.0"?>\n<Clock xmlns:dt="urn:schemas-microsoft-com:datatypes"><Description dt:dt="string">E-Prime Primary Realtime Clock</Description><StartTime><Timestamp dt:dt="int">0</Timestamp><DateUtc dt:dt="string">2015-01-10T02:30:35Z</DateUtc></StartTime><FrequencyChanges><FrequencyChange><Frequency dt:dt="r8">2922382</Frequency><Timestamp dt:dt="r8">1056018717570</Timestamp><Current dt:dt…	59.946	1	-542686957	2015-01-09	18:30:35	02:30:35	88	0	1	?	?	?	?	?	?	?	?	?	?	?	?	?	?	?	NULL	NULL	NULL	AB	0	NULL	NULL	NULL	Trainb	NULL	NULL	NULL	TrainInterleaved	NULL	NULL	NULL	s c	s c	0	1	0	689
Implicit Decision	28066	1	<?xml version="1.0"?>\n<Clock xmlns:dt="urn:schemas-microsoft-com:datatypes"><Description dt:dt="string">E-Prime Primary Realtime Clock</Description><StartTime><Timestamp dt:dt="int">0</Timestamp><DateUtc dt:dt="string">2015-01-10T02:30:35Z</DateUtc></StartTime><FrequencyChanges><FrequencyChange><Frequency dt:dt="r8">2922382</Frequency><Timestamp dt:dt="r8">1056018717570</Timestamp><Current dt:dt…	59.946	1	-542686957	2015-01-09	18:30:35	02:30:35	89	1	0	?	?	?	?	?	?	?	?	?	?	?	?	?	?	?	NULL	NULL	NULL	CD	1	NULL	NULL	NULL	Trainb	NULL	NULL	NULL	TrainInterleaved	NULL	NULL	NULL	7 k	7 k	0	0	1	591
Implicit Decision	28066	1	<?xml version="1.0"?>\n<Clock xmlns:dt="urn:schemas-microsoft-com:datatypes"><Description dt:dt="string">E-Prime Primary Realtime Clock</Description><StartTime><Timestamp dt:dt="int">0</Timestamp><DateUtc dt:dt="string">2015-01-10T02:30:35Z</DateUtc></StartTime><FrequencyChanges><FrequencyChange><Frequency dt:dt="r8">2922382</Frequency><Timestamp dt:dt="r8">1056018717570</Timestamp><Current dt:dt…	59.946	1	-542686957	2015-01-09	18:30:35	02:30:35	90	1	0	?	?	?	?	?	?	?	?	?	?	?	?	?	?	?	NULL	NULL	NULL	EF	1	NULL	NULL	NULL	Trainb	NULL	NULL	NULL	TrainInterleaved	NULL	NULL	NULL	0 r	0 r	0	0	1	687
Implicit Decision	28066	1	<?xml version="1.0"?>\n<Clock xmlns:dt="urn:schemas-microsoft-com:datatypes"><Description dt:dt="string">E-Prime Primary Realtime Clock</Description><StartTime><Timestamp dt:dt="int">0</Timestamp><DateUtc dt:dt="string">2015-01-10T02:30:35Z</DateUtc></StartTime><FrequencyChanges><FrequencyChange><Frequency dt:dt="r8">2922382</Frequency><Timestamp dt:dt="r8">1056018717570</Timestamp><Current dt:dt…	59.946	1	-542686957	2015-01-09	18:30:35	02:30:35	91	1	0	?	?	?	?	?	?	?	?	?	?	?	?	?	?	?	NULL	NULL	NULL	AB	1	NULL	NULL	NULL	Trainb	NULL	NULL	NULL	TrainInterleaved	NULL	NULL	NULL	c s	c s	1	0	0	523
Implicit Decision	28066	1	<?xml version="1.0"?>\n<Clock xmlns:dt="urn:schemas-microsoft-com:datatypes"><Description dt:dt="string">E-Prime Primary Realtime Clock</Description><StartTime><Timestamp dt:dt="int">0</Timestamp><DateUtc dt:dt="string">2015-01-10T02:30:35Z</DateUtc></StartTime><FrequencyChanges><FrequencyChange><Frequency dt:dt="r8">2922382</Frequency><Timestamp dt:dt="r8">1056018717570</Timestamp><Current dt:dt…	59.946	1	-542686957	2015-01-09	18:30:35	02:30:35	92	0	1	?	?	?	?	?	?	?	?	?	?	?	?	?	?	?	NULL	NULL	NULL	AB	0	NULL	NULL	NULL	Trainb	NULL	NULL	NULL	TrainInterleaved	NULL	NULL	NULL	s c	s c	0	1	0	543
Implicit Decision	28066	1	<?xml version="1.0"?>\n<Clock xmlns:dt="urn:schemas-microsoft-com:datatypes"><Description dt:dt="string">E-Prime Primary Realtime Clock</Description><StartTime><Timestamp dt:dt="int">0</Timestamp><DateUtc dt:dt="string">2015-01-10T02:30:35Z</DateUtc></StartTime><FrequencyChanges><FrequencyChange><Frequency dt:dt="r8">2922382</Frequency><Timestamp dt:dt="r8">1056018717570</Timestamp><Current dt:dt…	59.946	1	-542686957	2015-01-09	18:30:35	02:30:35	93	0	0	?	?	?	?	?	?	?	?	?	?	?	?	?	?	?	NULL	NULL	NULL	EF	1	NULL	NULL	NULL	Trainb	NULL	NULL	NULL	TrainInterleaved	NULL	NULL	NULL	r 0	r 0	0	0	1	707
Implicit Decision	28066	1	<?xml version="1.0"?>\n<Clock xmlns:dt="urn:schemas-microsoft-com:datatypes"><Description dt:dt="string">E-Prime Primary Realtime Clock</Description><StartTime><Timestamp dt:dt="int">0</Timestamp><DateUtc dt:dt="string">2015-01-10T02:30:35Z</DateUtc></StartTime><FrequencyChanges><FrequencyChange><Frequency dt:dt="r8">2922382</Frequency><Timestamp dt:dt="r8">1056018717570</Timestamp><Current dt:dt…	59.946	1	-542686957	2015-01-09	18:30:35	02:30:35	94	0	1	?	?	?	?	?	?	?	?	?	?	?	?	?	?	?	NULL	NULL	NULL	CD	0	NULL	NULL	NULL	Trainb	NULL	NULL	NULL	TrainInterleaved	NULL	NULL	NULL	k 7	k 7	1	1	1	831
Implicit Decision	28066	1	<?xml version="1.0"?>\n<Clock xmlns:dt="urn:schemas-microsoft-com:datatypes"><Description dt:dt="string">E-Prime Primary Realtime Clock</Description><StartTime><Timestamp dt:dt="int">0</Timestamp><DateUtc dt:dt="string">2015-01-10T02:30:35Z</DateUtc></StartTime><FrequencyChanges><FrequencyChange><Frequency dt:dt="r8">2922382</Frequency><Timestamp dt:dt="r8">1056018717570</Timestamp><Current dt:dt…	59.946	1	-542686957	2015-01-09	18:30:35	02:30:35	95	1	0	?	?	?	?	?	?	?	?	?	?	?	?	?	?	?	NULL	NULL	NULL	CD	1	NULL	NULL	NULL	Trainb	NULL	NULL	NULL	TrainInterleaved	NULL	NULL	NULL	7 k	7 k	0	0	1	822
Implicit Decision	28066	1	<?xml version="1.0"?>\n<Clock xmlns:dt="urn:schemas-microsoft-com:datatypes"><Description dt:dt="string">E-Prime Primary Realtime Clock</Description><StartTime><Timestamp dt:dt="int">0</Timestamp><DateUtc dt:dt="string">2015-01-10T02:30:35Z</DateUtc></StartTime><FrequencyChanges><FrequencyChange><Frequency dt:dt="r8">2922382</Frequency><Timestamp dt:dt="r8">1056018717570</Timestamp><Current dt:dt…	59.946	1	-542686957	2015-01-09	18:30:35	02:30:35	96	1	0	?	?	?	?	?	?	?	?	?	?	?	?	?	?	?	NULL	NULL	NULL	AB	1	NULL	NULL	NULL	Trainb	NULL	NULL	NULL	TrainInterleaved	NULL	NULL	NULL	c s	c s	1	0	0	828
Implicit Decision	28066	1	<?xml version="1.0"?>\n<Clock xmlns:dt="urn:schemas-microsoft-com:datatypes"><Description dt:dt="string">E-Prime Primary Realtime Clock</Description><StartTime><Timestamp dt:dt="int">0</Timestamp><DateUtc dt:dt="string">2015-01-10T02:30:35Z</DateUtc></StartTime><FrequencyChanges><FrequencyChange><Frequency dt:dt="r8">2922382</Frequency><Timestamp dt:dt="r8">1056018717570</Timestamp><Current dt:dt…	59.946	1	-542686957	2015-01-09	18:30:35	02:30:35	97	0	1	?	?	?	?	?	?	?	?	?	?	?	?	?	?	?	NULL	NULL	NULL	EF	0	NULL	NULL	NULL	Trainb	NULL	NULL	NULL	TrainInterleaved	NULL	NULL	NULL	0 r	0 r	0	1	0	580
Implicit Decision	28066	1	<?xml version="1.0"?>\n<Clock xmlns:dt="urn:schemas-microsoft-com:datatypes"><Description dt:dt="string">E-Prime Primary Realtime Clock</Description><StartTime><Timestamp dt:dt="int">0</Timestamp><DateUtc dt:dt="string">2015-01-10T02:30:35Z</DateUtc></StartTime><FrequencyChanges><FrequencyChange><Frequency dt:dt="r8">2922382</Frequency><Timestamp dt:dt="r8">1056018717570</Timestamp><Current dt:dt…	59.946	1	-542686957	2015-01-09	18:30:35	02:30:35	98	1	1	?	?	?	?	?	?	?	?	?	?	?	?	?	?	?	NULL	NULL	NULL	AB	0	NULL	NULL	NULL	Trainb	NULL	NULL	NULL	TrainInterleaved	NULL	NULL	NULL	s c	s c	1	1	1	1094
Implicit Decision	28066	1	<?xml version="1.0"?>\n<Clock xmlns:dt="urn:schemas-microsoft-com:datatypes"><Description dt:dt="string">E-Prime Primary Realtime Clock</Description><StartTime><Timestamp dt:dt="int">0</Timestamp><DateUtc dt:dt="string">2015-01-10T02:30:35Z</DateUtc></StartTime><FrequencyChanges><FrequencyChange><Frequency dt:dt="r8">2922382</Frequency><Timestamp dt:dt="r8">1056018717570</Timestamp><Current dt:dt…	59.946	1	-542686957	2015-01-09	18:30:35	02:30:35	99	0	0	?	?	?	?	?	?	?	?	?	?	?	?	?	?	?	NULL	NULL	NULL	CD	1	NULL	NULL	NULL	Trainb	NULL	NULL	NULL	TrainInterleaved	NULL	NULL	NULL	k 7	k 7	0	0	1	1106
Implicit Decision	28066	1	<?xml version="1.0"?>\n<Clock xmlns:dt="urn:schemas-microsoft-com:datatypes"><Description dt:dt="string">E-Prime Primary Realtime Clock</Description><StartTime><Timestamp dt:dt="int">0</Timestamp><DateUtc dt:dt="string">2015-01-10T02:30:35Z</DateUtc></StartTime><FrequencyChanges><FrequencyChange><Frequency dt:dt="r8">2922382</Frequency><Timestamp dt:dt="r8">1056018717570</Timestamp><Current dt:dt…	59.946	1	-542686957	2015-01-09	18:30:35	02:30:35	100	0	1	?	?	?	?	?	?	?	?	?	?	?	?	?	?	?	NULL	NULL	NULL	EF	0	NULL	NULL	NULL	Trainb	NULL	NULL	NULL	TrainInterleaved	NULL	NULL	NULL	r 0	r 0	1	1	1	525
Implicit Decision	28066	1	<?xml version="1.0"?>\n<Clock xmlns:dt="urn:schemas-microsoft-com:datatypes"><Description dt:dt="string">E-Prime Primary Realtime Clock</Description><StartTime><Timestamp dt:dt="int">0</Timestamp><DateUtc dt:dt="string">2015-01-10T02:30:35Z</DateUtc></StartTime><FrequencyChanges><FrequencyChange><Frequency dt:dt="r8">2922382</Frequency><Timestamp dt:dt="r8">1056018717570</Timestamp><Current dt:dt…	59.946	1	-542686957	2015-01-09	18:30:35	02:30:35	101	0	0	?	?	?	?	?	?	?	?	?	?	?	?	?	?	?	NULL	NULL	NULL	EF	1	NULL	NULL	NULL	Trainb	NULL	NULL	NULL	TrainInterleaved	NULL	NULL	NULL	0 r	0 r	1	0	0	720
Implicit Decision	28066	1	<?xml version="1.0"?>\n<Clock xmlns:dt="urn:schemas-microsoft-com:datatypes"><Description dt:dt="string">E-Prime Primary Realtime Clock</Description><StartTime><Timestamp dt:dt="int">0</Timestamp><DateUtc dt:dt="string">2015-01-10T02:30:35Z</DateUtc></StartTime><FrequencyChanges><FrequencyChange><Frequency dt:dt="r8">2922382</Frequency><Timestamp dt:dt="r8">1056018717570</Timestamp><Current dt:dt…	59.946	1	-542686957	2015-01-09	18:30:35	02:30:35	102	1	0	?	?	?	?	?	?	?	?	?	?	?	?	?	?	?	NULL	NULL	NULL	AB	1	NULL	NULL	NULL	Trainb	NULL	NULL	NULL	TrainInterleaved	NULL	NULL	NULL	c s	c s	1	0	0	587
Implicit Decision	28066	1	<?xml version="1.0"?>\n<Clock xmlns:dt="urn:schemas-microsoft-com:datatypes"><Description dt:dt="string">E-Prime Primary Realtime Clock</Description><StartTime><Timestamp dt:dt="int">0</Timestamp><DateUtc dt:dt="string">2015-01-10T02:30:35Z</DateUtc></StartTime><FrequencyChanges><FrequencyChange><Frequency dt:dt="r8">2922382</Frequency><Timestamp dt:dt="r8">1056018717570</Timestamp><Current dt:dt…	59.946	1	-542686957	2015-01-09	18:30:35	02:30:35	103	0	1	?	?	?	?	?	?	?	?	?	?	?	?	?	?	?	NULL	NULL	NULL	CD	0	NULL	NULL	NULL	Trainb	NULL	NULL	NULL	TrainInterleaved	NULL	NULL	NULL	7 k	7 k	0	1	0	956
Implicit Decision	28066	1	<?xml version="1.0"?>\n<Clock xmlns:dt="urn:schemas-microsoft-com:datatypes"><Description dt:dt="string">E-Prime Primary Realtime Clock</Description><StartTime><Timestamp dt:dt="int">0</Timestamp><DateUtc dt:dt="string">2015-01-10T02:30:35Z</DateUtc></StartTime><FrequencyChanges><FrequencyChange><Frequency dt:dt="r8">2922382</Frequency><Timestamp dt:dt="r8">1056018717570</Timestamp><Current dt:dt…	59.946	1	-542686957	2015-01-09	18:30:35	02:30:35	104	1	1	?	?	?	?	?	?	?	?	?	?	?	?	?	?	?	NULL	NULL	NULL	AB	0	NULL	NULL	NULL	Trainb	NULL	NULL	NULL	TrainInterleaved	NULL	NULL	NULL	s c	s c	1	1	1	685
Implicit Decision	28066	1	<?xml version="1.0"?>\n<Clock xmlns:dt="urn:schemas-microsoft-com:datatypes"><Description dt:dt="string">E-Prime Primary Realtime Clock</Description><StartTime><Timestamp dt:dt="int">0</Timestamp><DateUtc dt:dt="string">2015-01-10T02:30:35Z</DateUtc></StartTime><FrequencyChanges><FrequencyChange><Frequency dt:dt="r8">2922382</Frequency><Timestamp dt:dt="r8">1056018717570</Timestamp><Current dt:dt…	59.946	1	-542686957	2015-01-09	18:30:35	02:30:35	105	1	0	?	?	?	?	?	?	?	?	?	?	?	?	?	?	?	NULL	NULL	NULL	CD	1	NULL	NULL	NULL	Trainb	NULL	NULL	NULL	TrainInterleaved	NULL	NULL	NULL	k 7	k 7	1	0	0	842
Implicit Decision	28066	1	<?xml version="1.0"?>\n<Clock xmlns:dt="urn:schemas-microsoft-com:datatypes"><Description dt:dt="string">E-Prime Primary Realtime Clock</Description><StartTime><Timestamp dt:dt="int">0</Timestamp><DateUtc dt:dt="string">2015-01-10T02:30:35Z</DateUtc></StartTime><FrequencyChanges><FrequencyChange><Frequency dt:dt="r8">2922382</Frequency><Timestamp dt:dt="r8">1056018717570</Timestamp><Current dt:dt…	59.946	1	-542686957	2015-01-09	18:30:35	02:30:35	106	0	1	?	?	?	?	?	?	?	?	?	?	?	?	?	?	?	NULL	NULL	NULL	EF	0	NULL	NULL	NULL	Trainb	NULL	NULL	NULL	TrainInterleaved	NULL	NULL	NULL	r 0	r 0	1	1	1	576
Implicit Decision	28066	1	<?xml version="1.0"?>\n<Clock xmlns:dt="urn:schemas-microsoft-com:datatypes"><Description dt:dt="string">E-Prime Primary Realtime Clock</Description><StartTime><Timestamp dt:dt="int">0</Timestamp><DateUtc dt:dt="string">2015-01-10T02:30:35Z</DateUtc></StartTime><FrequencyChanges><FrequencyChange><Frequency dt:dt="r8">2922382</Frequency><Timestamp dt:dt="r8">1056018717570</Timestamp><Current dt:dt…	59.946	1	-542686957	2015-01-09	18:30:35	02:30:35	107	1	1	?	?	?	?	?	?	?	?	?	?	?	?	?	?	?	NULL	NULL	NULL	CD	0	NULL	NULL	NULL	Trainb	NULL	NULL	NULL	TrainInterleaved	NULL	NULL	NULL	7 k	7 k	1	1	1	769
Implicit Decision	28066	1	<?xml version="1.0"?>\n<Clock xmlns:dt="urn:schemas-microsoft-com:datatypes"><Description dt:dt="string">E-Prime Primary Realtime Clock</Description><StartTime><Timestamp dt:dt="int">0</Timestamp><DateUtc dt:dt="string">2015-01-10T02:30:35Z</DateUtc></StartTime><FrequencyChanges><FrequencyChange><Frequency dt:dt="r8">2922382</Frequency><Timestamp dt:dt="r8">1056018717570</Timestamp><Current dt:dt…	59.946	1	-542686957	2015-01-09	18:30:35	02:30:35	108	1	0	?	?	?	?	?	?	?	?	?	?	?	?	?	?	?	NULL	NULL	NULL	AB	1	NULL	NULL	NULL	Trainb	NULL	NULL	NULL	TrainInterleaved	NULL	NULL	NULL	c s	c s	1	0	0	890
Implicit Decision	28066	1	<?xml version="1.0"?>\n<Clock xmlns:dt="urn:schemas-microsoft-com:datatypes"><Description dt:dt="string">E-Prime Primary Realtime Clock</Description><StartTime><Timestamp dt:dt="int">0</Timestamp><DateUtc dt:dt="string">2015-01-10T02:30:35Z</DateUtc></StartTime><FrequencyChanges><FrequencyChange><Frequency dt:dt="r8">2922382</Frequency><Timestamp dt:dt="r8">1056018717570</Timestamp><Current dt:dt…	59.946	1	-542686957	2015-01-09	18:30:35	02:30:35	109	0	0	?	?	?	?	?	?	?	?	?	?	?	?	?	?	?	NULL	NULL	NULL	EF	1	NULL	NULL	NULL	Trainb	NULL	NULL	NULL	TrainInterleaved	NULL	NULL	NULL	0 r	0 r	1	0	0	542
Implicit Decision	28066	1	<?xml version="1.0"?>\n<Clock xmlns:dt="urn:schemas-microsoft-com:datatypes"><Description dt:dt="string">E-Prime Primary Realtime Clock</Description><StartTime><Timestamp dt:dt="int">0</Timestamp><DateUtc dt:dt="string">2015-01-10T02:30:35Z</DateUtc></StartTime><FrequencyChanges><FrequencyChange><Frequency dt:dt="r8">2922382</Frequency><Timestamp dt:dt="r8">1056018717570</Timestamp><Current dt:dt…	59.946	1	-542686957	2015-01-09	18:30:35	02:30:35	110	0	0	?	?	?	?	?	?	?	?	?	?	?	?	?	?	?	NULL	NULL	NULL	AB	1	NULL	NULL	NULL	Trainb	NULL	NULL	NULL	TrainInterleaved	NULL	NULL	NULL	s c	s c	1	0	0	1153
Implicit Decision	28066	1	<?xml version="1.0"?>\n<Clock xmlns:dt="urn:schemas-microsoft-com:datatypes"><Description dt:dt="string">E-Prime Primary Realtime Clock</Description><StartTime><Timestamp dt:dt="int">0</Timestamp><DateUtc dt:dt="string">2015-01-10T02:30:35Z</DateUtc></StartTime><FrequencyChanges><FrequencyChange><Frequency dt:dt="r8">2922382</Frequency><Timestamp dt:dt="r8">1056018717570</Timestamp><Current dt:dt…	59.946	1	-542686957	2015-01-09	18:30:35	02:30:35	111	0	0	?	?	?	?	?	?	?	?	?	?	?	?	?	?	?	NULL	NULL	NULL	EF	1	NULL	NULL	NULL	Trainb	NULL	NULL	NULL	TrainInterleaved	NULL	NULL	NULL	r 0	r 0	0	0	1	682
Implicit Decision	28066	1	<?xml version="1.0"?>\n<Clock xmlns:dt="urn:schemas-microsoft-com:datatypes"><Description dt:dt="string">E-Prime Primary Realtime Clock</Description><StartTime><Timestamp dt:dt="int">0</Timestamp><DateUtc dt:dt="string">2015-01-10T02:30:35Z</DateUtc></StartTime><FrequencyChanges><FrequencyChange><Frequency dt:dt="r8">2922382</Frequency><Timestamp dt:dt="r8">1056018717570</Timestamp><Current dt:dt…	59.946	1	-542686957	2015-01-09	18:30:35	02:30:35	112	1	0	?	?	?	?	?	?	?	?	?	?	?	?	?	?	?	NULL	NULL	NULL	CD	1	NULL	NULL	NULL	Trainb	NULL	NULL	NULL	TrainInterleaved	NULL	NULL	NULL	k 7	k 7	1	0	0	1063
Implicit Decision	28066	1	<?xml version="1.0"?>\n<Clock xmlns:dt="urn:schemas-microsoft-com:datatypes"><Description dt:dt="string">E-Prime Primary Realtime Clock</Description><StartTime><Timestamp dt:dt="int">0</Timestamp><DateUtc dt:dt="string">2015-01-10T02:30:35Z</DateUtc></StartTime><FrequencyChanges><FrequencyChange><Frequency dt:dt="r8">2922382</Frequency><Timestamp dt:dt="r8">1056018717570</Timestamp><Current dt:dt…	59.946	1	-542686957	2015-01-09	18:30:35	02:30:35	113	1	1	?	?	?	?	?	?	?	?	?	?	?	?	?	?	?	NULL	NULL	NULL	CD	0	NULL	NULL	NULL	Trainb	NULL	NULL	NULL	TrainInterleaved	NULL	NULL	NULL	7 k	7 k	1	1	1	820
Implicit Decision	28066	1	<?xml version="1.0"?>\n<Clock xmlns:dt="urn:schemas-microsoft-com:datatypes"><Description dt:dt="string">E-Prime Primary Realtime Clock</Description><StartTime><Timestamp dt:dt="int">0</Timestamp><DateUtc dt:dt="string">2015-01-10T02:30:35Z</DateUtc></StartTime><FrequencyChanges><FrequencyChange><Frequency dt:dt="r8">2922382</Frequency><Timestamp dt:dt="r8">1056018717570</Timestamp><Current dt:dt…	59.946	1	-542686957	2015-01-09	18:30:35	02:30:35	114	0	1	?	?	?	?	?	?	?	?	?	?	?	?	?	?	?	NULL	NULL	NULL	EF	0	NULL	NULL	NULL	Trainb	NULL	NULL	NULL	TrainInterleaved	NULL	NULL	NULL	0 r	0 r	0	1	0	939
Implicit Decision	28066	1	<?xml version="1.0"?>\n<Clock xmlns:dt="urn:schemas-microsoft-com:datatypes"><Description dt:dt="string">E-Prime Primary Realtime Clock</Description><StartTime><Timestamp dt:dt="int">0</Timestamp><DateUtc dt:dt="string">2015-01-10T02:30:35Z</DateUtc></StartTime><FrequencyChanges><FrequencyChange><Frequency dt:dt="r8">2922382</Frequency><Timestamp dt:dt="r8">1056018717570</Timestamp><Current dt:dt…	59.946	1	-542686957	2015-01-09	18:30:35	02:30:35	115	1	0	?	?	?	?	?	?	?	?	?	?	?	?	?	?	?	NULL	NULL	NULL	AB	1	NULL	NULL	NULL	Trainb	NULL	NULL	NULL	TrainInterleaved	NULL	NULL	NULL	c s	c s	1	0	0	717
Implicit Decision	28066	1	<?xml version="1.0"?>\n<Clock xmlns:dt="urn:schemas-microsoft-com:datatypes"><Description dt:dt="string">E-Prime Primary Realtime Clock</Description><StartTime><Timestamp dt:dt="int">0</Timestamp><DateUtc dt:dt="string">2015-01-10T02:30:35Z</DateUtc></StartTime><FrequencyChanges><FrequencyChange><Frequency dt:dt="r8">2922382</Frequency><Timestamp dt:dt="r8">1056018717570</Timestamp><Current dt:dt…	59.946	1	-542686957	2015-01-09	18:30:35	02:30:35	116	0	1	?	?	?	?	?	?	?	?	?	?	?	?	?	?	?	NULL	NULL	NULL	EF	0	NULL	NULL	NULL	Trainb	NULL	NULL	NULL	TrainInterleaved	NULL	NULL	NULL	r 0	r 0	1	1	1	792
Implicit Decision	28066	1	<?xml version="1.0"?>\n<Clock xmlns:dt="urn:schemas-microsoft-com:datatypes"><Description dt:dt="string">E-Prime Primary Realtime Clock</Description><StartTime><Timestamp dt:dt="int">0</Timestamp><DateUtc dt:dt="string">2015-01-10T02:30:35Z</DateUtc></StartTime><FrequencyChanges><FrequencyChange><Frequency dt:dt="r8">2922382</Frequency><Timestamp dt:dt="r8">1056018717570</Timestamp><Current dt:dt…	59.946	1	-542686957	2015-01-09	18:30:35	02:30:35	117	0	1	?	?	?	?	?	?	?	?	?	?	?	?	?	?	?	NULL	NULL	NULL	CD	0	NULL	NULL	NULL	Trainb	NULL	NULL	NULL	TrainInterleaved	NULL	NULL	NULL	k 7	k 7	1	1	1	881
Implicit Decision	28066	1	<?xml version="1.0"?>\n<Clock xmlns:dt="urn:schemas-microsoft-com:datatypes"><Description dt:dt="string">E-Prime Primary Realtime Clock</Description><StartTime><Timestamp dt:dt="int">0</Timestamp><DateUtc dt:dt="string">2015-01-10T02:30:35Z</DateUtc></StartTime><FrequencyChanges><FrequencyChange><Frequency dt:dt="r8">2922382</Frequency><Timestamp dt:dt="r8">1056018717570</Timestamp><Current dt:dt…	59.946	1	-542686957	2015-01-09	18:30:35	02:30:35	118	0	1	?	?	?	?	?	?	?	?	?	?	?	?	?	?	?	NULL	NULL	NULL	AB	0	NULL	NULL	NULL	Trainb	NULL	NULL	NULL	TrainInterleaved	NULL	NULL	NULL	s c	s c	0	1	0	1093
Implicit Decision	28066	1	<?xml version="1.0"?>\n<Clock xmlns:dt="urn:schemas-microsoft-com:datatypes"><Description dt:dt="string">E-Prime Primary Realtime Clock</Description><StartTime><Timestamp dt:dt="int">0</Timestamp><DateUtc dt:dt="string">2015-01-10T02:30:35Z</DateUtc></StartTime><FrequencyChanges><FrequencyChange><Frequency dt:dt="r8">2922382</Frequency><Timestamp dt:dt="r8">1056018717570</Timestamp><Current dt:dt…	59.946	1	-542686957	2015-01-09	18:30:35	02:30:35	119	0	1	?	?	?	?	?	?	?	?	?	?	?	?	?	?	?	NULL	NULL	NULL	EF	0	NULL	NULL	NULL	Trainb	NULL	NULL	NULL	TrainInterleaved	NULL	NULL	NULL	0 r	0 r	0	1	0	754
Implicit Decision	28066	1	<?xml version="1.0"?>\n<Clock xmlns:dt="urn:schemas-microsoft-com:datatypes"><Description dt:dt="string">E-Prime Primary Realtime Clock</Description><StartTime><Timestamp dt:dt="int">0</Timestamp><DateUtc dt:dt="string">2015-01-10T02:30:35Z</DateUtc></StartTime><FrequencyChanges><FrequencyChange><Frequency dt:dt="r8">2922382</Frequency><Timestamp dt:dt="r8">1056018717570</Timestamp><Current dt:dt…	59.946	1	-542686957	2015-01-09	18:30:35	02:30:35	120	1	0	?	?	?	?	?	?	?	?	?	?	?	?	?	?	?	NULL	NULL	NULL	CD	1	NULL	NULL	NULL	Trainb	NULL	NULL	NULL	TrainInterleaved	NULL	NULL	NULL	7 k	7 k	0	0	1	572
Implicit Decision	28066	1	<?xml version="1.0"?>\n<Clock xmlns:dt="urn:schemas-microsoft-com:datatypes"><Description dt:dt="string">E-Prime Primary Realtime Clock</Description><StartTime><Timestamp dt:dt="int">0</Timestamp><DateUtc dt:dt="string">2015-01-10T02:30:35Z</DateUtc></StartTime><FrequencyChanges><FrequencyChange><Frequency dt:dt="r8">2922382</Frequency><Timestamp dt:dt="r8">1056018717570</Timestamp><Current dt:dt…	59.946	1	-542686957	2015-01-09	18:30:35	02:30:35	121	1	0	?	?	?	?	?	?	?	?	?	?	?	?	?	?	?	NULL	NULL	NULL	AB	1	NULL	NULL	NULL	Trainb	NULL	NULL	NULL	TrainInterleaved	NULL	NULL	NULL	c s	c s	1	0	0	621
Implicit Decision	28066	1	<?xml version="1.0"?>\n<Clock xmlns:dt="urn:schemas-microsoft-com:datatypes"><Description dt:dt="string">E-Prime Primary Realtime Clock</Description><StartTime><Timestamp dt:dt="int">0</Timestamp><DateUtc dt:dt="string">2015-01-10T02:30:35Z</DateUtc></StartTime><FrequencyChanges><FrequencyChange><Frequency dt:dt="r8">2922382</Frequency><Timestamp dt:dt="r8">1056018717570</Timestamp><Current dt:dt…	59.946	1	-542686957	2015-01-09	18:30:35	02:30:35	122	0	0	?	?	?	?	?	?	?	?	?	?	?	?	?	?	?	NULL	NULL	NULL	CD	1	NULL	NULL	NULL	Trainb	NULL	NULL	NULL	TrainInterleaved	NULL	NULL	NULL	k 7	k 7	0	0	1	844
Implicit Decision	28066	1	<?xml version="1.0"?>\n<Clock xmlns:dt="urn:schemas-microsoft-com:datatypes"><Description dt:dt="string">E-Prime Primary Realtime Clock</Description><StartTime><Timestamp dt:dt="int">0</Timestamp><DateUtc dt:dt="string">2015-01-10T02:30:35Z</DateUtc></StartTime><FrequencyChanges><FrequencyChange><Frequency dt:dt="r8">2922382</Frequency><Timestamp dt:dt="r8">1056018717570</Timestamp><Current dt:dt…	59.946	1	-542686957	2015-01-09	18:30:35	02:30:35	123	1	0	?	?	?	?	?	?	?	?	?	?	?	?	?	?	?	NULL	NULL	NULL	EF	1	NULL	NULL	NULL	Trainb	NULL	NULL	NULL	TrainInterleaved	NULL	NULL	NULL	r 0	r 0	1	0	0	643
Implicit Decision	28066	1	<?xml version="1.0"?>\n<Clock xmlns:dt="urn:schemas-microsoft-com:datatypes"><Description dt:dt="string">E-Prime Primary Realtime Clock</Description><StartTime><Timestamp dt:dt="int">0</Timestamp><DateUtc dt:dt="string">2015-01-10T02:30:35Z</DateUtc></StartTime><FrequencyChanges><FrequencyChange><Frequency dt:dt="r8">2922382</Frequency><Timestamp dt:dt="r8">1056018717570</Timestamp><Current dt:dt…	59.946	1	-542686957	2015-01-09	18:30:35	02:30:35	124	0	0	?	?	?	?	?	?	?	?	?	?	?	?	?	?	?	NULL	NULL	NULL	AB	1	NULL	NULL	NULL	Trainb	NULL	NULL	NULL	TrainInterleaved	NULL	NULL	NULL	s c	s c	1	0	0	881
Implicit Decision	28066	1	<?xml version="1.0"?>\n<Clock xmlns:dt="urn:schemas-microsoft-com:datatypes"><Description dt:dt="string">E-Prime Primary Realtime Clock</Description><StartTime><Timestamp dt:dt="int">0</Timestamp><DateUtc dt:dt="string">2015-01-10T02:30:35Z</DateUtc></StartTime><FrequencyChanges><FrequencyChange><Frequency dt:dt="r8">2922382</Frequency><Timestamp dt:dt="r8">1056018717570</Timestamp><Current dt:dt…	59.946	1	-542686957	2015-01-09	18:30:35	02:30:35	125	0	1	?	?	?	?	?	?	?	?	?	?	?	?	?	?	?	NULL	NULL	NULL	CD	0	NULL	NULL	NULL	Trainb	NULL	NULL	NULL	TrainInterleaved	NULL	NULL	NULL	7 k	7 k	0	1	0	934
Implicit Decision	28066	1	<?xml version="1.0"?>\n<Clock xmlns:dt="urn:schemas-microsoft-com:datatypes"><Description dt:dt="string">E-Prime Primary Realtime Clock</Description><StartTime><Timestamp dt:dt="int">0</Timestamp><DateUtc dt:dt="string">2015-01-10T02:30:35Z</DateUtc></StartTime><FrequencyChanges><FrequencyChange><Frequency dt:dt="r8">2922382</Frequency><Timestamp dt:dt="r8">1056018717570</Timestamp><Current dt:dt…	59.946	1	-542686957	2015-01-09	18:30:35	02:30:35	126	0	1	?	?	?	?	?	?	?	?	?	?	?	?	?	?	?	NULL	NULL	NULL	EF	0	NULL	NULL	NULL	Trainb	NULL	NULL	NULL	TrainInterleaved	NULL	NULL	NULL	0 r	0 r	0	1	0	840
Implicit Decision	28066	1	<?xml version="1.0"?>\n<Clock xmlns:dt="urn:schemas-microsoft-com:datatypes"><Description dt:dt="string">E-Prime Primary Realtime Clock</Description><StartTime><Timestamp dt:dt="int">0</Timestamp><DateUtc dt:dt="string">2015-01-10T02:30:35Z</DateUtc></StartTime><FrequencyChanges><FrequencyChange><Frequency dt:dt="r8">2922382</Frequency><Timestamp dt:dt="r8">1056018717570</Timestamp><Current dt:dt…	59.946	1	-542686957	2015-01-09	18:30:35	02:30:35	127	1	0	?	?	?	?	?	?	?	?	?	?	?	?	?	?	?	NULL	NULL	NULL	AB	1	NULL	NULL	NULL	Trainb	NULL	NULL	NULL	TrainInterleaved	NULL	NULL	NULL	c s	c s	1	0	0	478
Implicit Decision	28066	1	<?xml version="1.0"?>\n<Clock xmlns:dt="urn:schemas-microsoft-com:datatypes"><Description dt:dt="string">E-Prime Primary Realtime Clock</Description><StartTime><Timestamp dt:dt="int">0</Timestamp><DateUtc dt:dt="string">2015-01-10T02:30:35Z</DateUtc></StartTime><FrequencyChanges><FrequencyChange><Frequency dt:dt="r8">2922382</Frequency><Timestamp dt:dt="r8">1056018717570</Timestamp><Current dt:dt…	59.946	1	-542686957	2015-01-09	18:30:35	02:30:35	128	1	0	?	?	?	?	?	?	?	?	?	?	?	?	?	?	?	NULL	NULL	NULL	AB	1	NULL	NULL	NULL	Trainb	NULL	NULL	NULL	TrainInterleaved	NULL	NULL	NULL	s c	s c	0	0	1	868
Implicit Decision	28066	1	<?xml version="1.0"?>\n<Clock xmlns:dt="urn:schemas-microsoft-com:datatypes"><Description dt:dt="string">E-Prime Primary Realtime Clock</Description><StartTime><Timestamp dt:dt="int">0</Timestamp><DateUtc dt:dt="string">2015-01-10T02:30:35Z</DateUtc></StartTime><FrequencyChanges><FrequencyChange><Frequency dt:dt="r8">2922382</Frequency><Timestamp dt:dt="r8">1056018717570</Timestamp><Current dt:dt…	59.946	1	-542686957	2015-01-09	18:30:35	02:30:35	129	1	0	?	?	?	?	?	?	?	?	?	?	?	?	?	?	?	NULL	NULL	NULL	EF	1	NULL	NULL	NULL	Trainb	NULL	NULL	NULL	TrainInterleaved	NULL	NULL	NULL	r 0	r 0	1	0	0	826
Implicit Decision	28066	1	<?xml version="1.0"?>\n<Clock xmlns:dt="urn:schemas-microsoft-com:datatypes"><Description dt:dt="string">E-Prime Primary Realtime Clock</Description><StartTime><Timestamp dt:dt="int">0</Timestamp><DateUtc dt:dt="string">2015-01-10T02:30:35Z</DateUtc></StartTime><FrequencyChanges><FrequencyChange><Frequency dt:dt="r8">2922382</Frequency><Timestamp dt:dt="r8">1056018717570</Timestamp><Current dt:dt…	59.946	1	-542686957	2015-01-09	18:30:35	02:30:35	130	1	0	?	?	?	?	?	?	?	?	?	?	?	?	?	?	?	NULL	NULL	NULL	CD	1	NULL	NULL	NULL	Trainb	NULL	NULL	NULL	TrainInterleaved	NULL	NULL	NULL	k 7	k 7	1	0	0	1009
Implicit Decision	28066	1	<?xml version="1.0"?>\n<Clock xmlns:dt="urn:schemas-microsoft-com:datatypes"><Description dt:dt="string">E-Prime Primary Realtime Clock</Description><StartTime><Timestamp dt:dt="int">0</Timestamp><DateUtc dt:dt="string">2015-01-10T02:30:35Z</DateUtc></StartTime><FrequencyChanges><FrequencyChange><Frequency dt:dt="r8">2922382</Frequency><Timestamp dt:dt="r8">1056018717570</Timestamp><Current dt:dt…	59.946	1	-542686957	2015-01-09	18:30:35	02:30:35	131	NULL	NULL	NULL	NULL	NULL	NULL	NULL	NULL	NULL	NULL	NULL	NULL	NULL	NULL	NULL	NULL	NULL	NULL	NULL	NULL	1	NULL	NULL	NULL	NULL	Rest4	1	2	2	RestbeforeTest	NULL	NULL	NULL	NULL	NULL	NULL	NULL	NULL	NULL
Implicit Decision	28066	1	<?xml version="1.0"?>\n<Clock xmlns:dt="urn:schemas-microsoft-com:datatypes"><Description dt:dt="string">E-Prime Primary Realtime Clock</Description><StartTime><Timestamp dt:dt="int">0</Timestamp><DateUtc dt:dt="string">2015-01-10T02:30:35Z</DateUtc></StartTime><FrequencyChanges><FrequencyChange><Frequency dt:dt="r8">2922382</Frequency><Timestamp dt:dt="r8">1056018717570</Timestamp><Current dt:dt…	59.946	1	-542686957	2015-01-09	18:30:35	02:30:35	132	0	1	?	?	?	?	?	?	?	?	?	?	?	?	?	?	?	NULL	NULL	NULL	CD	0	NULL	NULL	NULL	Trainb	NULL	NULL	NULL	TrainInterleaved	NULL	NULL	NULL	7 k	7 k	0	1	0	927
Implicit Decision	28066	1	<?xml version="1.0"?>\n<Clock xmlns:dt="urn:schemas-microsoft-com:datatypes"><Description dt:dt="string">E-Prime Primary Realtime Clock</Description><StartTime><Timestamp dt:dt="int">0</Timestamp><DateUtc dt:dt="string">2015-01-10T02:30:35Z</DateUtc></StartTime><FrequencyChanges><FrequencyChange><Frequency dt:dt="r8">2922382</Frequency><Timestamp dt:dt="r8">1056018717570</Timestamp><Current dt:dt…	59.946	1	-542686957	2015-01-09	18:30:35	02:30:35	133	1	0	?	?	?	?	?	?	?	?	?	?	?	?	?	?	?	NULL	NULL	NULL	AB	1	NULL	NULL	NULL	Trainb	NULL	NULL	NULL	TrainInterleaved	NULL	NULL	NULL	c s	c s	1	0	0	578
Implicit Decision	28066	1	<?xml version="1.0"?>\n<Clock xmlns:dt="urn:schemas-microsoft-com:datatypes"><Description dt:dt="string">E-Prime Primary Realtime Clock</Description><StartTime><Timestamp dt:dt="int">0</Timestamp><DateUtc dt:dt="string">2015-01-10T02:30:35Z</DateUtc></StartTime><FrequencyChanges><FrequencyChange><Frequency dt:dt="r8">2922382</Frequency><Timestamp dt:dt="r8">1056018717570</Timestamp><Current dt:dt…	59.946	1	-542686957	2015-01-09	18:30:35	02:30:35	134	0	0	?	?	?	?	?	?	?	?	?	?	?	?	?	?	?	NULL	NULL	NULL	EF	1	NULL	NULL	NULL	Trainb	NULL	NULL	NULL	TrainInterleaved	NULL	NULL	NULL	0 r	0 r	1	0	0	901
Implicit Decision	28066	1	<?xml version="1.0"?>\n<Clock xmlns:dt="urn:schemas-microsoft-com:datatypes"><Description dt:dt="string">E-Prime Primary Realtime Clock</Description><StartTime><Timestamp dt:dt="int">0</Timestamp><DateUtc dt:dt="string">2015-01-10T02:30:35Z</DateUtc></StartTime><FrequencyChanges><FrequencyChange><Frequency dt:dt="r8">2922382</Frequency><Timestamp dt:dt="r8">1056018717570</Timestamp><Current dt:dt…	59.946	1	-542686957	2015-01-09	18:30:35	02:30:35	135	0	1	?	?	?	?	?	?	?	?	?	?	?	?	?	?	?	NULL	NULL	NULL	CD	0	NULL	NULL	NULL	Trainb	NULL	NULL	NULL	TrainInterleaved	NULL	NULL	NULL	k 7	k 7	1	1	1	824
Implicit Decision	28066	1	<?xml version="1.0"?>\n<Clock xmlns:dt="urn:schemas-microsoft-com:datatypes"><Description dt:dt="string">E-Prime Primary Realtime Clock</Description><StartTime><Timestamp dt:dt="int">0</Timestamp><DateUtc dt:dt="string">2015-01-10T02:30:35Z</DateUtc></StartTime><FrequencyChanges><FrequencyChange><Frequency dt:dt="r8">2922382</Frequency><Timestamp dt:dt="r8">1056018717570</Timestamp><Current dt:dt…	59.946	1	-542686957	2015-01-09	18:30:35	02:30:35	136	0	1	?	?	?	?	?	?	?	?	?	?	?	?	?	?	?	NULL	NULL	NULL	AB	0	NULL	NULL	NULL	Trainb	NULL	NULL	NULL	TrainInterleaved	NULL	NULL	NULL	s c	s c	0	1	0	1167
Implicit Decision	28066	1	<?xml version="1.0"?>\n<Clock xmlns:dt="urn:schemas-microsoft-com:datatypes"><Description dt:dt="string">E-Prime Primary Realtime Clock</Description><StartTime><Timestamp dt:dt="int">0</Timestamp><DateUtc dt:dt="string">2015-01-10T02:30:35Z</DateUtc></StartTime><FrequencyChanges><FrequencyChange><Frequency dt:dt="r8">2922382</Frequency><Timestamp dt:dt="r8">1056018717570</Timestamp><Current dt:dt…	59.946	1	-542686957	2015-01-09	18:30:35	02:30:35	137	0	1	?	?	?	?	?	?	?	?	?	?	?	?	?	?	?	NULL	NULL	NULL	EF	0	NULL	NULL	NULL	Trainb	NULL	NULL	NULL	TrainInterleaved	NULL	NULL	NULL	r 0	r 0	1	1	1	936
Implicit Decision	28066	1	<?xml version="1.0"?>\n<Clock xmlns:dt="urn:schemas-microsoft-com:datatypes"><Description dt:dt="string">E-Prime Primary Realtime Clock</Description><StartTime><Timestamp dt:dt="int">0</Timestamp><DateUtc dt:dt="string">2015-01-10T02:30:35Z</DateUtc></StartTime><FrequencyChanges><FrequencyChange><Frequency dt:dt="r8">2922382</Frequency><Timestamp dt:dt="r8">1056018717570</Timestamp><Current dt:dt…	59.946	1	-542686957	2015-01-09	18:30:35	02:30:35	138	1	0	?	?	?	?	?	?	?	?	?	?	?	?	?	?	?	NULL	NULL	NULL	AB	1	NULL	NULL	NULL	Trainb	NULL	NULL	NULL	TrainInterleaved	NULL	NULL	NULL	c s	c s	1	0	0	874
Implicit Decision	28066	1	<?xml version="1.0"?>\n<Clock xmlns:dt="urn:schemas-microsoft-com:datatypes"><Description dt:dt="string">E-Prime Primary Realtime Clock</Description><StartTime><Timestamp dt:dt="int">0</Timestamp><DateUtc dt:dt="string">2015-01-10T02:30:35Z</DateUtc></StartTime><FrequencyChanges><FrequencyChange><Frequency dt:dt="r8">2922382</Frequency><Timestamp dt:dt="r8">1056018717570</Timestamp><Current dt:dt…	59.946	1	-542686957	2015-01-09	18:30:35	02:30:35	139	0	0	?	?	?	?	?	?	?	?	?	?	?	?	?	?	?	NULL	NULL	NULL	CD	1	NULL	NULL	NULL	Trainb	NULL	NULL	NULL	TrainInterleaved	NULL	NULL	NULL	7 k	7 k	1	0	0	751
Implicit Decision	28066	1	<?xml version="1.0"?>\n<Clock xmlns:dt="urn:schemas-microsoft-com:datatypes"><Description dt:dt="string">E-Prime Primary Realtime Clock</Description><StartTime><Timestamp dt:dt="int">0</Timestamp><DateUtc dt:dt="string">2015-01-10T02:30:35Z</DateUtc></StartTime><FrequencyChanges><FrequencyChange><Frequency dt:dt="r8">2922382</Frequency><Timestamp dt:dt="r8">1056018717570</Timestamp><Current dt:dt…	59.946	1	-542686957	2015-01-09	18:30:35	02:30:35	140	0	1	?	?	?	?	?	?	?	?	?	?	?	?	?	?	?	NULL	NULL	NULL	EF	0	NULL	NULL	NULL	Trainb	NULL	NULL	NULL	TrainInterleaved	NULL	NULL	NULL	0 r	0 r	0	1	0	888
Implicit Decision	28066	1	<?xml version="1.0"?>\n<Clock xmlns:dt="urn:schemas-microsoft-com:datatypes"><Description dt:dt="string">E-Prime Primary Realtime Clock</Description><StartTime><Timestamp dt:dt="int">0</Timestamp><DateUtc dt:dt="string">2015-01-10T02:30:35Z</DateUtc></StartTime><FrequencyChanges><FrequencyChange><Frequency dt:dt="r8">2922382</Frequency><Timestamp dt:dt="r8">1056018717570</Timestamp><Current dt:dt…	59.946	1	-542686957	2015-01-09	18:30:35	02:30:35	141	0	0	?	?	?	?	?	?	?	?	?	?	?	?	?	?	?	NULL	NULL	NULL	AB	1	NULL	NULL	NULL	Trainb	NULL	NULL	NULL	TrainInterleaved	NULL	NULL	NULL	s c	s c	1	0	0	845
Implicit Decision	28066	1	<?xml version="1.0"?>\n<Clock xmlns:dt="urn:schemas-microsoft-com:datatypes"><Description dt:dt="string">E-Prime Primary Realtime Clock</Description><StartTime><Timestamp dt:dt="int">0</Timestamp><DateUtc dt:dt="string">2015-01-10T02:30:35Z</DateUtc></StartTime><FrequencyChanges><FrequencyChange><Frequency dt:dt="r8">2922382</Frequency><Timestamp dt:dt="r8">1056018717570</Timestamp><Current dt:dt…	59.946	1	-542686957	2015-01-09	18:30:35	02:30:35	142	0	0	?	?	?	?	?	?	?	?	?	?	?	?	?	?	?	NULL	NULL	NULL	EF	1	NULL	NULL	NULL	Trainb	NULL	NULL	NULL	TrainInterleaved	NULL	NULL	NULL	r 0	r 0	0	0	1	772
Implicit Decision	28066	1	<?xml version="1.0"?>\n<Clock xmlns:dt="urn:schemas-microsoft-com:datatypes"><Description dt:dt="string">E-Prime Primary Realtime Clock</Description><StartTime><Timestamp dt:dt="int">0</Timestamp><DateUtc dt:dt="string">2015-01-10T02:30:35Z</DateUtc></StartTime><FrequencyChanges><FrequencyChange><Frequency dt:dt="r8">2922382</Frequency><Timestamp dt:dt="r8">1056018717570</Timestamp><Current dt:dt…	59.946	1	-542686957	2015-01-09	18:30:35	02:30:35	143	0	0	?	?	?	?	?	?	?	?	?	?	?	?	?	?	?	NULL	NULL	NULL	CD	1	NULL	NULL	NULL	Trainb	NULL	NULL	NULL	TrainInterleaved	NULL	NULL	NULL	k 7	k 7	0	0	1	718
Implicit Decision	28066	1	<?xml version="1.0"?>\n<Clock xmlns:dt="urn:schemas-microsoft-com:datatypes"><Description dt:dt="string">E-Prime Primary Realtime Clock</Description><StartTime><Timestamp dt:dt="int">0</Timestamp><DateUtc dt:dt="string">2015-01-10T02:30:35Z</DateUtc></StartTime><FrequencyChanges><FrequencyChange><Frequency dt:dt="r8">2922382</Frequency><Timestamp dt:dt="r8">1056018717570</Timestamp><Current dt:dt…	59.946	1	-542686957	2015-01-09	18:30:35	02:30:35	144	1	0	?	?	?	?	?	?	?	?	?	?	?	?	?	?	?	NULL	NULL	NULL	AB	1	NULL	NULL	NULL	Trainb	NULL	NULL	NULL	TrainInterleaved	NULL	NULL	NULL	c s	c s	1	0	0	697
Implicit Decision	28066	1	<?xml version="1.0"?>\n<Clock xmlns:dt="urn:schemas-microsoft-com:datatypes"><Description dt:dt="string">E-Prime Primary Realtime Clock</Description><StartTime><Timestamp dt:dt="int">0</Timestamp><DateUtc dt:dt="string">2015-01-10T02:30:35Z</DateUtc></StartTime><FrequencyChanges><FrequencyChange><Frequency dt:dt="r8">2922382</Frequency><Timestamp dt:dt="r8">1056018717570</Timestamp><Current dt:dt…	59.946	1	-542686957	2015-01-09	18:30:35	02:30:35	145	0	0	?	?	?	?	?	?	?	?	?	?	?	?	?	?	?	NULL	NULL	NULL	CD	1	NULL	NULL	NULL	Trainb	NULL	NULL	NULL	TrainInterleaved	NULL	NULL	NULL	7 k	7 k	1	0	0	806
Implicit Decision	28066	1	<?xml version="1.0"?>\n<Clock xmlns:dt="urn:schemas-microsoft-com:datatypes"><Description dt:dt="string">E-Prime Primary Realtime Clock</Description><StartTime><Timestamp dt:dt="int">0</Timestamp><DateUtc dt:dt="string">2015-01-10T02:30:35Z</DateUtc></StartTime><FrequencyChanges><FrequencyChange><Frequency dt:dt="r8">2922382</Frequency><Timestamp dt:dt="r8">1056018717570</Timestamp><Current dt:dt…	59.946	1	-542686957	2015-01-09	18:30:35	02:30:35	146	0	0	?	?	?	?	?	?	?	?	?	?	?	?	?	?	?	NULL	NULL	NULL	EF	1	NULL	NULL	NULL	Trainb	NULL	NULL	NULL	TrainInterleaved	NULL	NULL	NULL	0 r	0 r	1	0	0	621
Implicit Decision	28066	1	<?xml version="1.0"?>\n<Clock xmlns:dt="urn:schemas-microsoft-com:datatypes"><Description dt:dt="string">E-Prime Primary Realtime Clock</Description><StartTime><Timestamp dt:dt="int">0</Timestamp><DateUtc dt:dt="string">2015-01-10T02:30:35Z</DateUtc></StartTime><FrequencyChanges><FrequencyChange><Frequency dt:dt="r8">2922382</Frequency><Timestamp dt:dt="r8">1056018717570</Timestamp><Current dt:dt…	59.946	1	-542686957	2015-01-09	18:30:35	02:30:35	147	1	1	?	?	?	?	?	?	?	?	?	?	?	?	?	?	?	NULL	NULL	NULL	AB	0	NULL	NULL	NULL	Trainb	NULL	NULL	NULL	TrainInterleaved	NULL	NULL	NULL	s c	s c	1	1	1	765
Implicit Decision	28066	1	<?xml version="1.0"?>\n<Clock xmlns:dt="urn:schemas-microsoft-com:datatypes"><Description dt:dt="string">E-Prime Primary Realtime Clock</Description><StartTime><Timestamp dt:dt="int">0</Timestamp><DateUtc dt:dt="string">2015-01-10T02:30:35Z</DateUtc></StartTime><FrequencyChanges><FrequencyChange><Frequency dt:dt="r8">2922382</Frequency><Timestamp dt:dt="r8">1056018717570</Timestamp><Current dt:dt…	59.946	1	-542686957	2015-01-09	18:30:35	02:30:35	148	1	0	?	?	?	?	?	?	?	?	?	?	?	?	?	?	?	NULL	NULL	NULL	CD	1	NULL	NULL	NULL	Trainb	NULL	NULL	NULL	TrainInterleaved	NULL	NULL	NULL	k 7	k 7	1	0	0	870
Implicit Decision	28066	1	<?xml version="1.0"?>\n<Clock xmlns:dt="urn:schemas-microsoft-com:datatypes"><Description dt:dt="string">E-Prime Primary Realtime Clock</Description><StartTime><Timestamp dt:dt="int">0</Timestamp><DateUtc dt:dt="string">2015-01-10T02:30:35Z</DateUtc></StartTime><FrequencyChanges><FrequencyChange><Frequency dt:dt="r8">2922382</Frequency><Timestamp dt:dt="r8">1056018717570</Timestamp><Current dt:dt…	59.946	1	-542686957	2015-01-09	18:30:35	02:30:35	149	1	0	?	?	?	?	?	?	?	?	?	?	?	?	?	?	?	NULL	NULL	NULL	EF	1	NULL	NULL	NULL	Trainb	NULL	NULL	NULL	TrainInterleaved	NULL	NULL	NULL	r 0	r 0	1	0	0	1067
Implicit Decision	28066	1	<?xml version="1.0"?>\n<Clock xmlns:dt="urn:schemas-microsoft-com:datatypes"><Description dt:dt="string">E-Prime Primary Realtime Clock</Description><StartTime><Timestamp dt:dt="int">0</Timestamp><DateUtc dt:dt="string">2015-01-10T02:30:35Z</DateUtc></StartTime><FrequencyChanges><FrequencyChange><Frequency dt:dt="r8">2922382</Frequency><Timestamp dt:dt="r8">1056018717570</Timestamp><Current dt:dt…	59.946	1	-542686957	2015-01-09	18:30:35	02:30:35	150	1	0	?	?	?	?	?	?	?	?	?	?	?	?	?	?	?	NULL	NULL	NULL	AB	1	NULL	NULL	NULL	Trainb	NULL	NULL	NULL	TrainInterleaved	NULL	NULL	NULL	c s	c s	1	0	0	615
Implicit Decision	28066	1	<?xml version="1.0"?>\n<Clock xmlns:dt="urn:schemas-microsoft-com:datatypes"><Description dt:dt="string">E-Prime Primary Realtime Clock</Description><StartTime><Timestamp dt:dt="int">0</Timestamp><DateUtc dt:dt="string">2015-01-10T02:30:35Z</DateUtc></StartTime><FrequencyChanges><FrequencyChange><Frequency dt:dt="r8">2922382</Frequency><Timestamp dt:dt="r8">1056018717570</Timestamp><Current dt:dt…	59.946	1	-542686957	2015-01-09	18:30:35	02:30:35	151	1	1	?	?	?	?	?	?	?	?	?	?	?	?	?	?	?	NULL	NULL	NULL	EF	0	NULL	NULL	NULL	Trainb	NULL	NULL	NULL	TrainInterleaved	NULL	NULL	NULL	0 r	0 r	1	1	1	888
Implicit Decision	28066	1	<?xml version="1.0"?>\n<Clock xmlns:dt="urn:schemas-microsoft-com:datatypes"><Description dt:dt="string">E-Prime Primary Realtime Clock</Description><StartTime><Timestamp dt:dt="int">0</Timestamp><DateUtc dt:dt="string">2015-01-10T02:30:35Z</DateUtc></StartTime><FrequencyChanges><FrequencyChange><Frequency dt:dt="r8">2922382</Frequency><Timestamp dt:dt="r8">1056018717570</Timestamp><Current dt:dt…	59.946	1	-542686957	2015-01-09	18:30:35	02:30:35	152	0	0	?	?	?	?	?	?	?	?	?	?	?	?	?	?	?	NULL	NULL	NULL	CD	1	NULL	NULL	NULL	Trainb	NULL	NULL	NULL	TrainInterleaved	NULL	NULL	NULL	7 k	7 k	1	0	0	860
Implicit Decision	28066	1	<?xml version="1.0"?>\n<Clock xmlns:dt="urn:schemas-microsoft-com:datatypes"><Description dt:dt="string">E-Prime Primary Realtime Clock</Description><StartTime><Timestamp dt:dt="int">0</Timestamp><DateUtc dt:dt="string">2015-01-10T02:30:35Z</DateUtc></StartTime><FrequencyChanges><FrequencyChange><Frequency dt:dt="r8">2922382</Frequency><Timestamp dt:dt="r8">1056018717570</Timestamp><Current dt:dt…	59.946	1	-542686957	2015-01-09	18:30:35	02:30:35	153	1	1	?	?	?	?	?	?	?	?	?	?	?	?	?	?	?	NULL	NULL	NULL	AB	0	NULL	NULL	NULL	Trainb	NULL	NULL	NULL	TrainInterleaved	NULL	NULL	NULL	s c	s c	1	1	1	1409
Implicit Decision	28066	1	<?xml version="1.0"?>\n<Clock xmlns:dt="urn:schemas-microsoft-com:datatypes"><Description dt:dt="string">E-Prime Primary Realtime Clock</Description><StartTime><Timestamp dt:dt="int">0</Timestamp><DateUtc dt:dt="string">2015-01-10T02:30:35Z</DateUtc></StartTime><FrequencyChanges><FrequencyChange><Frequency dt:dt="r8">2922382</Frequency><Timestamp dt:dt="r8">1056018717570</Timestamp><Current dt:dt…	59.946	1	-542686957	2015-01-09	18:30:35	02:30:35	154	1	0	?	?	?	?	?	?	?	?	?	?	?	?	?	?	?	NULL	NULL	NULL	EF	1	NULL	NULL	NULL	Trainb	NULL	NULL	NULL	TrainInterleaved	NULL	NULL	NULL	r 0	r 0	1	0	0	929
Implicit Decision	28066	1	<?xml version="1.0"?>\n<Clock xmlns:dt="urn:schemas-microsoft-com:datatypes"><Description dt:dt="string">E-Prime Primary Realtime Clock</Description><StartTime><Timestamp dt:dt="int">0</Timestamp><DateUtc dt:dt="string">2015-01-10T02:30:35Z</DateUtc></StartTime><FrequencyChanges><FrequencyChange><Frequency dt:dt="r8">2922382</Frequency><Timestamp dt:dt="r8">1056018717570</Timestamp><Current dt:dt…	59.946	1	-542686957	2015-01-09	18:30:35	02:30:35	155	0	1	?	?	?	?	?	?	?	?	?	?	?	?	?	?	?	NULL	NULL	NULL	CD	0	NULL	NULL	NULL	Trainb	NULL	NULL	NULL	TrainInterleaved	NULL	NULL	NULL	k 7	k 7	1	1	1	1204
Implicit Decision	28066	1	<?xml version="1.0"?>\n<Clock xmlns:dt="urn:schemas-microsoft-com:datatypes"><Description dt:dt="string">E-Prime Primary Realtime Clock</Description><StartTime><Timestamp dt:dt="int">0</Timestamp><DateUtc dt:dt="string">2015-01-10T02:30:35Z</DateUtc></StartTime><FrequencyChanges><FrequencyChange><Frequency dt:dt="r8">2922382</Frequency><Timestamp dt:dt="r8">1056018717570</Timestamp><Current dt:dt…	59.946	1	-542686957	2015-01-09	18:30:35	02:30:35	156	1	1	?	?	?	?	?	?	?	?	?	?	?	?	?	?	?	NULL	NULL	NULL	CD	0	NULL	NULL	NULL	Trainb	NULL	NULL	NULL	TrainInterleaved	NULL	NULL	NULL	7 k	7 k	1	1	1	1116
Implicit Decision	28066	1	<?xml version="1.0"?>\n<Clock xmlns:dt="urn:schemas-microsoft-com:datatypes"><Description dt:dt="string">E-Prime Primary Realtime Clock</Description><StartTime><Timestamp dt:dt="int">0</Timestamp><DateUtc dt:dt="string">2015-01-10T02:30:35Z</DateUtc></StartTime><FrequencyChanges><FrequencyChange><Frequency dt:dt="r8">2922382</Frequency><Timestamp dt:dt="r8">1056018717570</Timestamp><Current dt:dt…	59.946	1	-542686957	2015-01-09	18:30:35	02:30:35	157	1	1	?	?	?	?	?	?	?	?	?	?	?	?	?	?	?	NULL	NULL	NULL	AB	0	NULL	NULL	NULL	Trainb	NULL	NULL	NULL	TrainInterleaved	NULL	NULL	NULL	c s	c s	0	1	0	598
Implicit Decision	28066	1	<?xml version="1.0"?>\n<Clock xmlns:dt="urn:schemas-microsoft-com:datatypes"><Description dt:dt="string">E-Prime Primary Realtime Clock</Description><StartTime><Timestamp dt:dt="int">0</Timestamp><DateUtc dt:dt="string">2015-01-10T02:30:35Z</DateUtc></StartTime><FrequencyChanges><FrequencyChange><Frequency dt:dt="r8">2922382</Frequency><Timestamp dt:dt="r8">1056018717570</Timestamp><Current dt:dt…	59.946	1	-542686957	2015-01-09	18:30:35	02:30:35	158	0	1	?	?	?	?	?	?	?	?	?	?	?	?	?	?	?	NULL	NULL	NULL	EF	0	NULL	NULL	NULL	Trainb	NULL	NULL	NULL	TrainInterleaved	NULL	NULL	NULL	0 r	0 r	0	1	0	791
Implicit Decision	28066	1	<?xml version="1.0"?>\n<Clock xmlns:dt="urn:schemas-microsoft-com:datatypes"><Description dt:dt="string">E-Prime Primary Realtime Clock</Description><StartTime><Timestamp dt:dt="int">0</Timestamp><DateUtc dt:dt="string">2015-01-10T02:30:35Z</DateUtc></StartTime><FrequencyChanges><FrequencyChange><Frequency dt:dt="r8">2922382</Frequency><Timestamp dt:dt="r8">1056018717570</Timestamp><Current dt:dt…	59.946	1	-542686957	2015-01-09	18:30:35	02:30:35	159	0	1	?	?	?	?	?	?	?	?	?	?	?	?	?	?	?	NULL	NULL	NULL	EF	0	NULL	NULL	NULL	Trainb	NULL	NULL	NULL	TrainInterleaved	NULL	NULL	NULL	r 0	r 0	1	1	1	607
Implicit Decision	28066	1	<?xml version="1.0"?>\n<Clock xmlns:dt="urn:schemas-microsoft-com:datatypes"><Description dt:dt="string">E-Prime Primary Realtime Clock</Description><StartTime><Timestamp dt:dt="int">0</Timestamp><DateUtc dt:dt="string">2015-01-10T02:30:35Z</DateUtc></StartTime><FrequencyChanges><FrequencyChange><Frequency dt:dt="r8">2922382</Frequency><Timestamp dt:dt="r8">1056018717570</Timestamp><Current dt:dt…	59.946	1	-542686957	2015-01-09	18:30:35	02:30:35	160	0	0	?	?	?	?	?	?	?	?	?	?	?	?	?	?	?	NULL	NULL	NULL	CD	1	NULL	NULL	NULL	Trainb	NULL	NULL	NULL	TrainInterleaved	NULL	NULL	NULL	k 7	k 7	0	0	1	863
Implicit Decision	28066	1	<?xml version="1.0"?>\n<Clock xmlns:dt="urn:schemas-microsoft-com:datatypes"><Description dt:dt="string">E-Prime Primary Realtime Clock</Description><StartTime><Timestamp dt:dt="int">0</Timestamp><DateUtc dt:dt="string">2015-01-10T02:30:35Z</DateUtc></StartTime><FrequencyChanges><FrequencyChange><Frequency dt:dt="r8">2922382</Frequency><Timestamp dt:dt="r8">1056018717570</Timestamp><Current dt:dt…	59.946	1	-542686957	2015-01-09	18:30:35	02:30:35	161	1	1	?	?	?	?	?	?	?	?	?	?	?	?	?	?	?	NULL	NULL	NULL	AB	0	NULL	NULL	NULL	Trainb	NULL	NULL	NULL	TrainInterleaved	NULL	NULL	NULL	s c	s c	1	1	1	997
Implicit Decision	28066	1	<?xml version="1.0"?>\n<Clock xmlns:dt="urn:schemas-microsoft-com:datatypes"><Description dt:dt="string">E-Prime Primary Realtime Clock</Description><StartTime><Timestamp dt:dt="int">0</Timestamp><DateUtc dt:dt="string">2015-01-10T02:30:35Z</DateUtc></StartTime><FrequencyChanges><FrequencyChange><Frequency dt:dt="r8">2922382</Frequency><Timestamp dt:dt="r8">1056018717570</Timestamp><Current dt:dt…	59.946	1	-542686957	2015-01-09	18:30:35	02:30:35	162	1	1	?	?	?	?	?	?	?	?	?	?	?	?	?	?	?	NULL	NULL	NULL	AB	0	NULL	NULL	NULL	Trainb	NULL	NULL	NULL	TrainInterleaved	NULL	NULL	NULL	c s	c s	0	1	0	1012
Implicit Decision	28066	1	<?xml version="1.0"?>\n<Clock xmlns:dt="urn:schemas-microsoft-com:datatypes"><Description dt:dt="string">E-Prime Primary Realtime Clock</Description><StartTime><Timestamp dt:dt="int">0</Timestamp><DateUtc dt:dt="string">2015-01-10T02:30:35Z</DateUtc></StartTime><FrequencyChanges><FrequencyChange><Frequency dt:dt="r8">2922382</Frequency><Timestamp dt:dt="r8">1056018717570</Timestamp><Current dt:dt…	59.946	1	-542686957	2015-01-09	18:30:35	02:30:35	163	1	1	?	?	?	?	?	?	?	?	?	?	?	?	?	?	?	NULL	NULL	NULL	EF	0	NULL	NULL	NULL	Trainb	NULL	NULL	NULL	TrainInterleaved	NULL	NULL	NULL	0 r	0 r	1	1	1	725
Implicit Decision	28066	1	<?xml version="1.0"?>\n<Clock xmlns:dt="urn:schemas-microsoft-com:datatypes"><Description dt:dt="string">E-Prime Primary Realtime Clock</Description><StartTime><Timestamp dt:dt="int">0</Timestamp><DateUtc dt:dt="string">2015-01-10T02:30:35Z</DateUtc></StartTime><FrequencyChanges><FrequencyChange><Frequency dt:dt="r8">2922382</Frequency><Timestamp dt:dt="r8">1056018717570</Timestamp><Current dt:dt…	59.946	1	-542686957	2015-01-09	18:30:35	02:30:35	164	1	1	?	?	?	?	?	?	?	?	?	?	?	?	?	?	?	NULL	NULL	NULL	CD	0	NULL	NULL	NULL	Trainb	NULL	NULL	NULL	TrainInterleaved	NULL	NULL	NULL	7 k	7 k	1	1	1	656
Implicit Decision	28066	1	<?xml version="1.0"?>\n<Clock xmlns:dt="urn:schemas-microsoft-com:datatypes"><Description dt:dt="string">E-Prime Primary Realtime Clock</Description><StartTime><Timestamp dt:dt="int">0</Timestamp><DateUtc dt:dt="string">2015-01-10T02:30:35Z</DateUtc></StartTime><FrequencyChanges><FrequencyChange><Frequency dt:dt="r8">2922382</Frequency><Timestamp dt:dt="r8">1056018717570</Timestamp><Current dt:dt…	59.946	1	-542686957	2015-01-09	18:30:35	02:30:35	165	0	0	?	?	?	?	?	?	?	?	?	?	?	?	?	?	?	NULL	NULL	NULL	CD	1	NULL	NULL	NULL	Trainb	NULL	NULL	NULL	TrainInterleaved	NULL	NULL	NULL	k 7	k 7	0	0	1	622
Implicit Decision	28066	1	<?xml version="1.0"?>\n<Clock xmlns:dt="urn:schemas-microsoft-com:datatypes"><Description dt:dt="string">E-Prime Primary Realtime Clock</Description><StartTime><Timestamp dt:dt="int">0</Timestamp><DateUtc dt:dt="string">2015-01-10T02:30:35Z</DateUtc></StartTime><FrequencyChanges><FrequencyChange><Frequency dt:dt="r8">2922382</Frequency><Timestamp dt:dt="r8">1056018717570</Timestamp><Current dt:dt…	59.946	1	-542686957	2015-01-09	18:30:35	02:30:35	166	1	1	?	?	?	?	?	?	?	?	?	?	?	?	?	?	?	NULL	NULL	NULL	AB	0	NULL	NULL	NULL	Trainb	NULL	NULL	NULL	TrainInterleaved	NULL	NULL	NULL	s c	s c	1	1	1	620
Implicit Decision	28066	1	<?xml version="1.0"?>\n<Clock xmlns:dt="urn:schemas-microsoft-com:datatypes"><Description dt:dt="string">E-Prime Primary Realtime Clock</Description><StartTime><Timestamp dt:dt="int">0</Timestamp><DateUtc dt:dt="string">2015-01-10T02:30:35Z</DateUtc></StartTime><FrequencyChanges><FrequencyChange><Frequency dt:dt="r8">2922382</Frequency><Timestamp dt:dt="r8">1056018717570</Timestamp><Current dt:dt…	59.946	1	-542686957	2015-01-09	18:30:35	02:30:35	167	1	0	?	?	?	?	?	?	?	?	?	?	?	?	?	?	?	NULL	NULL	NULL	EF	1	NULL	NULL	NULL	Trainb	NULL	NULL	NULL	TrainInterleaved	NULL	NULL	NULL	r 0	r 0	1	0	0	780
Implicit Decision	28066	1	<?xml version="1.0"?>\n<Clock xmlns:dt="urn:schemas-microsoft-com:datatypes"><Description dt:dt="string">E-Prime Primary Realtime Clock</Description><StartTime><Timestamp dt:dt="int">0</Timestamp><DateUtc dt:dt="string">2015-01-10T02:30:35Z</DateUtc></StartTime><FrequencyChanges><FrequencyChange><Frequency dt:dt="r8">2922382</Frequency><Timestamp dt:dt="r8">1056018717570</Timestamp><Current dt:dt…	59.946	1	-542686957	2015-01-09	18:30:35	02:30:35	168	1	0	?	?	?	?	?	?	?	?	?	?	?	?	?	?	?	NULL	NULL	NULL	CD	1	NULL	NULL	NULL	Trainb	NULL	NULL	NULL	TrainInterleaved	NULL	NULL	NULL	7 k	7 k	0	0	1	854
Implicit Decision	28066	1	<?xml version="1.0"?>\n<Clock xmlns:dt="urn:schemas-microsoft-com:datatypes"><Description dt:dt="string">E-Prime Primary Realtime Clock</Description><StartTime><Timestamp dt:dt="int">0</Timestamp><DateUtc dt:dt="string">2015-01-10T02:30:35Z</DateUtc></StartTime><FrequencyChanges><FrequencyChange><Frequency dt:dt="r8">2922382</Frequency><Timestamp dt:dt="r8">1056018717570</Timestamp><Current dt:dt…	59.946	1	-542686957	2015-01-09	18:30:35	02:30:35	169	1	0	?	?	?	?	?	?	?	?	?	?	?	?	?	?	?	NULL	NULL	NULL	AB	1	NULL	NULL	NULL	Trainb	NULL	NULL	NULL	TrainInterleaved	NULL	NULL	NULL	c s	c s	1	0	0	732
Implicit Decision	28066	1	<?xml version="1.0"?>\n<Clock xmlns:dt="urn:schemas-microsoft-com:datatypes"><Description dt:dt="string">E-Prime Primary Realtime Clock</Description><StartTime><Timestamp dt:dt="int">0</Timestamp><DateUtc dt:dt="string">2015-01-10T02:30:35Z</DateUtc></StartTime><FrequencyChanges><FrequencyChange><Frequency dt:dt="r8">2922382</Frequency><Timestamp dt:dt="r8">1056018717570</Timestamp><Current dt:dt…	59.946	1	-542686957	2015-01-09	18:30:35	02:30:35	170	1	0	?	?	?	?	?	?	?	?	?	?	?	?	?	?	?	NULL	NULL	NULL	EF	1	NULL	NULL	NULL	Trainb	NULL	NULL	NULL	TrainInterleaved	NULL	NULL	NULL	0 r	0 r	0	0	1	934
Implicit Decision	28066	1	<?xml version="1.0"?>\n<Clock xmlns:dt="urn:schemas-microsoft-com:datatypes"><Description dt:dt="string">E-Prime Primary Realtime Clock</Description><StartTime><Timestamp dt:dt="int">0</Timestamp><DateUtc dt:dt="string">2015-01-10T02:30:35Z</DateUtc></StartTime><FrequencyChanges><FrequencyChange><Frequency dt:dt="r8">2922382</Frequency><Timestamp dt:dt="r8">1056018717570</Timestamp><Current dt:dt…	59.946	1	-542686957	2015-01-09	18:30:35	02:30:35	171	1	0	?	?	?	?	?	?	?	?	?	?	?	?	?	?	?	NULL	NULL	NULL	CD	1	NULL	NULL	NULL	Trainb	NULL	NULL	NULL	TrainInterleaved	NULL	NULL	NULL	k 7	k 7	1	0	0	873
Implicit Decision	28066	1	<?xml version="1.0"?>\n<Clock xmlns:dt="urn:schemas-microsoft-com:datatypes"><Description dt:dt="string">E-Prime Primary Realtime Clock</Description><StartTime><Timestamp dt:dt="int">0</Timestamp><DateUtc dt:dt="string">2015-01-10T02:30:35Z</DateUtc></StartTime><FrequencyChanges><FrequencyChange><Frequency dt:dt="r8">2922382</Frequency><Timestamp dt:dt="r8">1056018717570</Timestamp><Current dt:dt…	59.946	1	-542686957	2015-01-09	18:30:35	02:30:35	172	0	1	?	?	?	?	?	?	?	?	?	?	?	?	?	?	?	NULL	NULL	NULL	AB	0	NULL	NULL	NULL	Trainb	NULL	NULL	NULL	TrainInterleaved	NULL	NULL	NULL	s c	s c	0	1	0	654
Implicit Decision	28066	1	<?xml version="1.0"?>\n<Clock xmlns:dt="urn:schemas-microsoft-com:datatypes"><Description dt:dt="string">E-Prime Primary Realtime Clock</Description><StartTime><Timestamp dt:dt="int">0</Timestamp><DateUtc dt:dt="string">2015-01-10T02:30:35Z</DateUtc></StartTime><FrequencyChanges><FrequencyChange><Frequency dt:dt="r8">2922382</Frequency><Timestamp dt:dt="r8">1056018717570</Timestamp><Current dt:dt…	59.946	1	-542686957	2015-01-09	18:30:35	02:30:35	173	0	0	?	?	?	?	?	?	?	?	?	?	?	?	?	?	?	NULL	NULL	NULL	EF	1	NULL	NULL	NULL	Trainb	NULL	NULL	NULL	TrainInterleaved	NULL	NULL	NULL	r 0	r 0	0	0	1	572
Implicit Decision	28066	1	<?xml version="1.0"?>\n<Clock xmlns:dt="urn:schemas-microsoft-com:datatypes"><Description dt:dt="string">E-Prime Primary Realtime Clock</Description><StartTime><Timestamp dt:dt="int">0</Timestamp><DateUtc dt:dt="string">2015-01-10T02:30:35Z</DateUtc></StartTime><FrequencyChanges><FrequencyChange><Frequency dt:dt="r8">2922382</Frequency><Timestamp dt:dt="r8">1056018717570</Timestamp><Current dt:dt…	59.946	1	-542686957	2015-01-09	18:30:35	02:30:35	174	1	1	?	?	?	?	?	?	?	?	?	?	?	?	?	?	?	NULL	NULL	NULL	AB	0	NULL	NULL	NULL	Trainb	NULL	NULL	NULL	TrainInterleaved	NULL	NULL	NULL	c s	c s	0	1	0	733
Implicit Decision	28066	1	<?xml version="1.0"?>\n<Clock xmlns:dt="urn:schemas-microsoft-com:datatypes"><Description dt:dt="string">E-Prime Primary Realtime Clock</Description><StartTime><Timestamp dt:dt="int">0</Timestamp><DateUtc dt:dt="string">2015-01-10T02:30:35Z</DateUtc></StartTime><FrequencyChanges><FrequencyChange><Frequency dt:dt="r8">2922382</Frequency><Timestamp dt:dt="r8">1056018717570</Timestamp><Current dt:dt…	59.946	1	-542686957	2015-01-09	18:30:35	02:30:35	175	0	0	?	?	?	?	?	?	?	?	?	?	?	?	?	?	?	NULL	NULL	NULL	EF	1	NULL	NULL	NULL	Trainb	NULL	NULL	NULL	TrainInterleaved	NULL	NULL	NULL	0 r	0 r	1	0	0	567
Implicit Decision	28066	1	<?xml version="1.0"?>\n<Clock xmlns:dt="urn:schemas-microsoft-com:datatypes"><Description dt:dt="string">E-Prime Primary Realtime Clock</Description><StartTime><Timestamp dt:dt="int">0</Timestamp><DateUtc dt:dt="string">2015-01-10T02:30:35Z</DateUtc></StartTime><FrequencyChanges><FrequencyChange><Frequency dt:dt="r8">2922382</Frequency><Timestamp dt:dt="r8">1056018717570</Timestamp><Current dt:dt…	59.946	1	-542686957	2015-01-09	18:30:35	02:30:35	176	0	1	?	?	?	?	?	?	?	?	?	?	?	?	?	?	?	NULL	NULL	NULL	CD	0	NULL	NULL	NULL	Trainb	NULL	NULL	NULL	TrainInterleaved	NULL	NULL	NULL	7 k	7 k	0	1	0	793
Implicit Decision	28066	1	<?xml version="1.0"?>\n<Clock xmlns:dt="urn:schemas-microsoft-com:datatypes"><Description dt:dt="string">E-Prime Primary Realtime Clock</Description><StartTime><Timestamp dt:dt="int">0</Timestamp><DateUtc dt:dt="string">2015-01-10T02:30:35Z</DateUtc></StartTime><FrequencyChanges><FrequencyChange><Frequency dt:dt="r8">2922382</Frequency><Timestamp dt:dt="r8">1056018717570</Timestamp><Current dt:dt…	59.946	1	-542686957	2015-01-09	18:30:35	02:30:35	177	1	0	?	?	?	?	?	?	?	?	?	?	?	?	?	?	?	NULL	NULL	NULL	AB	1	NULL	NULL	NULL	Trainb	NULL	NULL	NULL	TrainInterleaved	NULL	NULL	NULL	s c	s c	0	0	1	417
Implicit Decision	28066	1	<?xml version="1.0"?>\n<Clock xmlns:dt="urn:schemas-microsoft-com:datatypes"><Description dt:dt="string">E-Prime Primary Realtime Clock</Description><StartTime><Timestamp dt:dt="int">0</Timestamp><DateUtc dt:dt="string">2015-01-10T02:30:35Z</DateUtc></StartTime><FrequencyChanges><FrequencyChange><Frequency dt:dt="r8">2922382</Frequency><Timestamp dt:dt="r8">1056018717570</Timestamp><Current dt:dt…	59.946	1	-542686957	2015-01-09	18:30:35	02:30:35	178	1	0	?	?	?	?	?	?	?	?	?	?	?	?	?	?	?	NULL	NULL	NULL	CD	1	NULL	NULL	NULL	Trainb	NULL	NULL	NULL	TrainInterleaved	NULL	NULL	NULL	k 7	k 7	1	0	0	570
Implicit Decision	28066	1	<?xml version="1.0"?>\n<Clock xmlns:dt="urn:schemas-microsoft-com:datatypes"><Description dt:dt="string">E-Prime Primary Realtime Clock</Description><StartTime><Timestamp dt:dt="int">0</Timestamp><DateUtc dt:dt="string">2015-01-10T02:30:35Z</DateUtc></StartTime><FrequencyChanges><FrequencyChange><Frequency dt:dt="r8">2922382</Frequency><Timestamp dt:dt="r8">1056018717570</Timestamp><Current dt:dt…	59.946	1	-542686957	2015-01-09	18:30:35	02:30:35	179	0	1	?	?	?	?	?	?	?	?	?	?	?	?	?	?	?	NULL	NULL	NULL	EF	0	NULL	NULL	NULL	Trainb	NULL	NULL	NULL	TrainInterleaved	NULL	NULL	NULL	r 0	r 0	1	1	1	763
Implicit Decision	28066	1	<?xml version="1.0"?>\n<Clock xmlns:dt="urn:schemas-microsoft-com:datatypes"><Description dt:dt="string">E-Prime Primary Realtime Clock</Description><StartTime><Timestamp dt:dt="int">0</Timestamp><DateUtc dt:dt="string">2015-01-10T02:30:35Z</DateUtc></StartTime><FrequencyChanges><FrequencyChange><Frequency dt:dt="r8">2922382</Frequency><Timestamp dt:dt="r8">1056018717570</Timestamp><Current dt:dt…	59.946	1	-542686957	2015-01-09	18:30:35	02:30:35	180	1	1	?	?	?	?	?	?	?	?	?	?	?	?	?	?	?	NULL	NULL	NULL	CD	0	NULL	NULL	NULL	Trainb	NULL	NULL	NULL	TrainInterleaved	NULL	NULL	NULL	7 k	7 k	1	1	1	1141
Implicit Decision	28066	1	<?xml version="1.0"?>\n<Clock xmlns:dt="urn:schemas-microsoft-com:datatypes"><Description dt:dt="string">E-Prime Primary Realtime Clock</Description><StartTime><Timestamp dt:dt="int">0</Timestamp><DateUtc dt:dt="string">2015-01-10T02:30:35Z</DateUtc></StartTime><FrequencyChanges><FrequencyChange><Frequency dt:dt="r8">2922382</Frequency><Timestamp dt:dt="r8">1056018717570</Timestamp><Current dt:dt…	59.946	1	-542686957	2015-01-09	18:30:35	02:30:35	181	0	0	?	?	?	?	?	?	?	?	?	?	?	?	?	?	?	NULL	NULL	NULL	EF	1	NULL	NULL	NULL	Trainb	NULL	NULL	NULL	TrainInterleaved	NULL	NULL	NULL	0 r	0 r	1	0	0	942
Implicit Decision	28066	1	<?xml version="1.0"?>\n<Clock xmlns:dt="urn:schemas-microsoft-com:datatypes"><Description dt:dt="string">E-Prime Primary Realtime Clock</Description><StartTime><Timestamp dt:dt="int">0</Timestamp><DateUtc dt:dt="string">2015-01-10T02:30:35Z</DateUtc></StartTime><FrequencyChanges><FrequencyChange><Frequency dt:dt="r8">2922382</Frequency><Timestamp dt:dt="r8">1056018717570</Timestamp><Current dt:dt…	59.946	1	-542686957	2015-01-09	18:30:35	02:30:35	182	1	1	?	?	?	?	?	?	?	?	?	?	?	?	?	?	?	NULL	NULL	NULL	AB	0	NULL	NULL	NULL	Trainb	NULL	NULL	NULL	TrainInterleaved	NULL	NULL	NULL	c s	c s	0	1	0	881
Implicit Decision	28066	1	<?xml version="1.0"?>\n<Clock xmlns:dt="urn:schemas-microsoft-com:datatypes"><Description dt:dt="string">E-Prime Primary Realtime Clock</Description><StartTime><Timestamp dt:dt="int">0</Timestamp><DateUtc dt:dt="string">2015-01-10T02:30:35Z</DateUtc></StartTime><FrequencyChanges><FrequencyChange><Frequency dt:dt="r8">2922382</Frequency><Timestamp dt:dt="r8">1056018717570</Timestamp><Current dt:dt…	59.946	1	-542686957	2015-01-09	18:30:35	02:30:35	183	1	1	?	?	?	?	?	?	?	?	?	?	?	?	?	?	?	NULL	NULL	NULL	AB	0	NULL	NULL	NULL	Trainb	NULL	NULL	NULL	TrainInterleaved	NULL	NULL	NULL	s c	s c	1	1	1	998
Implicit Decision	28066	1	<?xml version="1.0"?>\n<Clock xmlns:dt="urn:schemas-microsoft-com:datatypes"><Description dt:dt="string">E-Prime Primary Realtime Clock</Description><StartTime><Timestamp dt:dt="int">0</Timestamp><DateUtc dt:dt="string">2015-01-10T02:30:35Z</DateUtc></StartTime><FrequencyChanges><FrequencyChange><Frequency dt:dt="r8">2922382</Frequency><Timestamp dt:dt="r8">1056018717570</Timestamp><Current dt:dt…	59.946	1	-542686957	2015-01-09	18:30:35	02:30:35	184	0	0	?	?	?	?	?	?	?	?	?	?	?	?	?	?	?	NULL	NULL	NULL	CD	1	NULL	NULL	NULL	Trainb	NULL	NULL	NULL	TrainInterleaved	NULL	NULL	NULL	k 7	k 7	0	0	1	775
Implicit Decision	28066	1	<?xml version="1.0"?>\n<Clock xmlns:dt="urn:schemas-microsoft-com:datatypes"><Description dt:dt="string">E-Prime Primary Realtime Clock</Description><StartTime><Timestamp dt:dt="int">0</Timestamp><DateUtc dt:dt="string">2015-01-10T02:30:35Z</DateUtc></StartTime><FrequencyChanges><FrequencyChange><Frequency dt:dt="r8">2922382</Frequency><Timestamp dt:dt="r8">1056018717570</Timestamp><Current dt:dt…	59.946	1	-542686957	2015-01-09	18:30:35	02:30:35	185	0	0	?	?	?	?	?	?	?	?	?	?	?	?	?	?	?	NULL	NULL	NULL	EF	1	NULL	NULL	NULL	Trainb	NULL	NULL	NULL	TrainInterleaved	NULL	NULL	NULL	r 0	r 0	0	0	1	735
Implicit Decision	28066	1	<?xml version="1.0"?>\n<Clock xmlns:dt="urn:schemas-microsoft-com:datatypes"><Description dt:dt="string">E-Prime Primary Realtime Clock</Description><StartTime><Timestamp dt:dt="int">0</Timestamp><DateUtc dt:dt="string">2015-01-10T02:30:35Z</DateUtc></StartTime><FrequencyChanges><FrequencyChange><Frequency dt:dt="r8">2922382</Frequency><Timestamp dt:dt="r8">1056018717570</Timestamp><Current dt:dt…	59.946	1	-542686957	2015-01-09	18:30:35	02:30:35	186	0	1	?	?	?	?	?	?	?	?	?	?	?	?	?	?	?	NULL	NULL	NULL	AB	0	NULL	NULL	NULL	Trainb	NULL	NULL	NULL	TrainInterleaved	NULL	NULL	NULL	c s	c s	1	1	1	1322
Implicit Decision	28066	1	<?xml version="1.0"?>\n<Clock xmlns:dt="urn:schemas-microsoft-com:datatypes"><Description dt:dt="string">E-Prime Primary Realtime Clock</Description><StartTime><Timestamp dt:dt="int">0</Timestamp><DateUtc dt:dt="string">2015-01-10T02:30:35Z</DateUtc></StartTime><FrequencyChanges><FrequencyChange><Frequency dt:dt="r8">2922382</Frequency><Timestamp dt:dt="r8">1056018717570</Timestamp><Current dt:dt…	59.946	1	-542686957	2015-01-09	18:30:35	02:30:35	187	0	0	?	?	?	?	?	?	?	?	?	?	?	?	?	?	?	NULL	NULL	NULL	EF	1	NULL	NULL	NULL	Trainb	NULL	NULL	NULL	TrainInterleaved	NULL	NULL	NULL	0 r	0 r	1	0	0	1086
Implicit Decision	28066	1	<?xml version="1.0"?>\n<Clock xmlns:dt="urn:schemas-microsoft-com:datatypes"><Description dt:dt="string">E-Prime Primary Realtime Clock</Description><StartTime><Timestamp dt:dt="int">0</Timestamp><DateUtc dt:dt="string">2015-01-10T02:30:35Z</DateUtc></StartTime><FrequencyChanges><FrequencyChange><Frequency dt:dt="r8">2922382</Frequency><Timestamp dt:dt="r8">1056018717570</Timestamp><Current dt:dt…	59.946	1	-542686957	2015-01-09	18:30:35	02:30:35	188	0	0	?	?	?	?	?	?	?	?	?	?	?	?	?	?	?	NULL	NULL	NULL	CD	1	NULL	NULL	NULL	Trainb	NULL	NULL	NULL	TrainInterleaved	NULL	NULL	NULL	7 k	7 k	1	0	0	682
Implicit Decision	28066	1	<?xml version="1.0"?>\n<Clock xmlns:dt="urn:schemas-microsoft-com:datatypes"><Description dt:dt="string">E-Prime Primary Realtime Clock</Description><StartTime><Timestamp dt:dt="int">0</Timestamp><DateUtc dt:dt="string">2015-01-10T02:30:35Z</DateUtc></StartTime><FrequencyChanges><FrequencyChange><Frequency dt:dt="r8">2922382</Frequency><Timestamp dt:dt="r8">1056018717570</Timestamp><Current dt:dt…	59.946	1	-542686957	2015-01-09	18:30:35	02:30:35	189	0	0	?	?	?	?	?	?	?	?	?	?	?	?	?	?	?	NULL	NULL	NULL	CD	1	NULL	NULL	NULL	Trainb	NULL	NULL	NULL	TrainInterleaved	NULL	NULL	NULL	k 7	k 7	0	0	1	1142
Implicit Decision	28066	1	<?xml version="1.0"?>\n<Clock xmlns:dt="urn:schemas-microsoft-com:datatypes"><Description dt:dt="string">E-Prime Primary Realtime Clock</Description><StartTime><Timestamp dt:dt="int">0</Timestamp><DateUtc dt:dt="string">2015-01-10T02:30:35Z</DateUtc></StartTime><FrequencyChanges><FrequencyChange><Frequency dt:dt="r8">2922382</Frequency><Timestamp dt:dt="r8">1056018717570</Timestamp><Current dt:dt…	59.946	1	-542686957	2015-01-09	18:30:35	02:30:35	190	1	0	?	?	?	?	?	?	?	?	?	?	?	?	?	?	?	NULL	NULL	NULL	EF	1	NULL	NULL	NULL	Trainb	NULL	NULL	NULL	TrainInterleaved	NULL	NULL	NULL	r 0	r 0	1	0	0	817
Implicit Decision	28066	1	<?xml version="1.0"?>\n<Clock xmlns:dt="urn:schemas-microsoft-com:datatypes"><Description dt:dt="string">E-Prime Primary Realtime Clock</Description><StartTime><Timestamp dt:dt="int">0</Timestamp><DateUtc dt:dt="string">2015-01-10T02:30:35Z</DateUtc></StartTime><FrequencyChanges><FrequencyChange><Frequency dt:dt="r8">2922382</Frequency><Timestamp dt:dt="r8">1056018717570</Timestamp><Current dt:dt…	59.946	1	-542686957	2015-01-09	18:30:35	02:30:35	191	1	1	?	?	?	?	?	?	?	?	?	?	?	?	?	?	?	NULL	NULL	NULL	AB	0	NULL	NULL	NULL	Trainb	NULL	NULL	NULL	TrainInterleaved	NULL	NULL	NULL	s c	s c	1	1	1	1304
Implicit Decision	28066	1	<?xml version="1.0"?>\n<Clock xmlns:dt="urn:schemas-microsoft-com:datatypes"><Description dt:dt="string">E-Prime Primary Realtime Clock</Description><StartTime><Timestamp dt:dt="int">0</Timestamp><DateUtc dt:dt="string">2015-01-10T02:30:35Z</DateUtc></StartTime><FrequencyChanges><FrequencyChange><Frequency dt:dt="r8">2922382</Frequency><Timestamp dt:dt="r8">1056018717570</Timestamp><Current dt:dt…	59.946	1	-542686957	2015-01-09	18:30:35	02:30:35	192	NULL	NULL	NULL	NULL	NULL	NULL	NULL	NULL	NULL	NULL	NULL	NULL	NULL	NULL	NULL	NULL	NULL	NULL	NULL	NULL	1	NULL	NULL	NULL	NULL	Rest4	1	3	3	RestbeforeTest	NULL	NULL	NULL	NULL	NULL	NULL	NULL	NULL	NULL
Implicit Decision	28066	1	<?xml version="1.0"?>\n<Clock xmlns:dt="urn:schemas-microsoft-com:datatypes"><Description dt:dt="string">E-Prime Primary Realtime Clock</Description><StartTime><Timestamp dt:dt="int">0</Timestamp><DateUtc dt:dt="string">2015-01-10T02:30:35Z</DateUtc></StartTime><FrequencyChanges><FrequencyChange><Frequency dt:dt="r8">2922382</Frequency><Timestamp dt:dt="r8">1056018717570</Timestamp><Current dt:dt…	59.946	1	-542686957	2015-01-09	18:30:35	02:30:35	193	1	1	?	?	?	?	?	?	?	?	?	?	?	?	?	?	?	NULL	NULL	NULL	EF	0	NULL	NULL	NULL	Trainb	NULL	NULL	NULL	TrainInterleaved	NULL	NULL	NULL	0 r	0 r	1	1	1	727
Implicit Decision	28066	1	<?xml version="1.0"?>\n<Clock xmlns:dt="urn:schemas-microsoft-com:datatypes"><Description dt:dt="string">E-Prime Primary Realtime Clock</Description><StartTime><Timestamp dt:dt="int">0</Timestamp><DateUtc dt:dt="string">2015-01-10T02:30:35Z</DateUtc></StartTime><FrequencyChanges><FrequencyChange><Frequency dt:dt="r8">2922382</Frequency><Timestamp dt:dt="r8">1056018717570</Timestamp><Current dt:dt…	59.946	1	-542686957	2015-01-09	18:30:35	02:30:35	194	1	1	?	?	?	?	?	?	?	?	?	?	?	?	?	?	?	NULL	NULL	NULL	AB	0	NULL	NULL	NULL	Trainb	NULL	NULL	NULL	TrainInterleaved	NULL	NULL	NULL	c s	c s	0	1	0	946
Implicit Decision	28066	1	<?xml version="1.0"?>\n<Clock xmlns:dt="urn:schemas-microsoft-com:datatypes"><Description dt:dt="string">E-Prime Primary Realtime Clock</Description><StartTime><Timestamp dt:dt="int">0</Timestamp><DateUtc dt:dt="string">2015-01-10T02:30:35Z</DateUtc></StartTime><FrequencyChanges><FrequencyChange><Frequency dt:dt="r8">2922382</Frequency><Timestamp dt:dt="r8">1056018717570</Timestamp><Current dt:dt…	59.946	1	-542686957	2015-01-09	18:30:35	02:30:35	195	1	0	?	?	?	?	?	?	?	?	?	?	?	?	?	?	?	NULL	NULL	NULL	CD	1	NULL	NULL	NULL	Trainb	NULL	NULL	NULL	TrainInterleaved	NULL	NULL	NULL	7 k	7 k	0	0	1	678
Implicit Decision	28066	1	<?xml version="1.0"?>\n<Clock xmlns:dt="urn:schemas-microsoft-com:datatypes"><Description dt:dt="string">E-Prime Primary Realtime Clock</Description><StartTime><Timestamp dt:dt="int">0</Timestamp><DateUtc dt:dt="string">2015-01-10T02:30:35Z</DateUtc></StartTime><FrequencyChanges><FrequencyChange><Frequency dt:dt="r8">2922382</Frequency><Timestamp dt:dt="r8">1056018717570</Timestamp><Current dt:dt…	59.946	1	-542686957	2015-01-09	18:30:35	02:30:35	196	1	0	?	?	?	?	?	?	?	?	?	?	?	?	?	?	?	NULL	NULL	NULL	CD	1	NULL	NULL	NULL	Trainb	NULL	NULL	NULL	TrainInterleaved	NULL	NULL	NULL	k 7	k 7	1	0	0	755
Implicit Decision	28066	1	<?xml version="1.0"?>\n<Clock xmlns:dt="urn:schemas-microsoft-com:datatypes"><Description dt:dt="string">E-Prime Primary Realtime Clock</Description><StartTime><Timestamp dt:dt="int">0</Timestamp><DateUtc dt:dt="string">2015-01-10T02:30:35Z</DateUtc></StartTime><FrequencyChanges><FrequencyChange><Frequency dt:dt="r8">2922382</Frequency><Timestamp dt:dt="r8">1056018717570</Timestamp><Current dt:dt…	59.946	1	-542686957	2015-01-09	18:30:35	02:30:35	197	1	1	?	?	?	?	?	?	?	?	?	?	?	?	?	?	?	NULL	NULL	NULL	EF	0	NULL	NULL	NULL	Trainb	NULL	NULL	NULL	TrainInterleaved	NULL	NULL	NULL	r 0	r 0	0	1	0	637
Implicit Decision	28066	1	<?xml version="1.0"?>\n<Clock xmlns:dt="urn:schemas-microsoft-com:datatypes"><Description dt:dt="string">E-Prime Primary Realtime Clock</Description><StartTime><Timestamp dt:dt="int">0</Timestamp><DateUtc dt:dt="string">2015-01-10T02:30:35Z</DateUtc></StartTime><FrequencyChanges><FrequencyChange><Frequency dt:dt="r8">2922382</Frequency><Timestamp dt:dt="r8">1056018717570</Timestamp><Current dt:dt…	59.946	1	-542686957	2015-01-09	18:30:35	02:30:35	198	1	1	?	?	?	?	?	?	?	?	?	?	?	?	?	?	?	NULL	NULL	NULL	AB	0	NULL	NULL	NULL	Trainb	NULL	NULL	NULL	TrainInterleaved	NULL	NULL	NULL	s c	s c	1	1	1	491
Implicit Decision	28066	1	<?xml version="1.0"?>\n<Clock xmlns:dt="urn:schemas-microsoft-com:datatypes"><Description dt:dt="string">E-Prime Primary Realtime Clock</Description><StartTime><Timestamp dt:dt="int">0</Timestamp><DateUtc dt:dt="string">2015-01-10T02:30:35Z</DateUtc></StartTime><FrequencyChanges><FrequencyChange><Frequency dt:dt="r8">2922382</Frequency><Timestamp dt:dt="r8">1056018717570</Timestamp><Current dt:dt…	59.946	1	-542686957	2015-01-09	18:30:35	02:30:35	199	0	1	?	?	?	?	?	?	?	?	?	?	?	?	?	?	?	NULL	NULL	NULL	CD	0	NULL	NULL	NULL	Trainb	NULL	NULL	NULL	TrainInterleaved	NULL	NULL	NULL	7 k	7 k	0	1	0	640
Implicit Decision	28066	1	<?xml version="1.0"?>\n<Clock xmlns:dt="urn:schemas-microsoft-com:datatypes"><Description dt:dt="string">E-Prime Primary Realtime Clock</Description><StartTime><Timestamp dt:dt="int">0</Timestamp><DateUtc dt:dt="string">2015-01-10T02:30:35Z</DateUtc></StartTime><FrequencyChanges><FrequencyChange><Frequency dt:dt="r8">2922382</Frequency><Timestamp dt:dt="r8">1056018717570</Timestamp><Current dt:dt…	59.946	1	-542686957	2015-01-09	18:30:35	02:30:35	200	1	1	?	?	?	?	?	?	?	?	?	?	?	?	?	?	?	NULL	NULL	NULL	EF	0	NULL	NULL	NULL	Trainb	NULL	NULL	NULL	TrainInterleaved	NULL	NULL	NULL	0 r	0 r	1	1	1	814
Implicit Decision	28066	1	<?xml version="1.0"?>\n<Clock xmlns:dt="urn:schemas-microsoft-com:datatypes"><Description dt:dt="string">E-Prime Primary Realtime Clock</Description><StartTime><Timestamp dt:dt="int">0</Timestamp><DateUtc dt:dt="string">2015-01-10T02:30:35Z</DateUtc></StartTime><FrequencyChanges><FrequencyChange><Frequency dt:dt="r8">2922382</Frequency><Timestamp dt:dt="r8">1056018717570</Timestamp><Current dt:dt…	59.946	1	-542686957	2015-01-09	18:30:35	02:30:35	201	0	0	?	?	?	?	?	?	?	?	?	?	?	?	?	?	?	NULL	NULL	NULL	AB	1	NULL	NULL	NULL	Trainb	NULL	NULL	NULL	TrainInterleaved	NULL	NULL	NULL	c s	c s	0	0	1	837
Implicit Decision	28066	1	<?xml version="1.0"?>\n<Clock xmlns:dt="urn:schemas-microsoft-com:datatypes"><Description dt:dt="string">E-Prime Primary Realtime Clock</Description><StartTime><Timestamp dt:dt="int">0</Timestamp><DateUtc dt:dt="string">2015-01-10T02:30:35Z</DateUtc></StartTime><FrequencyChanges><FrequencyChange><Frequency dt:dt="r8">2922382</Frequency><Timestamp dt:dt="r8">1056018717570</Timestamp><Current dt:dt…	59.946	1	-542686957	2015-01-09	18:30:35	02:30:35	202	0	1	?	?	?	?	?	?	?	?	?	?	?	?	?	?	?	NULL	NULL	NULL	CD	0	NULL	NULL	NULL	Trainb	NULL	NULL	NULL	TrainInterleaved	NULL	NULL	NULL	k 7	k 7	1	1	1	573
Implicit Decision	28066	1	<?xml version="1.0"?>\n<Clock xmlns:dt="urn:schemas-microsoft-com:datatypes"><Description dt:dt="string">E-Prime Primary Realtime Clock</Description><StartTime><Timestamp dt:dt="int">0</Timestamp><DateUtc dt:dt="string">2015-01-10T02:30:35Z</DateUtc></StartTime><FrequencyChanges><FrequencyChange><Frequency dt:dt="r8">2922382</Frequency><Timestamp dt:dt="r8">1056018717570</Timestamp><Current dt:dt…	59.946	1	-542686957	2015-01-09	18:30:35	02:30:35	203	1	0	?	?	?	?	?	?	?	?	?	?	?	?	?	?	?	NULL	NULL	NULL	EF	1	NULL	NULL	NULL	Trainb	NULL	NULL	NULL	TrainInterleaved	NULL	NULL	NULL	r 0	r 0	1	0	0	718
Implicit Decision	28066	1	<?xml version="1.0"?>\n<Clock xmlns:dt="urn:schemas-microsoft-com:datatypes"><Description dt:dt="string">E-Prime Primary Realtime Clock</Description><StartTime><Timestamp dt:dt="int">0</Timestamp><DateUtc dt:dt="string">2015-01-10T02:30:35Z</DateUtc></StartTime><FrequencyChanges><FrequencyChange><Frequency dt:dt="r8">2922382</Frequency><Timestamp dt:dt="r8">1056018717570</Timestamp><Current dt:dt…	59.946	1	-542686957	2015-01-09	18:30:35	02:30:35	204	0	1	?	?	?	?	?	?	?	?	?	?	?	?	?	?	?	NULL	NULL	NULL	AB	0	NULL	NULL	NULL	Trainb	NULL	NULL	NULL	TrainInterleaved	NULL	NULL	NULL	s c	s c	0	1	0	712
Implicit Decision	28066	1	<?xml version="1.0"?>\n<Clock xmlns:dt="urn:schemas-microsoft-com:datatypes"><Description dt:dt="string">E-Prime Primary Realtime Clock</Description><StartTime><Timestamp dt:dt="int">0</Timestamp><DateUtc dt:dt="string">2015-01-10T02:30:35Z</DateUtc></StartTime><FrequencyChanges><FrequencyChange><Frequency dt:dt="r8">2922382</Frequency><Timestamp dt:dt="r8">1056018717570</Timestamp><Current dt:dt…	59.946	1	-542686957	2015-01-09	18:30:35	02:30:35	205	1	1	?	?	?	?	?	?	?	?	?	?	?	?	?	?	?	NULL	NULL	NULL	CD	0	NULL	NULL	NULL	Trainb	NULL	NULL	NULL	TrainInterleaved	NULL	NULL	NULL	7 k	7 k	1	1	1	469
Implicit Decision	28066	1	<?xml version="1.0"?>\n<Clock xmlns:dt="urn:schemas-microsoft-com:datatypes"><Description dt:dt="string">E-Prime Primary Realtime Clock</Description><StartTime><Timestamp dt:dt="int">0</Timestamp><DateUtc dt:dt="string">2015-01-10T02:30:35Z</DateUtc></StartTime><FrequencyChanges><FrequencyChange><Frequency dt:dt="r8">2922382</Frequency><Timestamp dt:dt="r8">1056018717570</Timestamp><Current dt:dt…	59.946	1	-542686957	2015-01-09	18:30:35	02:30:35	206	1	0	?	?	?	?	?	?	?	?	?	?	?	?	?	?	?	NULL	NULL	NULL	AB	1	NULL	NULL	NULL	Trainb	NULL	NULL	NULL	TrainInterleaved	NULL	NULL	NULL	c s	c s	1	0	0	650
Implicit Decision	28066	1	<?xml version="1.0"?>\n<Clock xmlns:dt="urn:schemas-microsoft-com:datatypes"><Description dt:dt="string">E-Prime Primary Realtime Clock</Description><StartTime><Timestamp dt:dt="int">0</Timestamp><DateUtc dt:dt="string">2015-01-10T02:30:35Z</DateUtc></StartTime><FrequencyChanges><FrequencyChange><Frequency dt:dt="r8">2922382</Frequency><Timestamp dt:dt="r8">1056018717570</Timestamp><Current dt:dt…	59.946	1	-542686957	2015-01-09	18:30:35	02:30:35	207	1	0	?	?	?	?	?	?	?	?	?	?	?	?	?	?	?	NULL	NULL	NULL	EF	1	NULL	NULL	NULL	Trainb	NULL	NULL	NULL	TrainInterleaved	NULL	NULL	NULL	0 r	0 r	0	0	1	601
Implicit Decision	28066	1	<?xml version="1.0"?>\n<Clock xmlns:dt="urn:schemas-microsoft-com:datatypes"><Description dt:dt="string">E-Prime Primary Realtime Clock</Description><StartTime><Timestamp dt:dt="int">0</Timestamp><DateUtc dt:dt="string">2015-01-10T02:30:35Z</DateUtc></StartTime><FrequencyChanges><FrequencyChange><Frequency dt:dt="r8">2922382</Frequency><Timestamp dt:dt="r8">1056018717570</Timestamp><Current dt:dt…	59.946	1	-542686957	2015-01-09	18:30:35	02:30:35	208	0	1	?	?	?	?	?	?	?	?	?	?	?	?	?	?	?	NULL	NULL	NULL	AB	0	NULL	NULL	NULL	Trainb	NULL	NULL	NULL	TrainInterleaved	NULL	NULL	NULL	s c	s c	0	1	0	552
Implicit Decision	28066	1	<?xml version="1.0"?>\n<Clock xmlns:dt="urn:schemas-microsoft-com:datatypes"><Description dt:dt="string">E-Prime Primary Realtime Clock</Description><StartTime><Timestamp dt:dt="int">0</Timestamp><DateUtc dt:dt="string">2015-01-10T02:30:35Z</DateUtc></StartTime><FrequencyChanges><FrequencyChange><Frequency dt:dt="r8">2922382</Frequency><Timestamp dt:dt="r8">1056018717570</Timestamp><Current dt:dt…	59.946	1	-542686957	2015-01-09	18:30:35	02:30:35	209	0	0	?	?	?	?	?	?	?	?	?	?	?	?	?	?	?	NULL	NULL	NULL	EF	1	NULL	NULL	NULL	Trainb	NULL	NULL	NULL	TrainInterleaved	NULL	NULL	NULL	r 0	r 0	0	0	1	620
Implicit Decision	28066	1	<?xml version="1.0"?>\n<Clock xmlns:dt="urn:schemas-microsoft-com:datatypes"><Description dt:dt="string">E-Prime Primary Realtime Clock</Description><StartTime><Timestamp dt:dt="int">0</Timestamp><DateUtc dt:dt="string">2015-01-10T02:30:35Z</DateUtc></StartTime><FrequencyChanges><FrequencyChange><Frequency dt:dt="r8">2922382</Frequency><Timestamp dt:dt="r8">1056018717570</Timestamp><Current dt:dt…	59.946	1	-542686957	2015-01-09	18:30:35	02:30:35	210	1	1	?	?	?	?	?	?	?	?	?	?	?	?	?	?	?	NULL	NULL	NULL	CD	0	NULL	NULL	NULL	Trainb	NULL	NULL	NULL	TrainInterleaved	NULL	NULL	NULL	k 7	k 7	0	1	0	635
Implicit Decision	28066	1	<?xml version="1.0"?>\n<Clock xmlns:dt="urn:schemas-microsoft-com:datatypes"><Description dt:dt="string">E-Prime Primary Realtime Clock</Description><StartTime><Timestamp dt:dt="int">0</Timestamp><DateUtc dt:dt="string">2015-01-10T02:30:35Z</DateUtc></StartTime><FrequencyChanges><FrequencyChange><Frequency dt:dt="r8">2922382</Frequency><Timestamp dt:dt="r8">1056018717570</Timestamp><Current dt:dt…	59.946	1	-542686957	2015-01-09	18:30:35	02:30:35	211	0	0	?	?	?	?	?	?	?	?	?	?	?	?	?	?	?	NULL	NULL	NULL	EF	1	NULL	NULL	NULL	Trainb	NULL	NULL	NULL	TrainInterleaved	NULL	NULL	NULL	0 r	0 r	1	0	0	537
Implicit Decision	28066	1	<?xml version="1.0"?>\n<Clock xmlns:dt="urn:schemas-microsoft-com:datatypes"><Description dt:dt="string">E-Prime Primary Realtime Clock</Description><StartTime><Timestamp dt:dt="int">0</Timestamp><DateUtc dt:dt="string">2015-01-10T02:30:35Z</DateUtc></StartTime><FrequencyChanges><FrequencyChange><Frequency dt:dt="r8">2922382</Frequency><Timestamp dt:dt="r8">1056018717570</Timestamp><Current dt:dt…	59.946	1	-542686957	2015-01-09	18:30:35	02:30:35	212	1	0	?	?	?	?	?	?	?	?	?	?	?	?	?	?	?	NULL	NULL	NULL	AB	1	NULL	NULL	NULL	Trainb	NULL	NULL	NULL	TrainInterleaved	NULL	NULL	NULL	c s	c s	1	0	0	395
Implicit Decision	28066	1	<?xml version="1.0"?>\n<Clock xmlns:dt="urn:schemas-microsoft-com:datatypes"><Description dt:dt="string">E-Prime Primary Realtime Clock</Description><StartTime><Timestamp dt:dt="int">0</Timestamp><DateUtc dt:dt="string">2015-01-10T02:30:35Z</DateUtc></StartTime><FrequencyChanges><FrequencyChange><Frequency dt:dt="r8">2922382</Frequency><Timestamp dt:dt="r8">1056018717570</Timestamp><Current dt:dt…	59.946	1	-542686957	2015-01-09	18:30:35	02:30:35	213	0	1	?	?	?	?	?	?	?	?	?	?	?	?	?	?	?	NULL	NULL	NULL	CD	0	NULL	NULL	NULL	Trainb	NULL	NULL	NULL	TrainInterleaved	NULL	NULL	NULL	7 k	7 k	0	1	0	501
Implicit Decision	28066	1	<?xml version="1.0"?>\n<Clock xmlns:dt="urn:schemas-microsoft-com:datatypes"><Description dt:dt="string">E-Prime Primary Realtime Clock</Description><StartTime><Timestamp dt:dt="int">0</Timestamp><DateUtc dt:dt="string">2015-01-10T02:30:35Z</DateUtc></StartTime><FrequencyChanges><FrequencyChange><Frequency dt:dt="r8">2922382</Frequency><Timestamp dt:dt="r8">1056018717570</Timestamp><Current dt:dt…	59.946	1	-542686957	2015-01-09	18:30:35	02:30:35	214	1	1	?	?	?	?	?	?	?	?	?	?	?	?	?	?	?	NULL	NULL	NULL	EF	0	NULL	NULL	NULL	Trainb	NULL	NULL	NULL	TrainInterleaved	NULL	NULL	NULL	r 0	r 0	0	1	0	633
Implicit Decision	28066	1	<?xml version="1.0"?>\n<Clock xmlns:dt="urn:schemas-microsoft-com:datatypes"><Description dt:dt="string">E-Prime Primary Realtime Clock</Description><StartTime><Timestamp dt:dt="int">0</Timestamp><DateUtc dt:dt="string">2015-01-10T02:30:35Z</DateUtc></StartTime><FrequencyChanges><FrequencyChange><Frequency dt:dt="r8">2922382</Frequency><Timestamp dt:dt="r8">1056018717570</Timestamp><Current dt:dt…	59.946	1	-542686957	2015-01-09	18:30:35	02:30:35	215	1	1	?	?	?	?	?	?	?	?	?	?	?	?	?	?	?	NULL	NULL	NULL	AB	0	NULL	NULL	NULL	Trainb	NULL	NULL	NULL	TrainInterleaved	NULL	NULL	NULL	s c	s c	1	1	1	535
Implicit Decision	28066	1	<?xml version="1.0"?>\n<Clock xmlns:dt="urn:schemas-microsoft-com:datatypes"><Description dt:dt="string">E-Prime Primary Realtime Clock</Description><StartTime><Timestamp dt:dt="int">0</Timestamp><DateUtc dt:dt="string">2015-01-10T02:30:35Z</DateUtc></StartTime><FrequencyChanges><FrequencyChange><Frequency dt:dt="r8">2922382</Frequency><Timestamp dt:dt="r8">1056018717570</Timestamp><Current dt:dt…	59.946	1	-542686957	2015-01-09	18:30:35	02:30:35	216	0	0	?	?	?	?	?	?	?	?	?	?	?	?	?	?	?	NULL	NULL	NULL	CD	1	NULL	NULL	NULL	Trainb	NULL	NULL	NULL	TrainInterleaved	NULL	NULL	NULL	k 7	k 7	0	0	1	570
Implicit Decision	28066	1	<?xml version="1.0"?>\n<Clock xmlns:dt="urn:schemas-microsoft-com:datatypes"><Description dt:dt="string">E-Prime Primary Realtime Clock</Description><StartTime><Timestamp dt:dt="int">0</Timestamp><DateUtc dt:dt="string">2015-01-10T02:30:35Z</DateUtc></StartTime><FrequencyChanges><FrequencyChange><Frequency dt:dt="r8">2922382</Frequency><Timestamp dt:dt="r8">1056018717570</Timestamp><Current dt:dt…	59.946	1	-542686957	2015-01-09	18:30:35	02:30:35	217	1	1	?	?	?	?	?	?	?	?	?	?	?	?	?	?	?	NULL	NULL	NULL	CD	0	NULL	NULL	NULL	Trainb	NULL	NULL	NULL	TrainInterleaved	NULL	NULL	NULL	7 k	7 k	1	1	1	1067
Implicit Decision	28066	1	<?xml version="1.0"?>\n<Clock xmlns:dt="urn:schemas-microsoft-com:datatypes"><Description dt:dt="string">E-Prime Primary Realtime Clock</Description><StartTime><Timestamp dt:dt="int">0</Timestamp><DateUtc dt:dt="string">2015-01-10T02:30:35Z</DateUtc></StartTime><FrequencyChanges><FrequencyChange><Frequency dt:dt="r8">2922382</Frequency><Timestamp dt:dt="r8">1056018717570</Timestamp><Current dt:dt…	59.946	1	-542686957	2015-01-09	18:30:35	02:30:35	218	1	0	?	?	?	?	?	?	?	?	?	?	?	?	?	?	?	NULL	NULL	NULL	AB	1	NULL	NULL	NULL	Trainb	NULL	NULL	NULL	TrainInterleaved	NULL	NULL	NULL	c s	c s	1	0	0	1992
Implicit Decision	28066	1	<?xml version="1.0"?>\n<Clock xmlns:dt="urn:schemas-microsoft-com:datatypes"><Description dt:dt="string">E-Prime Primary Realtime Clock</Description><StartTime><Timestamp dt:dt="int">0</Timestamp><DateUtc dt:dt="string">2015-01-10T02:30:35Z</DateUtc></StartTime><FrequencyChanges><FrequencyChange><Frequency dt:dt="r8">2922382</Frequency><Timestamp dt:dt="r8">1056018717570</Timestamp><Current dt:dt…	59.946	1	-542686957	2015-01-09	18:30:35	02:30:35	219	1	0	?	?	?	?	?	?	?	?	?	?	?	?	?	?	?	NULL	NULL	NULL	EF	1	NULL	NULL	NULL	Trainb	NULL	NULL	NULL	TrainInterleaved	NULL	NULL	NULL	0 r	0 r	0	0	1	943
Implicit Decision	28066	1	<?xml version="1.0"?>\n<Clock xmlns:dt="urn:schemas-microsoft-com:datatypes"><Description dt:dt="string">E-Prime Primary Realtime Clock</Description><StartTime><Timestamp dt:dt="int">0</Timestamp><DateUtc dt:dt="string">2015-01-10T02:30:35Z</DateUtc></StartTime><FrequencyChanges><FrequencyChange><Frequency dt:dt="r8">2922382</Frequency><Timestamp dt:dt="r8">1056018717570</Timestamp><Current dt:dt…	59.946	1	-542686957	2015-01-09	18:30:35	02:30:35	220	0	0	?	?	?	?	?	?	?	?	?	?	?	?	?	?	?	NULL	NULL	NULL	CD	1	NULL	NULL	NULL	Trainb	NULL	NULL	NULL	TrainInterleaved	NULL	NULL	NULL	k 7	k 7	0	0	1	1105
Implicit Decision	28066	1	<?xml version="1.0"?>\n<Clock xmlns:dt="urn:schemas-microsoft-com:datatypes"><Description dt:dt="string">E-Prime Primary Realtime Clock</Description><StartTime><Timestamp dt:dt="int">0</Timestamp><DateUtc dt:dt="string">2015-01-10T02:30:35Z</DateUtc></StartTime><FrequencyChanges><FrequencyChange><Frequency dt:dt="r8">2922382</Frequency><Timestamp dt:dt="r8">1056018717570</Timestamp><Current dt:dt…	59.946	1	-542686957	2015-01-09	18:30:35	02:30:35	221	1	1	?	?	?	?	?	?	?	?	?	?	?	?	?	?	?	NULL	NULL	NULL	AB	0	NULL	NULL	NULL	Trainb	NULL	NULL	NULL	TrainInterleaved	NULL	NULL	NULL	s c	s c	1	1	1	2044
Implicit Decision	28066	1	<?xml version="1.0"?>\n<Clock xmlns:dt="urn:schemas-microsoft-com:datatypes"><Description dt:dt="string">E-Prime Primary Realtime Clock</Description><StartTime><Timestamp dt:dt="int">0</Timestamp><DateUtc dt:dt="string">2015-01-10T02:30:35Z</DateUtc></StartTime><FrequencyChanges><FrequencyChange><Frequency dt:dt="r8">2922382</Frequency><Timestamp dt:dt="r8">1056018717570</Timestamp><Current dt:dt…	59.946	1	-542686957	2015-01-09	18:30:35	02:30:35	222	1	1	?	?	?	?	?	?	?	?	?	?	?	?	?	?	?	NULL	NULL	NULL	EF	0	NULL	NULL	NULL	Trainb	NULL	NULL	NULL	TrainInterleaved	NULL	NULL	NULL	r 0	r 0	0	1	0	1378
Implicit Decision	28066	1	<?xml version="1.0"?>\n<Clock xmlns:dt="urn:schemas-microsoft-com:datatypes"><Description dt:dt="string">E-Prime Primary Realtime Clock</Description><StartTime><Timestamp dt:dt="int">0</Timestamp><DateUtc dt:dt="string">2015-01-10T02:30:35Z</DateUtc></StartTime><FrequencyChanges><FrequencyChange><Frequency dt:dt="r8">2922382</Frequency><Timestamp dt:dt="r8">1056018717570</Timestamp><Current dt:dt…	59.946	1	-542686957	2015-01-09	18:30:35	02:30:35	223	1	0	?	?	?	?	?	?	?	?	?	?	?	?	?	?	?	NULL	NULL	NULL	AB	1	NULL	NULL	NULL	Trainb	NULL	NULL	NULL	TrainInterleaved	NULL	NULL	NULL	c s	c s	1	0	0	1683
Implicit Decision	28066	1	<?xml version="1.0"?>\n<Clock xmlns:dt="urn:schemas-microsoft-com:datatypes"><Description dt:dt="string">E-Prime Primary Realtime Clock</Description><StartTime><Timestamp dt:dt="int">0</Timestamp><DateUtc dt:dt="string">2015-01-10T02:30:35Z</DateUtc></StartTime><FrequencyChanges><FrequencyChange><Frequency dt:dt="r8">2922382</Frequency><Timestamp dt:dt="r8">1056018717570</Timestamp><Current dt:dt…	59.946	1	-542686957	2015-01-09	18:30:35	02:30:35	224	1	1	?	?	?	?	?	?	?	?	?	?	?	?	?	?	?	NULL	NULL	NULL	EF	0	NULL	NULL	NULL	Trainb	NULL	NULL	NULL	TrainInterleaved	NULL	NULL	NULL	0 r	0 r	1	1	1	2152
Implicit Decision	28066	1	<?xml version="1.0"?>\n<Clock xmlns:dt="urn:schemas-microsoft-com:datatypes"><Description dt:dt="string">E-Prime Primary Realtime Clock</Description><StartTime><Timestamp dt:dt="int">0</Timestamp><DateUtc dt:dt="string">2015-01-10T02:30:35Z</DateUtc></StartTime><FrequencyChanges><FrequencyChange><Frequency dt:dt="r8">2922382</Frequency><Timestamp dt:dt="r8">1056018717570</Timestamp><Current dt:dt…	59.946	1	-542686957	2015-01-09	18:30:35	02:30:35	225	1	1	?	?	?	?	?	?	?	?	?	?	?	?	?	?	?	NULL	NULL	NULL	CD	0	NULL	NULL	NULL	Trainb	NULL	NULL	NULL	TrainInterleaved	NULL	NULL	NULL	7 k	7 k	1	1	1	1432
Implicit Decision	28066	1	<?xml version="1.0"?>\n<Clock xmlns:dt="urn:schemas-microsoft-com:datatypes"><Description dt:dt="string">E-Prime Primary Realtime Clock</Description><StartTime><Timestamp dt:dt="int">0</Timestamp><DateUtc dt:dt="string">2015-01-10T02:30:35Z</DateUtc></StartTime><FrequencyChanges><FrequencyChange><Frequency dt:dt="r8">2922382</Frequency><Timestamp dt:dt="r8">1056018717570</Timestamp><Current dt:dt…	59.946	1	-542686957	2015-01-09	18:30:35	02:30:35	226	1	1	?	?	?	?	?	?	?	?	?	?	?	?	?	?	?	NULL	NULL	NULL	EF	0	NULL	NULL	NULL	Trainb	NULL	NULL	NULL	TrainInterleaved	NULL	NULL	NULL	r 0	r 0	0	1	0	1606
Implicit Decision	28066	1	<?xml version="1.0"?>\n<Clock xmlns:dt="urn:schemas-microsoft-com:datatypes"><Description dt:dt="string">E-Prime Primary Realtime Clock</Description><StartTime><Timestamp dt:dt="int">0</Timestamp><DateUtc dt:dt="string">2015-01-10T02:30:35Z</DateUtc></StartTime><FrequencyChanges><FrequencyChange><Frequency dt:dt="r8">2922382</Frequency><Timestamp dt:dt="r8">1056018717570</Timestamp><Current dt:dt…	59.946	1	-542686957	2015-01-09	18:30:35	02:30:35	227	0	0	?	?	?	?	?	?	?	?	?	?	?	?	?	?	?	NULL	NULL	NULL	CD	1	NULL	NULL	NULL	Trainb	NULL	NULL	NULL	TrainInterleaved	NULL	NULL	NULL	k 7	k 7	0	0	1	1054
Implicit Decision	28066	1	<?xml version="1.0"?>\n<Clock xmlns:dt="urn:schemas-microsoft-com:datatypes"><Description dt:dt="string">E-Prime Primary Realtime Clock</Description><StartTime><Timestamp dt:dt="int">0</Timestamp><DateUtc dt:dt="string">2015-01-10T02:30:35Z</DateUtc></StartTime><FrequencyChanges><FrequencyChange><Frequency dt:dt="r8">2922382</Frequency><Timestamp dt:dt="r8">1056018717570</Timestamp><Current dt:dt…	59.946	1	-542686957	2015-01-09	18:30:35	02:30:35	228	1	1	?	?	?	?	?	?	?	?	?	?	?	?	?	?	?	NULL	NULL	NULL	AB	0	NULL	NULL	NULL	Trainb	NULL	NULL	NULL	TrainInterleaved	NULL	NULL	NULL	s c	s c	1	1	1	1707
Implicit Decision	28066	1	<?xml version="1.0"?>\n<Clock xmlns:dt="urn:schemas-microsoft-com:datatypes"><Description dt:dt="string">E-Prime Primary Realtime Clock</Description><StartTime><Timestamp dt:dt="int">0</Timestamp><DateUtc dt:dt="string">2015-01-10T02:30:35Z</DateUtc></StartTime><FrequencyChanges><FrequencyChange><Frequency dt:dt="r8">2922382</Frequency><Timestamp dt:dt="r8">1056018717570</Timestamp><Current dt:dt…	59.946	1	-542686957	2015-01-09	18:30:35	02:30:35	229	1	0	?	?	?	?	?	?	?	?	?	?	?	?	?	?	?	NULL	NULL	NULL	CD	1	NULL	NULL	NULL	Trainb	NULL	NULL	NULL	TrainInterleaved	NULL	NULL	NULL	7 k	7 k	0	0	1	1422
Implicit Decision	28066	1	<?xml version="1.0"?>\n<Clock xmlns:dt="urn:schemas-microsoft-com:datatypes"><Description dt:dt="string">E-Prime Primary Realtime Clock</Description><StartTime><Timestamp dt:dt="int">0</Timestamp><DateUtc dt:dt="string">2015-01-10T02:30:35Z</DateUtc></StartTime><FrequencyChanges><FrequencyChange><Frequency dt:dt="r8">2922382</Frequency><Timestamp dt:dt="r8">1056018717570</Timestamp><Current dt:dt…	59.946	1	-542686957	2015-01-09	18:30:35	02:30:35	230	1	0	?	?	?	?	?	?	?	?	?	?	?	?	?	?	?	NULL	NULL	NULL	AB	1	NULL	NULL	NULL	Trainb	NULL	NULL	NULL	TrainInterleaved	NULL	NULL	NULL	c s	c s	1	0	0	491
Implicit Decision	28066	1	<?xml version="1.0"?>\n<Clock xmlns:dt="urn:schemas-microsoft-com:datatypes"><Description dt:dt="string">E-Prime Primary Realtime Clock</Description><StartTime><Timestamp dt:dt="int">0</Timestamp><DateUtc dt:dt="string">2015-01-10T02:30:35Z</DateUtc></StartTime><FrequencyChanges><FrequencyChange><Frequency dt:dt="r8">2922382</Frequency><Timestamp dt:dt="r8">1056018717570</Timestamp><Current dt:dt…	59.946	1	-542686957	2015-01-09	18:30:35	02:30:35	231	0	1	?	?	?	?	?	?	?	?	?	?	?	?	?	?	?	NULL	NULL	NULL	EF	0	NULL	NULL	NULL	Trainb	NULL	NULL	NULL	TrainInterleaved	NULL	NULL	NULL	0 r	0 r	0	1	0	433
Implicit Decision	28066	1	<?xml version="1.0"?>\n<Clock xmlns:dt="urn:schemas-microsoft-com:datatypes"><Description dt:dt="string">E-Prime Primary Realtime Clock</Description><StartTime><Timestamp dt:dt="int">0</Timestamp><DateUtc dt:dt="string">2015-01-10T02:30:35Z</DateUtc></StartTime><FrequencyChanges><FrequencyChange><Frequency dt:dt="r8">2922382</Frequency><Timestamp dt:dt="r8">1056018717570</Timestamp><Current dt:dt…	59.946	1	-542686957	2015-01-09	18:30:35	02:30:35	232	0	0	?	?	?	?	?	?	?	?	?	?	?	?	?	?	?	NULL	NULL	NULL	EF	1	NULL	NULL	NULL	Trainb	NULL	NULL	NULL	TrainInterleaved	NULL	NULL	NULL	r 0	r 0	0	0	1	344
Implicit Decision	28066	1	<?xml version="1.0"?>\n<Clock xmlns:dt="urn:schemas-microsoft-com:datatypes"><Description dt:dt="string">E-Prime Primary Realtime Clock</Description><StartTime><Timestamp dt:dt="int">0</Timestamp><DateUtc dt:dt="string">2015-01-10T02:30:35Z</DateUtc></StartTime><FrequencyChanges><FrequencyChange><Frequency dt:dt="r8">2922382</Frequency><Timestamp dt:dt="r8">1056018717570</Timestamp><Current dt:dt…	59.946	1	-542686957	2015-01-09	18:30:35	02:30:35	233	0	1	?	?	?	?	?	?	?	?	?	?	?	?	?	?	?	NULL	NULL	NULL	AB	0	NULL	NULL	NULL	Trainb	NULL	NULL	NULL	TrainInterleaved	NULL	NULL	NULL	s c	s c	0	1	0	339
Implicit Decision	28066	1	<?xml version="1.0"?>\n<Clock xmlns:dt="urn:schemas-microsoft-com:datatypes"><Description dt:dt="string">E-Prime Primary Realtime Clock</Description><StartTime><Timestamp dt:dt="int">0</Timestamp><DateUtc dt:dt="string">2015-01-10T02:30:35Z</DateUtc></StartTime><FrequencyChanges><FrequencyChange><Frequency dt:dt="r8">2922382</Frequency><Timestamp dt:dt="r8">1056018717570</Timestamp><Current dt:dt…	59.946	1	-542686957	2015-01-09	18:30:35	02:30:35	234	0	1	?	?	?	?	?	?	?	?	?	?	?	?	?	?	?	NULL	NULL	NULL	CD	0	NULL	NULL	NULL	Trainb	NULL	NULL	NULL	TrainInterleaved	NULL	NULL	NULL	k 7	k 7	1	1	1	573
Implicit Decision	28066	1	<?xml version="1.0"?>\n<Clock xmlns:dt="urn:schemas-microsoft-com:datatypes"><Description dt:dt="string">E-Prime Primary Realtime Clock</Description><StartTime><Timestamp dt:dt="int">0</Timestamp><DateUtc dt:dt="string">2015-01-10T02:30:35Z</DateUtc></StartTime><FrequencyChanges><FrequencyChange><Frequency dt:dt="r8">2922382</Frequency><Timestamp dt:dt="r8">1056018717570</Timestamp><Current dt:dt…	59.946	1	-542686957	2015-01-09	18:30:35	02:30:35	235	0	1	?	?	?	?	?	?	?	?	?	?	?	?	?	?	?	NULL	NULL	NULL	CD	0	NULL	NULL	NULL	Trainb	NULL	NULL	NULL	TrainInterleaved	NULL	NULL	NULL	7 k	7 k	0	1	0	1198
Implicit Decision	28066	1	<?xml version="1.0"?>\n<Clock xmlns:dt="urn:schemas-microsoft-com:datatypes"><Description dt:dt="string">E-Prime Primary Realtime Clock</Description><StartTime><Timestamp dt:dt="int">0</Timestamp><DateUtc dt:dt="string">2015-01-10T02:30:35Z</DateUtc></StartTime><FrequencyChanges><FrequencyChange><Frequency dt:dt="r8">2922382</Frequency><Timestamp dt:dt="r8">1056018717570</Timestamp><Current dt:dt…	59.946	1	-542686957	2015-01-09	18:30:35	02:30:35	236	0	0	?	?	?	?	?	?	?	?	?	?	?	?	?	?	?	NULL	NULL	NULL	AB	1	NULL	NULL	NULL	Trainb	NULL	NULL	NULL	TrainInterleaved	NULL	NULL	NULL	c s	c s	0	0	1	646
Implicit Decision	28066	1	<?xml version="1.0"?>\n<Clock xmlns:dt="urn:schemas-microsoft-com:datatypes"><Description dt:dt="string">E-Prime Primary Realtime Clock</Description><StartTime><Timestamp dt:dt="int">0</Timestamp><DateUtc dt:dt="string">2015-01-10T02:30:35Z</DateUtc></StartTime><FrequencyChanges><FrequencyChange><Frequency dt:dt="r8">2922382</Frequency><Timestamp dt:dt="r8">1056018717570</Timestamp><Current dt:dt…	59.946	1	-542686957	2015-01-09	18:30:35	02:30:35	237	0	1	?	?	?	?	?	?	?	?	?	?	?	?	?	?	?	NULL	NULL	NULL	EF	0	NULL	NULL	NULL	Trainb	NULL	NULL	NULL	TrainInterleaved	NULL	NULL	NULL	0 r	0 r	0	1	0	549
Implicit Decision	28066	1	<?xml version="1.0"?>\n<Clock xmlns:dt="urn:schemas-microsoft-com:datatypes"><Description dt:dt="string">E-Prime Primary Realtime Clock</Description><StartTime><Timestamp dt:dt="int">0</Timestamp><DateUtc dt:dt="string">2015-01-10T02:30:35Z</DateUtc></StartTime><FrequencyChanges><FrequencyChange><Frequency dt:dt="r8">2922382</Frequency><Timestamp dt:dt="r8">1056018717570</Timestamp><Current dt:dt…	59.946	1	-542686957	2015-01-09	18:30:35	02:30:35	238	0	0	?	?	?	?	?	?	?	?	?	?	?	?	?	?	?	NULL	NULL	NULL	CD	1	NULL	NULL	NULL	Trainb	NULL	NULL	NULL	TrainInterleaved	NULL	NULL	NULL	k 7	k 7	0	0	1	471
Implicit Decision	28066	1	<?xml version="1.0"?>\n<Clock xmlns:dt="urn:schemas-microsoft-com:datatypes"><Description dt:dt="string">E-Prime Primary Realtime Clock</Description><StartTime><Timestamp dt:dt="int">0</Timestamp><DateUtc dt:dt="string">2015-01-10T02:30:35Z</DateUtc></StartTime><FrequencyChanges><FrequencyChange><Frequency dt:dt="r8">2922382</Frequency><Timestamp dt:dt="r8">1056018717570</Timestamp><Current dt:dt…	59.946	1	-542686957	2015-01-09	18:30:35	02:30:35	239	1	1	?	?	?	?	?	?	?	?	?	?	?	?	?	?	?	NULL	NULL	NULL	AB	0	NULL	NULL	NULL	Trainb	NULL	NULL	NULL	TrainInterleaved	NULL	NULL	NULL	s c	s c	1	1	1	412
Implicit Decision	28066	1	<?xml version="1.0"?>\n<Clock xmlns:dt="urn:schemas-microsoft-com:datatypes"><Description dt:dt="string">E-Prime Primary Realtime Clock</Description><StartTime><Timestamp dt:dt="int">0</Timestamp><DateUtc dt:dt="string">2015-01-10T02:30:35Z</DateUtc></StartTime><FrequencyChanges><FrequencyChange><Frequency dt:dt="r8">2922382</Frequency><Timestamp dt:dt="r8">1056018717570</Timestamp><Current dt:dt…	59.946	1	-542686957	2015-01-09	18:30:35	02:30:35	240	0	1	?	?	?	?	?	?	?	?	?	?	?	?	?	?	?	NULL	NULL	NULL	EF	0	NULL	NULL	NULL	Trainb	NULL	NULL	NULL	TrainInterleaved	NULL	NULL	NULL	r 0	r 0	1	1	1	548
Implicit Decision	28066	1	<?xml version="1.0"?>\n<Clock xmlns:dt="urn:schemas-microsoft-com:datatypes"><Description dt:dt="string">E-Prime Primary Realtime Clock</Description><StartTime><Timestamp dt:dt="int">0</Timestamp><DateUtc dt:dt="string">2015-01-10T02:30:35Z</DateUtc></StartTime><FrequencyChanges><FrequencyChange><Frequency dt:dt="r8">2922382</Frequency><Timestamp dt:dt="r8">1056018717570</Timestamp><Current dt:dt…	59.946	1	-542686957	2015-01-09	18:30:35	02:30:35	241	0	1	?	?	?	?	?	?	?	?	?	?	?	?	?	?	?	NULL	NULL	NULL	AB	0	NULL	NULL	NULL	Trainb	NULL	NULL	NULL	TrainInterleaved	NULL	NULL	NULL	c s	c s	1	1	1	711
Implicit Decision	28066	1	<?xml version="1.0"?>\n<Clock xmlns:dt="urn:schemas-microsoft-com:datatypes"><Description dt:dt="string">E-Prime Primary Realtime Clock</Description><StartTime><Timestamp dt:dt="int">0</Timestamp><DateUtc dt:dt="string">2015-01-10T02:30:35Z</DateUtc></StartTime><FrequencyChanges><FrequencyChange><Frequency dt:dt="r8">2922382</Frequency><Timestamp dt:dt="r8">1056018717570</Timestamp><Current dt:dt…	59.946	1	-542686957	2015-01-09	18:30:35	02:30:35	242	0	0	?	?	?	?	?	?	?	?	?	?	?	?	?	?	?	NULL	NULL	NULL	CD	1	NULL	NULL	NULL	Trainb	NULL	NULL	NULL	TrainInterleaved	NULL	NULL	NULL	7 k	7 k	1	0	0	402
Implicit Decision	28066	1	<?xml version="1.0"?>\n<Clock xmlns:dt="urn:schemas-microsoft-com:datatypes"><Description dt:dt="string">E-Prime Primary Realtime Clock</Description><StartTime><Timestamp dt:dt="int">0</Timestamp><DateUtc dt:dt="string">2015-01-10T02:30:35Z</DateUtc></StartTime><FrequencyChanges><FrequencyChange><Frequency dt:dt="r8">2922382</Frequency><Timestamp dt:dt="r8">1056018717570</Timestamp><Current dt:dt…	59.946	1	-542686957	2015-01-09	18:30:35	02:30:35	243	0	1	?	?	?	?	?	?	?	?	?	?	?	?	?	?	?	NULL	NULL	NULL	EF	0	NULL	NULL	NULL	Trainb	NULL	NULL	NULL	TrainInterleaved	NULL	NULL	NULL	0 r	0 r	0	1	0	330
Implicit Decision	28066	1	<?xml version="1.0"?>\n<Clock xmlns:dt="urn:schemas-microsoft-com:datatypes"><Description dt:dt="string">E-Prime Primary Realtime Clock</Description><StartTime><Timestamp dt:dt="int">0</Timestamp><DateUtc dt:dt="string">2015-01-10T02:30:35Z</DateUtc></StartTime><FrequencyChanges><FrequencyChange><Frequency dt:dt="r8">2922382</Frequency><Timestamp dt:dt="r8">1056018717570</Timestamp><Current dt:dt…	59.946	1	-542686957	2015-01-09	18:30:35	02:30:35	244	0	0	?	?	?	?	?	?	?	?	?	?	?	?	?	?	?	NULL	NULL	NULL	AB	1	NULL	NULL	NULL	Trainb	NULL	NULL	NULL	TrainInterleaved	NULL	NULL	NULL	s c	s c	1	0	0	517
Implicit Decision	28066	1	<?xml version="1.0"?>\n<Clock xmlns:dt="urn:schemas-microsoft-com:datatypes"><Description dt:dt="string">E-Prime Primary Realtime Clock</Description><StartTime><Timestamp dt:dt="int">0</Timestamp><DateUtc dt:dt="string">2015-01-10T02:30:35Z</DateUtc></StartTime><FrequencyChanges><FrequencyChange><Frequency dt:dt="r8">2922382</Frequency><Timestamp dt:dt="r8">1056018717570</Timestamp><Current dt:dt…	59.946	1	-542686957	2015-01-09	18:30:35	02:30:35	245	0	0	?	?	?	?	?	?	?	?	?	?	?	?	?	?	?	NULL	NULL	NULL	CD	1	NULL	NULL	NULL	Trainb	NULL	NULL	NULL	TrainInterleaved	NULL	NULL	NULL	k 7	k 7	0	0	1	426
Implicit Decision	28066	1	<?xml version="1.0"?>\n<Clock xmlns:dt="urn:schemas-microsoft-com:datatypes"><Description dt:dt="string">E-Prime Primary Realtime Clock</Description><StartTime><Timestamp dt:dt="int">0</Timestamp><DateUtc dt:dt="string">2015-01-10T02:30:35Z</DateUtc></StartTime><FrequencyChanges><FrequencyChange><Frequency dt:dt="r8">2922382</Frequency><Timestamp dt:dt="r8">1056018717570</Timestamp><Current dt:dt…	59.946	1	-542686957	2015-01-09	18:30:35	02:30:35	246	1	1	?	?	?	?	?	?	?	?	?	?	?	?	?	?	?	NULL	NULL	NULL	EF	0	NULL	NULL	NULL	Trainb	NULL	NULL	NULL	TrainInterleaved	NULL	NULL	NULL	r 0	r 0	0	1	0	273
Implicit Decision	28066	1	<?xml version="1.0"?>\n<Clock xmlns:dt="urn:schemas-microsoft-com:datatypes"><Description dt:dt="string">E-Prime Primary Realtime Clock</Description><StartTime><Timestamp dt:dt="int">0</Timestamp><DateUtc dt:dt="string">2015-01-10T02:30:35Z</DateUtc></StartTime><FrequencyChanges><FrequencyChange><Frequency dt:dt="r8">2922382</Frequency><Timestamp dt:dt="r8">1056018717570</Timestamp><Current dt:dt…	59.946	1	-542686957	2015-01-09	18:30:35	02:30:35	247	0	0	?	?	?	?	?	?	?	?	?	?	?	?	?	?	?	NULL	NULL	NULL	AB	1	NULL	NULL	NULL	Trainb	NULL	NULL	NULL	TrainInterleaved	NULL	NULL	NULL	c s	c s	0	0	1	335
Implicit Decision	28066	1	<?xml version="1.0"?>\n<Clock xmlns:dt="urn:schemas-microsoft-com:datatypes"><Description dt:dt="string">E-Prime Primary Realtime Clock</Description><StartTime><Timestamp dt:dt="int">0</Timestamp><DateUtc dt:dt="string">2015-01-10T02:30:35Z</DateUtc></StartTime><FrequencyChanges><FrequencyChange><Frequency dt:dt="r8">2922382</Frequency><Timestamp dt:dt="r8">1056018717570</Timestamp><Current dt:dt…	59.946	1	-542686957	2015-01-09	18:30:35	02:30:35	248	0	0	?	?	?	?	?	?	?	?	?	?	?	?	?	?	?	NULL	NULL	NULL	EF	1	NULL	NULL	NULL	Trainb	NULL	NULL	NULL	TrainInterleaved	NULL	NULL	NULL	0 r	0 r	1	0	0	233
Implicit Decision	28066	1	<?xml version="1.0"?>\n<Clock xmlns:dt="urn:schemas-microsoft-com:datatypes"><Description dt:dt="string">E-Prime Primary Realtime Clock</Description><StartTime><Timestamp dt:dt="int">0</Timestamp><DateUtc dt:dt="string">2015-01-10T02:30:35Z</DateUtc></StartTime><FrequencyChanges><FrequencyChange><Frequency dt:dt="r8">2922382</Frequency><Timestamp dt:dt="r8">1056018717570</Timestamp><Current dt:dt…	59.946	1	-542686957	2015-01-09	18:30:35	02:30:35	249	0	0	?	?	?	?	?	?	?	?	?	?	?	?	?	?	?	NULL	NULL	NULL	CD	1	NULL	NULL	NULL	Trainb	NULL	NULL	NULL	TrainInterleaved	NULL	NULL	NULL	7 k	7 k	1	0	0	296
Implicit Decision	28066	1	<?xml version="1.0"?>\n<Clock xmlns:dt="urn:schemas-microsoft-com:datatypes"><Description dt:dt="string">E-Prime Primary Realtime Clock</Description><StartTime><Timestamp dt:dt="int">0</Timestamp><DateUtc dt:dt="string">2015-01-10T02:30:35Z</DateUtc></StartTime><FrequencyChanges><FrequencyChange><Frequency dt:dt="r8">2922382</Frequency><Timestamp dt:dt="r8">1056018717570</Timestamp><Current dt:dt…	59.946	1	-542686957	2015-01-09	18:30:35	02:30:35	250	1	0	?	?	?	?	?	?	?	?	?	?	?	?	?	?	?	NULL	NULL	NULL	CD	1	NULL	NULL	NULL	Trainb	NULL	NULL	NULL	TrainInterleaved	NULL	NULL	NULL	k 7	k 7	1	0	0	405
Implicit Decision	28066	1	<?xml version="1.0"?>\n<Clock xmlns:dt="urn:schemas-microsoft-com:datatypes"><Description dt:dt="string">E-Prime Primary Realtime Clock</Description><StartTime><Timestamp dt:dt="int">0</Timestamp><DateUtc dt:dt="string">2015-01-10T02:30:35Z</DateUtc></StartTime><FrequencyChanges><FrequencyChange><Frequency dt:dt="r8">2922382</Frequency><Timestamp dt:dt="r8">1056018717570</Timestamp><Current dt:dt…	59.946	1	-542686957	2015-01-09	18:30:35	02:30:35	251	1	1	?	?	?	?	?	?	?	?	?	?	?	?	?	?	?	NULL	NULL	NULL	AB	0	NULL	NULL	NULL	Trainb	NULL	NULL	NULL	TrainInterleaved	NULL	NULL	NULL	s c	s c	1	1	1	476
Implicit Decision	28066	1	<?xml version="1.0"?>\n<Clock xmlns:dt="urn:schemas-microsoft-com:datatypes"><Description dt:dt="string">E-Prime Primary Realtime Clock</Description><StartTime><Timestamp dt:dt="int">0</Timestamp><DateUtc dt:dt="string">2015-01-10T02:30:35Z</DateUtc></StartTime><FrequencyChanges><FrequencyChange><Frequency dt:dt="r8">2922382</Frequency><Timestamp dt:dt="r8">1056018717570</Timestamp><Current dt:dt…	59.946	1	-542686957	2015-01-09	18:30:35	02:30:35	252	1	1	?	?	?	?	?	?	?	?	?	?	?	?	?	?	?	NULL	NULL	NULL	EF	0	NULL	NULL	NULL	Trainb	NULL	NULL	NULL	TrainInterleaved	NULL	NULL	NULL	r 0	r 0	0	1	0	483
Implicit Decision	28066	1	<?xml version="1.0"?>\n<Clock xmlns:dt="urn:schemas-microsoft-com:datatypes"><Description dt:dt="string">E-Prime Primary Realtime Clock</Description><StartTime><Timestamp dt:dt="int">0</Timestamp><DateUtc dt:dt="string">2015-01-10T02:30:35Z</DateUtc></StartTime><FrequencyChanges><FrequencyChange><Frequency dt:dt="r8">2922382</Frequency><Timestamp dt:dt="r8">1056018717570</Timestamp><Current dt:dt…	59.946	1	-542686957	2015-01-09	18:30:35	02:30:35	253	NULL	NULL	NULL	NULL	NULL	NULL	NULL	NULL	NULL	NULL	NULL	NULL	NULL	NULL	NULL	NULL	NULL	NULL	NULL	NULL	1	NULL	NULL	NULL	NULL	Rest4	1	4	4	RestbeforeTest	NULL	NULL	NULL	NULL	NULL	NULL	NULL	NULL	NULL
Implicit Decision	28066	1	<?xml version="1.0"?>\n<Clock xmlns:dt="urn:schemas-microsoft-com:datatypes"><Description dt:dt="string">E-Prime Primary Realtime Clock</Description><StartTime><Timestamp dt:dt="int">0</Timestamp><DateUtc dt:dt="string">2015-01-10T02:30:35Z</DateUtc></StartTime><FrequencyChanges><FrequencyChange><Frequency dt:dt="r8">2922382</Frequency><Timestamp dt:dt="r8">1056018717570</Timestamp><Current dt:dt…	59.946	1	-542686957	2015-01-09	18:30:35	02:30:35	254	0	1	?	?	?	?	?	?	?	?	?	?	?	?	?	?	?	NULL	NULL	NULL	AB	0	NULL	NULL	NULL	Trainb	NULL	NULL	NULL	TrainInterleaved	NULL	NULL	NULL	c s	c s	1	1	1	2981
Implicit Decision	28066	1	<?xml version="1.0"?>\n<Clock xmlns:dt="urn:schemas-microsoft-com:datatypes"><Description dt:dt="string">E-Prime Primary Realtime Clock</Description><StartTime><Timestamp dt:dt="int">0</Timestamp><DateUtc dt:dt="string">2015-01-10T02:30:35Z</DateUtc></StartTime><FrequencyChanges><FrequencyChange><Frequency dt:dt="r8">2922382</Frequency><Timestamp dt:dt="r8">1056018717570</Timestamp><Current dt:dt…	59.946	1	-542686957	2015-01-09	18:30:35	02:30:35	255	0	1	?	?	?	?	?	?	?	?	?	?	?	?	?	?	?	NULL	NULL	NULL	CD	0	NULL	NULL	NULL	Trainb	NULL	NULL	NULL	TrainInterleaved	NULL	NULL	NULL	7 k	7 k	0	1		0
Implicit Decision	28066	1	<?xml version="1.0"?>\n<Clock xmlns:dt="urn:schemas-microsoft-com:datatypes"><Description dt:dt="string">E-Prime Primary Realtime Clock</Description><StartTime><Timestamp dt:dt="int">0</Timestamp><DateUtc dt:dt="string">2015-01-10T02:30:35Z</DateUtc></StartTime><FrequencyChanges><FrequencyChange><Frequency dt:dt="r8">2922382</Frequency><Timestamp dt:dt="r8">1056018717570</Timestamp><Current dt:dt…	59.946	1	-542686957	2015-01-09	18:30:35	02:30:35	256	0	0	?	?	?	?	?	?	?	?	?	?	?	?	?	?	?	NULL	NULL	NULL	EF	1	NULL	NULL	NULL	Trainb	NULL	NULL	NULL	TrainInterleaved	NULL	NULL	NULL	0 r	0 r	1	0	0	841
Implicit Decision	28066	1	<?xml version="1.0"?>\n<Clock xmlns:dt="urn:schemas-microsoft-com:datatypes"><Description dt:dt="string">E-Prime Primary Realtime Clock</Description><StartTime><Timestamp dt:dt="int">0</Timestamp><DateUtc dt:dt="string">2015-01-10T02:30:35Z</DateUtc></StartTime><FrequencyChanges><FrequencyChange><Frequency dt:dt="r8">2922382</Frequency><Timestamp dt:dt="r8">1056018717570</Timestamp><Current dt:dt…	59.946	1	-542686957	2015-01-09	18:30:35	02:30:35	257	0	1	?	?	?	?	?	?	?	?	?	?	?	?	?	?	?	NULL	NULL	NULL	AB	0	NULL	NULL	NULL	Trainb	NULL	NULL	NULL	TrainInterleaved	NULL	NULL	NULL	s c	s c	0	1	0	1359
Implicit Decision	28066	1	<?xml version="1.0"?>\n<Clock xmlns:dt="urn:schemas-microsoft-com:datatypes"><Description dt:dt="string">E-Prime Primary Realtime Clock</Description><StartTime><Timestamp dt:dt="int">0</Timestamp><DateUtc dt:dt="string">2015-01-10T02:30:35Z</DateUtc></StartTime><FrequencyChanges><FrequencyChange><Frequency dt:dt="r8">2922382</Frequency><Timestamp dt:dt="r8">1056018717570</Timestamp><Current dt:dt…	59.946	1	-542686957	2015-01-09	18:30:35	02:30:35	258	1	0	?	?	?	?	?	?	?	?	?	?	?	?	?	?	?	NULL	NULL	NULL	EF	1	NULL	NULL	NULL	Trainb	NULL	NULL	NULL	TrainInterleaved	NULL	NULL	NULL	r 0	r 0	1	0	0	1072
Implicit Decision	28066	1	<?xml version="1.0"?>\n<Clock xmlns:dt="urn:schemas-microsoft-com:datatypes"><Description dt:dt="string">E-Prime Primary Realtime Clock</Description><StartTime><Timestamp dt:dt="int">0</Timestamp><DateUtc dt:dt="string">2015-01-10T02:30:35Z</DateUtc></StartTime><FrequencyChanges><FrequencyChange><Frequency dt:dt="r8">2922382</Frequency><Timestamp dt:dt="r8">1056018717570</Timestamp><Current dt:dt…	59.946	1	-542686957	2015-01-09	18:30:35	02:30:35	259	0	0	?	?	?	?	?	?	?	?	?	?	?	?	?	?	?	NULL	NULL	NULL	CD	1	NULL	NULL	NULL	Trainb	NULL	NULL	NULL	TrainInterleaved	NULL	NULL	NULL	k 7	k 7	0	0	1	845
Implicit Decision	28066	1	<?xml version="1.0"?>\n<Clock xmlns:dt="urn:schemas-microsoft-com:datatypes"><Description dt:dt="string">E-Prime Primary Realtime Clock</Description><StartTime><Timestamp dt:dt="int">0</Timestamp><DateUtc dt:dt="string">2015-01-10T02:30:35Z</DateUtc></StartTime><FrequencyChanges><FrequencyChange><Frequency dt:dt="r8">2922382</Frequency><Timestamp dt:dt="r8">1056018717570</Timestamp><Current dt:dt…	59.946	1	-542686957	2015-01-09	18:30:35	02:30:35	260	1	1	?	?	?	?	?	?	?	?	?	?	?	?	?	?	?	NULL	NULL	NULL	CD	0	NULL	NULL	NULL	Trainb	NULL	NULL	NULL	TrainInterleaved	NULL	NULL	NULL	7 k	7 k	1	1	1	755
Implicit Decision	28066	1	<?xml version="1.0"?>\n<Clock xmlns:dt="urn:schemas-microsoft-com:datatypes"><Description dt:dt="string">E-Prime Primary Realtime Clock</Description><StartTime><Timestamp dt:dt="int">0</Timestamp><DateUtc dt:dt="string">2015-01-10T02:30:35Z</DateUtc></StartTime><FrequencyChanges><FrequencyChange><Frequency dt:dt="r8">2922382</Frequency><Timestamp dt:dt="r8">1056018717570</Timestamp><Current dt:dt…	59.946	1	-542686957	2015-01-09	18:30:35	02:30:35	261	1	0	?	?	?	?	?	?	?	?	?	?	?	?	?	?	?	NULL	NULL	NULL	AB	1	NULL	NULL	NULL	Trainb	NULL	NULL	NULL	TrainInterleaved	NULL	NULL	NULL	c s	c s	1	0	0	541
Implicit Decision	28066	1	<?xml version="1.0"?>\n<Clock xmlns:dt="urn:schemas-microsoft-com:datatypes"><Description dt:dt="string">E-Prime Primary Realtime Clock</Description><StartTime><Timestamp dt:dt="int">0</Timestamp><DateUtc dt:dt="string">2015-01-10T02:30:35Z</DateUtc></StartTime><FrequencyChanges><FrequencyChange><Frequency dt:dt="r8">2922382</Frequency><Timestamp dt:dt="r8">1056018717570</Timestamp><Current dt:dt…	59.946	1	-542686957	2015-01-09	18:30:35	02:30:35	262	1	0	?	?	?	?	?	?	?	?	?	?	?	?	?	?	?	NULL	NULL	NULL	EF	1	NULL	NULL	NULL	Trainb	NULL	NULL	NULL	TrainInterleaved	NULL	NULL	NULL	0 r	0 r	0	0	1	752
Implicit Decision	28066	1	<?xml version="1.0"?>\n<Clock xmlns:dt="urn:schemas-microsoft-com:datatypes"><Description dt:dt="string">E-Prime Primary Realtime Clock</Description><StartTime><Timestamp dt:dt="int">0</Timestamp><DateUtc dt:dt="string">2015-01-10T02:30:35Z</DateUtc></StartTime><FrequencyChanges><FrequencyChange><Frequency dt:dt="r8">2922382</Frequency><Timestamp dt:dt="r8">1056018717570</Timestamp><Current dt:dt…	59.946	1	-542686957	2015-01-09	18:30:35	02:30:35	263	1	0	?	?	?	?	?	?	?	?	?	?	?	?	?	?	?	NULL	NULL	NULL	EF	1	NULL	NULL	NULL	Trainb	NULL	NULL	NULL	TrainInterleaved	NULL	NULL	NULL	r 0	r 0	1	0	0	1337
Implicit Decision	28066	1	<?xml version="1.0"?>\n<Clock xmlns:dt="urn:schemas-microsoft-com:datatypes"><Description dt:dt="string">E-Prime Primary Realtime Clock</Description><StartTime><Timestamp dt:dt="int">0</Timestamp><DateUtc dt:dt="string">2015-01-10T02:30:35Z</DateUtc></StartTime><FrequencyChanges><FrequencyChange><Frequency dt:dt="r8">2922382</Frequency><Timestamp dt:dt="r8">1056018717570</Timestamp><Current dt:dt…	59.946	1	-542686957	2015-01-09	18:30:35	02:30:35	264	1	1	?	?	?	?	?	?	?	?	?	?	?	?	?	?	?	NULL	NULL	NULL	AB	0	NULL	NULL	NULL	Trainb	NULL	NULL	NULL	TrainInterleaved	NULL	NULL	NULL	s c	s c	1	1	1	1259
Implicit Decision	28066	1	<?xml version="1.0"?>\n<Clock xmlns:dt="urn:schemas-microsoft-com:datatypes"><Description dt:dt="string">E-Prime Primary Realtime Clock</Description><StartTime><Timestamp dt:dt="int">0</Timestamp><DateUtc dt:dt="string">2015-01-10T02:30:35Z</DateUtc></StartTime><FrequencyChanges><FrequencyChange><Frequency dt:dt="r8">2922382</Frequency><Timestamp dt:dt="r8">1056018717570</Timestamp><Current dt:dt…	59.946	1	-542686957	2015-01-09	18:30:35	02:30:35	265	0	0	?	?	?	?	?	?	?	?	?	?	?	?	?	?	?	NULL	NULL	NULL	CD	1	NULL	NULL	NULL	Trainb	NULL	NULL	NULL	TrainInterleaved	NULL	NULL	NULL	k 7	k 7	0	0	1	1440
Implicit Decision	28066	1	<?xml version="1.0"?>\n<Clock xmlns:dt="urn:schemas-microsoft-com:datatypes"><Description dt:dt="string">E-Prime Primary Realtime Clock</Description><StartTime><Timestamp dt:dt="int">0</Timestamp><DateUtc dt:dt="string">2015-01-10T02:30:35Z</DateUtc></StartTime><FrequencyChanges><FrequencyChange><Frequency dt:dt="r8">2922382</Frequency><Timestamp dt:dt="r8">1056018717570</Timestamp><Current dt:dt…	59.946	1	-542686957	2015-01-09	18:30:35	02:30:35	266	0	1	?	?	?	?	?	?	?	?	?	?	?	?	?	?	?	NULL	NULL	NULL	EF	0	NULL	NULL	NULL	Trainb	NULL	NULL	NULL	TrainInterleaved	NULL	NULL	NULL	0 r	0 r	0	1	0	974
Implicit Decision	28066	1	<?xml version="1.0"?>\n<Clock xmlns:dt="urn:schemas-microsoft-com:datatypes"><Description dt:dt="string">E-Prime Primary Realtime Clock</Description><StartTime><Timestamp dt:dt="int">0</Timestamp><DateUtc dt:dt="string">2015-01-10T02:30:35Z</DateUtc></StartTime><FrequencyChanges><FrequencyChange><Frequency dt:dt="r8">2922382</Frequency><Timestamp dt:dt="r8">1056018717570</Timestamp><Current dt:dt…	59.946	1	-542686957	2015-01-09	18:30:35	02:30:35	267	1	0	?	?	?	?	?	?	?	?	?	?	?	?	?	?	?	NULL	NULL	NULL	AB	1	NULL	NULL	NULL	Trainb	NULL	NULL	NULL	TrainInterleaved	NULL	NULL	NULL	c s	c s	1	0	0	703
Implicit Decision	28066	1	<?xml version="1.0"?>\n<Clock xmlns:dt="urn:schemas-microsoft-com:datatypes"><Description dt:dt="string">E-Prime Primary Realtime Clock</Description><StartTime><Timestamp dt:dt="int">0</Timestamp><DateUtc dt:dt="string">2015-01-10T02:30:35Z</DateUtc></StartTime><FrequencyChanges><FrequencyChange><Frequency dt:dt="r8">2922382</Frequency><Timestamp dt:dt="r8">1056018717570</Timestamp><Current dt:dt…	59.946	1	-542686957	2015-01-09	18:30:35	02:30:35	268	1	1	?	?	?	?	?	?	?	?	?	?	?	?	?	?	?	NULL	NULL	NULL	CD	0	NULL	NULL	NULL	Trainb	NULL	NULL	NULL	TrainInterleaved	NULL	NULL	NULL	7 k	7 k	1	1	1	1723
Implicit Decision	28066	1	<?xml version="1.0"?>\n<Clock xmlns:dt="urn:schemas-microsoft-com:datatypes"><Description dt:dt="string">E-Prime Primary Realtime Clock</Description><StartTime><Timestamp dt:dt="int">0</Timestamp><DateUtc dt:dt="string">2015-01-10T02:30:35Z</DateUtc></StartTime><FrequencyChanges><FrequencyChange><Frequency dt:dt="r8">2922382</Frequency><Timestamp dt:dt="r8">1056018717570</Timestamp><Current dt:dt…	59.946	1	-542686957	2015-01-09	18:30:35	02:30:35	269	0	0	?	?	?	?	?	?	?	?	?	?	?	?	?	?	?	NULL	NULL	NULL	EF	1	NULL	NULL	NULL	Trainb	NULL	NULL	NULL	TrainInterleaved	NULL	NULL	NULL	r 0	r 0	0	0	1	1757
Implicit Decision	28066	1	<?xml version="1.0"?>\n<Clock xmlns:dt="urn:schemas-microsoft-com:datatypes"><Description dt:dt="string">E-Prime Primary Realtime Clock</Description><StartTime><Timestamp dt:dt="int">0</Timestamp><DateUtc dt:dt="string">2015-01-10T02:30:35Z</DateUtc></StartTime><FrequencyChanges><FrequencyChange><Frequency dt:dt="r8">2922382</Frequency><Timestamp dt:dt="r8">1056018717570</Timestamp><Current dt:dt…	59.946	1	-542686957	2015-01-09	18:30:35	02:30:35	270	1	0	?	?	?	?	?	?	?	?	?	?	?	?	?	?	?	NULL	NULL	NULL	AB	1	NULL	NULL	NULL	Trainb	NULL	NULL	NULL	TrainInterleaved	NULL	NULL	NULL	s c	s c	0	0	1	1485
Implicit Decision	28066	1	<?xml version="1.0"?>\n<Clock xmlns:dt="urn:schemas-microsoft-com:datatypes"><Description dt:dt="string">E-Prime Primary Realtime Clock</Description><StartTime><Timestamp dt:dt="int">0</Timestamp><DateUtc dt:dt="string">2015-01-10T02:30:35Z</DateUtc></StartTime><FrequencyChanges><FrequencyChange><Frequency dt:dt="r8">2922382</Frequency><Timestamp dt:dt="r8">1056018717570</Timestamp><Current dt:dt…	59.946	1	-542686957	2015-01-09	18:30:35	02:30:35	271	1	0	?	?	?	?	?	?	?	?	?	?	?	?	?	?	?	NULL	NULL	NULL	CD	1	NULL	NULL	NULL	Trainb	NULL	NULL	NULL	TrainInterleaved	NULL	NULL	NULL	k 7	k 7	1	0	0	538
Implicit Decision	28066	1	<?xml version="1.0"?>\n<Clock xmlns:dt="urn:schemas-microsoft-com:datatypes"><Description dt:dt="string">E-Prime Primary Realtime Clock</Description><StartTime><Timestamp dt:dt="int">0</Timestamp><DateUtc dt:dt="string">2015-01-10T02:30:35Z</DateUtc></StartTime><FrequencyChanges><FrequencyChange><Frequency dt:dt="r8">2922382</Frequency><Timestamp dt:dt="r8">1056018717570</Timestamp><Current dt:dt…	59.946	1	-542686957	2015-01-09	18:30:35	02:30:35	272	0	0	?	?	?	?	?	?	?	?	?	?	?	?	?	?	?	NULL	NULL	NULL	AB	1	NULL	NULL	NULL	Trainb	NULL	NULL	NULL	TrainInterleaved	NULL	NULL	NULL	c s	c s	0	0	1	1084
Implicit Decision	28066	1	<?xml version="1.0"?>\n<Clock xmlns:dt="urn:schemas-microsoft-com:datatypes"><Description dt:dt="string">E-Prime Primary Realtime Clock</Description><StartTime><Timestamp dt:dt="int">0</Timestamp><DateUtc dt:dt="string">2015-01-10T02:30:35Z</DateUtc></StartTime><FrequencyChanges><FrequencyChange><Frequency dt:dt="r8">2922382</Frequency><Timestamp dt:dt="r8">1056018717570</Timestamp><Current dt:dt…	59.946	1	-542686957	2015-01-09	18:30:35	02:30:35	273	0	1	?	?	?	?	?	?	?	?	?	?	?	?	?	?	?	NULL	NULL	NULL	EF	0	NULL	NULL	NULL	Trainb	NULL	NULL	NULL	TrainInterleaved	NULL	NULL	NULL	0 r	0 r	0	1	0	489
Implicit Decision	28066	1	<?xml version="1.0"?>\n<Clock xmlns:dt="urn:schemas-microsoft-com:datatypes"><Description dt:dt="string">E-Prime Primary Realtime Clock</Description><StartTime><Timestamp dt:dt="int">0</Timestamp><DateUtc dt:dt="string">2015-01-10T02:30:35Z</DateUtc></StartTime><FrequencyChanges><FrequencyChange><Frequency dt:dt="r8">2922382</Frequency><Timestamp dt:dt="r8">1056018717570</Timestamp><Current dt:dt…	59.946	1	-542686957	2015-01-09	18:30:35	02:30:35	274	1	1	?	?	?	?	?	?	?	?	?	?	?	?	?	?	?	NULL	NULL	NULL	CD	0	NULL	NULL	NULL	Trainb	NULL	NULL	NULL	TrainInterleaved	NULL	NULL	NULL	7 k	7 k	1	1	1	1950
Implicit Decision	28066	1	<?xml version="1.0"?>\n<Clock xmlns:dt="urn:schemas-microsoft-com:datatypes"><Description dt:dt="string">E-Prime Primary Realtime Clock</Description><StartTime><Timestamp dt:dt="int">0</Timestamp><DateUtc dt:dt="string">2015-01-10T02:30:35Z</DateUtc></StartTime><FrequencyChanges><FrequencyChange><Frequency dt:dt="r8">2922382</Frequency><Timestamp dt:dt="r8">1056018717570</Timestamp><Current dt:dt…	59.946	1	-542686957	2015-01-09	18:30:35	02:30:35	275	1	1	?	?	?	?	?	?	?	?	?	?	?	?	?	?	?	NULL	NULL	NULL	AB	0	NULL	NULL	NULL	Trainb	NULL	NULL	NULL	TrainInterleaved	NULL	NULL	NULL	s c	s c	1	1	1	1462
Implicit Decision	28066	1	<?xml version="1.0"?>\n<Clock xmlns:dt="urn:schemas-microsoft-com:datatypes"><Description dt:dt="string">E-Prime Primary Realtime Clock</Description><StartTime><Timestamp dt:dt="int">0</Timestamp><DateUtc dt:dt="string">2015-01-10T02:30:35Z</DateUtc></StartTime><FrequencyChanges><FrequencyChange><Frequency dt:dt="r8">2922382</Frequency><Timestamp dt:dt="r8">1056018717570</Timestamp><Current dt:dt…	59.946	1	-542686957	2015-01-09	18:30:35	02:30:35	276	0	0	?	?	?	?	?	?	?	?	?	?	?	?	?	?	?	NULL	NULL	NULL	EF	1	NULL	NULL	NULL	Trainb	NULL	NULL	NULL	TrainInterleaved	NULL	NULL	NULL	r 0	r 0	0	0	1	756
Implicit Decision	28066	1	<?xml version="1.0"?>\n<Clock xmlns:dt="urn:schemas-microsoft-com:datatypes"><Description dt:dt="string">E-Prime Primary Realtime Clock</Description><StartTime><Timestamp dt:dt="int">0</Timestamp><DateUtc dt:dt="string">2015-01-10T02:30:35Z</DateUtc></StartTime><FrequencyChanges><FrequencyChange><Frequency dt:dt="r8">2922382</Frequency><Timestamp dt:dt="r8">1056018717570</Timestamp><Current dt:dt…	59.946	1	-542686957	2015-01-09	18:30:35	02:30:35	277	0	1	?	?	?	?	?	?	?	?	?	?	?	?	?	?	?	NULL	NULL	NULL	CD	0	NULL	NULL	NULL	Trainb	NULL	NULL	NULL	TrainInterleaved	NULL	NULL	NULL	k 7	k 7	1	1	1	1598
Implicit Decision	28066	1	<?xml version="1.0"?>\n<Clock xmlns:dt="urn:schemas-microsoft-com:datatypes"><Description dt:dt="string">E-Prime Primary Realtime Clock</Description><StartTime><Timestamp dt:dt="int">0</Timestamp><DateUtc dt:dt="string">2015-01-10T02:30:35Z</DateUtc></StartTime><FrequencyChanges><FrequencyChange><Frequency dt:dt="r8">2922382</Frequency><Timestamp dt:dt="r8">1056018717570</Timestamp><Current dt:dt…	59.946	1	-542686957	2015-01-09	18:30:35	02:30:35	278	0	1	?	?	?	?	?	?	?	?	?	?	?	?	?	?	?	NULL	NULL	NULL	EF	0	NULL	NULL	NULL	Trainb	NULL	NULL	NULL	TrainInterleaved	NULL	NULL	NULL	0 r	0 r	0	1	0	1637
Implicit Decision	28066	1	<?xml version="1.0"?>\n<Clock xmlns:dt="urn:schemas-microsoft-com:datatypes"><Description dt:dt="string">E-Prime Primary Realtime Clock</Description><StartTime><Timestamp dt:dt="int">0</Timestamp><DateUtc dt:dt="string">2015-01-10T02:30:35Z</DateUtc></StartTime><FrequencyChanges><FrequencyChange><Frequency dt:dt="r8">2922382</Frequency><Timestamp dt:dt="r8">1056018717570</Timestamp><Current dt:dt…	59.946	1	-542686957	2015-01-09	18:30:35	02:30:35	279	0	0	?	?	?	?	?	?	?	?	?	?	?	?	?	?	?	NULL	NULL	NULL	CD	1	NULL	NULL	NULL	Trainb	NULL	NULL	NULL	TrainInterleaved	NULL	NULL	NULL	7 k	7 k	1	0	0	1884
Implicit Decision	28066	1	<?xml version="1.0"?>\n<Clock xmlns:dt="urn:schemas-microsoft-com:datatypes"><Description dt:dt="string">E-Prime Primary Realtime Clock</Description><StartTime><Timestamp dt:dt="int">0</Timestamp><DateUtc dt:dt="string">2015-01-10T02:30:35Z</DateUtc></StartTime><FrequencyChanges><FrequencyChange><Frequency dt:dt="r8">2922382</Frequency><Timestamp dt:dt="r8">1056018717570</Timestamp><Current dt:dt…	59.946	1	-542686957	2015-01-09	18:30:35	02:30:35	280	0	0	?	?	?	?	?	?	?	?	?	?	?	?	?	?	?	NULL	NULL	NULL	AB	1	NULL	NULL	NULL	Trainb	NULL	NULL	NULL	TrainInterleaved	NULL	NULL	NULL	c s	c s	0	0	1	903
Implicit Decision	28066	1	<?xml version="1.0"?>\n<Clock xmlns:dt="urn:schemas-microsoft-com:datatypes"><Description dt:dt="string">E-Prime Primary Realtime Clock</Description><StartTime><Timestamp dt:dt="int">0</Timestamp><DateUtc dt:dt="string">2015-01-10T02:30:35Z</DateUtc></StartTime><FrequencyChanges><FrequencyChange><Frequency dt:dt="r8">2922382</Frequency><Timestamp dt:dt="r8">1056018717570</Timestamp><Current dt:dt…	59.946	1	-542686957	2015-01-09	18:30:35	02:30:35	281	1	1	?	?	?	?	?	?	?	?	?	?	?	?	?	?	?	NULL	NULL	NULL	AB	0	NULL	NULL	NULL	Trainb	NULL	NULL	NULL	TrainInterleaved	NULL	NULL	NULL	s c	s c	1	1	1	1322
Implicit Decision	28066	1	<?xml version="1.0"?>\n<Clock xmlns:dt="urn:schemas-microsoft-com:datatypes"><Description dt:dt="string">E-Prime Primary Realtime Clock</Description><StartTime><Timestamp dt:dt="int">0</Timestamp><DateUtc dt:dt="string">2015-01-10T02:30:35Z</DateUtc></StartTime><FrequencyChanges><FrequencyChange><Frequency dt:dt="r8">2922382</Frequency><Timestamp dt:dt="r8">1056018717570</Timestamp><Current dt:dt…	59.946	1	-542686957	2015-01-09	18:30:35	02:30:35	282	0	1	?	?	?	?	?	?	?	?	?	?	?	?	?	?	?	NULL	NULL	NULL	CD	0	NULL	NULL	NULL	Trainb	NULL	NULL	NULL	TrainInterleaved	NULL	NULL	NULL	k 7	k 7	1	1	1	1438
Implicit Decision	28066	1	<?xml version="1.0"?>\n<Clock xmlns:dt="urn:schemas-microsoft-com:datatypes"><Description dt:dt="string">E-Prime Primary Realtime Clock</Description><StartTime><Timestamp dt:dt="int">0</Timestamp><DateUtc dt:dt="string">2015-01-10T02:30:35Z</DateUtc></StartTime><FrequencyChanges><FrequencyChange><Frequency dt:dt="r8">2922382</Frequency><Timestamp dt:dt="r8">1056018717570</Timestamp><Current dt:dt…	59.946	1	-542686957	2015-01-09	18:30:35	02:30:35	283	1	0	?	?	?	?	?	?	?	?	?	?	?	?	?	?	?	NULL	NULL	NULL	EF	1	NULL	NULL	NULL	Trainb	NULL	NULL	NULL	TrainInterleaved	NULL	NULL	NULL	r 0	r 0	1	0	0	1068
Implicit Decision	28066	1	<?xml version="1.0"?>\n<Clock xmlns:dt="urn:schemas-microsoft-com:datatypes"><Description dt:dt="string">E-Prime Primary Realtime Clock</Description><StartTime><Timestamp dt:dt="int">0</Timestamp><DateUtc dt:dt="string">2015-01-10T02:30:35Z</DateUtc></StartTime><FrequencyChanges><FrequencyChange><Frequency dt:dt="r8">2922382</Frequency><Timestamp dt:dt="r8">1056018717570</Timestamp><Current dt:dt…	59.946	1	-542686957	2015-01-09	18:30:35	02:30:35	284	1	1	?	?	?	?	?	?	?	?	?	?	?	?	?	?	?	NULL	NULL	NULL	EF	0	NULL	NULL	NULL	Trainb	NULL	NULL	NULL	TrainInterleaved	NULL	NULL	NULL	0 r	0 r	1	1	1	1593
Implicit Decision	28066	1	<?xml version="1.0"?>\n<Clock xmlns:dt="urn:schemas-microsoft-com:datatypes"><Description dt:dt="string">E-Prime Primary Realtime Clock</Description><StartTime><Timestamp dt:dt="int">0</Timestamp><DateUtc dt:dt="string">2015-01-10T02:30:35Z</DateUtc></StartTime><FrequencyChanges><FrequencyChange><Frequency dt:dt="r8">2922382</Frequency><Timestamp dt:dt="r8">1056018717570</Timestamp><Current dt:dt…	59.946	1	-542686957	2015-01-09	18:30:35	02:30:35	285	0	1	?	?	?	?	?	?	?	?	?	?	?	?	?	?	?	NULL	NULL	NULL	CD	0	NULL	NULL	NULL	Trainb	NULL	NULL	NULL	TrainInterleaved	NULL	NULL	NULL	7 k	7 k	0	1	0	2192
Implicit Decision	28066	1	<?xml version="1.0"?>\n<Clock xmlns:dt="urn:schemas-microsoft-com:datatypes"><Description dt:dt="string">E-Prime Primary Realtime Clock</Description><StartTime><Timestamp dt:dt="int">0</Timestamp><DateUtc dt:dt="string">2015-01-10T02:30:35Z</DateUtc></StartTime><FrequencyChanges><FrequencyChange><Frequency dt:dt="r8">2922382</Frequency><Timestamp dt:dt="r8">1056018717570</Timestamp><Current dt:dt…	59.946	1	-542686957	2015-01-09	18:30:35	02:30:35	286	1	0	?	?	?	?	?	?	?	?	?	?	?	?	?	?	?	NULL	NULL	NULL	AB	1	NULL	NULL	NULL	Trainb	NULL	NULL	NULL	TrainInterleaved	NULL	NULL	NULL	c s	c s	1	0	0	863
Implicit Decision	28066	1	<?xml version="1.0"?>\n<Clock xmlns:dt="urn:schemas-microsoft-com:datatypes"><Description dt:dt="string">E-Prime Primary Realtime Clock</Description><StartTime><Timestamp dt:dt="int">0</Timestamp><DateUtc dt:dt="string">2015-01-10T02:30:35Z</DateUtc></StartTime><FrequencyChanges><FrequencyChange><Frequency dt:dt="r8">2922382</Frequency><Timestamp dt:dt="r8">1056018717570</Timestamp><Current dt:dt…	59.946	1	-542686957	2015-01-09	18:30:35	02:30:35	287	1	1	?	?	?	?	?	?	?	?	?	?	?	?	?	?	?	NULL	NULL	NULL	AB	0	NULL	NULL	NULL	Trainb	NULL	NULL	NULL	TrainInterleaved	NULL	NULL	NULL	s c	s c	1	1	1	1460
Implicit Decision	28066	1	<?xml version="1.0"?>\n<Clock xmlns:dt="urn:schemas-microsoft-com:datatypes"><Description dt:dt="string">E-Prime Primary Realtime Clock</Description><StartTime><Timestamp dt:dt="int">0</Timestamp><DateUtc dt:dt="string">2015-01-10T02:30:35Z</DateUtc></StartTime><FrequencyChanges><FrequencyChange><Frequency dt:dt="r8">2922382</Frequency><Timestamp dt:dt="r8">1056018717570</Timestamp><Current dt:dt…	59.946	1	-542686957	2015-01-09	18:30:35	02:30:35	288	0	1	?	?	?	?	?	?	?	?	?	?	?	?	?	?	?	NULL	NULL	NULL	EF	0	NULL	NULL	NULL	Trainb	NULL	NULL	NULL	TrainInterleaved	NULL	NULL	NULL	r 0	r 0	1	1	1	1811
Implicit Decision	28066	1	<?xml version="1.0"?>\n<Clock xmlns:dt="urn:schemas-microsoft-com:datatypes"><Description dt:dt="string">E-Prime Primary Realtime Clock</Description><StartTime><Timestamp dt:dt="int">0</Timestamp><DateUtc dt:dt="string">2015-01-10T02:30:35Z</DateUtc></StartTime><FrequencyChanges><FrequencyChange><Frequency dt:dt="r8">2922382</Frequency><Timestamp dt:dt="r8">1056018717570</Timestamp><Current dt:dt…	59.946	1	-542686957	2015-01-09	18:30:35	02:30:35	289	0	1	?	?	?	?	?	?	?	?	?	?	?	?	?	?	?	NULL	NULL	NULL	CD	0	NULL	NULL	NULL	Trainb	NULL	NULL	NULL	TrainInterleaved	NULL	NULL	NULL	k 7	k 7	1	1	1	1217
Implicit Decision	28066	1	<?xml version="1.0"?>\n<Clock xmlns:dt="urn:schemas-microsoft-com:datatypes"><Description dt:dt="string">E-Prime Primary Realtime Clock</Description><StartTime><Timestamp dt:dt="int">0</Timestamp><DateUtc dt:dt="string">2015-01-10T02:30:35Z</DateUtc></StartTime><FrequencyChanges><FrequencyChange><Frequency dt:dt="r8">2922382</Frequency><Timestamp dt:dt="r8">1056018717570</Timestamp><Current dt:dt…	59.946	1	-542686957	2015-01-09	18:30:35	02:30:35	290	0	1	?	?	?	?	?	?	?	?	?	?	?	?	?	?	?	NULL	NULL	NULL	CD	0	NULL	NULL	NULL	Trainb	NULL	NULL	NULL	TrainInterleaved	NULL	NULL	NULL	7 k	7 k	0	1	0	2008
Implicit Decision	28066	1	<?xml version="1.0"?>\n<Clock xmlns:dt="urn:schemas-microsoft-com:datatypes"><Description dt:dt="string">E-Prime Primary Realtime Clock</Description><StartTime><Timestamp dt:dt="int">0</Timestamp><DateUtc dt:dt="string">2015-01-10T02:30:35Z</DateUtc></StartTime><FrequencyChanges><FrequencyChange><Frequency dt:dt="r8">2922382</Frequency><Timestamp dt:dt="r8">1056018717570</Timestamp><Current dt:dt…	59.946	1	-542686957	2015-01-09	18:30:35	02:30:35	291	1	1	?	?	?	?	?	?	?	?	?	?	?	?	?	?	?	NULL	NULL	NULL	EF	0	NULL	NULL	NULL	Trainb	NULL	NULL	NULL	TrainInterleaved	NULL	NULL	NULL	0 r	0 r	1	1	1	478
Implicit Decision	28066	1	<?xml version="1.0"?>\n<Clock xmlns:dt="urn:schemas-microsoft-com:datatypes"><Description dt:dt="string">E-Prime Primary Realtime Clock</Description><StartTime><Timestamp dt:dt="int">0</Timestamp><DateUtc dt:dt="string">2015-01-10T02:30:35Z</DateUtc></StartTime><FrequencyChanges><FrequencyChange><Frequency dt:dt="r8">2922382</Frequency><Timestamp dt:dt="r8">1056018717570</Timestamp><Current dt:dt…	59.946	1	-542686957	2015-01-09	18:30:35	02:30:35	292	1	0	?	?	?	?	?	?	?	?	?	?	?	?	?	?	?	NULL	NULL	NULL	AB	1	NULL	NULL	NULL	Trainb	NULL	NULL	NULL	TrainInterleaved	NULL	NULL	NULL	c s	c s	1	0	0	3795
Implicit Decision	28066	1	<?xml version="1.0"?>\n<Clock xmlns:dt="urn:schemas-microsoft-com:datatypes"><Description dt:dt="string">E-Prime Primary Realtime Clock</Description><StartTime><Timestamp dt:dt="int">0</Timestamp><DateUtc dt:dt="string">2015-01-10T02:30:35Z</DateUtc></StartTime><FrequencyChanges><FrequencyChange><Frequency dt:dt="r8">2922382</Frequency><Timestamp dt:dt="r8">1056018717570</Timestamp><Current dt:dt…	59.946	1	-542686957	2015-01-09	18:30:35	02:30:35	293	1	1	?	?	?	?	?	?	?	?	?	?	?	?	?	?	?	NULL	NULL	NULL	AB	0	NULL	NULL	NULL	Trainb	NULL	NULL	NULL	TrainInterleaved	NULL	NULL	NULL	s c	s c	1	1	1	1760
Implicit Decision	28066	1	<?xml version="1.0"?>\n<Clock xmlns:dt="urn:schemas-microsoft-com:datatypes"><Description dt:dt="string">E-Prime Primary Realtime Clock</Description><StartTime><Timestamp dt:dt="int">0</Timestamp><DateUtc dt:dt="string">2015-01-10T02:30:35Z</DateUtc></StartTime><FrequencyChanges><FrequencyChange><Frequency dt:dt="r8">2922382</Frequency><Timestamp dt:dt="r8">1056018717570</Timestamp><Current dt:dt…	59.946	1	-542686957	2015-01-09	18:30:35	02:30:35	294	0	0	?	?	?	?	?	?	?	?	?	?	?	?	?	?	?	NULL	NULL	NULL	CD	1	NULL	NULL	NULL	Trainb	NULL	NULL	NULL	TrainInterleaved	NULL	NULL	NULL	k 7	k 7	0	0	1	1682
Implicit Decision	28066	1	<?xml version="1.0"?>\n<Clock xmlns:dt="urn:schemas-microsoft-com:datatypes"><Description dt:dt="string">E-Prime Primary Realtime Clock</Description><StartTime><Timestamp dt:dt="int">0</Timestamp><DateUtc dt:dt="string">2015-01-10T02:30:35Z</DateUtc></StartTime><FrequencyChanges><FrequencyChange><Frequency dt:dt="r8">2922382</Frequency><Timestamp dt:dt="r8">1056018717570</Timestamp><Current dt:dt…	59.946	1	-542686957	2015-01-09	18:30:35	02:30:35	295	1	0	?	?	?	?	?	?	?	?	?	?	?	?	?	?	?	NULL	NULL	NULL	EF	1	NULL	NULL	NULL	Trainb	NULL	NULL	NULL	TrainInterleaved	NULL	NULL	NULL	r 0	r 0	1	0	0	1382
Implicit Decision	28066	1	<?xml version="1.0"?>\n<Clock xmlns:dt="urn:schemas-microsoft-com:datatypes"><Description dt:dt="string">E-Prime Primary Realtime Clock</Description><StartTime><Timestamp dt:dt="int">0</Timestamp><DateUtc dt:dt="string">2015-01-10T02:30:35Z</DateUtc></StartTime><FrequencyChanges><FrequencyChange><Frequency dt:dt="r8">2922382</Frequency><Timestamp dt:dt="r8">1056018717570</Timestamp><Current dt:dt…	59.946	1	-542686957	2015-01-09	18:30:35	02:30:35	296	0	1	?	?	?	?	?	?	?	?	?	?	?	?	?	?	?	NULL	NULL	NULL	EF	0	NULL	NULL	NULL	Trainb	NULL	NULL	NULL	TrainInterleaved	NULL	NULL	NULL	0 r	0 r	0	1	0	758
Implicit Decision	28066	1	<?xml version="1.0"?>\n<Clock xmlns:dt="urn:schemas-microsoft-com:datatypes"><Description dt:dt="string">E-Prime Primary Realtime Clock</Description><StartTime><Timestamp dt:dt="int">0</Timestamp><DateUtc dt:dt="string">2015-01-10T02:30:35Z</DateUtc></StartTime><FrequencyChanges><FrequencyChange><Frequency dt:dt="r8">2922382</Frequency><Timestamp dt:dt="r8">1056018717570</Timestamp><Current dt:dt…	59.946	1	-542686957	2015-01-09	18:30:35	02:30:35	297	0	1	?	?	?	?	?	?	?	?	?	?	?	?	?	?	?	NULL	NULL	NULL	AB	0	NULL	NULL	NULL	Trainb	NULL	NULL	NULL	TrainInterleaved	NULL	NULL	NULL	c s	c s	1	1	1	2241
Implicit Decision	28066	1	<?xml version="1.0"?>\n<Clock xmlns:dt="urn:schemas-microsoft-com:datatypes"><Description dt:dt="string">E-Prime Primary Realtime Clock</Description><StartTime><Timestamp dt:dt="int">0</Timestamp><DateUtc dt:dt="string">2015-01-10T02:30:35Z</DateUtc></StartTime><FrequencyChanges><FrequencyChange><Frequency dt:dt="r8">2922382</Frequency><Timestamp dt:dt="r8">1056018717570</Timestamp><Current dt:dt…	59.946	1	-542686957	2015-01-09	18:30:35	02:30:35	298	1	1	?	?	?	?	?	?	?	?	?	?	?	?	?	?	?	NULL	NULL	NULL	CD	0	NULL	NULL	NULL	Trainb	NULL	NULL	NULL	TrainInterleaved	NULL	NULL	NULL	7 k	7 k	1	1	1	734
Implicit Decision	28066	1	<?xml version="1.0"?>\n<Clock xmlns:dt="urn:schemas-microsoft-com:datatypes"><Description dt:dt="string">E-Prime Primary Realtime Clock</Description><StartTime><Timestamp dt:dt="int">0</Timestamp><DateUtc dt:dt="string">2015-01-10T02:30:35Z</DateUtc></StartTime><FrequencyChanges><FrequencyChange><Frequency dt:dt="r8">2922382</Frequency><Timestamp dt:dt="r8">1056018717570</Timestamp><Current dt:dt…	59.946	1	-542686957	2015-01-09	18:30:35	02:30:35	299	1	1	?	?	?	?	?	?	?	?	?	?	?	?	?	?	?	NULL	NULL	NULL	CD	0	NULL	NULL	NULL	Trainb	NULL	NULL	NULL	TrainInterleaved	NULL	NULL	NULL	k 7	k 7	0	1	0	2360
Implicit Decision	28066	1	<?xml version="1.0"?>\n<Clock xmlns:dt="urn:schemas-microsoft-com:datatypes"><Description dt:dt="string">E-Prime Primary Realtime Clock</Description><StartTime><Timestamp dt:dt="int">0</Timestamp><DateUtc dt:dt="string">2015-01-10T02:30:35Z</DateUtc></StartTime><FrequencyChanges><FrequencyChange><Frequency dt:dt="r8">2922382</Frequency><Timestamp dt:dt="r8">1056018717570</Timestamp><Current dt:dt…	59.946	1	-542686957	2015-01-09	18:30:35	02:30:35	300	1	1	?	?	?	?	?	?	?	?	?	?	?	?	?	?	?	NULL	NULL	NULL	AB	0	NULL	NULL	NULL	Trainb	NULL	NULL	NULL	TrainInterleaved	NULL	NULL	NULL	s c	s c	1	1	1	704
Implicit Decision	28066	1	<?xml version="1.0"?>\n<Clock xmlns:dt="urn:schemas-microsoft-com:datatypes"><Description dt:dt="string">E-Prime Primary Realtime Clock</Description><StartTime><Timestamp dt:dt="int">0</Timestamp><DateUtc dt:dt="string">2015-01-10T02:30:35Z</DateUtc></StartTime><FrequencyChanges><FrequencyChange><Frequency dt:dt="r8">2922382</Frequency><Timestamp dt:dt="r8">1056018717570</Timestamp><Current dt:dt…	59.946	1	-542686957	2015-01-09	18:30:35	02:30:35	301	0	0	?	?	?	?	?	?	?	?	?	?	?	?	?	?	?	NULL	NULL	NULL	EF	1	NULL	NULL	NULL	Trainb	NULL	NULL	NULL	TrainInterleaved	NULL	NULL	NULL	r 0	r 0	0	0	1	1084
Implicit Decision	28066	1	<?xml version="1.0"?>\n<Clock xmlns:dt="urn:schemas-microsoft-com:datatypes"><Description dt:dt="string">E-Prime Primary Realtime Clock</Description><StartTime><Timestamp dt:dt="int">0</Timestamp><DateUtc dt:dt="string">2015-01-10T02:30:35Z</DateUtc></StartTime><FrequencyChanges><FrequencyChange><Frequency dt:dt="r8">2922382</Frequency><Timestamp dt:dt="r8">1056018717570</Timestamp><Current dt:dt…	59.946	1	-542686957	2015-01-09	18:30:35	02:30:35	302	0	1	?	?	?	?	?	?	?	?	?	?	?	?	?	?	?	NULL	NULL	NULL	CD	0	NULL	NULL	NULL	Trainb	NULL	NULL	NULL	TrainInterleaved	NULL	NULL	NULL	7 k	7 k	0	1	0	728
Implicit Decision	28066	1	<?xml version="1.0"?>\n<Clock xmlns:dt="urn:schemas-microsoft-com:datatypes"><Description dt:dt="string">E-Prime Primary Realtime Clock</Description><StartTime><Timestamp dt:dt="int">0</Timestamp><DateUtc dt:dt="string">2015-01-10T02:30:35Z</DateUtc></StartTime><FrequencyChanges><FrequencyChange><Frequency dt:dt="r8">2922382</Frequency><Timestamp dt:dt="r8">1056018717570</Timestamp><Current dt:dt…	59.946	1	-542686957	2015-01-09	18:30:35	02:30:35	303	0	0	?	?	?	?	?	?	?	?	?	?	?	?	?	?	?	NULL	NULL	NULL	AB	1	NULL	NULL	NULL	Trainb	NULL	NULL	NULL	TrainInterleaved	NULL	NULL	NULL	c s	c s	0	0	1	547
Implicit Decision	28066	1	<?xml version="1.0"?>\n<Clock xmlns:dt="urn:schemas-microsoft-com:datatypes"><Description dt:dt="string">E-Prime Primary Realtime Clock</Description><StartTime><Timestamp dt:dt="int">0</Timestamp><DateUtc dt:dt="string">2015-01-10T02:30:35Z</DateUtc></StartTime><FrequencyChanges><FrequencyChange><Frequency dt:dt="r8">2922382</Frequency><Timestamp dt:dt="r8">1056018717570</Timestamp><Current dt:dt…	59.946	1	-542686957	2015-01-09	18:30:35	02:30:35	304	0	1	?	?	?	?	?	?	?	?	?	?	?	?	?	?	?	NULL	NULL	NULL	EF	0	NULL	NULL	NULL	Trainb	NULL	NULL	NULL	TrainInterleaved	NULL	NULL	NULL	0 r	0 r	0	1		0
Implicit Decision	28066	1	<?xml version="1.0"?>\n<Clock xmlns:dt="urn:schemas-microsoft-com:datatypes"><Description dt:dt="string">E-Prime Primary Realtime Clock</Description><StartTime><Timestamp dt:dt="int">0</Timestamp><DateUtc dt:dt="string">2015-01-10T02:30:35Z</DateUtc></StartTime><FrequencyChanges><FrequencyChange><Frequency dt:dt="r8">2922382</Frequency><Timestamp dt:dt="r8">1056018717570</Timestamp><Current dt:dt…	59.946	1	-542686957	2015-01-09	18:30:35	02:30:35	305	0	0	?	?	?	?	?	?	?	?	?	?	?	?	?	?	?	NULL	NULL	NULL	CD	1	NULL	NULL	NULL	Trainb	NULL	NULL	NULL	TrainInterleaved	NULL	NULL	NULL	k 7	k 7	0	0	1	2634
Implicit Decision	28066	1	<?xml version="1.0"?>\n<Clock xmlns:dt="urn:schemas-microsoft-com:datatypes"><Description dt:dt="string">E-Prime Primary Realtime Clock</Description><StartTime><Timestamp dt:dt="int">0</Timestamp><DateUtc dt:dt="string">2015-01-10T02:30:35Z</DateUtc></StartTime><FrequencyChanges><FrequencyChange><Frequency dt:dt="r8">2922382</Frequency><Timestamp dt:dt="r8">1056018717570</Timestamp><Current dt:dt…	59.946	1	-542686957	2015-01-09	18:30:35	02:30:35	306	1	0	?	?	?	?	?	?	?	?	?	?	?	?	?	?	?	NULL	NULL	NULL	AB	1	NULL	NULL	NULL	Trainb	NULL	NULL	NULL	TrainInterleaved	NULL	NULL	NULL	s c	s c	0	0		0
Implicit Decision	28066	1	<?xml version="1.0"?>\n<Clock xmlns:dt="urn:schemas-microsoft-com:datatypes"><Description dt:dt="string">E-Prime Primary Realtime Clock</Description><StartTime><Timestamp dt:dt="int">0</Timestamp><DateUtc dt:dt="string">2015-01-10T02:30:35Z</DateUtc></StartTime><FrequencyChanges><FrequencyChange><Frequency dt:dt="r8">2922382</Frequency><Timestamp dt:dt="r8">1056018717570</Timestamp><Current dt:dt…	59.946	1	-542686957	2015-01-09	18:30:35	02:30:35	307	0	0	?	?	?	?	?	?	?	?	?	?	?	?	?	?	?	NULL	NULL	NULL	EF	1	NULL	NULL	NULL	Trainb	NULL	NULL	NULL	TrainInterleaved	NULL	NULL	NULL	r 0	r 0	0	0		0
Implicit Decision	28066	1	<?xml version="1.0"?>\n<Clock xmlns:dt="urn:schemas-microsoft-com:datatypes"><Description dt:dt="string">E-Prime Primary Realtime Clock</Description><StartTime><Timestamp dt:dt="int">0</Timestamp><DateUtc dt:dt="string">2015-01-10T02:30:35Z</DateUtc></StartTime><FrequencyChanges><FrequencyChange><Frequency dt:dt="r8">2922382</Frequency><Timestamp dt:dt="r8">1056018717570</Timestamp><Current dt:dt…	59.946	1	-542686957	2015-01-09	18:30:35	02:30:35	308	0	1	?	?	?	?	?	?	?	?	?	?	?	?	?	?	?	NULL	NULL	NULL	CD	0	NULL	NULL	NULL	Trainb	NULL	NULL	NULL	TrainInterleaved	NULL	NULL	NULL	7 k	7 k	0	1		0
Implicit Decision	28066	1	<?xml version="1.0"?>\n<Clock xmlns:dt="urn:schemas-microsoft-com:datatypes"><Description dt:dt="string">E-Prime Primary Realtime Clock</Description><StartTime><Timestamp dt:dt="int">0</Timestamp><DateUtc dt:dt="string">2015-01-10T02:30:35Z</DateUtc></StartTime><FrequencyChanges><FrequencyChange><Frequency dt:dt="r8">2922382</Frequency><Timestamp dt:dt="r8">1056018717570</Timestamp><Current dt:dt…	59.946	1	-542686957	2015-01-09	18:30:35	02:30:35	309	?	0	?	?	?	?	?	?	?	?	?	?	?	?	?	?	?	NULL	NULL	NULL	AB	1	NULL	NULL	NULL	Trainb	NULL	NULL	NULL	TrainInterleaved	NULL	NULL	NULL	c s	c s	NULL	NULL	NULL	NULL
[truncated: 16 more columns]

## Sheet: Organized
Subject	SessionDate	RestbeforeTest	0	Train.ACC	Train.RT	TrainTestBlock	Test.ACC	Test.RT	0	Condition
28066	2015-01-09	NULL	0	NULL	1	1	1	NULL	0	0
28066	2015-01-09	NULL	0	NULL	1	1	0	NULL	0	1
28066	2015-01-09	NULL	0	NULL	1	1	1	NULL	0	0
28066	2015-01-09	NULL	0	NULL	1	1	0	NULL	0	1
28066	2015-01-09	NULL	0	NULL	1	1	0	NULL	0	1
28066	2015-01-09	NULL	0	NULL	1	1	1	NULL	0	0
28066	2015-01-09	NULL	0	NULL	NULL	NULL	NULL	NULL	0	NULL
28066	2015-01-09	NULL	0	NULL	NULL	NULL	NULL	NULL	0	NULL
28066	2015-01-09	NULL	0	NULL	NULL	NULL	NULL	1	0	NULL
28066	2015-01-09	NULL	0	1	NULL	1	NULL	NULL	0	0
28066	2015-01-09	NULL	0	0	NULL	1	NULL	NULL	0	1
28066	2015-01-09	NULL	0	1	NULL	1	NULL	NULL	0	0
28066	2015-01-09	NULL	0	1	NULL	1	NULL	NULL	0	0
28066	2015-01-09	NULL	0	0	NULL	1	NULL	NULL	0	1
28066	2015-01-09	NULL	0	0	NULL	1	NULL	NULL	0	1
28066	2015-01-09	NULL	0	0	NULL	1	NULL	NULL	0	1
28066	2015-01-09	NULL	0	0	NULL	1	NULL	NULL	0	1
28066	2015-01-09	NULL	0	0	NULL	1	NULL	NULL	0	1
28066	2015-01-09	NULL	0	0	NULL	1	NULL	NULL	0	1
28066	2015-01-09	NULL	0	1	NULL	1	NULL	NULL	0	0
28066	2015-01-09	NULL	0	1	NULL	1	NULL	NULL	0	0
28066	2015-01-09	NULL	0	1	NULL	1	NULL	NULL	0	0
28066	2015-01-09	NULL	0	0	NULL	1	NULL	NULL	0	1
28066	2015-01-09	NULL	0	0	NULL	1	NULL	NULL	0	1
28066	2015-01-09	NULL	0	1	NULL	1	NULL	NULL	0	0
28066	2015-01-09	NULL	0	0	NULL	1	NULL	NULL	0	1
28066	2015-01-09	NULL	0	0	NULL	1	NULL	NULL	0	1
28066	2015-01-09	NULL	0	1	NULL	1	NULL	NULL	0	0
28066	2015-01-09	NULL	0	0	NULL	1	NULL	NULL	0	1
28066	2015-01-09	NULL	0	1	NULL	1	NULL	NULL	0	0
28066	2015-01-09	NULL	0	1	NULL	1	NULL	NULL	0	0
28066	2015-01-09	NULL	0	1	NULL	1	NULL	NULL	0	0
28066	2015-01-09	NULL	0	0	NULL	1	NULL	NULL	0	1
28066	2015-01-09	NULL	0	1	NULL	1	NULL	NULL	0	0
28066	2015-01-09	NULL	0	1	NULL	1	NULL	NULL	0	0
28066	2015-01-09	NULL	0	1	NULL	1	NULL	NULL	0	0
28066	2015-01-09	NULL	0	0	NULL	1	NULL	NULL	0	1
28066	2015-01-09	NULL	0	0	NULL	1	NULL	NULL	0	1
28066	2015-01-09	NULL	0	1	NULL	1	NULL	NULL	0	0
28066	2015-01-09	NULL	0	0	NULL	1	NULL	NULL	0	1
28066	2015-01-09	NULL	0	1	NULL	1	NULL	NULL	0	0
28066	2015-01-09	NULL	0	0	NULL	1	NULL	NULL	0	1
28066	2015-01-09	NULL	0	0	NULL	1	NULL	NULL	0	1
28066	2015-01-09	NULL	0	1	NULL	1	NULL	NULL	0	0
28066	2015-01-09	NULL	0	1	NULL	1	NULL	NULL	0	0
28066	2015-01-09	NULL	0	1	NULL	1	NULL	NULL	0	0
28066	2015-01-09	NULL	0	0	NULL	1	NULL	NULL	0	1
28066	2015-01-09	NULL	0	0	NULL	1	NULL	NULL	0	1
28066	2015-01-09	NULL	0	1	NULL	1	NULL	NULL	0	0
28066	2015-01-09	NULL	0	1	NULL	1	NULL	NULL	0	0
28066	2015-01-09	NULL	0	0	NULL	1	NULL	NULL	0	1
28066	2015-01-09	NULL	0	1	NULL	1	NULL	NULL	0	0
28066	2015-01-09	NULL	0	0	NULL	1	NULL	NULL	0	1
28066	2015-01-09	NULL	0	0	NULL	1	NULL	NULL	0	1
28066	2015-01-09	NULL	0	1	NULL	1	NULL	NULL	0	0
28066	2015-01-09	NULL	0	0	NULL	1	NULL	NULL	0	1
28066	2015-01-09	NULL	0	1	NULL	1	NULL	NULL	0	0
28066	2015-01-09	NULL	0	1	NULL	1	NULL	NULL	0	0
28066	2015-01-09	NULL	0	0	NULL	1	NULL	NULL	0	1
28066	2015-01-09	NULL	0	1	NULL	1	NULL	NULL	0	0
28066	2015-01-09	NULL	0	0	NULL	1	NULL	NULL	0	1
28066	2015-01-09	NULL	0	1	NULL	1	NULL	NULL	0	0
28066	2015-01-09	NULL	0	0	NULL	1	NULL	NULL	0	1
28066	2015-01-09	NULL	0	1	NULL	1	NULL	NULL	0	0
28066	2015-01-09	NULL	0	0	NULL	1	NULL	NULL	0	1
28066	2015-01-09	NULL	0	0	NULL	1	NULL	NULL	0	1
28066	2015-01-09	NULL	0	1	NULL	1	NULL	NULL	0	0
28066	2015-01-09	NULL	0	0	NULL	1	NULL	NULL	0	1
28066	2015-01-09	NULL	0	1	NULL	1	NULL	NULL	0	0
28066	2015-01-09	1	0	NULL	NULL	NULL	NULL	NULL	0	NULL
28066	2015-01-09	NULL	0	0	NULL	1	NULL	NULL	0	1
28066	2015-01-09	NULL	0	0	NULL	1	NULL	NULL	0	1
28066	2015-01-09	NULL	0	1	NULL	1	NULL	NULL	0	0
28066	2015-01-09	NULL	0	0	NULL	1	NULL	NULL	0	1
28066	2015-01-09	NULL	0	0	NULL	1	NULL	NULL	0	1
28066	2015-01-09	NULL	0	1	NULL	1	NULL	NULL	0	0
28066	2015-01-09	NULL	0	1	NULL	1	NULL	NULL	0	0
28066	2015-01-09	NULL	0	0	NULL	1	NULL	NULL	0	1
28066	2015-01-09	NULL	0	1	NULL	1	NULL	NULL	0	0
28066	2015-01-09	NULL	0	0	NULL	1	NULL	NULL	0	1
28066	2015-01-09	NULL	0	0	NULL	1	NULL	NULL	0	1
28066	2015-01-09	NULL	0	0	NULL	1	NULL	NULL	0	1
28066	2015-01-09	NULL	0	0	NULL	1	NULL	NULL	0	1
28066	2015-01-09	NULL	0	0	NULL	1	NULL	NULL	0	1
28066	2015-01-09	NULL	0	1	NULL	1	NULL	NULL	0	0
28066	2015-01-09	NULL	0	0	NULL	1	NULL	NULL	0	1
28066	2015-01-09	NULL	0	1	NULL	1	NULL	NULL	0	0
28066	2015-01-09	NULL	0	1	NULL	1	NULL	NULL	0	0
28066	2015-01-09	NULL	0	0	NULL	1	NULL	NULL	0	1
28066	2015-01-09	NULL	0	0	NULL	1	NULL	NULL	0	1
28066	2015-01-09	NULL	0	0	NULL	1	NULL	NULL	0	1
28066	2015-01-09	NULL	0	1	NULL	1	NULL	NULL	0	0
28066	2015-01-09	NULL	0	0	NULL	1	NULL	NULL	0	1
28066	2015-01-09	NULL	0	1	NULL	1	NULL	NULL	0	0
28066	2015-01-09	NULL	0	0	NULL	1	NULL	NULL	0	1
28066	2015-01-09	NULL	0	0	NULL	1	NULL	NULL	0	1
28066	2015-01-09	NULL	0	1	NULL	1	NULL	NULL	0	0
28066	2015-01-09	NULL	0	1	NULL	1	NULL	NULL	0	0
28066	2015-01-09	NULL	0	0	NULL	1	NULL	NULL	0	1
28066	2015-01-09	NULL	0	1	NULL	1	NULL	NULL	0	0
28066	2015-01-09	NULL	0	0	NULL	1	NULL	NULL	0	1
28066	2015-01-09	NULL	0	0	NULL	1	NULL	NULL	0	1
28066	2015-01-09	NULL	0	1	NULL	1	NULL	NULL	0	0
28066	2015-01-09	NULL	0	1	NULL	1	NULL	NULL	0	0
28066	2015-01-09	NULL	0	0	NULL	1	NULL	NULL	0	1
28066	2015-01-09	NULL	0	1	NULL	1	NULL	NULL	0	0
28066	2015-01-09	NULL	0	1	NULL	1	NULL	NULL	0	0
28066	2015-01-09	NULL	0	0	NULL	1	NULL	NULL	0	1
28066	2015-01-09	NULL	0	0	NULL	1	NULL	NULL	0	1
28066	2015-01-09	NULL	0	0	NULL	1	NULL	NULL	0	1
28066	2015-01-09	NULL	0	0	NULL	1	NULL	NULL	0	1
28066	2015-01-09	NULL	0	0	NULL	1	NULL	NULL	0	1
28066	2015-01-09	NULL	0	1	NULL	1	NULL	NULL	0	0
28066	2015-01-09	NULL	0	1	NULL	1	NULL	NULL	0	0
28066	2015-01-09	NULL	0	0	NULL	1	NULL	NULL	0	1
28066	2015-01-09	NULL	0	1	NULL	1	NULL	NULL	0	0
28066	2015-01-09	NULL	0	1	NULL	1	NULL	NULL	0	0
28066	2015-01-09	NULL	0	1	NULL	1	NULL	NULL	0	0
28066	2015-01-09	NULL	0	1	NULL	1	NULL	NULL	0	0
28066	2015-01-09	NULL	0	0	NULL	1	NULL	NULL	0	1
28066	2015-01-09	NULL	0	0	NULL	1	NULL	NULL	0	1
28066	2015-01-09	NULL	0	0	NULL	1	NULL	NULL	0	1
28066	2015-01-09	NULL	0	0	NULL	1	NULL	NULL	0	1
28066	2015-01-09	NULL	0	0	NULL	1	NULL	NULL	0	1
28066	2015-01-09	NULL	0	1	NULL	1	NULL	NULL	0	0
28066	2015-01-09	NULL	0	1	NULL	1	NULL	NULL	0	0
28066	2015-01-09	NULL	0	0	NULL	1	NULL	NULL	0	1
28066	2015-01-09	NULL	0	0	NULL	1	NULL	NULL	0	1
28066	2015-01-09	NULL	0	0	NULL	1	NULL	NULL	0	1
28066	2015-01-09	NULL	0	0	NULL	1	NULL	NULL	0	1
28066	2015-01-09	1	0	NULL	NULL	NULL	NULL	NULL	0	NULL
28066	2015-01-09	NULL	0	1	NULL	1	NULL	NULL	0	0
28066	2015-01-09	NULL	0	0	NULL	1	NULL	NULL	0	1
28066	2015-01-09	NULL	0	0	NULL	1	NULL	NULL	0	1
28066	2015-01-09	NULL	0	1	NULL	1	NULL	NULL	0	0
28066	2015-01-09	NULL	0	1	NULL	1	NULL	NULL	0	0
28066	2015-01-09	NULL	0	1	NULL	1	NULL	NULL	0	0
28066	2015-01-09	NULL	0	0	NULL	1	NULL	NULL	0	1
28066	2015-01-09	NULL	0	0	NULL	1	NULL	NULL	0	1
28066	2015-01-09	NULL	0	1	NULL	1	NULL	NULL	0	0
28066	2015-01-09	NULL	0	0	NULL	1	NULL	NULL	0	1
28066	2015-01-09	NULL	0	0	NULL	1	NULL	NULL	0	1
28066	2015-01-09	NULL	0	0	NULL	1	NULL	NULL	0	1
28066	2015-01-09	NULL	0	0	NULL	1	NULL	NULL	0	1
28066	2015-01-09	NULL	0	0	NULL	1	NULL	NULL	0	1
28066	2015-01-09	NULL	0	0	NULL	1	NULL	NULL	0	1
28066	2015-01-09	NULL	0	1	NULL	1	NULL	NULL	0	0
28066	2015-01-09	NULL	0	0	NULL	1	NULL	NULL	0	1
28066	2015-01-09	NULL	0	0	NULL	1	NULL	NULL	0	1
28066	2015-01-09	NULL	0	0	NULL	1	NULL	NULL	0	1
28066	2015-01-09	NULL	0	1	NULL	1	NULL	NULL	0	0
28066	2015-01-09	NULL	0	0	NULL	1	NULL	NULL	0	1
28066	2015-01-09	NULL	0	1	NULL	1	NULL	NULL	0	0
28066	2015-01-09	NULL	0	0	NULL	1	NULL	NULL	0	1
28066	2015-01-09	NULL	0	1	NULL	1	NULL	NULL	0	0
28066	2015-01-09	NULL	0	1	NULL	1	NULL	NULL	0	0
28066	2015-01-09	NULL	0	1	NULL	1	NULL	NULL	0	0
28066	2015-01-09	NULL	0	1	NULL	1	NULL	NULL	0	0
28066	2015-01-09	NULL	0	1	NULL	1	NULL	NULL	0	0
28066	2015-01-09	NULL	0	0	NULL	1	NULL	NULL	0	1
28066	2015-01-09	NULL	0	1	NULL	1	NULL	NULL	0	0
28066	2015-01-09	NULL	0	1	NULL	1	NULL	NULL	0	0
28066	2015-01-09	NULL	0	1	NULL	1	NULL	NULL	0	0
28066	2015-01-09	NULL	0	1	NULL	1	NULL	NULL	0	0
28066	2015-01-09	NULL	0	0	NULL	1	NULL	NULL	0	1
28066	2015-01-09	NULL	0	1	NULL	1	NULL	NULL	0	0
28066	2015-01-09	NULL	0	0	NULL	1	NULL	NULL	0	1
28066	2015-01-09	NULL	0	0	NULL	1	NULL	NULL	0	1
28066	2015-01-09	NULL	0	0	NULL	1	NULL	NULL	0	1
28066	2015-01-09	NULL	0	0	NULL	1	NULL	NULL	0	1
28066	2015-01-09	NULL	0	0	NULL	1	NULL	NULL	0	1
28066	2015-01-09	NULL	0	1	NULL	1	NULL	NULL	0	0
28066	2015-01-09	NULL	0	0	NULL	1	NULL	NULL	0	1
28066	2015-01-09	NULL	0	1	NULL	1	NULL	NULL	0	0
28066	2015-01-09	NULL	0	0	NULL	1	NULL	NULL	0	1
28066	2015-01-09	NULL	0	1	NULL	1	NULL	NULL	0	0
28066	2015-01-09	NULL	0	0	NULL	1	NULL	NULL	0	1
28066	2015-01-09	NULL	0	0	NULL	1	NULL	NULL	0	1
28066	2015-01-09	NULL	0	1	NULL	1	NULL	NULL	0	0
28066	2015-01-09	NULL	0	1	NULL	1	NULL	NULL	0	0
28066	2015-01-09	NULL	0	0	NULL	1	NULL	NULL	0	1
28066	2015-01-09	NULL	0	1	NULL	1	NULL	NULL	0	0
28066	2015-01-09	NULL	0	1	NULL	1	NULL	NULL	0	0
28066	2015-01-09	NULL	0	0	NULL	1	NULL	NULL	0	1
28066	2015-01-09	NULL	0	0	NULL	1	NULL	NULL	0	1
28066	2015-01-09	NULL	0	1	NULL	1	NULL	NULL	0	0
28066	2015-01-09	NULL	0	0	NULL	1	NULL	NULL	0	1
28066	2015-01-09	NULL	0	0	NULL	1	NULL	NULL	0	1
28066	2015-01-09	NULL	0	0	NULL	1	NULL	NULL	0	1
28066	2015-01-09	NULL	0	0	NULL	1	NULL	NULL	0	1
28066	2015-01-09	NULL	0	1	NULL	1	NULL	NULL	0	0
28066	2015-01-09	1	0	NULL	NULL	NULL	NULL	NULL	0	NULL
28066	2015-01-09	NULL	0	1	NULL	1	NULL	NULL	0	0
28066	2015-01-09	NULL	0	1	NULL	1	NULL	NULL	0	0
28066	2015-01-09	NULL	0	0	NULL	1	NULL	NULL	0	1
28066	2015-01-09	NULL	0	0	NULL	1	NULL	NULL	0	1
28066	2015-01-09	NULL	0	1	NULL	1	NULL	NULL	0	0
28066	2015-01-09	NULL	0	1	NULL	1	NULL	NULL	0	0
28066	2015-01-09	NULL	0	1	NULL	1	NULL	NULL	0	0
28066	2015-01-09	NULL	0	1	NULL	1	NULL	NULL	0	0
28066	2015-01-09	NULL	0	0	NULL	1	NULL	NULL	0	1
28066	2015-01-09	NULL	0	1	NULL	1	NULL	NULL	0	0
28066	2015-01-09	NULL	0	0	NULL	1	NULL	NULL	0	1
28066	2015-01-09	NULL	0	1	NULL	1	NULL	NULL	0	0
28066	2015-01-09	NULL	0	1	NULL	1	NULL	NULL	0	0
28066	2015-01-09	NULL	0	0	NULL	1	NULL	NULL	0	1
28066	2015-01-09	NULL	0	0	NULL	1	NULL	NULL	0	1
28066	2015-01-09	NULL	0	1	NULL	1	NULL	NULL	0	0
28066	2015-01-09	NULL	0	0	NULL	1	NULL	NULL	0	1
28066	2015-01-09	NULL	0	1	NULL	1	NULL	NULL	0	0
28066	2015-01-09	NULL	0	0	NULL	1	NULL	NULL	0	1
28066	2015-01-09	NULL	0	0	NULL	1	NULL	NULL	0	1
28066	2015-01-09	NULL	0	1	NULL	1	NULL	NULL	0	0
28066	2015-01-09	NULL	0	1	NULL	1	NULL	NULL	0	0
28066	2015-01-09	NULL	0	1	NULL	1	NULL	NULL	0	0
28066	2015-01-09	NULL	0	0	NULL	1	NULL	NULL	0	1
28066	2015-01-09	NULL	0	1	NULL	1	NULL	NULL	0	0
28066	2015-01-09	NULL	0	0	NULL	1	NULL	NULL	0	1
28066	2015-01-09	NULL	0	0	NULL	1	NULL	NULL	0	1
28066	2015-01-09	NULL	0	0	NULL	1	NULL	NULL	0	1
28066	2015-01-09	NULL	0	1	NULL	1	NULL	NULL	0	0
28066	2015-01-09	NULL	0	1	NULL	1	NULL	NULL	0	0
28066	2015-01-09	NULL	0	0	NULL	1	NULL	NULL	0	1
28066	2015-01-09	NULL	0	1	NULL	1	NULL	NULL	0	0
28066	2015-01-09	NULL	0	1	NULL	1	NULL	NULL	0	0
28066	2015-01-09	NULL	0	1	NULL	1	NULL	NULL	0	0
28066	2015-01-09	NULL	0	0	NULL	1	NULL	NULL	0	1
28066	2015-01-09	NULL	0	1	NULL	1	NULL	NULL	0	0
28066	2015-01-09	NULL	0	0	NULL	1	NULL	NULL	0	1
28066	2015-01-09	NULL	0	0	NULL	1	NULL	NULL	0	1
28066	2015-01-09	NULL	0	1	NULL	1	NULL	NULL	0	0
28066	2015-01-09	NULL	0	0	NULL	1	NULL	NULL	0	1
28066	2015-01-09	NULL	0	1	NULL	1	NULL	NULL	0	0
28066	2015-01-09	NULL	0	1	NULL	1	NULL	NULL	0	0
28066	2015-01-09	NULL	0	1	NULL	1	NULL	NULL	0	0
28066	2015-01-09	NULL	0	0	NULL	1	NULL	NULL	0	1
28066	2015-01-09	NULL	0	1	NULL	1	NULL	NULL	0	0
28066	2015-01-09	NULL	0	0	NULL	1	NULL	NULL	0	1
28066	2015-01-09	NULL	0	1	NULL	1	NULL	NULL	0	0
28066	2015-01-09	NULL	0	1	NULL	1	NULL	NULL	0	0
28066	2015-01-09	NULL	0	1	NULL	1	NULL	NULL	0	0
28066	2015-01-09	NULL	0	0	NULL	1	NULL	NULL	0	1
28066	2015-01-09	NULL	0	1	NULL	1	NULL	NULL	0	0
28066	2015-01-09	NULL	0	0	NULL	1	NULL	NULL	0	1
28066	2015-01-09	NULL	0	0	NULL	1	NULL	NULL	0	1
28066	2015-01-09	NULL	0	1	NULL	1	NULL	NULL	0	0
28066	2015-01-09	NULL	0	0	NULL	1	NULL	NULL	0	1
28066	2015-01-09	NULL	0	0	NULL	1	NULL	NULL	0	1
28066	2015-01-09	NULL	0	0	NULL	1	NULL	NULL	0	1
28066	2015-01-09	NULL	0	0	NULL	1	NULL	NULL	0	1
28066	2015-01-09	NULL	0	1	NULL	1	NULL	NULL	0	0
28066	2015-01-09	NULL	0	1	NULL	1	NULL	NULL	0	0
28066	2015-01-09	1	0	NULL	NULL	NULL	NULL	NULL	0	NULL
28066	2015-01-09	NULL	0	1	NULL	1	NULL	NULL	0	0
28066	2015-01-09	NULL	0	1	NULL	1	NULL	NULL	0	0
28066	2015-01-09	NULL	0	0	NULL	1	NULL	NULL	0	1
28066	2015-01-09	NULL	0	1	NULL	1	NULL	NULL	0	0
28066	2015-01-09	NULL	0	0	NULL	1	NULL	NULL	0	1
28066	2015-01-09	NULL	0	0	NULL	1	NULL	NULL	0	1
28066	2015-01-09	NULL	0	1	NULL	1	NULL	NULL	0	0
28066	2015-01-09	NULL	0	0	NULL	1	NULL	NULL	0	1
28066	2015-01-09	NULL	0	0	NULL	1	NULL	NULL	0	1
28066	2015-01-09	NULL	0	0	NULL	1	NULL	NULL	0	1
28066	2015-01-09	NULL	0	1	NULL	1	NULL	NULL	0	0
28066	2015-01-09	NULL	0	0	NULL	1	NULL	NULL	0	1
28066	2015-01-09	NULL	0	1	NULL	1	NULL	NULL	0	0
28066	2015-01-09	NULL	0	0	NULL	1	NULL	NULL	0	1
28066	2015-01-09	NULL	0	1	NULL	1	NULL	NULL	0	0
28066	2015-01-09	NULL	0	0	NULL	1	NULL	NULL	0	1
28066	2015-01-09	NULL	0	0	NULL	1	NULL	NULL	0	1
28066	2015-01-09	NULL	0	0	NULL	1	NULL	NULL	0	1
28066	2015-01-09	NULL	0	0	NULL	1	NULL	NULL	0	1
28066	2015-01-09	NULL	0	1	NULL	1	NULL	NULL	0	0
28066	2015-01-09	NULL	0	1	NULL	1	NULL	NULL	0	0
28066	2015-01-09	NULL	0	1	NULL	1	NULL	NULL	0	0
28066	2015-01-09	NULL	0	0	NULL	1	NULL	NULL	0	1
28066	2015-01-09	NULL	0	1	NULL	1	NULL	NULL	0	0
28066	2015-01-09	NULL	0	1	NULL	1	NULL	NULL	0	0
28066	2015-01-09	NULL	0	0	NULL	1	NULL	NULL	0	1
28066	2015-01-09	NULL	0	0	NULL	1	NULL	NULL	0	1
28066	2015-01-09	NULL	0	1	NULL	1	NULL	NULL	0	0
28066	2015-01-09	NULL	0	1	NULL	1	NULL	NULL	0	0
28066	2015-01-09	NULL	0	0	NULL	1	NULL	NULL	0	1
28066	2015-01-09	NULL	0	1	NULL	1	NULL	NULL	0	0
28066	2015-01-09	NULL	0	1	NULL	1	NULL	NULL	0	0
28066	2015-01-09	NULL	0	0	NULL	1	NULL	NULL	0	1
28066	2015-01-09	NULL	0	1	NULL	1	NULL	NULL	0	0
28066	2015-01-09	NULL	0	1	NULL	1	NULL	NULL	0	0
28066	2015-01-09	NULL	0	1	NULL	1	NULL	NULL	0	0
28066	2015-01-09	NULL	0	1	NULL	1	NULL	NULL	0	0
28066	2015-01-09	NULL	0	1	NULL	1	NULL	NULL	0	0
28066	2015-01-09	NULL	0	0	NULL	1	NULL	NULL	0	1
28066	2015-01-09	NULL	0	1	NULL	1	NULL	NULL	0	0
28066	2015-01-09	NULL	0	0	NULL	1	NULL	NULL	0	1
28066	2015-01-09	NULL	0	0	NULL	1	NULL	NULL	0	1
28066	2015-01-09	NULL	0	1	NULL	1	NULL	NULL	0	0
28066	2015-01-09	NULL	0	1	NULL	1	NULL	NULL	0	0
28066	2015-01-09	NULL	0	1	NULL	1	NULL	NULL	0	0
28066	2015-01-09	NULL	0	1	NULL	1	NULL	NULL	0	0
28066	2015-01-09	NULL	0	1	NULL	1	NULL	NULL	0	0
28066	2015-01-09	NULL	0	0	NULL	1	NULL	NULL	0	1
28066	2015-01-09	NULL	0	1	NULL	1	NULL	NULL	0	0
28066	2015-01-09	NULL	0	0	NULL	1	NULL	NULL	0	1
28066	2015-01-09	NULL	0	1	NULL	1	NULL	NULL	0	0
28066	2015-01-09	NULL	0	0	NULL	1	NULL	NULL	0	1
28066	2015-01-09	NULL	0	0	NULL	1	NULL	NULL	0	1
28066	2015-01-09	NULL	0	0	NULL	1	NULL	NULL	0	1
28066	2015-01-09	NULL	0	1	NULL	1	NULL	NULL	0	0
28066	2015-01-09	NULL	0	NULL	NULL	1	NULL	NULL	0	1
0	00:00:00	0	0	0	0	0	0	0	0	0
0	00:00:00	0	0	0	0	0	0	0	0	0
0	00:00:00	0	0	0	0	0	0	0	0	0
0	00:00:00	0	0	0	0	0	0	0	0	0
0	00:00:00	0	0	0	0	0	0	0	0	0
0	00:00:00	0	0	0	0	0	0	0	0	0
0	00:00:00	0	0	0	0	0	0	0	0	0
0	00:00:00	0	0	0	0	0	0	0	0	0
0	00:00:00	0	0	0	0	0	0	0	0	0
0	00:00:00	0	0	0	0	0	0	0	0	0
0	00:00:00	0	0	0	0	0	0	0	0	0
0	00:00:00	0	0	0	0	0	0	0	0	0
0	00:00:00	0	0	0	0	0	0	0	0	0
0	00:00:00	0	0	0	0	0	0	0	0	0
0	00:00:00	0	0	0	0	0	0	0	0	0
0	00:00:00	0	0	0	0	0	0	0	0	0
0	00:00:00	0	0	0	0	0	0	0	0	0
0	00:00:00	0	0	0	0	0	0	0	0	0
0	00:00:00	0	0	0	0	0	0	0	0	0
0	00:00:00	0	0	0	0	0	0	0	0	0
0	00:00:00	0	0	0	0	0	0	0	0	0
0	00:00:00	0	0	0	0	0	0	0	0	0
0	00:00:00	0	0	0	0	0	0	0	0	0
0	00:00:00	0	0	0	0	0	0	0	0	0
0	00:00:00	0	0	0	0	0	0	0	0	0
0	00:00:00	0	0	0	0	0	0	0	0	0
0	00:00:00	0	0	0	0	0	0	0	0	0
0	00:00:00	0	0	0	0	0	0	0	0	0
0	00:00:00	0	0	0	0	0	0	0	0	0
0	00:00:00	0	0	0	0	0	0	0	0	0
0	00:00:00	0	0	0	0	0	0	0	0	0
0	00:00:00	0	0	0	0	0	0	0	0	0
0	00:00:00	0	0	0	0	0	0	0	0	0
0	00:00:00	0	0	0	0	0	0	0	0	0
0	00:00:00	0	0	0	0	0	0	0	0	0
0	00:00:00	0	0	0	0	0	0	0	0	0
0	00:00:00	0	0	0	0	0	0	0	0	0
0	00:00:00	0	0	0	0	0	0	0	0	0
0	00:00:00	0	0	0	0	0	0	0	0	0
0	00:00:00	0	0	0	0	0	0	0	0	0
0	00:00:00	0	0	0	0	0	0	0	0	0
0	00:00:00	0	0	0	0	0	0	0	0	0
0	00:00:00	0	0	0	0	0	0	0	0	0
0	00:00:00	0	0	0	0	0	0	0	0	0
0	00:00:00	0	0	0	0	0	0	0	0	0
0	00:00:00	0	0	0	0	0	0	0	0	0
0	00:00:00	0	0	0	0	0	0	0	0	0
0	00:00:00	0	0	0	0	0	0	0	0	0
0	00:00:00	0	0	0	0	0	0	0	0	0
0	00:00:00	0	0	0	0	0	0	0	0	0
0	00:00:00	0	0	0	0	0	0	0	0	0
0	00:00:00	0	0	0	0	0	0	0	0	0
0	00:00:00	0	0	0	0	0	0	0	0	0
0	00:00:00	0	0	0	0	0	0	0	0	0
0	00:00:00	0	0	0	0	0	0	0	0	0
0	00:00:00	0	0	0	0	0	0	0	0	0
0	00:00:00	0	0	0	0	0	0	0	0	0
0	00:00:00	0	0	0	0	0	0	0	0	0
0	00:00:00	0	0	0	0	0	0	0	0	0
0	00:00:00	0	0	0	0	0	0	0	0	0
0	00:00:00	0	0	0	0	0	0	0	0	0
0	00:00:00	0	0	0	0	0	0	0	0	0
0	00:00:00	0	0	0	0	0	0	0	0	0
0	00:00:00	0	0	0	0	0	0	0	0	0
0	00:00:00	0	0	0	0	0	0	0	0	0
0	00:00:00	0	0	0	0	0	0	0	0	0
0	00:00:00	0	0	0	0	0	0	0	0	0
0	00:00:00	0	0	0	0	0	0	0	0	0
0	00:00:00	0	0	0	0	0	0	0	0	0
0	00:00:00	0	0	0	0	0	0	0	0	0
0	00:00:00	0	0	0	0	0	0	0	0	0
0	00:00:00	0	0	0	0	0	0	0	0	0
0	00:00:00	0	0	0	0	0	0	0	0	0
0	00:00:00	0	0	0	0	0	0	0	0	0
0	00:00:00	0	0	0	0	0	0	0	0	0
0	00:00:00	0	0	0	0	0	0	0	0	0
0	00:00:00	0	0	0	0	0	0	0	0	0
0	00:00:00	0	0	0	0	0	0	0	0	0
0	00:00:00	0	0	0	0	0	0	0	0	0
0	00:00:00	0	0	0	0	0	0	0	0	0
0	00:00:00	0	0	0	0	0	0	0	0	0
0	00:00:00	0	0	0	0	0	0	0	0	0
0	00:00:00	0	0	0	0	0	0	0	0	0
0	00:00:00	0	0	0	0	0	0	0	0	0
0	00:00:00	0	0	0	0	0	0	0	0	0
0	00:00:00	0	0	0	0	0	0	0	0	0
0	00:00:00	0	0	0	0	0	0	0	0	0
0	00:00:00	0	0	0	0	0	0	0	0	0
0	00:00:00	0	0	0	0	0	0	0	0	0
0	00:00:00	0	0	0	0	0	0	0	0	0
0	00:00:00	0	0	0	0	0	0	0	0	0
0	00:00:00	0	0	0	0	0	0	0	0	0
0	00:00:00	0	0	0	0	0	0	0	0	0
0	00:00:00	0	0	0	0	0	0	0	0	0
0	00:00:00	0	0	0	0	0	0	0	0	0
0	00:00:00	0	0	0	0	0	0	0	0	0
0	00:00:00	0	0	0	0	0	0	0	0	0
0	00:00:00	0	0	0	0	0	0	0	0	0
0	00:00:00	0	0	0	0	0	0	0	0	0
0	00:00:00	0	0	0	0	0	0	0	0	0
0	00:00:00	0	0	0	0	0	0	0	0	0
0	00:00:00	0	0	0	0	0	0	0	0	0
0	00:00:00	0	0	0	0	0	0	0	0	0
0	00:00:00	0	0	0	0	0	0	0	0	0
0	00:00:00	0	0	0	0	0	0	0	0	0
0	00:00:00	0	0	0	0	0	0	0	0	0
0	00:00:00	0	0	0	0	0	0	0	0	0
0	00:00:00	0	0	0	0	0	0	0	0	0
0	00:00:00	0	0	0	0	0	0	0	0	0
0	00:00:00	0	0	0	0	0	0	0	0	0
0	00:00:00	0	0	0	0	0	0	0	0	0
0	00:00:00	0	0	0	0	0	0	0	0	0
0	00:00:00	0	0	0	0	0	0	0	0	0
0	00:00:00	0	0	0	0	0	0	0	0	0
0	00:00:00	0	0	0	0	0	0	0	0	0
0	00:00:00	0	0	0	0	0	0	0	0	0
0	00:00:00	0	0	0	0	0	0	0	0	0
0	00:00:00	0	0	0	0	0	0	0	0	0
0	00:00:00	0	0	0	0	0	0	0	0	0
0	00:00:00	0	0	0	0	0	0	0	0	0
0	00:00:00	0	0	0	0	0	0	0	0	0
0	00:00:00	0	0	0	0	0	0	0	0	0
0	00:00:00	0	0	0	0	0	0	0	0	0
0	00:00:00	0	0	0	0	0	0	0	0	0
0	00:00:00	0	0	0	0	0	0	0	0	0
0	00:00:00	0	0	0	0	0	0	0	0	0
0	00:00:00	0	0	0	0	0	0	0	0	0
0	00:00:00	0	0	0	0	0	0	0	0	0
0	00:00:00	0	0	0	0	0	0	0	0	0
0	00:00:00	0	0	0	0	0	0	0	0	0
0	00:00:00	0	0	0	0	0	0	0	0	0
0	00:00:00	0	0	0	0	0	0	0	0	0
0	00:00:00	0	0	0	0	0	0	0	0	0
0	00:00:00	0	0	0	0	0	0	0	0	0
0	00:00:00	0	0	0	0	0	0	0	0	0
0	00:00:00	0	0	0	0	0	0	0	0	0
0	00:00:00	0	0	0	0	0	0	0	0	0
0	00:00:00	0	0	0	0	0	0	0	0	0
0	00:00:00	0	0	0	0	0	0	0	0	0
0	00:00:00	0	0	0	0	0	0	0	0	0
0	00:00:00	0	0	0	0	0	0	0	0	0
0	00:00:00	0	0	0	0	0	0	0	0	0
0	00:00:00	0	0	0	0	0	0	0	0	0
0	00:00:00	0	0	0	0	0	0	0	0	0
0	00:00:00	0	0	0	0	0	0	0	0	0
0	00:00:00	0	0	0	0	0	0	0	0	0
0	00:00:00	0	0	0	0	0	0	0	0	0
0	00:00:00	0	0	0	0	0	0	0	0	0
0	00:00:00	0	0	0	0	0	0	0	0	0
0	00:00:00	0	0	0	0	0	0	0	0	0
0	00:00:00	0	0	0	0	0	0	0	0	0
0	00:00:00	0	0	0	0	0	0	0	0	0
0	00:00:00	0	0	0	0	0	0	0	0	0
0	00:00:00	0	0	0	0	0	0	0	0	0
0	00:00:00	0	0	0	0	0	0	0	0	0
0	00:00:00	0	0	0	0	0	0	0	0	0
0	00:00:00	0	0	0	0	0	0	0	0	0
0	00:00:00	0	0	0	0	0	0	0	0	0
0	00:00:00	0	0	0	0	0	0	0	0	0
0	00:00:00	0	0	0	0	0	0	0	0	0
0	00:00:00	0	0	0	0	0	0	0	0	0
0	00:00:00	0	0	0	0	0	0	0	0	0
0	00:00:00	0	0	0	0	0	0	0	0	0
0	00:00:00	0	0	0	0	0	0	0	0	0
0	00:00:00	0	0	0	0	0	0	0	0	0
0	00:00:00	0	0	0	0	0	0	0	0	0
0	00:00:00	0	0	0	0	0	0	0	0	0
0	00:00:00	0	0	0	0	0	0	0	0	0
0	00:00:00	0	0	0	0	0	0	0	0	0
0	00:00:00	0	0	0	0	0	0	0	0	0
0	00:00:00	0	0	0	0	0	0	0	0	0
0	00:00:00	0	0	0	0	0	0	0	0	0
0	00:00:00	0	0	0	0	0	0	0	0	0
0	00:00:00	0	0	0	0	0	0	0	0	0
0	00:00:00	0	0	0	0	0	0	0	0	0
0	00:00:00	0	0	0	0	0	0	0	0	0
0	00:00:00	0	0	0	0	0	0	0	0	0
0	00:00:00	0	0	0	0	0	0	0	0	0
0	00:00:00	0	0	0	0	0	0	0	0	0
0	00:00:00	0	0	0	0	0	0	0	0	0
0	00:00:00	0	0	0	0	0	0	0	0	0
0	00:00:00	0	0	0	0	0	0	0	0	0
0	00:00:00	0	0	0	0	0	0	0	0	0
0	00:00:00	0	0	0	0	0	0	0	0	0
0	00:00:00	0	0	0	0	0	0	0	0	0
0	00:00:00	0	0	0	0	0	0	0	0	0
0	00:00:00	0	0	0	0	0	0	0	0	0
0	00:00:00	0	0	0	0	0	0	0	0	0
0	00:00:00	0	0	0	0	0	0	0	0	0
0	00:00:00	0	0	0	0	0	0	0	0	0
0	00:00:00	0	0	0	0	0	0	0	0	0
0	00:00:00	0	0	0	0	0	0	0	0	0
0	00:00:00	0	0	0	0	0	0	0	0	0
0	00:00:00	0	0	0	0	0	0	0	0	0
0	00:00:00	0	0	0	0	0	0	0	0	0
0	00:00:00	0	0	0	0	0	0	0	0	0
0	00:00:00	0	0	0	0	0	0	0	0	0
0	00:00:00	0	0	0	0	0	0	0	0	0
0	00:00:00	0	0	0	0	0	0	0	0	0
0	00:00:00	0	0	0	0	0	0	0	0	0
0	00:00:00	0	0	0	0	0	0	0	0	0
0	00:00:00	0	0	0	0	0	0	0	0	0
0	00:00:00	0	0	0	0	0	0	0	0	0
0	00:00:00	0	0	0	0	0	0	0	0	0
0	00:00:00	0	0	0	0	0	0	0	0	0
0	00:00:00	0	0	0	0	0	0	0	0	0
0	00:00:00	0	0	0	0	0	0	0	0	0
0	00:00:00	0	0	0	0	0	0	0	0	0
0	00:00:00	0	0	0	0	0	0	0	0	0
0	00:00:00	0	0	0	0	0	0	0	0	0
0	00:00:00	0	0	0	0	0	0	0	0	0
0	00:00:00	0	0	0	0	0	0	0	0	0
0	00:00:00	0	0	0	0	0	0	0	0	0
0	00:00:00	0	0	0	0	0	0	0	0	0
0	00:00:00	0	0	0	0	0	0	0	0	0
0	00:00:00	0	0	0	0	0	0	0	0	0
0	00:00:00	0	0	0	0	0	0	0	0	0
0	00:00:00	0	0	0	0	0	0	0	0	0
0	00:00:00	0	0	0	0	0	0	0	0	0
0	00:00:00	0	0	0	0	0	0	0	0	0
0	00:00:00	0	0	0	0	0	0	0	0	0
0	00:00:00	0	0	0	0	0	0	0	0	0
0	00:00:00	0	0	0	0	0	0	0	0	0
0	00:00:00	0	0	0	0	0	0	0	0	0
0	00:00:00	0	0	0	0	0	0	0	0	0
0	00:00:00	0	0	0	0	0	0	0	0	0
0	00:00:00	0	0	0	0	0	0	0	0	0
0	00:00:00	0	0	0	0	0	0	0	0	0
0	00:00:00	0	0	0	0	0	0	0	0	0
0	00:00:00	0	0	0	0	0	0	0	0	0
0	00:00:00	0	0	0	0	0	0	0	0	0
0	00:00:00	0	0	0	0	0	0	0	0	0
0	00:00:00	0	0	0	0	0	0	0	0	0
0	00:00:00	0	0	0	0	0	0	0	0	0
0	00:00:00	0	0	0	0	0	0	0	0	0
0	00:00:00	0	0	0	0	0	0	0	0	0
0	00:00:00	0	0	0	0	0	0	0	0	0
0	00:00:00	0	0	0	0	0	0	0	0	0
0	00:00:00	0	0	0	0	0	0	0	0	0
0	00:00:00	0	0	0	0	0	0	0	0	0
0	00:00:00	0	0	0	0	0	0	0	0	0
0	00:00:00	0	0	0	0	0	0	0	0	0
0	00:00:00	0	0	0	0	0	0	0	0	0
0	00:00:00	0	0	0	0	0	0	0	0	0
0	00:00:00	0	0	0	0	0	0	0	0	0
0	00:00:00	0	0	0	0	0	0	0	0	0
0	00:00:00	0	0	0	0	0	0	0	0	0
0	00:00:00	0	0	0	0	0	0	0	0	0
0	00:00:00	0	0	0	0	0	0	0	0	0
0	00:00:00	0	0	0	0	0	0	0	0	0
0	00:00:00	0	0	0	0	0	0	0	0	0
0	00:00:00	0	0	0	0	0	0	0	0	0
0	00:00:00	0	0	0	0	0	0	0	0	0
0	00:00:00	0	0	0	0	0	0	0	0	0
0	00:00:00	0	0	0	0	0	0	0	0	0
0	00:00:00	0	0	0	0	0	0	0	0	0
0	00:00:00	0	0	0	0	0	0	0	0	0
0	00:00:00	0	0	0	0	0	0	0	0	0
0	00:00:00	0	0	0	0	0	0	0	0	0
0	00:00:00	0	0	0	0	0	0	0	0	0
0	00:00:00	0	0	0	0	0	0	0	0	0
0	00:00:00	0	0	0	0	0	0	0	0	0
0	00:00:00	0	0	0	0	0	0	0	0	0
0	00:00:00	0	0	0	0	0	0	0	0	0
0	00:00:00	0	0	0	0	0	0	0	0	0
0	00:00:00	0	0	0	0	0	0	0	0	0
0	00:00:00	0	0	0	0	0	0	0	0	0
0	00:00:00	0	0	0	0	0	0	0	0	0
0	00:00:00	0	0	0	0	0	0	0	0	0
0	00:00:00	0	0	0	0	0	0	0	0	0
0	00:00:00	0	0	0	0	0	0	0	0	0
0	00:00:00	0	0	0	0	0	0	0	0	0
0	00:00:00	0	0	0	0	0	0	0	0	0
0	00:00:00	0	0	0	0	0	0	0	0	0
0	00:00:00	0	0	0	0	0	0	0	0	0
0	00:00:00	0	0	0	0	0	0	0	0	0
0	00:00:00	0	0	0	0	0	0	0	0	0
0	00:00:00	0	0	0	0	0	0	0	0	0
0	00:00:00	0	0	0	0	0	0	0	0	0
0	00:00:00	0	0	0	0	0	0	0	0	0
0	00:00:00	0	0	0	0	0	0	0	0	0
0	00:00:00	0	0	0	0	0	0	0	0	0
0	00:00:00	0	0	0	0	0	0	0	0	0
0	00:00:00	0	0	0	0	0	0	0	0	0
0	00:00:00	0	0	0	0	0	0	0	0	0
0	00:00:00	0	0	0	0	0	0	0	0	0
0	00:00:00	0	0	0	0	0	0	0	0	0
0	00:00:00	0	0	0	0	0	0	0	0	0
0	00:00:00	0	0	0	0	0	0	0	0	0
0	00:00:00	0	0	0	0	0	0	0	0	0
0	00:00:00	0	0	0	0	0	0	0	0	0
0	00:00:00	0	0	0	0	0	0	0	0	0
0	00:00:00	0	0	0	0	0	0	0	0	0
0	00:00:00	0	0	0	0	0	0	0	0	0
0	00:00:00	0	0	0	0	0	0	0	0	0
0	00:00:00	0	0	0	0	0	0	0	0	0
0	00:00:00	0	0	0	0	0	0	0	0	0
0	00:00:00	0	0	0	0	0	0	0	0	0
0	00:00:00	0	0	0	0	0	0	0	0	0
0	00:00:00	0	0	0	0	0	0	0	0	0
0	00:00:00	0	0	0	0	0	0	0	0	0
0	00:00:00	0	0	0	0	0	0	0	0	0
0	00:00:00	0	0	0	0	0	0	0	0	0
0	00:00:00	0	0	0	0	0	0	0	0	0
0	00:00:00	0	0	0	0	0	0	0	0	0
0	00:00:00	0	0	0	0	0	0	0	0	0
0	00:00:00	0	0	0	0	0	0	0	0	0
0	00:00:00	0	0	0	0	0	0	0	0	0
0	00:00:00	0	0	0	0	0	0	0	0	0
0	00:00:00	0	0	0	0	0	0	0	0	0
0	00:00:00	0	0	0	0	0	0	0	0	0
0	00:00:00	0	0	0	0	0	0	0	0	0
0	00:00:00	0	0	0	0	0	0	0	0	0
0	00:00:00	0	0	0	0	0	0	0	0	0
0	00:00:00	0	0	0	0	0	0	0	0	0
0	00:00:00	0	0	0	0	0	0	0	0	0
0	00:00:00	0	0	0	0	0	0	0	0	0
0	00:00:00	0	0	0	0	0	0	0	0	0
0	00:00:00	0	0	0	0	0	0	0	0	0
0	00:00:00	0	0	0	0	0	0	0	0	0
0	00:00:00	0	0	0	0	0	0	0	0	0
0	00:00:00	0	0	0	0	0	0	0	0	0
0	00:00:00	0	0	0	0	0	0	0	0	0
0	00:00:00	0	0	0	0	0	0	0	0	0
0	00:00:00	0	0	0	0	0	0	0	0	0
0	00:00:00	0	0	0	0	0	0	0	0	0
0	00:00:00	0	0	0	0	0	0	0	0	0
0	00:00:00	0	0	0	0	0	0	0	0	0
0	00:00:00	0	0	0	0	0	0	0	0	0
0	00:00:00	0	0	0	0	0	0	0	0	0
0	00:00:00	0	0	0	0	0	0	0	0	0
0	00:00:00	0	0	0	0	0	0	0	0	0
0	00:00:00	0	0	0	0	0	0	0	0	0
0	00:00:00	0	0	0	0	0	0	0	0	0
0	00:00:00	0	0	0	0	0	0	0	0	0
0	00:00:00	0	0	0	0	0	0	0	0	0
0	00:00:00	0	0	0	0	0	0	0	0	0
0	00:00:00	0	0	0	0	0	0	0	0	0
0	00:00:00	0	0	0	0	0	0	0	0	0
0	00:00:00	0	0	0	0	0	0	0	0	0
0	00:00:00	0	0	0	0	0	0	0	0	0
0	00:00:00	0	0	0	0	0	0	0	0	0
0	00:00:00	0	0	0	0	0	0	0	0	0
0	00:00:00	0	0	0	0	0	0	0	0	0
0	00:00:00	0	0	0	0	0	0	0	0	0
0	00:00:00	0	0	0	0	0	0	0	0	0
0	00:00:00	0	0	0	0	0	0	0	0	0
0	00:00:00	0	0	0	0	0	0	0	0	0
0	00:00:00	0	0	0	0	0	0	0	0	0
0	00:00:00	0	0	0	0	0	0	0	0	0
0	00:00:00	0	0	0	0	0	0	0	0	0
0	00:00:00	0	0	0	0	0	0	0	0	0
0	00:00:00	0	0	0	0	0	0	0	0	0
0	00:00:00	0	0	0	0	0	0	0	0	0
0	00:00:00	0	0	0	0	0	0	0	0	0
0	00:00:00	0	0	0	0	0	0	0	0	0
0	00:00:00	0	0	0	0	0	0	0	0	0
0	00:00:00	0	0	0	0	0	0	0	0	0
0	00:00:00	0	0	0	0	0	0	0	0	0
0	00:00:00	0	0	0	0	0	0	0	0	0
0	00:00:00	0	0	0	0	0	0	0	0	0
0	00:00:00	0	0	0	0	0	0	0	0	0
0	00:00:00	0	0	0	0	0	0	0	0	0
0	00:00:00	0	0	0	0	0	0	0	0	0
0	00:00:00	0	0	0	0	0	0	0	0	0
0	00:00:00	0	0	0	0	0	0	0	0	0
0	00:00:00	0	0	0	0	0	0	0	0	0
0	00:00:00	0	0	0	0	0	0	0	0	0
0	00:00:00	0	0	0	0	0	0	0	0	0
0	00:00:00	0	0	0	0	0	0	0	0	0
0	00:00:00	0	0	0	0	0	0	0	0	0
0	00:00:00	0	0	0	0	0	0	0	0	0
0	00:00:00	0	0	0	0	0	0	0	0	0
0	00:00:00	0	0	0	0	0	0	0	0	0
0	00:00:00	0	0	0	0	0	0	0	0	0
0	00:00:00	0	0	0	0	0	0	0	0	0
0	00:00:00	0	0	0	0	0	0	0	0	0
0	00:00:00	0	0	0	0	0	0	0	0	0
0	00:00:00	0	0	0	0	0	0	0	0	0
0	00:00:00	0	0	0	0	0	0	0	0	0
0	00:00:00	0	0	0	0	0	0	0	0	0
0	00:00:00	0	0	0	0	0	0	0	0	0
0	00:00:00	0	0	0	0	0	0	0	0	0
0	00:00:00	0	0	0	0	0	0	0	0	0
0	00:00:00	0	0	0	0	0	0	0	0	0
0	00:00:00	0	0	0	0	0	0	0	0	0
0	00:00:00	0	0	0	0	0	0	0	0	0
0	00:00:00	0	0	0	0	0	0	0	0	0
0	00:00:00	0	0	0	0	0	0	0	0	0
0	00:00:00	0	0	0	0	0	0	0	0	0
0	00:00:00	0	0	0	0	0	0	0	0	0
0	00:00:00	0	0	0	0	0	0	0	0	0
0	00:00:00	0	0	0	0	0	0	0	0	0
0	00:00:00	0	0	0	0	0	0	0	0	0
0	00:00:00	0	0	0	0	0	0	0	0	0
0	00:00:00	0	0	0	0	0	0	0	0	0
0	00:00:00	0	0	0	0	0	0	0	0	0
0	00:00:00	0	0	0	0	0	0	0	0	0
0	00:00:00	0	0	0	0	0	0	0	0	0
0	00:00:00	0	0	0	0	0	0	0	0	0
0	00:00:00	0	0	0	0	0	0	0	0	0
0	00:00:00	0	0	0	0	0	0	0	0	0
0	00:00:00	0	0	0	0	0	0	0	0	0
0	00:00:00	0	0	0	0	0	0	0	0	0
0	00:00:00	0	0	0	0	0	0	0	0	0
0	00:00:00	0	0	0	0	0	0	0	0	0
0	00:00:00	0	0	0	0	0	0	0	0	0
0	00:00:00	0	0	0	0	0	0	0	0	0
0	00:00:00	0	0	0	0	0	0	0	0	0
0	00:00:00	0	0	0	0	0	0	0	0	0
0	00:00:00	0	0	0	0	0	0	0	0	0
0	00:00:00	0	0	0	0	0	0	0	0	0
0	00:00:00	0	0	0	0	0	0	0	0	0
0	00:00:00	0	0	0	0	0	0	0	0	0
0	00:00:00	0	0	0	0	0	0	0	0	0
0	00:00:00	0	0	0	0	0	0	0	0	0
0	00:00:00	0	0	0	0	0	0	0	0	0
0	00:00:00	0	0	0	0	0	0	0	0	0
0	00:00:00	0	0	0	0	0	0	0	0	0
0	00:00:00	0	0	0	0	0	0	0	0	0
0	00:00:00	0	0	0	0	0	0	0	0	0
0	00:00:00	0	0	0	0	0	0	0	0	0
0	00:00:00	0	0	0	0	0	0	0	0	0
0	00:00:00	0	0	0	0	0	0	0	0	0
0	00:00:00	0	0	0	0	0	0	0	0	0
0	00:00:00	0	0	0	0	0	0	0	0	0
0	00:00:00	0	0	0	0	0	0	0	0	0
0	00:00:00	0	0	0	0	0	0	0	0	0
0	00:00:00	0	0	0	0	0	0	0	0	0
0	00:00:00	0	0	0	0	0	0	0	0	0
0	00:00:00	0	0	0	0	0	0	0	0	0
0	00:00:00	0	0	0	0	0	0	0	0	0
0	00:00:00	0	0	0	0	0	0	0	0	0
0	00:00:00	0	0	0	0	0	0	0	0	0
0	00:00:00	0	0	0	0	0	0	0	0	0
0	00:00:00	0	0	0	0	0	0	0	0	0
0	00:00:00	0	0	0	0	0	0	0	0	0
0	00:00:00	0	0	0	0	0	0	0	0	0
0	00:00:00	0	0	0	0	0	0	0	0	0
0	00:00:00	0	0	0	0	0	0	0	0	0
0	00:00:00	0	0	0	0	0	0	0	0	0
0	00:00:00	0	0	0	0	0	0	0	0	0
0	00:00:00	0	0	0	0	0	0	0	0	0
0	00:00:00	0	0	0	0	0	0	0	0	0
0	00:00:00	0	0	0	0	0	0	0	0	0
0	00:00:00	0	0	0	0	0	0	0	0	0
0	00:00:00	0	0	0	0	0	0	0	0	0
0	00:00:00	0	0	0	0	0	0	0	0	0
0	00:00:00	0	0	0	0	0	0	0	0	0
0	00:00:00	0	0	0	0	0	0	0	0	0
0	00:00:00	0	0	0	0	0	0	0	0	0
0	00:00:00	0	0	0	0	0	0	0	0	0
0	00:00:00	0	0	0	0	0	0	0	0	0
0	00:00:00	0	0	0	0	0	0	0	0	0
0	00:00:00	0	0	0	0	0	0	0	0	0
0	00:00:00	0	0	0	0	0	0	0	0	0
0	00:00:00	0	0	0	0	0	0	0	0	0
0	00:00:00	0	0	0	0	0	0	0	0	0
0	00:00:00	0	0	0	0	0	0	0	0	0
0	00:00:00	0	0	0	0	0	0	0	0	0
0	00:00:00	0	0	0	0	0	0	0	0	0
0	00:00:00	0	0	0	0	0	0	0	0	0
0	00:00:00	0	0	0	0	0	0	0	0	0
0	00:00:00	0	0	0	0	0	0	0	0	0
0	00:00:00	0	0	0	0	0	0	0	0	0
0	00:00:00	0	0	0	0	0	0	0	0	0
0	00:00:00	0	0	0	0	0	0	0	0	0
0	00:00:00	0	0	0	0	0	0	0	0	0
0	00:00:00	0	0	0	0	0	0	0	0	0
0	00:00:00	0	0	0	0	0	0	0	0	0
0	00:00:00	0	0	0	0	0	0	0	0	0
0	00:00:00	0	0	0	0	0	0	0	0	0
0	00:00:00	0	0	0	0	0	0	0	0	0
0	00:00:00	0	0	0	0	0	0	0	0	0
0	00:00:00	0	0	0	0	0	0	0	0	0
0	00:00:00	0	0	0	0	0	0	0	0	0
0	00:00:00	0	0	0	0	0	0	0	0	0
0	00:00:00	0	0	0	0	0	0	0	0	0
0	00:00:00	0	0	0	0	0	0	0	0	0
0	00:00:00	0	0	0	0	0	0	0	0	0
0	00:00:00	0	0	0	0	0	0	0	0	0
0	00:00:00	0	0	0	0	0	0	0	0	0
0	00:00:00	0	0	0	0	0	0	0	0	0
0	00:00:00	0	0	0	0	0	0	0	0	0
0	00:00:00	0	0	0	0	0	0	0	0	0
0	00:00:00	0	0	0	0	0	0	0	0	0
0	00:00:00	0	0	0	0	0	0	0	0	0
0	00:00:00	0	0	0	0	0	0	0	0	0
0	00:00:00	0	0	0	0	0	0	0	0	0
0	00:00:00	0	0	0	0	0	0	0	0	0
0	00:00:00	0	0	0	0	0	0	0	0	0
0	00:00:00	0	0	0	0	0	0	0	0	0
0	00:00:00	0	0	0	0	0	0	0	0	0
0	00:00:00	0	0	0	0	0	0	0	0	0
0	00:00:00	0	0	0	0	0	0	0	0	0
0	00:00:00	0	0	0	0	0	0	0	0	0
0	00:00:00	0	0	0	0	0	0	0	0	0
0	00:00:00	0	0	0	0	0	0	0	0	0
0	00:00:00	0	0	0	0	0	0	0	0	0
0	00:00:00	0	0	0	0	0	0	0	0	0
0	00:00:00	0	0	0	0	0	0	0	0	0
0	00:00:00	0	0	0	0	0	0	0	0	0
0	00:00:00	0	0	0	0	0	0	0	0	0
0	00:00:00	0	0	0	0	0	0	0	0	0
0	00:00:00	0	0	0	0	0	0	0	0	0
0	00:00:00	0	0	0	0	0	0	0	0	0
0	00:00:00	0	0	0	0	0	0	0	0	0
0	00:00:00	0	0	0	0	0	0	0	0	0
0	00:00:00	0	0	0	0	0	0	0	0	0
0	00:00:00	0	0	0	0	0	0	0	0	0
0	00:00:00	0	0	0	0	0	0	0	0	0
0	00:00:00	0	0	0	0	0	0	0	0	0
0	00:00:00	0	0	0	0	0	0	0	0	0
0	00:00:00	0	0	0	0	0	0	0	0	0
0	00:00:00	0	0	0	0	0	0	0	0	0
0	00:00:00	0	0	0	0	0	0	0	0	0
0	00:00:00	0	0	0	0	0	0	0	0	0
0	00:00:00	0	0	0	0	0	0	0	0	0
0	00:00:00	0	0	0	0	0	0	0	0	0
0	00:00:00	0	0	0	0	0	0	0	0	0
0	00:00:00	0	0	0	0	0	0	0	0	0
0	00:00:00	0	0	0	0	0	0	0	0	0
0	00:00:00	0	0	0	0	0	0	0	0	0
0	00:00:00	0	0	0	0	0	0	0	0	0
0	00:00:00	0	0	0	0	0	0	0	0	0
0	00:00:00	0	0	0	0	0	0	0	0	0
0	00:00:00	0	0	0	0	0	0	0	0	0
0	00:00:00	0	0	0	0	0	0	0	0	0
0	00:00:00	0	0	0	0	0	0	0	0	0
0	00:00:00	0	0	0	0	0	0	0	0	0
0	00:00:00	0	0	0	0	0	0	0	0	0
0	00:00:00	0	0	0	0	0	0	0	0	0
0	00:00:00	0	0	0	0	0	0	0	0	0
0	00:00:00	0	0	0	0	0	0	0	0	0
0	00:00:00	0	0	0	0	0	0	0	0	0
0	00:00:00	0	0	0	0	0	0	0	0	0
0	00:00:00	0	0	0	0	0	0	0	0	0
0	00:00:00	0	0	0	0	0	0	0	0	0
0	00:00:00	0	0	0	0	0	0	0	0	0
0	00:00:00	0	0	0	0	0	0	0	0	0
0	00:00:00	0	0	0	0	0	0	0	0	0
0	00:00:00	0	0	0	0	0	0	0	0	0
0	00:00:00	0	0	0	0	0	0	0	0	0
0	00:00:00	0	0	0	0	0	0	0	0	0
0	00:00:00	0	0	0	0	0	0	0	0	0
0	00:00:00	0	0	0	0	0	0	0	0	0
0	00:00:00	0	0	0	0	0	0	0	0	0
0	00:00:00	0	0	0	0	0	0	0	0	0
0	00:00:00	0	0	0	0	0	0	0	0	0
0	00:00:00	0	0	0	0	0	0	0	0	0
0	00:00:00	0	0	0	0	0	0	0	0	0
0	00:00:00	0	0	0	0	0	0	0	0	0
0	00:00:00	0	0	0	0	0	0	0	0	0
0	00:00:00	0	0	0	0	0	0	0	0	0
0	00:00:00	0	0	0	0	0	0	0	0	0
0	00:00:00	0	0	0	0	0	0	0	0	0
0	00:00:00	0	0	0	0	0	0	0	0	0
0	00:00:00	0	0	0	0	0	0	0	0	0
0	00:00:00	0	0	0	0	0	0	0	0	0
0	00:00:00	0	0	0	0	0	0	0	0	0
0	00:00:00	0	0	0	0	0	0	0	0	0
0	00:00:00	0	0	0	0	0	0	0	0	0
0	00:00:00	0	0	0	0	0	0	0	0	0
0	00:00:00	0	0	0	0	0	0	0	0	0
0	00:00:00	0	0	0	0	0	0	0	0	0
0	00:00:00	0	0	0	0	0	0	0	0	0
0	00:00:00	0	0	0	0	0	0	0	0	0
0	00:00:00	0	0	0	0	0	0	0	0	0
0	00:00:00	0	0	0	0	0	0	0	0	0
0	00:00:00	0	0	0	0	0	0	0	0	0
0	00:00:00	0	0	0	0	0	0	0	0	0
0	00:00:00	0	0	0	0	0	0	0	0	0
0	00:00:00	0	0	0	0	0	0	0	0	0
0	00:00:00	0	0	0	0	0	0	0	0	0
0	00:00:00	0	0	0	0	0	0	0	0	0
0	00:00:00	0	0	0	0	0	0	0	0	0
0	00:00:00	0	0	0	0	0	0	0	0	0
0	00:00:00	0	0	0	0	0	0	0	0	0
0	00:00:00	0	0	0	0	0	0	0	0	0
0	00:00:00	0	0	0	0	0	0	0	0	0
0	00:00:00	0	0	0	0	0	0	0	0	0
0	00:00:00	0	0	0	0	0	0	0	0	0
0	00:00:00	0	0	0	0	0	0	0	0	0
0	00:00:00	0	0	0	0	0	0	0	0	0
0	00:00:00	0	0	0	0	0	0	0	0	0
0	00:00:00	0	0	0	0	0	0	0	0	0
0	00:00:00	0	0	0	0	0	0	0	0	0
0	00:00:00	0	0	0	0	0	0	0	0	0
0	00:00:00	0	0	0	0	0	0	0	0	0
0	00:00:00	0	0	0	0	0	0	0	0	0

## Sheet: Results
Implicit Decision Analysis Template
JAA - 09.15.15
Expt #	Date	ChooseA.ACC	AvoidB.ACC	All.ACC	#TrainTrails	#TestTrials
28066	2015-01-09	0.375	0	0.1	360	60
Row Labels	Sum of Test.ACC		Average of Test.RT	Column Labels				Row Labels	Count of TrialType
0	3		Row Labels	0	1	NULL	Grand Total	Trainb	360
Grand Total	3		0	0	#DIV/0!	#DIV/0!	0	Test	60
			Grand Total	0	#DIV/0!	#DIV/0!	0	Grand Total	420
Row Labels	Sum of Test.ACC		Average of Test.RT	Column Labels
0	3		Row Labels	0	1	Grand Total
Grand Total	3		0	0	#DIV/0!	0
			Grand Total	0	#DIV/0!	0
