# Supplementary material for: Human performance across decision making, selective attention, and working memory tasks: Experimental data and computer simulations
Source: Data Brief. 2018 Feb 21;17:907–14. doi: 10.1016/j.dib.2018.01.056 (PMC5988376; doi:10.1016/j.dib.2018.01.056)
Supplement: Supplementary file 2 — Supplementary material [file mmc2.zip › DataInBrief/data/PSS/analyzed/ImplicitDecision_28072.xlsx]

## Sheet: Instructions
Implicit Decision Analysis Template Instructions
Note: This template can only analyze 1 subject at a time!
Step 1:	Copy data from .edat file
Step 2:	Paste data in cell A1 of the 'RAW' tab
Step 3:	Press 'ctrl+d'
Step 4:	Paste results in Implicit Decision Analysis Summary file
Step 5:	Save data as 'ImplicitDecision_<Expt#>.xlsx
Step 6:	Close Implicit Decision Analysis Template (do NOT analyze another subject!)

## Sheet: RAW
ExperimentName	Subject	Session	Clock.Information	Display.RefreshRate	Group[Session]	RandomSeed	SessionDate	SessionTime	SessionTimeUtc	Block	acc	ansr1	ansr10	ansr11	ansr12	ansr13	ansr14	ansr15	ansr16	ansr2	ansr3	ansr4	ansr5	ansr6	ansr7	ansr8	ansr9	BeginInstruction	BeginInstruction.Cycle	BeginInstruction.Sample	CorrectAnswer	Group[Block]	incorrect	PracticeSegment	PracticeSegment.Cycle	PracticeSegment.Sample	Procedure	RestbeforeTest	RestbeforeTest.Cycle	RestbeforeTest.Sample	Running	SetStims	SetStims.Cycle	SetStims.Sample	Stimuli	Stimulus	StimulusPresentation1.ACC	StimulusPresentation1.CRESP	StimulusPresentation1.RESP
Implicit Decision	28072	1	<?xml version="1.0"?>\n<Clock xmlns:dt="urn:schemas-microsoft-com:datatypes"><Description dt:dt="string">E-Prime Primary Realtime Clock</Description><StartTime><Timestamp dt:dt="int">0</Timestamp><DateUtc dt:dt="string">2015-01-08T19:30:29Z</DateUtc></StartTime><FrequencyChanges><FrequencyChange><Frequency dt:dt="r8">2857451</Frequency><Timestamp dt:dt="r8">578215837237</Timestamp><Current dt:dt=…	60.001	1	-1604195732	2015-01-08	11:30:30	19:30:30	1	1	1	?	?	?	?	?	?	?	?	?	?	?	?	?	?	?	NULL	NULL	NULL	NULL	AB	0	1	1	1	Practiceb	NULL	NULL	NULL	PracticeSegment	NULL	NULL	NULL	1 z	1 z	NULL	NULL	NULL
Implicit Decision	28072	1	<?xml version="1.0"?>\n<Clock xmlns:dt="urn:schemas-microsoft-com:datatypes"><Description dt:dt="string">E-Prime Primary Realtime Clock</Description><StartTime><Timestamp dt:dt="int">0</Timestamp><DateUtc dt:dt="string">2015-01-08T19:30:29Z</DateUtc></StartTime><FrequencyChanges><FrequencyChange><Frequency dt:dt="r8">2857451</Frequency><Timestamp dt:dt="r8">578215837237</Timestamp><Current dt:dt=…	60.001	1	-1604195732	2015-01-08	11:30:30	19:30:30	2	1	0	?	?	?	?	?	?	?	?	?	?	?	?	?	?	?	NULL	NULL	NULL	NULL	AB	1	1	2	2	Practiceb	NULL	NULL	NULL	PracticeSegment	NULL	NULL	NULL	z 1	z 1	NULL	NULL	NULL
Implicit Decision	28072	1	<?xml version="1.0"?>\n<Clock xmlns:dt="urn:schemas-microsoft-com:datatypes"><Description dt:dt="string">E-Prime Primary Realtime Clock</Description><StartTime><Timestamp dt:dt="int">0</Timestamp><DateUtc dt:dt="string">2015-01-08T19:30:29Z</DateUtc></StartTime><FrequencyChanges><FrequencyChange><Frequency dt:dt="r8">2857451</Frequency><Timestamp dt:dt="r8">578215837237</Timestamp><Current dt:dt=…	60.001	1	-1604195732	2015-01-08	11:30:30	19:30:30	3	1	1	?	?	?	?	?	?	?	?	?	?	?	?	?	?	?	NULL	NULL	NULL	NULL	AB	0	1	3	3	Practiceb	NULL	NULL	NULL	PracticeSegment	NULL	NULL	NULL	1 z	1 z	NULL	NULL	NULL
Implicit Decision	28072	1	<?xml version="1.0"?>\n<Clock xmlns:dt="urn:schemas-microsoft-com:datatypes"><Description dt:dt="string">E-Prime Primary Realtime Clock</Description><StartTime><Timestamp dt:dt="int">0</Timestamp><DateUtc dt:dt="string">2015-01-08T19:30:29Z</DateUtc></StartTime><FrequencyChanges><FrequencyChange><Frequency dt:dt="r8">2857451</Frequency><Timestamp dt:dt="r8">578215837237</Timestamp><Current dt:dt=…	60.001	1	-1604195732	2015-01-08	11:30:30	19:30:30	4	1	0	?	?	?	?	?	?	?	?	?	?	?	?	?	?	?	NULL	NULL	NULL	NULL	AB	1	1	4	4	Practiceb	NULL	NULL	NULL	PracticeSegment	NULL	NULL	NULL	z 1	z 1	NULL	NULL	NULL
Implicit Decision	28072	1	<?xml version="1.0"?>\n<Clock xmlns:dt="urn:schemas-microsoft-com:datatypes"><Description dt:dt="string">E-Prime Primary Realtime Clock</Description><StartTime><Timestamp dt:dt="int">0</Timestamp><DateUtc dt:dt="string">2015-01-08T19:30:29Z</DateUtc></StartTime><FrequencyChanges><FrequencyChange><Frequency dt:dt="r8">2857451</Frequency><Timestamp dt:dt="r8">578215837237</Timestamp><Current dt:dt=…	60.001	1	-1604195732	2015-01-08	11:30:30	19:30:30	5	1	0	?	?	?	?	?	?	?	?	?	?	?	?	?	?	?	NULL	NULL	NULL	NULL	AB	1	1	5	5	Practiceb	NULL	NULL	NULL	PracticeSegment	NULL	NULL	NULL	z 1	z 1	NULL	NULL	NULL
Implicit Decision	28072	1	<?xml version="1.0"?>\n<Clock xmlns:dt="urn:schemas-microsoft-com:datatypes"><Description dt:dt="string">E-Prime Primary Realtime Clock</Description><StartTime><Timestamp dt:dt="int">0</Timestamp><DateUtc dt:dt="string">2015-01-08T19:30:29Z</DateUtc></StartTime><FrequencyChanges><FrequencyChange><Frequency dt:dt="r8">2857451</Frequency><Timestamp dt:dt="r8">578215837237</Timestamp><Current dt:dt=…	60.001	1	-1604195732	2015-01-08	11:30:30	19:30:30	6	1	1	?	?	?	?	?	?	?	?	?	?	?	?	?	?	?	NULL	NULL	NULL	NULL	AB	0	1	6	6	Practiceb	NULL	NULL	NULL	PracticeSegment	NULL	NULL	NULL	1 z	1 z	NULL	NULL	NULL
Implicit Decision	28072	1	<?xml version="1.0"?>\n<Clock xmlns:dt="urn:schemas-microsoft-com:datatypes"><Description dt:dt="string">E-Prime Primary Realtime Clock</Description><StartTime><Timestamp dt:dt="int">0</Timestamp><DateUtc dt:dt="string">2015-01-08T19:30:29Z</DateUtc></StartTime><FrequencyChanges><FrequencyChange><Frequency dt:dt="r8">2857451</Frequency><Timestamp dt:dt="r8">578215837237</Timestamp><Current dt:dt=…	60.001	1	-1604195732	2015-01-08	11:30:30	19:30:30	7	NULL	NULL	NULL	NULL	NULL	NULL	NULL	NULL	NULL	NULL	NULL	NULL	NULL	NULL	NULL	NULL	NULL	NULL	NULL	NULL	NULL	1	NULL	NULL	NULL	NULL	BlocProc2	NULL	NULL	NULL	SetStims	1	2	1	NULL	NULL	NULL	NULL	NULL
Implicit Decision	28072	1	<?xml version="1.0"?>\n<Clock xmlns:dt="urn:schemas-microsoft-com:datatypes"><Description dt:dt="string">E-Prime Primary Realtime Clock</Description><StartTime><Timestamp dt:dt="int">0</Timestamp><DateUtc dt:dt="string">2015-01-08T19:30:29Z</DateUtc></StartTime><FrequencyChanges><FrequencyChange><Frequency dt:dt="r8">2857451</Frequency><Timestamp dt:dt="r8">578215837237</Timestamp><Current dt:dt=…	60.001	1	-1604195732	2015-01-08	11:30:30	19:30:30	8	NULL	NULL	NULL	NULL	NULL	NULL	NULL	NULL	NULL	NULL	NULL	NULL	NULL	NULL	NULL	NULL	NULL	1	1	1	NULL	1	NULL	NULL	NULL	NULL	BlocProc	NULL	NULL	NULL	BeginInstruction	NULL	NULL	NULL	NULL	NULL	NULL	NULL	NULL
Implicit Decision	28072	1	<?xml version="1.0"?>\n<Clock xmlns:dt="urn:schemas-microsoft-com:datatypes"><Description dt:dt="string">E-Prime Primary Realtime Clock</Description><StartTime><Timestamp dt:dt="int">0</Timestamp><DateUtc dt:dt="string">2015-01-08T19:30:29Z</DateUtc></StartTime><FrequencyChanges><FrequencyChange><Frequency dt:dt="r8">2857451</Frequency><Timestamp dt:dt="r8">578215837237</Timestamp><Current dt:dt=…	60.001	1	-1604195732	2015-01-08	11:30:30	19:30:30	9	NULL	NULL	NULL	NULL	NULL	NULL	NULL	NULL	NULL	NULL	NULL	NULL	NULL	NULL	NULL	NULL	NULL	NULL	NULL	NULL	NULL	1	NULL	NULL	NULL	NULL	BlocProc1	NULL	NULL	NULL	TrainInstructions	NULL	NULL	NULL	NULL	NULL	NULL	NULL	NULL
Implicit Decision	28072	1	<?xml version="1.0"?>\n<Clock xmlns:dt="urn:schemas-microsoft-com:datatypes"><Description dt:dt="string">E-Prime Primary Realtime Clock</Description><StartTime><Timestamp dt:dt="int">0</Timestamp><DateUtc dt:dt="string">2015-01-08T19:30:29Z</DateUtc></StartTime><FrequencyChanges><FrequencyChange><Frequency dt:dt="r8">2857451</Frequency><Timestamp dt:dt="r8">578215837237</Timestamp><Current dt:dt=…	60.001	1	-1604195732	2015-01-08	11:30:30	19:30:30	10	0	0	?	?	?	?	?	?	?	?	?	?	?	?	?	?	?	NULL	NULL	NULL	NULL	AB	1	NULL	NULL	NULL	Trainb	NULL	NULL	NULL	TrainInterleaved	NULL	NULL	NULL	c s	c s	0	0	1
Implicit Decision	28072	1	<?xml version="1.0"?>\n<Clock xmlns:dt="urn:schemas-microsoft-com:datatypes"><Description dt:dt="string">E-Prime Primary Realtime Clock</Description><StartTime><Timestamp dt:dt="int">0</Timestamp><DateUtc dt:dt="string">2015-01-08T19:30:29Z</DateUtc></StartTime><FrequencyChanges><FrequencyChange><Frequency dt:dt="r8">2857451</Frequency><Timestamp dt:dt="r8">578215837237</Timestamp><Current dt:dt=…	60.001	1	-1604195732	2015-01-08	11:30:30	19:30:30	11	1	1	?	?	?	?	?	?	?	?	?	?	?	?	?	?	?	NULL	NULL	NULL	NULL	EF	0	NULL	NULL	NULL	Trainb	NULL	NULL	NULL	TrainInterleaved	NULL	NULL	NULL	0 r	0 r	1	1	1
Implicit Decision	28072	1	<?xml version="1.0"?>\n<Clock xmlns:dt="urn:schemas-microsoft-com:datatypes"><Description dt:dt="string">E-Prime Primary Realtime Clock</Description><StartTime><Timestamp dt:dt="int">0</Timestamp><DateUtc dt:dt="string">2015-01-08T19:30:29Z</DateUtc></StartTime><FrequencyChanges><FrequencyChange><Frequency dt:dt="r8">2857451</Frequency><Timestamp dt:dt="r8">578215837237</Timestamp><Current dt:dt=…	60.001	1	-1604195732	2015-01-08	11:30:30	19:30:30	12	1	1	?	?	?	?	?	?	?	?	?	?	?	?	?	?	?	NULL	NULL	NULL	NULL	CD	0	NULL	NULL	NULL	Trainb	NULL	NULL	NULL	TrainInterleaved	NULL	NULL	NULL	7 k	7 k	1	1	1
Implicit Decision	28072	1	<?xml version="1.0"?>\n<Clock xmlns:dt="urn:schemas-microsoft-com:datatypes"><Description dt:dt="string">E-Prime Primary Realtime Clock</Description><StartTime><Timestamp dt:dt="int">0</Timestamp><DateUtc dt:dt="string">2015-01-08T19:30:29Z</DateUtc></StartTime><FrequencyChanges><FrequencyChange><Frequency dt:dt="r8">2857451</Frequency><Timestamp dt:dt="r8">578215837237</Timestamp><Current dt:dt=…	60.001	1	-1604195732	2015-01-08	11:30:30	19:30:30	13	1	1	?	?	?	?	?	?	?	?	?	?	?	?	?	?	?	NULL	NULL	NULL	NULL	AB	0	NULL	NULL	NULL	Trainb	NULL	NULL	NULL	TrainInterleaved	NULL	NULL	NULL	s c	s c	1	1	1
Implicit Decision	28072	1	<?xml version="1.0"?>\n<Clock xmlns:dt="urn:schemas-microsoft-com:datatypes"><Description dt:dt="string">E-Prime Primary Realtime Clock</Description><StartTime><Timestamp dt:dt="int">0</Timestamp><DateUtc dt:dt="string">2015-01-08T19:30:29Z</DateUtc></StartTime><FrequencyChanges><FrequencyChange><Frequency dt:dt="r8">2857451</Frequency><Timestamp dt:dt="r8">578215837237</Timestamp><Current dt:dt=…	60.001	1	-1604195732	2015-01-08	11:30:30	19:30:30	14	1	1	?	?	?	?	?	?	?	?	?	?	?	?	?	?	?	NULL	NULL	NULL	NULL	CD	0	NULL	NULL	NULL	Trainb	NULL	NULL	NULL	TrainInterleaved	NULL	NULL	NULL	k 7	k 7	0	1	0
Implicit Decision	28072	1	<?xml version="1.0"?>\n<Clock xmlns:dt="urn:schemas-microsoft-com:datatypes"><Description dt:dt="string">E-Prime Primary Realtime Clock</Description><StartTime><Timestamp dt:dt="int">0</Timestamp><DateUtc dt:dt="string">2015-01-08T19:30:29Z</DateUtc></StartTime><FrequencyChanges><FrequencyChange><Frequency dt:dt="r8">2857451</Frequency><Timestamp dt:dt="r8">578215837237</Timestamp><Current dt:dt=…	60.001	1	-1604195732	2015-01-08	11:30:30	19:30:30	15	0	0	?	?	?	?	?	?	?	?	?	?	?	?	?	?	?	NULL	NULL	NULL	NULL	EF	1	NULL	NULL	NULL	Trainb	NULL	NULL	NULL	TrainInterleaved	NULL	NULL	NULL	r 0	r 0	0	0	1
Implicit Decision	28072	1	<?xml version="1.0"?>\n<Clock xmlns:dt="urn:schemas-microsoft-com:datatypes"><Description dt:dt="string">E-Prime Primary Realtime Clock</Description><StartTime><Timestamp dt:dt="int">0</Timestamp><DateUtc dt:dt="string">2015-01-08T19:30:29Z</DateUtc></StartTime><FrequencyChanges><FrequencyChange><Frequency dt:dt="r8">2857451</Frequency><Timestamp dt:dt="r8">578215837237</Timestamp><Current dt:dt=…	60.001	1	-1604195732	2015-01-08	11:30:30	19:30:30	16	1	1	?	?	?	?	?	?	?	?	?	?	?	?	?	?	?	NULL	NULL	NULL	NULL	CD	0	NULL	NULL	NULL	Trainb	NULL	NULL	NULL	TrainInterleaved	NULL	NULL	NULL	7 k	7 k	1	1	1
Implicit Decision	28072	1	<?xml version="1.0"?>\n<Clock xmlns:dt="urn:schemas-microsoft-com:datatypes"><Description dt:dt="string">E-Prime Primary Realtime Clock</Description><StartTime><Timestamp dt:dt="int">0</Timestamp><DateUtc dt:dt="string">2015-01-08T19:30:29Z</DateUtc></StartTime><FrequencyChanges><FrequencyChange><Frequency dt:dt="r8">2857451</Frequency><Timestamp dt:dt="r8">578215837237</Timestamp><Current dt:dt=…	60.001	1	-1604195732	2015-01-08	11:30:30	19:30:30	17	0	0	?	?	?	?	?	?	?	?	?	?	?	?	?	?	?	NULL	NULL	NULL	NULL	AB	1	NULL	NULL	NULL	Trainb	NULL	NULL	NULL	TrainInterleaved	NULL	NULL	NULL	c s	c s	0	0	1
Implicit Decision	28072	1	<?xml version="1.0"?>\n<Clock xmlns:dt="urn:schemas-microsoft-com:datatypes"><Description dt:dt="string">E-Prime Primary Realtime Clock</Description><StartTime><Timestamp dt:dt="int">0</Timestamp><DateUtc dt:dt="string">2015-01-08T19:30:29Z</DateUtc></StartTime><FrequencyChanges><FrequencyChange><Frequency dt:dt="r8">2857451</Frequency><Timestamp dt:dt="r8">578215837237</Timestamp><Current dt:dt=…	60.001	1	-1604195732	2015-01-08	11:30:30	19:30:30	18	1	1	?	?	?	?	?	?	?	?	?	?	?	?	?	?	?	NULL	NULL	NULL	NULL	EF	0	NULL	NULL	NULL	Trainb	NULL	NULL	NULL	TrainInterleaved	NULL	NULL	NULL	0 r	0 r	1	1	1
Implicit Decision	28072	1	<?xml version="1.0"?>\n<Clock xmlns:dt="urn:schemas-microsoft-com:datatypes"><Description dt:dt="string">E-Prime Primary Realtime Clock</Description><StartTime><Timestamp dt:dt="int">0</Timestamp><DateUtc dt:dt="string">2015-01-08T19:30:29Z</DateUtc></StartTime><FrequencyChanges><FrequencyChange><Frequency dt:dt="r8">2857451</Frequency><Timestamp dt:dt="r8">578215837237</Timestamp><Current dt:dt=…	60.001	1	-1604195732	2015-01-08	11:30:30	19:30:30	19	0	1	?	?	?	?	?	?	?	?	?	?	?	?	?	?	?	NULL	NULL	NULL	NULL	AB	0	NULL	NULL	NULL	Trainb	NULL	NULL	NULL	TrainInterleaved	NULL	NULL	NULL	s c	s c	0	1	0
Implicit Decision	28072	1	<?xml version="1.0"?>\n<Clock xmlns:dt="urn:schemas-microsoft-com:datatypes"><Description dt:dt="string">E-Prime Primary Realtime Clock</Description><StartTime><Timestamp dt:dt="int">0</Timestamp><DateUtc dt:dt="string">2015-01-08T19:30:29Z</DateUtc></StartTime><FrequencyChanges><FrequencyChange><Frequency dt:dt="r8">2857451</Frequency><Timestamp dt:dt="r8">578215837237</Timestamp><Current dt:dt=…	60.001	1	-1604195732	2015-01-08	11:30:30	19:30:30	20	0	0	?	?	?	?	?	?	?	?	?	?	?	?	?	?	?	NULL	NULL	NULL	NULL	CD	1	NULL	NULL	NULL	Trainb	NULL	NULL	NULL	TrainInterleaved	NULL	NULL	NULL	k 7	k 7	0	0	1
Implicit Decision	28072	1	<?xml version="1.0"?>\n<Clock xmlns:dt="urn:schemas-microsoft-com:datatypes"><Description dt:dt="string">E-Prime Primary Realtime Clock</Description><StartTime><Timestamp dt:dt="int">0</Timestamp><DateUtc dt:dt="string">2015-01-08T19:30:29Z</DateUtc></StartTime><FrequencyChanges><FrequencyChange><Frequency dt:dt="r8">2857451</Frequency><Timestamp dt:dt="r8">578215837237</Timestamp><Current dt:dt=…	60.001	1	-1604195732	2015-01-08	11:30:30	19:30:30	21	1	0	?	?	?	?	?	?	?	?	?	?	?	?	?	?	?	NULL	NULL	NULL	NULL	EF	1	NULL	NULL	NULL	Trainb	NULL	NULL	NULL	TrainInterleaved	NULL	NULL	NULL	r 0	r 0	1	0	0
Implicit Decision	28072	1	<?xml version="1.0"?>\n<Clock xmlns:dt="urn:schemas-microsoft-com:datatypes"><Description dt:dt="string">E-Prime Primary Realtime Clock</Description><StartTime><Timestamp dt:dt="int">0</Timestamp><DateUtc dt:dt="string">2015-01-08T19:30:29Z</DateUtc></StartTime><FrequencyChanges><FrequencyChange><Frequency dt:dt="r8">2857451</Frequency><Timestamp dt:dt="r8">578215837237</Timestamp><Current dt:dt=…	60.001	1	-1604195732	2015-01-08	11:30:30	19:30:30	22	1	1	?	?	?	?	?	?	?	?	?	?	?	?	?	?	?	NULL	NULL	NULL	NULL	EF	0	NULL	NULL	NULL	Trainb	NULL	NULL	NULL	TrainInterleaved	NULL	NULL	NULL	0 r	0 r	1	1	1
Implicit Decision	28072	1	<?xml version="1.0"?>\n<Clock xmlns:dt="urn:schemas-microsoft-com:datatypes"><Description dt:dt="string">E-Prime Primary Realtime Clock</Description><StartTime><Timestamp dt:dt="int">0</Timestamp><DateUtc dt:dt="string">2015-01-08T19:30:29Z</DateUtc></StartTime><FrequencyChanges><FrequencyChange><Frequency dt:dt="r8">2857451</Frequency><Timestamp dt:dt="r8">578215837237</Timestamp><Current dt:dt=…	60.001	1	-1604195732	2015-01-08	11:30:30	19:30:30	23	0	0	?	?	?	?	?	?	?	?	?	?	?	?	?	?	?	NULL	NULL	NULL	NULL	AB	1	NULL	NULL	NULL	Trainb	NULL	NULL	NULL	TrainInterleaved	NULL	NULL	NULL	c s	c s	0	0	1
Implicit Decision	28072	1	<?xml version="1.0"?>\n<Clock xmlns:dt="urn:schemas-microsoft-com:datatypes"><Description dt:dt="string">E-Prime Primary Realtime Clock</Description><StartTime><Timestamp dt:dt="int">0</Timestamp><DateUtc dt:dt="string">2015-01-08T19:30:29Z</DateUtc></StartTime><FrequencyChanges><FrequencyChange><Frequency dt:dt="r8">2857451</Frequency><Timestamp dt:dt="r8">578215837237</Timestamp><Current dt:dt=…	60.001	1	-1604195732	2015-01-08	11:30:30	19:30:30	24	1	1	?	?	?	?	?	?	?	?	?	?	?	?	?	?	?	NULL	NULL	NULL	NULL	CD	0	NULL	NULL	NULL	Trainb	NULL	NULL	NULL	TrainInterleaved	NULL	NULL	NULL	7 k	7 k	1	1	1
Implicit Decision	28072	1	<?xml version="1.0"?>\n<Clock xmlns:dt="urn:schemas-microsoft-com:datatypes"><Description dt:dt="string">E-Prime Primary Realtime Clock</Description><StartTime><Timestamp dt:dt="int">0</Timestamp><DateUtc dt:dt="string">2015-01-08T19:30:29Z</DateUtc></StartTime><FrequencyChanges><FrequencyChange><Frequency dt:dt="r8">2857451</Frequency><Timestamp dt:dt="r8">578215837237</Timestamp><Current dt:dt=…	60.001	1	-1604195732	2015-01-08	11:30:30	19:30:30	25	1	1	?	?	?	?	?	?	?	?	?	?	?	?	?	?	?	NULL	NULL	NULL	NULL	EF	0	NULL	NULL	NULL	Trainb	NULL	NULL	NULL	TrainInterleaved	NULL	NULL	NULL	r 0	r 0	0	1	0
Implicit Decision	28072	1	<?xml version="1.0"?>\n<Clock xmlns:dt="urn:schemas-microsoft-com:datatypes"><Description dt:dt="string">E-Prime Primary Realtime Clock</Description><StartTime><Timestamp dt:dt="int">0</Timestamp><DateUtc dt:dt="string">2015-01-08T19:30:29Z</DateUtc></StartTime><FrequencyChanges><FrequencyChange><Frequency dt:dt="r8">2857451</Frequency><Timestamp dt:dt="r8">578215837237</Timestamp><Current dt:dt=…	60.001	1	-1604195732	2015-01-08	11:30:30	19:30:30	26	1	1	?	?	?	?	?	?	?	?	?	?	?	?	?	?	?	NULL	NULL	NULL	NULL	AB	0	NULL	NULL	NULL	Trainb	NULL	NULL	NULL	TrainInterleaved	NULL	NULL	NULL	s c	s c	1	1	1
Implicit Decision	28072	1	<?xml version="1.0"?>\n<Clock xmlns:dt="urn:schemas-microsoft-com:datatypes"><Description dt:dt="string">E-Prime Primary Realtime Clock</Description><StartTime><Timestamp dt:dt="int">0</Timestamp><DateUtc dt:dt="string">2015-01-08T19:30:29Z</DateUtc></StartTime><FrequencyChanges><FrequencyChange><Frequency dt:dt="r8">2857451</Frequency><Timestamp dt:dt="r8">578215837237</Timestamp><Current dt:dt=…	60.001	1	-1604195732	2015-01-08	11:30:30	19:30:30	27	0	0	?	?	?	?	?	?	?	?	?	?	?	?	?	?	?	NULL	NULL	NULL	NULL	CD	1	NULL	NULL	NULL	Trainb	NULL	NULL	NULL	TrainInterleaved	NULL	NULL	NULL	k 7	k 7	0	0	1
Implicit Decision	28072	1	<?xml version="1.0"?>\n<Clock xmlns:dt="urn:schemas-microsoft-com:datatypes"><Description dt:dt="string">E-Prime Primary Realtime Clock</Description><StartTime><Timestamp dt:dt="int">0</Timestamp><DateUtc dt:dt="string">2015-01-08T19:30:29Z</DateUtc></StartTime><FrequencyChanges><FrequencyChange><Frequency dt:dt="r8">2857451</Frequency><Timestamp dt:dt="r8">578215837237</Timestamp><Current dt:dt=…	60.001	1	-1604195732	2015-01-08	11:30:30	19:30:30	28	1	1	?	?	?	?	?	?	?	?	?	?	?	?	?	?	?	NULL	NULL	NULL	NULL	EF	0	NULL	NULL	NULL	Trainb	NULL	NULL	NULL	TrainInterleaved	NULL	NULL	NULL	0 r	0 r	1	1	1
Implicit Decision	28072	1	<?xml version="1.0"?>\n<Clock xmlns:dt="urn:schemas-microsoft-com:datatypes"><Description dt:dt="string">E-Prime Primary Realtime Clock</Description><StartTime><Timestamp dt:dt="int">0</Timestamp><DateUtc dt:dt="string">2015-01-08T19:30:29Z</DateUtc></StartTime><FrequencyChanges><FrequencyChange><Frequency dt:dt="r8">2857451</Frequency><Timestamp dt:dt="r8">578215837237</Timestamp><Current dt:dt=…	60.001	1	-1604195732	2015-01-08	11:30:30	19:30:30	29	1	1	?	?	?	?	?	?	?	?	?	?	?	?	?	?	?	NULL	NULL	NULL	NULL	CD	0	NULL	NULL	NULL	Trainb	NULL	NULL	NULL	TrainInterleaved	NULL	NULL	NULL	7 k	7 k	1	1	1
Implicit Decision	28072	1	<?xml version="1.0"?>\n<Clock xmlns:dt="urn:schemas-microsoft-com:datatypes"><Description dt:dt="string">E-Prime Primary Realtime Clock</Description><StartTime><Timestamp dt:dt="int">0</Timestamp><DateUtc dt:dt="string">2015-01-08T19:30:29Z</DateUtc></StartTime><FrequencyChanges><FrequencyChange><Frequency dt:dt="r8">2857451</Frequency><Timestamp dt:dt="r8">578215837237</Timestamp><Current dt:dt=…	60.001	1	-1604195732	2015-01-08	11:30:30	19:30:30	30	1	0	?	?	?	?	?	?	?	?	?	?	?	?	?	?	?	NULL	NULL	NULL	NULL	AB	1	NULL	NULL	NULL	Trainb	NULL	NULL	NULL	TrainInterleaved	NULL	NULL	NULL	c s	c s	1	0	0
Implicit Decision	28072	1	<?xml version="1.0"?>\n<Clock xmlns:dt="urn:schemas-microsoft-com:datatypes"><Description dt:dt="string">E-Prime Primary Realtime Clock</Description><StartTime><Timestamp dt:dt="int">0</Timestamp><DateUtc dt:dt="string">2015-01-08T19:30:29Z</DateUtc></StartTime><FrequencyChanges><FrequencyChange><Frequency dt:dt="r8">2857451</Frequency><Timestamp dt:dt="r8">578215837237</Timestamp><Current dt:dt=…	60.001	1	-1604195732	2015-01-08	11:30:30	19:30:30	31	1	0	?	?	?	?	?	?	?	?	?	?	?	?	?	?	?	NULL	NULL	NULL	NULL	CD	1	NULL	NULL	NULL	Trainb	NULL	NULL	NULL	TrainInterleaved	NULL	NULL	NULL	k 7	k 7	1	0	0
Implicit Decision	28072	1	<?xml version="1.0"?>\n<Clock xmlns:dt="urn:schemas-microsoft-com:datatypes"><Description dt:dt="string">E-Prime Primary Realtime Clock</Description><StartTime><Timestamp dt:dt="int">0</Timestamp><DateUtc dt:dt="string">2015-01-08T19:30:29Z</DateUtc></StartTime><FrequencyChanges><FrequencyChange><Frequency dt:dt="r8">2857451</Frequency><Timestamp dt:dt="r8">578215837237</Timestamp><Current dt:dt=…	60.001	1	-1604195732	2015-01-08	11:30:30	19:30:30	32	1	1	?	?	?	?	?	?	?	?	?	?	?	?	?	?	?	NULL	NULL	NULL	NULL	AB	0	NULL	NULL	NULL	Trainb	NULL	NULL	NULL	TrainInterleaved	NULL	NULL	NULL	s c	s c	1	1	1
Implicit Decision	28072	1	<?xml version="1.0"?>\n<Clock xmlns:dt="urn:schemas-microsoft-com:datatypes"><Description dt:dt="string">E-Prime Primary Realtime Clock</Description><StartTime><Timestamp dt:dt="int">0</Timestamp><DateUtc dt:dt="string">2015-01-08T19:30:29Z</DateUtc></StartTime><FrequencyChanges><FrequencyChange><Frequency dt:dt="r8">2857451</Frequency><Timestamp dt:dt="r8">578215837237</Timestamp><Current dt:dt=…	60.001	1	-1604195732	2015-01-08	11:30:30	19:30:30	33	0	0	?	?	?	?	?	?	?	?	?	?	?	?	?	?	?	NULL	NULL	NULL	NULL	EF	1	NULL	NULL	NULL	Trainb	NULL	NULL	NULL	TrainInterleaved	NULL	NULL	NULL	r 0	r 0	0	0	1
Implicit Decision	28072	1	<?xml version="1.0"?>\n<Clock xmlns:dt="urn:schemas-microsoft-com:datatypes"><Description dt:dt="string">E-Prime Primary Realtime Clock</Description><StartTime><Timestamp dt:dt="int">0</Timestamp><DateUtc dt:dt="string">2015-01-08T19:30:29Z</DateUtc></StartTime><FrequencyChanges><FrequencyChange><Frequency dt:dt="r8">2857451</Frequency><Timestamp dt:dt="r8">578215837237</Timestamp><Current dt:dt=…	60.001	1	-1604195732	2015-01-08	11:30:30	19:30:30	34	0	1	?	?	?	?	?	?	?	?	?	?	?	?	?	?	?	NULL	NULL	NULL	NULL	EF	0	NULL	NULL	NULL	Trainb	NULL	NULL	NULL	TrainInterleaved	NULL	NULL	NULL	0 r	0 r	0	1	0
Implicit Decision	28072	1	<?xml version="1.0"?>\n<Clock xmlns:dt="urn:schemas-microsoft-com:datatypes"><Description dt:dt="string">E-Prime Primary Realtime Clock</Description><StartTime><Timestamp dt:dt="int">0</Timestamp><DateUtc dt:dt="string">2015-01-08T19:30:29Z</DateUtc></StartTime><FrequencyChanges><FrequencyChange><Frequency dt:dt="r8">2857451</Frequency><Timestamp dt:dt="r8">578215837237</Timestamp><Current dt:dt=…	60.001	1	-1604195732	2015-01-08	11:30:30	19:30:30	35	1	0	?	?	?	?	?	?	?	?	?	?	?	?	?	?	?	NULL	NULL	NULL	NULL	AB	1	NULL	NULL	NULL	Trainb	NULL	NULL	NULL	TrainInterleaved	NULL	NULL	NULL	c s	c s	1	0	0
Implicit Decision	28072	1	<?xml version="1.0"?>\n<Clock xmlns:dt="urn:schemas-microsoft-com:datatypes"><Description dt:dt="string">E-Prime Primary Realtime Clock</Description><StartTime><Timestamp dt:dt="int">0</Timestamp><DateUtc dt:dt="string">2015-01-08T19:30:29Z</DateUtc></StartTime><FrequencyChanges><FrequencyChange><Frequency dt:dt="r8">2857451</Frequency><Timestamp dt:dt="r8">578215837237</Timestamp><Current dt:dt=…	60.001	1	-1604195732	2015-01-08	11:30:30	19:30:30	36	1	1	?	?	?	?	?	?	?	?	?	?	?	?	?	?	?	NULL	NULL	NULL	NULL	CD	0	NULL	NULL	NULL	Trainb	NULL	NULL	NULL	TrainInterleaved	NULL	NULL	NULL	7 k	7 k	1	1	1
Implicit Decision	28072	1	<?xml version="1.0"?>\n<Clock xmlns:dt="urn:schemas-microsoft-com:datatypes"><Description dt:dt="string">E-Prime Primary Realtime Clock</Description><StartTime><Timestamp dt:dt="int">0</Timestamp><DateUtc dt:dt="string">2015-01-08T19:30:29Z</DateUtc></StartTime><FrequencyChanges><FrequencyChange><Frequency dt:dt="r8">2857451</Frequency><Timestamp dt:dt="r8">578215837237</Timestamp><Current dt:dt=…	60.001	1	-1604195732	2015-01-08	11:30:30	19:30:30	37	1	0	?	?	?	?	?	?	?	?	?	?	?	?	?	?	?	NULL	NULL	NULL	NULL	CD	1	NULL	NULL	NULL	Trainb	NULL	NULL	NULL	TrainInterleaved	NULL	NULL	NULL	k 7	k 7	1	0	0
Implicit Decision	28072	1	<?xml version="1.0"?>\n<Clock xmlns:dt="urn:schemas-microsoft-com:datatypes"><Description dt:dt="string">E-Prime Primary Realtime Clock</Description><StartTime><Timestamp dt:dt="int">0</Timestamp><DateUtc dt:dt="string">2015-01-08T19:30:29Z</DateUtc></StartTime><FrequencyChanges><FrequencyChange><Frequency dt:dt="r8">2857451</Frequency><Timestamp dt:dt="r8">578215837237</Timestamp><Current dt:dt=…	60.001	1	-1604195732	2015-01-08	11:30:30	19:30:30	38	1	1	?	?	?	?	?	?	?	?	?	?	?	?	?	?	?	NULL	NULL	NULL	NULL	AB	0	NULL	NULL	NULL	Trainb	NULL	NULL	NULL	TrainInterleaved	NULL	NULL	NULL	s c	s c	1	1	1
Implicit Decision	28072	1	<?xml version="1.0"?>\n<Clock xmlns:dt="urn:schemas-microsoft-com:datatypes"><Description dt:dt="string">E-Prime Primary Realtime Clock</Description><StartTime><Timestamp dt:dt="int">0</Timestamp><DateUtc dt:dt="string">2015-01-08T19:30:29Z</DateUtc></StartTime><FrequencyChanges><FrequencyChange><Frequency dt:dt="r8">2857451</Frequency><Timestamp dt:dt="r8">578215837237</Timestamp><Current dt:dt=…	60.001	1	-1604195732	2015-01-08	11:30:30	19:30:30	39	0	0	?	?	?	?	?	?	?	?	?	?	?	?	?	?	?	NULL	NULL	NULL	NULL	EF	1	NULL	NULL	NULL	Trainb	NULL	NULL	NULL	TrainInterleaved	NULL	NULL	NULL	r 0	r 0	0	0	1
Implicit Decision	28072	1	<?xml version="1.0"?>\n<Clock xmlns:dt="urn:schemas-microsoft-com:datatypes"><Description dt:dt="string">E-Prime Primary Realtime Clock</Description><StartTime><Timestamp dt:dt="int">0</Timestamp><DateUtc dt:dt="string">2015-01-08T19:30:29Z</DateUtc></StartTime><FrequencyChanges><FrequencyChange><Frequency dt:dt="r8">2857451</Frequency><Timestamp dt:dt="r8">578215837237</Timestamp><Current dt:dt=…	60.001	1	-1604195732	2015-01-08	11:30:30	19:30:30	40	1	0	?	?	?	?	?	?	?	?	?	?	?	?	?	?	?	NULL	NULL	NULL	NULL	EF	1	NULL	NULL	NULL	Trainb	NULL	NULL	NULL	TrainInterleaved	NULL	NULL	NULL	0 r	0 r	0	0	1
Implicit Decision	28072	1	<?xml version="1.0"?>\n<Clock xmlns:dt="urn:schemas-microsoft-com:datatypes"><Description dt:dt="string">E-Prime Primary Realtime Clock</Description><StartTime><Timestamp dt:dt="int">0</Timestamp><DateUtc dt:dt="string">2015-01-08T19:30:29Z</DateUtc></StartTime><FrequencyChanges><FrequencyChange><Frequency dt:dt="r8">2857451</Frequency><Timestamp dt:dt="r8">578215837237</Timestamp><Current dt:dt=…	60.001	1	-1604195732	2015-01-08	11:30:30	19:30:30	41	1	0	?	?	?	?	?	?	?	?	?	?	?	?	?	?	?	NULL	NULL	NULL	NULL	CD	1	NULL	NULL	NULL	Trainb	NULL	NULL	NULL	TrainInterleaved	NULL	NULL	NULL	7 k	7 k	0	0	1
Implicit Decision	28072	1	<?xml version="1.0"?>\n<Clock xmlns:dt="urn:schemas-microsoft-com:datatypes"><Description dt:dt="string">E-Prime Primary Realtime Clock</Description><StartTime><Timestamp dt:dt="int">0</Timestamp><DateUtc dt:dt="string">2015-01-08T19:30:29Z</DateUtc></StartTime><FrequencyChanges><FrequencyChange><Frequency dt:dt="r8">2857451</Frequency><Timestamp dt:dt="r8">578215837237</Timestamp><Current dt:dt=…	60.001	1	-1604195732	2015-01-08	11:30:30	19:30:30	42	0	0	?	?	?	?	?	?	?	?	?	?	?	?	?	?	?	NULL	NULL	NULL	NULL	AB	1	NULL	NULL	NULL	Trainb	NULL	NULL	NULL	TrainInterleaved	NULL	NULL	NULL	c s	c s	0	0	1
Implicit Decision	28072	1	<?xml version="1.0"?>\n<Clock xmlns:dt="urn:schemas-microsoft-com:datatypes"><Description dt:dt="string">E-Prime Primary Realtime Clock</Description><StartTime><Timestamp dt:dt="int">0</Timestamp><DateUtc dt:dt="string">2015-01-08T19:30:29Z</DateUtc></StartTime><FrequencyChanges><FrequencyChange><Frequency dt:dt="r8">2857451</Frequency><Timestamp dt:dt="r8">578215837237</Timestamp><Current dt:dt=…	60.001	1	-1604195732	2015-01-08	11:30:30	19:30:30	43	1	0	?	?	?	?	?	?	?	?	?	?	?	?	?	?	?	NULL	NULL	NULL	NULL	CD	1	NULL	NULL	NULL	Trainb	NULL	NULL	NULL	TrainInterleaved	NULL	NULL	NULL	k 7	k 7	1	0	0
Implicit Decision	28072	1	<?xml version="1.0"?>\n<Clock xmlns:dt="urn:schemas-microsoft-com:datatypes"><Description dt:dt="string">E-Prime Primary Realtime Clock</Description><StartTime><Timestamp dt:dt="int">0</Timestamp><DateUtc dt:dt="string">2015-01-08T19:30:29Z</DateUtc></StartTime><FrequencyChanges><FrequencyChange><Frequency dt:dt="r8">2857451</Frequency><Timestamp dt:dt="r8">578215837237</Timestamp><Current dt:dt=…	60.001	1	-1604195732	2015-01-08	11:30:30	19:30:30	44	1	1	?	?	?	?	?	?	?	?	?	?	?	?	?	?	?	NULL	NULL	NULL	NULL	EF	0	NULL	NULL	NULL	Trainb	NULL	NULL	NULL	TrainInterleaved	NULL	NULL	NULL	r 0	r 0	0	1	0
Implicit Decision	28072	1	<?xml version="1.0"?>\n<Clock xmlns:dt="urn:schemas-microsoft-com:datatypes"><Description dt:dt="string">E-Prime Primary Realtime Clock</Description><StartTime><Timestamp dt:dt="int">0</Timestamp><DateUtc dt:dt="string">2015-01-08T19:30:29Z</DateUtc></StartTime><FrequencyChanges><FrequencyChange><Frequency dt:dt="r8">2857451</Frequency><Timestamp dt:dt="r8">578215837237</Timestamp><Current dt:dt=…	60.001	1	-1604195732	2015-01-08	11:30:30	19:30:30	45	1	1	?	?	?	?	?	?	?	?	?	?	?	?	?	?	?	NULL	NULL	NULL	NULL	AB	0	NULL	NULL	NULL	Trainb	NULL	NULL	NULL	TrainInterleaved	NULL	NULL	NULL	s c	s c	1	1	1
Implicit Decision	28072	1	<?xml version="1.0"?>\n<Clock xmlns:dt="urn:schemas-microsoft-com:datatypes"><Description dt:dt="string">E-Prime Primary Realtime Clock</Description><StartTime><Timestamp dt:dt="int">0</Timestamp><DateUtc dt:dt="string">2015-01-08T19:30:29Z</DateUtc></StartTime><FrequencyChanges><FrequencyChange><Frequency dt:dt="r8">2857451</Frequency><Timestamp dt:dt="r8">578215837237</Timestamp><Current dt:dt=…	60.001	1	-1604195732	2015-01-08	11:30:30	19:30:30	46	1	0	?	?	?	?	?	?	?	?	?	?	?	?	?	?	?	NULL	NULL	NULL	NULL	AB	1	NULL	NULL	NULL	Trainb	NULL	NULL	NULL	TrainInterleaved	NULL	NULL	NULL	c s	c s	1	0	0
Implicit Decision	28072	1	<?xml version="1.0"?>\n<Clock xmlns:dt="urn:schemas-microsoft-com:datatypes"><Description dt:dt="string">E-Prime Primary Realtime Clock</Description><StartTime><Timestamp dt:dt="int">0</Timestamp><DateUtc dt:dt="string">2015-01-08T19:30:29Z</DateUtc></StartTime><FrequencyChanges><FrequencyChange><Frequency dt:dt="r8">2857451</Frequency><Timestamp dt:dt="r8">578215837237</Timestamp><Current dt:dt=…	60.001	1	-1604195732	2015-01-08	11:30:30	19:30:30	47	1	1	?	?	?	?	?	?	?	?	?	?	?	?	?	?	?	NULL	NULL	NULL	NULL	CD	0	NULL	NULL	NULL	Trainb	NULL	NULL	NULL	TrainInterleaved	NULL	NULL	NULL	7 k	7 k	1	1	1
Implicit Decision	28072	1	<?xml version="1.0"?>\n<Clock xmlns:dt="urn:schemas-microsoft-com:datatypes"><Description dt:dt="string">E-Prime Primary Realtime Clock</Description><StartTime><Timestamp dt:dt="int">0</Timestamp><DateUtc dt:dt="string">2015-01-08T19:30:29Z</DateUtc></StartTime><FrequencyChanges><FrequencyChange><Frequency dt:dt="r8">2857451</Frequency><Timestamp dt:dt="r8">578215837237</Timestamp><Current dt:dt=…	60.001	1	-1604195732	2015-01-08	11:30:30	19:30:30	48	0	0	?	?	?	?	?	?	?	?	?	?	?	?	?	?	?	NULL	NULL	NULL	NULL	EF	1	NULL	NULL	NULL	Trainb	NULL	NULL	NULL	TrainInterleaved	NULL	NULL	NULL	0 r	0 r	1	0	0
Implicit Decision	28072	1	<?xml version="1.0"?>\n<Clock xmlns:dt="urn:schemas-microsoft-com:datatypes"><Description dt:dt="string">E-Prime Primary Realtime Clock</Description><StartTime><Timestamp dt:dt="int">0</Timestamp><DateUtc dt:dt="string">2015-01-08T19:30:29Z</DateUtc></StartTime><FrequencyChanges><FrequencyChange><Frequency dt:dt="r8">2857451</Frequency><Timestamp dt:dt="r8">578215837237</Timestamp><Current dt:dt=…	60.001	1	-1604195732	2015-01-08	11:30:30	19:30:30	49	1	0	?	?	?	?	?	?	?	?	?	?	?	?	?	?	?	NULL	NULL	NULL	NULL	CD	1	NULL	NULL	NULL	Trainb	NULL	NULL	NULL	TrainInterleaved	NULL	NULL	NULL	k 7	k 7	1	0	0
Implicit Decision	28072	1	<?xml version="1.0"?>\n<Clock xmlns:dt="urn:schemas-microsoft-com:datatypes"><Description dt:dt="string">E-Prime Primary Realtime Clock</Description><StartTime><Timestamp dt:dt="int">0</Timestamp><DateUtc dt:dt="string">2015-01-08T19:30:29Z</DateUtc></StartTime><FrequencyChanges><FrequencyChange><Frequency dt:dt="r8">2857451</Frequency><Timestamp dt:dt="r8">578215837237</Timestamp><Current dt:dt=…	60.001	1	-1604195732	2015-01-08	11:30:30	19:30:30	50	1	1	?	?	?	?	?	?	?	?	?	?	?	?	?	?	?	NULL	NULL	NULL	NULL	AB	0	NULL	NULL	NULL	Trainb	NULL	NULL	NULL	TrainInterleaved	NULL	NULL	NULL	s c	s c	1	1	1
Implicit Decision	28072	1	<?xml version="1.0"?>\n<Clock xmlns:dt="urn:schemas-microsoft-com:datatypes"><Description dt:dt="string">E-Prime Primary Realtime Clock</Description><StartTime><Timestamp dt:dt="int">0</Timestamp><DateUtc dt:dt="string">2015-01-08T19:30:29Z</DateUtc></StartTime><FrequencyChanges><FrequencyChange><Frequency dt:dt="r8">2857451</Frequency><Timestamp dt:dt="r8">578215837237</Timestamp><Current dt:dt=…	60.001	1	-1604195732	2015-01-08	11:30:30	19:30:30	51	0	0	?	?	?	?	?	?	?	?	?	?	?	?	?	?	?	NULL	NULL	NULL	NULL	EF	1	NULL	NULL	NULL	Trainb	NULL	NULL	NULL	TrainInterleaved	NULL	NULL	NULL	r 0	r 0	0	0	1
Implicit Decision	28072	1	<?xml version="1.0"?>\n<Clock xmlns:dt="urn:schemas-microsoft-com:datatypes"><Description dt:dt="string">E-Prime Primary Realtime Clock</Description><StartTime><Timestamp dt:dt="int">0</Timestamp><DateUtc dt:dt="string">2015-01-08T19:30:29Z</DateUtc></StartTime><FrequencyChanges><FrequencyChange><Frequency dt:dt="r8">2857451</Frequency><Timestamp dt:dt="r8">578215837237</Timestamp><Current dt:dt=…	60.001	1	-1604195732	2015-01-08	11:30:30	19:30:30	52	1	1	?	?	?	?	?	?	?	?	?	?	?	?	?	?	?	NULL	NULL	NULL	NULL	CD	0	NULL	NULL	NULL	Trainb	NULL	NULL	NULL	TrainInterleaved	NULL	NULL	NULL	7 k	7 k	1	1	1
Implicit Decision	28072	1	<?xml version="1.0"?>\n<Clock xmlns:dt="urn:schemas-microsoft-com:datatypes"><Description dt:dt="string">E-Prime Primary Realtime Clock</Description><StartTime><Timestamp dt:dt="int">0</Timestamp><DateUtc dt:dt="string">2015-01-08T19:30:29Z</DateUtc></StartTime><FrequencyChanges><FrequencyChange><Frequency dt:dt="r8">2857451</Frequency><Timestamp dt:dt="r8">578215837237</Timestamp><Current dt:dt=…	60.001	1	-1604195732	2015-01-08	11:30:30	19:30:30	53	0	0	?	?	?	?	?	?	?	?	?	?	?	?	?	?	?	NULL	NULL	NULL	NULL	EF	1	NULL	NULL	NULL	Trainb	NULL	NULL	NULL	TrainInterleaved	NULL	NULL	NULL	0 r	0 r	1	0	0
Implicit Decision	28072	1	<?xml version="1.0"?>\n<Clock xmlns:dt="urn:schemas-microsoft-com:datatypes"><Description dt:dt="string">E-Prime Primary Realtime Clock</Description><StartTime><Timestamp dt:dt="int">0</Timestamp><DateUtc dt:dt="string">2015-01-08T19:30:29Z</DateUtc></StartTime><FrequencyChanges><FrequencyChange><Frequency dt:dt="r8">2857451</Frequency><Timestamp dt:dt="r8">578215837237</Timestamp><Current dt:dt=…	60.001	1	-1604195732	2015-01-08	11:30:30	19:30:30	54	1	0	?	?	?	?	?	?	?	?	?	?	?	?	?	?	?	NULL	NULL	NULL	NULL	AB	1	NULL	NULL	NULL	Trainb	NULL	NULL	NULL	TrainInterleaved	NULL	NULL	NULL	c s	c s	1	0	0
Implicit Decision	28072	1	<?xml version="1.0"?>\n<Clock xmlns:dt="urn:schemas-microsoft-com:datatypes"><Description dt:dt="string">E-Prime Primary Realtime Clock</Description><StartTime><Timestamp dt:dt="int">0</Timestamp><DateUtc dt:dt="string">2015-01-08T19:30:29Z</DateUtc></StartTime><FrequencyChanges><FrequencyChange><Frequency dt:dt="r8">2857451</Frequency><Timestamp dt:dt="r8">578215837237</Timestamp><Current dt:dt=…	60.001	1	-1604195732	2015-01-08	11:30:30	19:30:30	55	1	0	?	?	?	?	?	?	?	?	?	?	?	?	?	?	?	NULL	NULL	NULL	NULL	CD	1	NULL	NULL	NULL	Trainb	NULL	NULL	NULL	TrainInterleaved	NULL	NULL	NULL	k 7	k 7	1	0	0
Implicit Decision	28072	1	<?xml version="1.0"?>\n<Clock xmlns:dt="urn:schemas-microsoft-com:datatypes"><Description dt:dt="string">E-Prime Primary Realtime Clock</Description><StartTime><Timestamp dt:dt="int">0</Timestamp><DateUtc dt:dt="string">2015-01-08T19:30:29Z</DateUtc></StartTime><FrequencyChanges><FrequencyChange><Frequency dt:dt="r8">2857451</Frequency><Timestamp dt:dt="r8">578215837237</Timestamp><Current dt:dt=…	60.001	1	-1604195732	2015-01-08	11:30:30	19:30:30	56	1	1	?	?	?	?	?	?	?	?	?	?	?	?	?	?	?	NULL	NULL	NULL	NULL	AB	0	NULL	NULL	NULL	Trainb	NULL	NULL	NULL	TrainInterleaved	NULL	NULL	NULL	s c	s c	1	1	1
Implicit Decision	28072	1	<?xml version="1.0"?>\n<Clock xmlns:dt="urn:schemas-microsoft-com:datatypes"><Description dt:dt="string">E-Prime Primary Realtime Clock</Description><StartTime><Timestamp dt:dt="int">0</Timestamp><DateUtc dt:dt="string">2015-01-08T19:30:29Z</DateUtc></StartTime><FrequencyChanges><FrequencyChange><Frequency dt:dt="r8">2857451</Frequency><Timestamp dt:dt="r8">578215837237</Timestamp><Current dt:dt=…	60.001	1	-1604195732	2015-01-08	11:30:30	19:30:30	57	0	0	?	?	?	?	?	?	?	?	?	?	?	?	?	?	?	NULL	NULL	NULL	NULL	EF	1	NULL	NULL	NULL	Trainb	NULL	NULL	NULL	TrainInterleaved	NULL	NULL	NULL	r 0	r 0	0	0	1
Implicit Decision	28072	1	<?xml version="1.0"?>\n<Clock xmlns:dt="urn:schemas-microsoft-com:datatypes"><Description dt:dt="string">E-Prime Primary Realtime Clock</Description><StartTime><Timestamp dt:dt="int">0</Timestamp><DateUtc dt:dt="string">2015-01-08T19:30:29Z</DateUtc></StartTime><FrequencyChanges><FrequencyChange><Frequency dt:dt="r8">2857451</Frequency><Timestamp dt:dt="r8">578215837237</Timestamp><Current dt:dt=…	60.001	1	-1604195732	2015-01-08	11:30:30	19:30:30	58	1	1	?	?	?	?	?	?	?	?	?	?	?	?	?	?	?	NULL	NULL	NULL	NULL	CD	0	NULL	NULL	NULL	Trainb	NULL	NULL	NULL	TrainInterleaved	NULL	NULL	NULL	7 k	7 k	1	1	1
Implicit Decision	28072	1	<?xml version="1.0"?>\n<Clock xmlns:dt="urn:schemas-microsoft-com:datatypes"><Description dt:dt="string">E-Prime Primary Realtime Clock</Description><StartTime><Timestamp dt:dt="int">0</Timestamp><DateUtc dt:dt="string">2015-01-08T19:30:29Z</DateUtc></StartTime><FrequencyChanges><FrequencyChange><Frequency dt:dt="r8">2857451</Frequency><Timestamp dt:dt="r8">578215837237</Timestamp><Current dt:dt=…	60.001	1	-1604195732	2015-01-08	11:30:30	19:30:30	59	1	0	?	?	?	?	?	?	?	?	?	?	?	?	?	?	?	NULL	NULL	NULL	NULL	AB	1	NULL	NULL	NULL	Trainb	NULL	NULL	NULL	TrainInterleaved	NULL	NULL	NULL	c s	c s	1	0	0
Implicit Decision	28072	1	<?xml version="1.0"?>\n<Clock xmlns:dt="urn:schemas-microsoft-com:datatypes"><Description dt:dt="string">E-Prime Primary Realtime Clock</Description><StartTime><Timestamp dt:dt="int">0</Timestamp><DateUtc dt:dt="string">2015-01-08T19:30:29Z</DateUtc></StartTime><FrequencyChanges><FrequencyChange><Frequency dt:dt="r8">2857451</Frequency><Timestamp dt:dt="r8">578215837237</Timestamp><Current dt:dt=…	60.001	1	-1604195732	2015-01-08	11:30:30	19:30:30	60	0	0	?	?	?	?	?	?	?	?	?	?	?	?	?	?	?	NULL	NULL	NULL	NULL	EF	1	NULL	NULL	NULL	Trainb	NULL	NULL	NULL	TrainInterleaved	NULL	NULL	NULL	0 r	0 r	1	0	0
Implicit Decision	28072	1	<?xml version="1.0"?>\n<Clock xmlns:dt="urn:schemas-microsoft-com:datatypes"><Description dt:dt="string">E-Prime Primary Realtime Clock</Description><StartTime><Timestamp dt:dt="int">0</Timestamp><DateUtc dt:dt="string">2015-01-08T19:30:29Z</DateUtc></StartTime><FrequencyChanges><FrequencyChange><Frequency dt:dt="r8">2857451</Frequency><Timestamp dt:dt="r8">578215837237</Timestamp><Current dt:dt=…	60.001	1	-1604195732	2015-01-08	11:30:30	19:30:30	61	1	1	?	?	?	?	?	?	?	?	?	?	?	?	?	?	?	NULL	NULL	NULL	NULL	AB	0	NULL	NULL	NULL	Trainb	NULL	NULL	NULL	TrainInterleaved	NULL	NULL	NULL	s c	s c	1	1	1
Implicit Decision	28072	1	<?xml version="1.0"?>\n<Clock xmlns:dt="urn:schemas-microsoft-com:datatypes"><Description dt:dt="string">E-Prime Primary Realtime Clock</Description><StartTime><Timestamp dt:dt="int">0</Timestamp><DateUtc dt:dt="string">2015-01-08T19:30:29Z</DateUtc></StartTime><FrequencyChanges><FrequencyChange><Frequency dt:dt="r8">2857451</Frequency><Timestamp dt:dt="r8">578215837237</Timestamp><Current dt:dt=…	60.001	1	-1604195732	2015-01-08	11:30:30	19:30:30	62	1	0	?	?	?	?	?	?	?	?	?	?	?	?	?	?	?	NULL	NULL	NULL	NULL	EF	1	NULL	NULL	NULL	Trainb	NULL	NULL	NULL	TrainInterleaved	NULL	NULL	NULL	r 0	r 0	1	0	0
Implicit Decision	28072	1	<?xml version="1.0"?>\n<Clock xmlns:dt="urn:schemas-microsoft-com:datatypes"><Description dt:dt="string">E-Prime Primary Realtime Clock</Description><StartTime><Timestamp dt:dt="int">0</Timestamp><DateUtc dt:dt="string">2015-01-08T19:30:29Z</DateUtc></StartTime><FrequencyChanges><FrequencyChange><Frequency dt:dt="r8">2857451</Frequency><Timestamp dt:dt="r8">578215837237</Timestamp><Current dt:dt=…	60.001	1	-1604195732	2015-01-08	11:30:30	19:30:30	63	1	0	?	?	?	?	?	?	?	?	?	?	?	?	?	?	?	NULL	NULL	NULL	NULL	CD	1	NULL	NULL	NULL	Trainb	NULL	NULL	NULL	TrainInterleaved	NULL	NULL	NULL	k 7	k 7	1	0	0
Implicit Decision	28072	1	<?xml version="1.0"?>\n<Clock xmlns:dt="urn:schemas-microsoft-com:datatypes"><Description dt:dt="string">E-Prime Primary Realtime Clock</Description><StartTime><Timestamp dt:dt="int">0</Timestamp><DateUtc dt:dt="string">2015-01-08T19:30:29Z</DateUtc></StartTime><FrequencyChanges><FrequencyChange><Frequency dt:dt="r8">2857451</Frequency><Timestamp dt:dt="r8">578215837237</Timestamp><Current dt:dt=…	60.001	1	-1604195732	2015-01-08	11:30:30	19:30:30	64	1	1	?	?	?	?	?	?	?	?	?	?	?	?	?	?	?	NULL	NULL	NULL	NULL	CD	0	NULL	NULL	NULL	Trainb	NULL	NULL	NULL	TrainInterleaved	NULL	NULL	NULL	7 k	7 k	1	1	1
Implicit Decision	28072	1	<?xml version="1.0"?>\n<Clock xmlns:dt="urn:schemas-microsoft-com:datatypes"><Description dt:dt="string">E-Prime Primary Realtime Clock</Description><StartTime><Timestamp dt:dt="int">0</Timestamp><DateUtc dt:dt="string">2015-01-08T19:30:29Z</DateUtc></StartTime><FrequencyChanges><FrequencyChange><Frequency dt:dt="r8">2857451</Frequency><Timestamp dt:dt="r8">578215837237</Timestamp><Current dt:dt=…	60.001	1	-1604195732	2015-01-08	11:30:30	19:30:30	65	1	1	?	?	?	?	?	?	?	?	?	?	?	?	?	?	?	NULL	NULL	NULL	NULL	AB	0	NULL	NULL	NULL	Trainb	NULL	NULL	NULL	TrainInterleaved	NULL	NULL	NULL	c s	c s	0	1	0
Implicit Decision	28072	1	<?xml version="1.0"?>\n<Clock xmlns:dt="urn:schemas-microsoft-com:datatypes"><Description dt:dt="string">E-Prime Primary Realtime Clock</Description><StartTime><Timestamp dt:dt="int">0</Timestamp><DateUtc dt:dt="string">2015-01-08T19:30:29Z</DateUtc></StartTime><FrequencyChanges><FrequencyChange><Frequency dt:dt="r8">2857451</Frequency><Timestamp dt:dt="r8">578215837237</Timestamp><Current dt:dt=…	60.001	1	-1604195732	2015-01-08	11:30:30	19:30:30	66	0	1	?	?	?	?	?	?	?	?	?	?	?	?	?	?	?	NULL	NULL	NULL	NULL	EF	0	NULL	NULL	NULL	Trainb	NULL	NULL	NULL	TrainInterleaved	NULL	NULL	NULL	0 r	0 r	0	1	0
Implicit Decision	28072	1	<?xml version="1.0"?>\n<Clock xmlns:dt="urn:schemas-microsoft-com:datatypes"><Description dt:dt="string">E-Prime Primary Realtime Clock</Description><StartTime><Timestamp dt:dt="int">0</Timestamp><DateUtc dt:dt="string">2015-01-08T19:30:29Z</DateUtc></StartTime><FrequencyChanges><FrequencyChange><Frequency dt:dt="r8">2857451</Frequency><Timestamp dt:dt="r8">578215837237</Timestamp><Current dt:dt=…	60.001	1	-1604195732	2015-01-08	11:30:30	19:30:30	67	0	1	?	?	?	?	?	?	?	?	?	?	?	?	?	?	?	NULL	NULL	NULL	NULL	CD	0	NULL	NULL	NULL	Trainb	NULL	NULL	NULL	TrainInterleaved	NULL	NULL	NULL	k 7	k 7	1	1	1
Implicit Decision	28072	1	<?xml version="1.0"?>\n<Clock xmlns:dt="urn:schemas-microsoft-com:datatypes"><Description dt:dt="string">E-Prime Primary Realtime Clock</Description><StartTime><Timestamp dt:dt="int">0</Timestamp><DateUtc dt:dt="string">2015-01-08T19:30:29Z</DateUtc></StartTime><FrequencyChanges><FrequencyChange><Frequency dt:dt="r8">2857451</Frequency><Timestamp dt:dt="r8">578215837237</Timestamp><Current dt:dt=…	60.001	1	-1604195732	2015-01-08	11:30:30	19:30:30	68	0	1	?	?	?	?	?	?	?	?	?	?	?	?	?	?	?	NULL	NULL	NULL	NULL	AB	0	NULL	NULL	NULL	Trainb	NULL	NULL	NULL	TrainInterleaved	NULL	NULL	NULL	s c	s c	0	1	0
Implicit Decision	28072	1	<?xml version="1.0"?>\n<Clock xmlns:dt="urn:schemas-microsoft-com:datatypes"><Description dt:dt="string">E-Prime Primary Realtime Clock</Description><StartTime><Timestamp dt:dt="int">0</Timestamp><DateUtc dt:dt="string">2015-01-08T19:30:29Z</DateUtc></StartTime><FrequencyChanges><FrequencyChange><Frequency dt:dt="r8">2857451</Frequency><Timestamp dt:dt="r8">578215837237</Timestamp><Current dt:dt=…	60.001	1	-1604195732	2015-01-08	11:30:30	19:30:30	69	1	1	?	?	?	?	?	?	?	?	?	?	?	?	?	?	?	NULL	NULL	NULL	NULL	EF	0	NULL	NULL	NULL	Trainb	NULL	NULL	NULL	TrainInterleaved	NULL	NULL	NULL	r 0	r 0	0	1	0
Implicit Decision	28072	1	<?xml version="1.0"?>\n<Clock xmlns:dt="urn:schemas-microsoft-com:datatypes"><Description dt:dt="string">E-Prime Primary Realtime Clock</Description><StartTime><Timestamp dt:dt="int">0</Timestamp><DateUtc dt:dt="string">2015-01-08T19:30:29Z</DateUtc></StartTime><FrequencyChanges><FrequencyChange><Frequency dt:dt="r8">2857451</Frequency><Timestamp dt:dt="r8">578215837237</Timestamp><Current dt:dt=…	60.001	1	-1604195732	2015-01-08	11:30:30	19:30:30	70	NULL	NULL	NULL	NULL	NULL	NULL	NULL	NULL	NULL	NULL	NULL	NULL	NULL	NULL	NULL	NULL	NULL	NULL	NULL	NULL	NULL	1	NULL	NULL	NULL	NULL	Rest4	1	1	1	RestbeforeTest	NULL	NULL	NULL	NULL	NULL	NULL	NULL	NULL
Implicit Decision	28072	1	<?xml version="1.0"?>\n<Clock xmlns:dt="urn:schemas-microsoft-com:datatypes"><Description dt:dt="string">E-Prime Primary Realtime Clock</Description><StartTime><Timestamp dt:dt="int">0</Timestamp><DateUtc dt:dt="string">2015-01-08T19:30:29Z</DateUtc></StartTime><FrequencyChanges><FrequencyChange><Frequency dt:dt="r8">2857451</Frequency><Timestamp dt:dt="r8">578215837237</Timestamp><Current dt:dt=…	60.001	1	-1604195732	2015-01-08	11:30:30	19:30:30	71	NULL	NULL	NULL	NULL	NULL	NULL	NULL	NULL	NULL	NULL	NULL	NULL	NULL	NULL	NULL	NULL	NULL	NULL	NULL	NULL	NULL	1	NULL	NULL	NULL	NULL	NofeedbackInstructions	NULL	NULL	NULL	TestInstructions4	NULL	NULL	NULL	NULL	NULL	NULL	NULL	NULL
Implicit Decision	28072	1	<?xml version="1.0"?>\n<Clock xmlns:dt="urn:schemas-microsoft-com:datatypes"><Description dt:dt="string">E-Prime Primary Realtime Clock</Description><StartTime><Timestamp dt:dt="int">0</Timestamp><DateUtc dt:dt="string">2015-01-08T19:30:29Z</DateUtc></StartTime><FrequencyChanges><FrequencyChange><Frequency dt:dt="r8">2857451</Frequency><Timestamp dt:dt="r8">578215837237</Timestamp><Current dt:dt=…	60.001	1	-1604195732	2015-01-08	11:30:30	19:30:30	72	NULL	1	?	?	?	?	?	?	?	?	?	?	?	?	?	?	?	NULL	NULL	NULL	NULL	AE	0	NULL	NULL	NULL	Test	NULL	NULL	NULL	TestInterleaved	NULL	NULL	NULL	s 0	s 0	NULL	NULL	NULL
Implicit Decision	28072	1	<?xml version="1.0"?>\n<Clock xmlns:dt="urn:schemas-microsoft-com:datatypes"><Description dt:dt="string">E-Prime Primary Realtime Clock</Description><StartTime><Timestamp dt:dt="int">0</Timestamp><DateUtc dt:dt="string">2015-01-08T19:30:29Z</DateUtc></StartTime><FrequencyChanges><FrequencyChange><Frequency dt:dt="r8">2857451</Frequency><Timestamp dt:dt="r8">578215837237</Timestamp><Current dt:dt=…	60.001	1	-1604195732	2015-01-08	11:30:30	19:30:30	73	NULL	0	?	?	?	?	?	?	?	?	?	?	?	?	?	?	?	NULL	NULL	NULL	NULL	BC	1	NULL	NULL	NULL	Test	NULL	NULL	NULL	TestInterleaved	NULL	NULL	NULL	c 7	c 7	NULL	NULL	NULL
Implicit Decision	28072	1	<?xml version="1.0"?>\n<Clock xmlns:dt="urn:schemas-microsoft-com:datatypes"><Description dt:dt="string">E-Prime Primary Realtime Clock</Description><StartTime><Timestamp dt:dt="int">0</Timestamp><DateUtc dt:dt="string">2015-01-08T19:30:29Z</DateUtc></StartTime><FrequencyChanges><FrequencyChange><Frequency dt:dt="r8">2857451</Frequency><Timestamp dt:dt="r8">578215837237</Timestamp><Current dt:dt=…	60.001	1	-1604195732	2015-01-08	11:30:30	19:30:30	74	NULL	1	?	?	?	?	?	?	?	?	?	?	?	?	?	?	?	NULL	NULL	NULL	NULL	AD	0	NULL	NULL	NULL	Test	NULL	NULL	NULL	TestInterleaved	NULL	NULL	NULL	s k	s k	NULL	NULL	NULL
Implicit Decision	28072	1	<?xml version="1.0"?>\n<Clock xmlns:dt="urn:schemas-microsoft-com:datatypes"><Description dt:dt="string">E-Prime Primary Realtime Clock</Description><StartTime><Timestamp dt:dt="int">0</Timestamp><DateUtc dt:dt="string">2015-01-08T19:30:29Z</DateUtc></StartTime><FrequencyChanges><FrequencyChange><Frequency dt:dt="r8">2857451</Frequency><Timestamp dt:dt="r8">578215837237</Timestamp><Current dt:dt=…	60.001	1	-1604195732	2015-01-08	11:30:30	19:30:30	75	NULL	1	NULL	NULL	NULL	?	?	?	?	NULL	NULL	NULL	NULL	NULL	NULL	NULL	NULL	NULL	NULL	NULL	z	CE	0	NULL	NULL	NULL	Test	NULL	NULL	NULL	TestInterleaved	NULL	NULL	NULL	7 0	7 0	NULL	NULL	NULL
Implicit Decision	28072	1	<?xml version="1.0"?>\n<Clock xmlns:dt="urn:schemas-microsoft-com:datatypes"><Description dt:dt="string">E-Prime Primary Realtime Clock</Description><StartTime><Timestamp dt:dt="int">0</Timestamp><DateUtc dt:dt="string">2015-01-08T19:30:29Z</DateUtc></StartTime><FrequencyChanges><FrequencyChange><Frequency dt:dt="r8">2857451</Frequency><Timestamp dt:dt="r8">578215837237</Timestamp><Current dt:dt=…	60.001	1	-1604195732	2015-01-08	11:30:30	19:30:30	76	NULL	0	?	?	?	?	?	?	?	?	?	?	?	?	?	?	?	NULL	NULL	NULL	NULL	DE	1	NULL	NULL	NULL	Test	NULL	NULL	NULL	TestInterleaved	NULL	NULL	NULL	k 0	k 0	NULL	NULL	NULL
Implicit Decision	28072	1	<?xml version="1.0"?>\n<Clock xmlns:dt="urn:schemas-microsoft-com:datatypes"><Description dt:dt="string">E-Prime Primary Realtime Clock</Description><StartTime><Timestamp dt:dt="int">0</Timestamp><DateUtc dt:dt="string">2015-01-08T19:30:29Z</DateUtc></StartTime><FrequencyChanges><FrequencyChange><Frequency dt:dt="r8">2857451</Frequency><Timestamp dt:dt="r8">578215837237</Timestamp><Current dt:dt=…	60.001	1	-1604195732	2015-01-08	11:30:30	19:30:30	77	NULL	1	?	?	?	?	?	?	?	?	?	?	?	?	?	?	?	NULL	NULL	NULL	NULL	CF	0	NULL	NULL	NULL	Test	NULL	NULL	NULL	TestInterleaved	NULL	NULL	NULL	7 r	7 r	NULL	NULL	NULL
Implicit Decision	28072	1	<?xml version="1.0"?>\n<Clock xmlns:dt="urn:schemas-microsoft-com:datatypes"><Description dt:dt="string">E-Prime Primary Realtime Clock</Description><StartTime><Timestamp dt:dt="int">0</Timestamp><DateUtc dt:dt="string">2015-01-08T19:30:29Z</DateUtc></StartTime><FrequencyChanges><FrequencyChange><Frequency dt:dt="r8">2857451</Frequency><Timestamp dt:dt="r8">578215837237</Timestamp><Current dt:dt=…	60.001	1	-1604195732	2015-01-08	11:30:30	19:30:30	78	?	0	?	?	?	?	?	?	?	?	?	?	?	?	?	?	?	NULL	NULL	NULL	NULL	AB	1	NULL	NULL	NULL	Test	NULL	NULL	NULL	TestInterleaved	NULL	NULL	NULL	c s	c s	NULL	NULL	NULL
Implicit Decision	28072	1	<?xml version="1.0"?>\n<Clock xmlns:dt="urn:schemas-microsoft-com:datatypes"><Description dt:dt="string">E-Prime Primary Realtime Clock</Description><StartTime><Timestamp dt:dt="int">0</Timestamp><DateUtc dt:dt="string">2015-01-08T19:30:29Z</DateUtc></StartTime><FrequencyChanges><FrequencyChange><Frequency dt:dt="r8">2857451</Frequency><Timestamp dt:dt="r8">578215837237</Timestamp><Current dt:dt=…	60.001	1	-1604195732	2015-01-08	11:30:30	19:30:30	79	NULL	0	?	?	?	?	?	?	?	?	?	?	?	?	?	?	?	NULL	NULL	NULL	NULL	BD	1	NULL	NULL	NULL	Test	NULL	NULL	NULL	TestInterleaved	NULL	NULL	NULL	c k	c k	NULL	NULL	NULL
Implicit Decision	28072	1	<?xml version="1.0"?>\n<Clock xmlns:dt="urn:schemas-microsoft-com:datatypes"><Description dt:dt="string">E-Prime Primary Realtime Clock</Description><StartTime><Timestamp dt:dt="int">0</Timestamp><DateUtc dt:dt="string">2015-01-08T19:30:29Z</DateUtc></StartTime><FrequencyChanges><FrequencyChange><Frequency dt:dt="r8">2857451</Frequency><Timestamp dt:dt="r8">578215837237</Timestamp><Current dt:dt=…	60.001	1	-1604195732	2015-01-08	11:30:30	19:30:30	80	NULL	1	?	?	?	?	?	?	?	?	?	?	?	?	?	?	?	NULL	NULL	NULL	NULL	AF	0	NULL	NULL	NULL	Test	NULL	NULL	NULL	TestInterleaved	NULL	NULL	NULL	s r	s r	NULL	NULL	NULL
Implicit Decision	28072	1	<?xml version="1.0"?>\n<Clock xmlns:dt="urn:schemas-microsoft-com:datatypes"><Description dt:dt="string">E-Prime Primary Realtime Clock</Description><StartTime><Timestamp dt:dt="int">0</Timestamp><DateUtc dt:dt="string">2015-01-08T19:30:29Z</DateUtc></StartTime><FrequencyChanges><FrequencyChange><Frequency dt:dt="r8">2857451</Frequency><Timestamp dt:dt="r8">578215837237</Timestamp><Current dt:dt=…	60.001	1	-1604195732	2015-01-08	11:30:30	19:30:30	81	NULL	1	?	?	?	?	?	?	?	?	?	?	?	?	?	?	?	NULL	NULL	NULL	NULL	AC	0	NULL	NULL	NULL	Test	NULL	NULL	NULL	TestInterleaved	NULL	NULL	NULL	s 7	s 7	NULL	NULL	NULL
Implicit Decision	28072	1	<?xml version="1.0"?>\n<Clock xmlns:dt="urn:schemas-microsoft-com:datatypes"><Description dt:dt="string">E-Prime Primary Realtime Clock</Description><StartTime><Timestamp dt:dt="int">0</Timestamp><DateUtc dt:dt="string">2015-01-08T19:30:29Z</DateUtc></StartTime><FrequencyChanges><FrequencyChange><Frequency dt:dt="r8">2857451</Frequency><Timestamp dt:dt="r8">578215837237</Timestamp><Current dt:dt=…	60.001	1	-1604195732	2015-01-08	11:30:30	19:30:30	82	NULL	0	?	?	?	?	?	?	?	?	?	?	?	?	?	?	?	NULL	NULL	NULL	NULL	DF	1	NULL	NULL	NULL	Test	NULL	NULL	NULL	TestInterleaved	NULL	NULL	NULL	k r	k r	NULL	NULL	NULL
Implicit Decision	28072	1	<?xml version="1.0"?>\n<Clock xmlns:dt="urn:schemas-microsoft-com:datatypes"><Description dt:dt="string">E-Prime Primary Realtime Clock</Description><StartTime><Timestamp dt:dt="int">0</Timestamp><DateUtc dt:dt="string">2015-01-08T19:30:29Z</DateUtc></StartTime><FrequencyChanges><FrequencyChange><Frequency dt:dt="r8">2857451</Frequency><Timestamp dt:dt="r8">578215837237</Timestamp><Current dt:dt=…	60.001	1	-1604195732	2015-01-08	11:30:30	19:30:30	83	?	1	?	?	?	?	?	?	?	?	?	?	?	?	?	?	?	NULL	NULL	NULL	NULL	CD	0	NULL	NULL	NULL	Test	NULL	NULL	NULL	TestInterleaved	NULL	NULL	NULL	7 k	7 k	NULL	NULL	NULL
Implicit Decision	28072	1	<?xml version="1.0"?>\n<Clock xmlns:dt="urn:schemas-microsoft-com:datatypes"><Description dt:dt="string">E-Prime Primary Realtime Clock</Description><StartTime><Timestamp dt:dt="int">0</Timestamp><DateUtc dt:dt="string">2015-01-08T19:30:29Z</DateUtc></StartTime><FrequencyChanges><FrequencyChange><Frequency dt:dt="r8">2857451</Frequency><Timestamp dt:dt="r8">578215837237</Timestamp><Current dt:dt=…	60.001	1	-1604195732	2015-01-08	11:30:30	19:30:30	84	?	1	?	?	?	?	?	?	?	?	?	?	?	?	?	?	?	NULL	NULL	NULL	NULL	EF	0	NULL	NULL	NULL	Test	NULL	NULL	NULL	TestInterleaved	NULL	NULL	NULL	0 r	0 r	NULL	NULL	NULL
Implicit Decision	28072	1	<?xml version="1.0"?>\n<Clock xmlns:dt="urn:schemas-microsoft-com:datatypes"><Description dt:dt="string">E-Prime Primary Realtime Clock</Description><StartTime><Timestamp dt:dt="int">0</Timestamp><DateUtc dt:dt="string">2015-01-08T19:30:29Z</DateUtc></StartTime><FrequencyChanges><FrequencyChange><Frequency dt:dt="r8">2857451</Frequency><Timestamp dt:dt="r8">578215837237</Timestamp><Current dt:dt=…	60.001	1	-1604195732	2015-01-08	11:30:30	19:30:30	85	NULL	0	?	?	?	?	?	?	?	?	?	?	?	?	?	?	?	NULL	NULL	NULL	NULL	BE	1	NULL	NULL	NULL	Test	NULL	NULL	NULL	TestInterleaved	NULL	NULL	NULL	c 0	c 0	NULL	NULL	NULL
Implicit Decision	28072	1	<?xml version="1.0"?>\n<Clock xmlns:dt="urn:schemas-microsoft-com:datatypes"><Description dt:dt="string">E-Prime Primary Realtime Clock</Description><StartTime><Timestamp dt:dt="int">0</Timestamp><DateUtc dt:dt="string">2015-01-08T19:30:29Z</DateUtc></StartTime><FrequencyChanges><FrequencyChange><Frequency dt:dt="r8">2857451</Frequency><Timestamp dt:dt="r8">578215837237</Timestamp><Current dt:dt=…	60.001	1	-1604195732	2015-01-08	11:30:30	19:30:30	86	NULL	0	?	?	?	?	?	?	?	?	?	?	?	?	?	?	?	NULL	NULL	NULL	NULL	BF	1	NULL	NULL	NULL	Test	NULL	NULL	NULL	TestInterleaved	NULL	NULL	NULL	c r	c r	NULL	NULL	NULL
Implicit Decision	28072	1	<?xml version="1.0"?>\n<Clock xmlns:dt="urn:schemas-microsoft-com:datatypes"><Description dt:dt="string">E-Prime Primary Realtime Clock</Description><StartTime><Timestamp dt:dt="int">0</Timestamp><DateUtc dt:dt="string">2015-01-08T19:30:29Z</DateUtc></StartTime><FrequencyChanges><FrequencyChange><Frequency dt:dt="r8">2857451</Frequency><Timestamp dt:dt="r8">578215837237</Timestamp><Current dt:dt=…	60.001	1	-1604195732	2015-01-08	11:30:30	19:30:30	87	?	1	?	?	?	?	?	?	?	?	?	?	?	?	?	?	?	NULL	NULL	NULL	NULL	AB	0	NULL	NULL	NULL	Test	NULL	NULL	NULL	TestInterleaved	NULL	NULL	NULL	s c	s c	NULL	NULL	NULL
Implicit Decision	28072	1	<?xml version="1.0"?>\n<Clock xmlns:dt="urn:schemas-microsoft-com:datatypes"><Description dt:dt="string">E-Prime Primary Realtime Clock</Description><StartTime><Timestamp dt:dt="int">0</Timestamp><DateUtc dt:dt="string">2015-01-08T19:30:29Z</DateUtc></StartTime><FrequencyChanges><FrequencyChange><Frequency dt:dt="r8">2857451</Frequency><Timestamp dt:dt="r8">578215837237</Timestamp><Current dt:dt=…	60.001	1	-1604195732	2015-01-08	11:30:30	19:30:30	88	NULL	0	?	?	?	?	?	?	?	?	?	?	?	?	?	?	?	NULL	NULL	NULL	NULL	AF	1	NULL	NULL	NULL	Test	NULL	NULL	NULL	TestInterleaved	NULL	NULL	NULL	r s	r s	NULL	NULL	NULL
Implicit Decision	28072	1	<?xml version="1.0"?>\n<Clock xmlns:dt="urn:schemas-microsoft-com:datatypes"><Description dt:dt="string">E-Prime Primary Realtime Clock</Description><StartTime><Timestamp dt:dt="int">0</Timestamp><DateUtc dt:dt="string">2015-01-08T19:30:29Z</DateUtc></StartTime><FrequencyChanges><FrequencyChange><Frequency dt:dt="r8">2857451</Frequency><Timestamp dt:dt="r8">578215837237</Timestamp><Current dt:dt=…	60.001	1	-1604195732	2015-01-08	11:30:30	19:30:30	89	NULL	0	?	?	?	?	?	?	?	?	?	?	?	?	?	?	?	NULL	NULL	NULL	NULL	AE	1	NULL	NULL	NULL	Test	NULL	NULL	NULL	TestInterleaved	NULL	NULL	NULL	0 s	0 s	NULL	NULL	NULL
Implicit Decision	28072	1	<?xml version="1.0"?>\n<Clock xmlns:dt="urn:schemas-microsoft-com:datatypes"><Description dt:dt="string">E-Prime Primary Realtime Clock</Description><StartTime><Timestamp dt:dt="int">0</Timestamp><DateUtc dt:dt="string">2015-01-08T19:30:29Z</DateUtc></StartTime><FrequencyChanges><FrequencyChange><Frequency dt:dt="r8">2857451</Frequency><Timestamp dt:dt="r8">578215837237</Timestamp><Current dt:dt=…	60.001	1	-1604195732	2015-01-08	11:30:30	19:30:30	90	?	0	?	?	?	?	?	?	?	?	?	?	?	?	?	?	?	NULL	NULL	NULL	NULL	CD	1	NULL	NULL	NULL	Test	NULL	NULL	NULL	TestInterleaved	NULL	NULL	NULL	k 7	k 7	NULL	NULL	NULL
Implicit Decision	28072	1	<?xml version="1.0"?>\n<Clock xmlns:dt="urn:schemas-microsoft-com:datatypes"><Description dt:dt="string">E-Prime Primary Realtime Clock</Description><StartTime><Timestamp dt:dt="int">0</Timestamp><DateUtc dt:dt="string">2015-01-08T19:30:29Z</DateUtc></StartTime><FrequencyChanges><FrequencyChange><Frequency dt:dt="r8">2857451</Frequency><Timestamp dt:dt="r8">578215837237</Timestamp><Current dt:dt=…	60.001	1	-1604195732	2015-01-08	11:30:30	19:30:30	91	NULL	1	?	?	?	?	?	?	?	?	?	?	?	?	?	?	?	NULL	NULL	NULL	NULL	BD	0	NULL	NULL	NULL	Test	NULL	NULL	NULL	TestInterleaved	NULL	NULL	NULL	k c	k c	NULL	NULL	NULL
Implicit Decision	28072	1	<?xml version="1.0"?>\n<Clock xmlns:dt="urn:schemas-microsoft-com:datatypes"><Description dt:dt="string">E-Prime Primary Realtime Clock</Description><StartTime><Timestamp dt:dt="int">0</Timestamp><DateUtc dt:dt="string">2015-01-08T19:30:29Z</DateUtc></StartTime><FrequencyChanges><FrequencyChange><Frequency dt:dt="r8">2857451</Frequency><Timestamp dt:dt="r8">578215837237</Timestamp><Current dt:dt=…	60.001	1	-1604195732	2015-01-08	11:30:30	19:30:30	92	NULL	0	?	?	?	?	?	?	?	?	?	?	?	?	?	?	?	NULL	NULL	NULL	NULL	CF	1	NULL	NULL	NULL	Test	NULL	NULL	NULL	TestInterleaved	NULL	NULL	NULL	r 7	r 7	NULL	NULL	NULL
Implicit Decision	28072	1	<?xml version="1.0"?>\n<Clock xmlns:dt="urn:schemas-microsoft-com:datatypes"><Description dt:dt="string">E-Prime Primary Realtime Clock</Description><StartTime><Timestamp dt:dt="int">0</Timestamp><DateUtc dt:dt="string">2015-01-08T19:30:29Z</DateUtc></StartTime><FrequencyChanges><FrequencyChange><Frequency dt:dt="r8">2857451</Frequency><Timestamp dt:dt="r8">578215837237</Timestamp><Current dt:dt=…	60.001	1	-1604195732	2015-01-08	11:30:30	19:30:30	93	NULL	1	?	?	?	?	?	?	?	?	?	?	?	?	?	?	?	NULL	NULL	NULL	NULL	DE	0	NULL	NULL	NULL	Test	NULL	NULL	NULL	TestInterleaved	NULL	NULL	NULL	0 k	0 k	NULL	NULL	NULL
Implicit Decision	28072	1	<?xml version="1.0"?>\n<Clock xmlns:dt="urn:schemas-microsoft-com:datatypes"><Description dt:dt="string">E-Prime Primary Realtime Clock</Description><StartTime><Timestamp dt:dt="int">0</Timestamp><DateUtc dt:dt="string">2015-01-08T19:30:29Z</DateUtc></StartTime><FrequencyChanges><FrequencyChange><Frequency dt:dt="r8">2857451</Frequency><Timestamp dt:dt="r8">578215837237</Timestamp><Current dt:dt=…	60.001	1	-1604195732	2015-01-08	11:30:30	19:30:30	94	NULL	1	?	?	?	?	?	?	?	?	?	?	?	?	?	?	?	NULL	NULL	NULL	NULL	BC	0	NULL	NULL	NULL	Test	NULL	NULL	NULL	TestInterleaved	NULL	NULL	NULL	7 c	7 c	NULL	NULL	NULL
Implicit Decision	28072	1	<?xml version="1.0"?>\n<Clock xmlns:dt="urn:schemas-microsoft-com:datatypes"><Description dt:dt="string">E-Prime Primary Realtime Clock</Description><StartTime><Timestamp dt:dt="int">0</Timestamp><DateUtc dt:dt="string">2015-01-08T19:30:29Z</DateUtc></StartTime><FrequencyChanges><FrequencyChange><Frequency dt:dt="r8">2857451</Frequency><Timestamp dt:dt="r8">578215837237</Timestamp><Current dt:dt=…	60.001	1	-1604195732	2015-01-08	11:30:30	19:30:30	95	NULL	0	?	?	?	?	?	?	?	?	?	?	?	?	?	?	?	NULL	NULL	NULL	NULL	AD	1	NULL	NULL	NULL	Test	NULL	NULL	NULL	TestInterleaved	NULL	NULL	NULL	k s	k s	NULL	NULL	NULL
Implicit Decision	28072	1	<?xml version="1.0"?>\n<Clock xmlns:dt="urn:schemas-microsoft-com:datatypes"><Description dt:dt="string">E-Prime Primary Realtime Clock</Description><StartTime><Timestamp dt:dt="int">0</Timestamp><DateUtc dt:dt="string">2015-01-08T19:30:29Z</DateUtc></StartTime><FrequencyChanges><FrequencyChange><Frequency dt:dt="r8">2857451</Frequency><Timestamp dt:dt="r8">578215837237</Timestamp><Current dt:dt=…	60.001	1	-1604195732	2015-01-08	11:30:30	19:30:30	96	?	0	?	?	?	?	?	?	?	?	?	?	?	?	?	?	?	NULL	NULL	NULL	NULL	EF	1	NULL	NULL	NULL	Test	NULL	NULL	NULL	TestInterleaved	NULL	NULL	NULL	r 0	r 0	NULL	NULL	NULL
Implicit Decision	28072	1	<?xml version="1.0"?>\n<Clock xmlns:dt="urn:schemas-microsoft-com:datatypes"><Description dt:dt="string">E-Prime Primary Realtime Clock</Description><StartTime><Timestamp dt:dt="int">0</Timestamp><DateUtc dt:dt="string">2015-01-08T19:30:29Z</DateUtc></StartTime><FrequencyChanges><FrequencyChange><Frequency dt:dt="r8">2857451</Frequency><Timestamp dt:dt="r8">578215837237</Timestamp><Current dt:dt=…	60.001	1	-1604195732	2015-01-08	11:30:30	19:30:30	97	NULL	1	?	?	?	?	?	?	?	?	?	?	?	?	?	?	?	NULL	NULL	NULL	NULL	DF	0	NULL	NULL	NULL	Test	NULL	NULL	NULL	TestInterleaved	NULL	NULL	NULL	r k	r k	NULL	NULL	NULL
Implicit Decision	28072	1	<?xml version="1.0"?>\n<Clock xmlns:dt="urn:schemas-microsoft-com:datatypes"><Description dt:dt="string">E-Prime Primary Realtime Clock</Description><StartTime><Timestamp dt:dt="int">0</Timestamp><DateUtc dt:dt="string">2015-01-08T19:30:29Z</DateUtc></StartTime><FrequencyChanges><FrequencyChange><Frequency dt:dt="r8">2857451</Frequency><Timestamp dt:dt="r8">578215837237</Timestamp><Current dt:dt=…	60.001	1	-1604195732	2015-01-08	11:30:30	19:30:30	98	NULL	0	?	?	?	?	?	?	?	?	?	?	?	?	?	?	?	NULL	NULL	NULL	NULL	AC	1	NULL	NULL	NULL	Test	NULL	NULL	NULL	TestInterleaved	NULL	NULL	NULL	7 s	7 s	NULL	NULL	NULL
Implicit Decision	28072	1	<?xml version="1.0"?>\n<Clock xmlns:dt="urn:schemas-microsoft-com:datatypes"><Description dt:dt="string">E-Prime Primary Realtime Clock</Description><StartTime><Timestamp dt:dt="int">0</Timestamp><DateUtc dt:dt="string">2015-01-08T19:30:29Z</DateUtc></StartTime><FrequencyChanges><FrequencyChange><Frequency dt:dt="r8">2857451</Frequency><Timestamp dt:dt="r8">578215837237</Timestamp><Current dt:dt=…	60.001	1	-1604195732	2015-01-08	11:30:30	19:30:30	99	NULL	1	?	?	?	?	?	?	?	?	?	?	?	?	?	?	?	NULL	NULL	NULL	NULL	BF	0	NULL	NULL	NULL	Test	NULL	NULL	NULL	TestInterleaved	NULL	NULL	NULL	r c	r c	NULL	NULL	NULL
Implicit Decision	28072	1	<?xml version="1.0"?>\n<Clock xmlns:dt="urn:schemas-microsoft-com:datatypes"><Description dt:dt="string">E-Prime Primary Realtime Clock</Description><StartTime><Timestamp dt:dt="int">0</Timestamp><DateUtc dt:dt="string">2015-01-08T19:30:29Z</DateUtc></StartTime><FrequencyChanges><FrequencyChange><Frequency dt:dt="r8">2857451</Frequency><Timestamp dt:dt="r8">578215837237</Timestamp><Current dt:dt=…	60.001	1	-1604195732	2015-01-08	11:30:30	19:30:30	100	NULL	1	?	?	?	?	?	?	?	?	?	?	?	?	?	?	?	NULL	NULL	NULL	NULL	BE	0	NULL	NULL	NULL	Test	NULL	NULL	NULL	TestInterleaved	NULL	NULL	NULL	0 c	0 c	NULL	NULL	NULL
Implicit Decision	28072	1	<?xml version="1.0"?>\n<Clock xmlns:dt="urn:schemas-microsoft-com:datatypes"><Description dt:dt="string">E-Prime Primary Realtime Clock</Description><StartTime><Timestamp dt:dt="int">0</Timestamp><DateUtc dt:dt="string">2015-01-08T19:30:29Z</DateUtc></StartTime><FrequencyChanges><FrequencyChange><Frequency dt:dt="r8">2857451</Frequency><Timestamp dt:dt="r8">578215837237</Timestamp><Current dt:dt=…	60.001	1	-1604195732	2015-01-08	11:30:30	19:30:30	101	NULL	0	NULL	NULL	NULL	?	?	?	?	NULL	NULL	NULL	NULL	NULL	NULL	NULL	NULL	NULL	NULL	NULL	m	CE	1	NULL	NULL	NULL	Test	NULL	NULL	NULL	TestInterleaved	NULL	NULL	NULL	0 7	0 7	NULL	NULL	NULL
Implicit Decision	28072	1	<?xml version="1.0"?>\n<Clock xmlns:dt="urn:schemas-microsoft-com:datatypes"><Description dt:dt="string">E-Prime Primary Realtime Clock</Description><StartTime><Timestamp dt:dt="int">0</Timestamp><DateUtc dt:dt="string">2015-01-08T19:30:29Z</DateUtc></StartTime><FrequencyChanges><FrequencyChange><Frequency dt:dt="r8">2857451</Frequency><Timestamp dt:dt="r8">578215837237</Timestamp><Current dt:dt=…	60.001	1	-1604195732	2015-01-08	11:30:30	19:30:30	102	NULL	1	?	?	?	?	?	?	?	?	?	?	?	?	?	?	?	NULL	NULL	NULL	NULL	AF	0	NULL	NULL	NULL	Test	NULL	NULL	NULL	TestInterleaved	NULL	NULL	NULL	s r	s r	NULL	NULL	NULL
Implicit Decision	28072	1	<?xml version="1.0"?>\n<Clock xmlns:dt="urn:schemas-microsoft-com:datatypes"><Description dt:dt="string">E-Prime Primary Realtime Clock</Description><StartTime><Timestamp dt:dt="int">0</Timestamp><DateUtc dt:dt="string">2015-01-08T19:30:29Z</DateUtc></StartTime><FrequencyChanges><FrequencyChange><Frequency dt:dt="r8">2857451</Frequency><Timestamp dt:dt="r8">578215837237</Timestamp><Current dt:dt=…	60.001	1	-1604195732	2015-01-08	11:30:30	19:30:30	103	NULL	1	?	?	?	?	?	?	?	?	?	?	?	?	?	?	?	NULL	NULL	NULL	NULL	AD	0	NULL	NULL	NULL	Test	NULL	NULL	NULL	TestInterleaved	NULL	NULL	NULL	s k	s k	NULL	NULL	NULL
Implicit Decision	28072	1	<?xml version="1.0"?>\n<Clock xmlns:dt="urn:schemas-microsoft-com:datatypes"><Description dt:dt="string">E-Prime Primary Realtime Clock</Description><StartTime><Timestamp dt:dt="int">0</Timestamp><DateUtc dt:dt="string">2015-01-08T19:30:29Z</DateUtc></StartTime><FrequencyChanges><FrequencyChange><Frequency dt:dt="r8">2857451</Frequency><Timestamp dt:dt="r8">578215837237</Timestamp><Current dt:dt=…	60.001	1	-1604195732	2015-01-08	11:30:30	19:30:30	104	NULL	0	?	?	?	?	?	?	?	?	?	?	?	?	?	?	?	NULL	NULL	NULL	NULL	BD	1	NULL	NULL	NULL	Test	NULL	NULL	NULL	TestInterleaved	NULL	NULL	NULL	c k	c k	NULL	NULL	NULL
Implicit Decision	28072	1	<?xml version="1.0"?>\n<Clock xmlns:dt="urn:schemas-microsoft-com:datatypes"><Description dt:dt="string">E-Prime Primary Realtime Clock</Description><StartTime><Timestamp dt:dt="int">0</Timestamp><DateUtc dt:dt="string">2015-01-08T19:30:29Z</DateUtc></StartTime><FrequencyChanges><FrequencyChange><Frequency dt:dt="r8">2857451</Frequency><Timestamp dt:dt="r8">578215837237</Timestamp><Current dt:dt=…	60.001	1	-1604195732	2015-01-08	11:30:30	19:30:30	105	NULL	1	?	?	?	?	?	?	?	?	?	?	?	?	?	?	?	NULL	NULL	NULL	NULL	AC	0	NULL	NULL	NULL	Test	NULL	NULL	NULL	TestInterleaved	NULL	NULL	NULL	s 7	s 7	NULL	NULL	NULL
Implicit Decision	28072	1	<?xml version="1.0"?>\n<Clock xmlns:dt="urn:schemas-microsoft-com:datatypes"><Description dt:dt="string">E-Prime Primary Realtime Clock</Description><StartTime><Timestamp dt:dt="int">0</Timestamp><DateUtc dt:dt="string">2015-01-08T19:30:29Z</DateUtc></StartTime><FrequencyChanges><FrequencyChange><Frequency dt:dt="r8">2857451</Frequency><Timestamp dt:dt="r8">578215837237</Timestamp><Current dt:dt=…	60.001	1	-1604195732	2015-01-08	11:30:30	19:30:30	106	NULL	1	NULL	NULL	NULL	?	?	?	?	NULL	NULL	NULL	NULL	NULL	NULL	NULL	NULL	NULL	NULL	NULL	z	CE	0	NULL	NULL	NULL	Test	NULL	NULL	NULL	TestInterleaved	NULL	NULL	NULL	7 0	7 0	NULL	NULL	NULL
Implicit Decision	28072	1	<?xml version="1.0"?>\n<Clock xmlns:dt="urn:schemas-microsoft-com:datatypes"><Description dt:dt="string">E-Prime Primary Realtime Clock</Description><StartTime><Timestamp dt:dt="int">0</Timestamp><DateUtc dt:dt="string">2015-01-08T19:30:29Z</DateUtc></StartTime><FrequencyChanges><FrequencyChange><Frequency dt:dt="r8">2857451</Frequency><Timestamp dt:dt="r8">578215837237</Timestamp><Current dt:dt=…	60.001	1	-1604195732	2015-01-08	11:30:30	19:30:30	107	?	1	?	?	?	?	?	?	?	?	?	?	?	?	?	?	?	NULL	NULL	NULL	NULL	EF	0	NULL	NULL	NULL	Test	NULL	NULL	NULL	TestInterleaved	NULL	NULL	NULL	0 r	0 r	NULL	NULL	NULL
Implicit Decision	28072	1	<?xml version="1.0"?>\n<Clock xmlns:dt="urn:schemas-microsoft-com:datatypes"><Description dt:dt="string">E-Prime Primary Realtime Clock</Description><StartTime><Timestamp dt:dt="int">0</Timestamp><DateUtc dt:dt="string">2015-01-08T19:30:29Z</DateUtc></StartTime><FrequencyChanges><FrequencyChange><Frequency dt:dt="r8">2857451</Frequency><Timestamp dt:dt="r8">578215837237</Timestamp><Current dt:dt=…	60.001	1	-1604195732	2015-01-08	11:30:30	19:30:30	108	NULL	1	?	?	?	?	?	?	?	?	?	?	?	?	?	?	?	NULL	NULL	NULL	NULL	CF	0	NULL	NULL	NULL	Test	NULL	NULL	NULL	TestInterleaved	NULL	NULL	NULL	7 r	7 r	NULL	NULL	NULL
Implicit Decision	28072	1	<?xml version="1.0"?>\n<Clock xmlns:dt="urn:schemas-microsoft-com:datatypes"><Description dt:dt="string">E-Prime Primary Realtime Clock</Description><StartTime><Timestamp dt:dt="int">0</Timestamp><DateUtc dt:dt="string">2015-01-08T19:30:29Z</DateUtc></StartTime><FrequencyChanges><FrequencyChange><Frequency dt:dt="r8">2857451</Frequency><Timestamp dt:dt="r8">578215837237</Timestamp><Current dt:dt=…	60.001	1	-1604195732	2015-01-08	11:30:30	19:30:30	109	NULL	1	?	?	?	?	?	?	?	?	?	?	?	?	?	?	?	NULL	NULL	NULL	NULL	AE	0	NULL	NULL	NULL	Test	NULL	NULL	NULL	TestInterleaved	NULL	NULL	NULL	s 0	s 0	NULL	NULL	NULL
Implicit Decision	28072	1	<?xml version="1.0"?>\n<Clock xmlns:dt="urn:schemas-microsoft-com:datatypes"><Description dt:dt="string">E-Prime Primary Realtime Clock</Description><StartTime><Timestamp dt:dt="int">0</Timestamp><DateUtc dt:dt="string">2015-01-08T19:30:29Z</DateUtc></StartTime><FrequencyChanges><FrequencyChange><Frequency dt:dt="r8">2857451</Frequency><Timestamp dt:dt="r8">578215837237</Timestamp><Current dt:dt=…	60.001	1	-1604195732	2015-01-08	11:30:30	19:30:30	110	?	1	?	?	?	?	?	?	?	?	?	?	?	?	?	?	?	NULL	NULL	NULL	NULL	CD	0	NULL	NULL	NULL	Test	NULL	NULL	NULL	TestInterleaved	NULL	NULL	NULL	7 k	7 k	NULL	NULL	NULL
Implicit Decision	28072	1	<?xml version="1.0"?>\n<Clock xmlns:dt="urn:schemas-microsoft-com:datatypes"><Description dt:dt="string">E-Prime Primary Realtime Clock</Description><StartTime><Timestamp dt:dt="int">0</Timestamp><DateUtc dt:dt="string">2015-01-08T19:30:29Z</DateUtc></StartTime><FrequencyChanges><FrequencyChange><Frequency dt:dt="r8">2857451</Frequency><Timestamp dt:dt="r8">578215837237</Timestamp><Current dt:dt=…	60.001	1	-1604195732	2015-01-08	11:30:30	19:30:30	111	NULL	0	?	?	?	?	?	?	?	?	?	?	?	?	?	?	?	NULL	NULL	NULL	NULL	BF	1	NULL	NULL	NULL	Test	NULL	NULL	NULL	TestInterleaved	NULL	NULL	NULL	c r	c r	NULL	NULL	NULL
Implicit Decision	28072	1	<?xml version="1.0"?>\n<Clock xmlns:dt="urn:schemas-microsoft-com:datatypes"><Description dt:dt="string">E-Prime Primary Realtime Clock</Description><StartTime><Timestamp dt:dt="int">0</Timestamp><DateUtc dt:dt="string">2015-01-08T19:30:29Z</DateUtc></StartTime><FrequencyChanges><FrequencyChange><Frequency dt:dt="r8">2857451</Frequency><Timestamp dt:dt="r8">578215837237</Timestamp><Current dt:dt=…	60.001	1	-1604195732	2015-01-08	11:30:30	19:30:30	112	NULL	0	?	?	?	?	?	?	?	?	?	?	?	?	?	?	?	NULL	NULL	NULL	NULL	BE	1	NULL	NULL	NULL	Test	NULL	NULL	NULL	TestInterleaved	NULL	NULL	NULL	c 0	c 0	NULL	NULL	NULL
Implicit Decision	28072	1	<?xml version="1.0"?>\n<Clock xmlns:dt="urn:schemas-microsoft-com:datatypes"><Description dt:dt="string">E-Prime Primary Realtime Clock</Description><StartTime><Timestamp dt:dt="int">0</Timestamp><DateUtc dt:dt="string">2015-01-08T19:30:29Z</DateUtc></StartTime><FrequencyChanges><FrequencyChange><Frequency dt:dt="r8">2857451</Frequency><Timestamp dt:dt="r8">578215837237</Timestamp><Current dt:dt=…	60.001	1	-1604195732	2015-01-08	11:30:30	19:30:30	113	NULL	0	?	?	?	?	?	?	?	?	?	?	?	?	?	?	?	NULL	NULL	NULL	NULL	BC	1	NULL	NULL	NULL	Test	NULL	NULL	NULL	TestInterleaved	NULL	NULL	NULL	c 7	c 7	NULL	NULL	NULL
Implicit Decision	28072	1	<?xml version="1.0"?>\n<Clock xmlns:dt="urn:schemas-microsoft-com:datatypes"><Description dt:dt="string">E-Prime Primary Realtime Clock</Description><StartTime><Timestamp dt:dt="int">0</Timestamp><DateUtc dt:dt="string">2015-01-08T19:30:29Z</DateUtc></StartTime><FrequencyChanges><FrequencyChange><Frequency dt:dt="r8">2857451</Frequency><Timestamp dt:dt="r8">578215837237</Timestamp><Current dt:dt=…	60.001	1	-1604195732	2015-01-08	11:30:30	19:30:30	114	?	0	?	?	?	?	?	?	?	?	?	?	?	?	?	?	?	NULL	NULL	NULL	NULL	AB	1	NULL	NULL	NULL	Test	NULL	NULL	NULL	TestInterleaved	NULL	NULL	NULL	c s	c s	NULL	NULL	NULL
Implicit Decision	28072	1	<?xml version="1.0"?>\n<Clock xmlns:dt="urn:schemas-microsoft-com:datatypes"><Description dt:dt="string">E-Prime Primary Realtime Clock</Description><StartTime><Timestamp dt:dt="int">0</Timestamp><DateUtc dt:dt="string">2015-01-08T19:30:29Z</DateUtc></StartTime><FrequencyChanges><FrequencyChange><Frequency dt:dt="r8">2857451</Frequency><Timestamp dt:dt="r8">578215837237</Timestamp><Current dt:dt=…	60.001	1	-1604195732	2015-01-08	11:30:30	19:30:30	115	NULL	0	?	?	?	?	?	?	?	?	?	?	?	?	?	?	?	NULL	NULL	NULL	NULL	DF	1	NULL	NULL	NULL	Test	NULL	NULL	NULL	TestInterleaved	NULL	NULL	NULL	k r	k r	NULL	NULL	NULL
Implicit Decision	28072	1	<?xml version="1.0"?>\n<Clock xmlns:dt="urn:schemas-microsoft-com:datatypes"><Description dt:dt="string">E-Prime Primary Realtime Clock</Description><StartTime><Timestamp dt:dt="int">0</Timestamp><DateUtc dt:dt="string">2015-01-08T19:30:29Z</DateUtc></StartTime><FrequencyChanges><FrequencyChange><Frequency dt:dt="r8">2857451</Frequency><Timestamp dt:dt="r8">578215837237</Timestamp><Current dt:dt=…	60.001	1	-1604195732	2015-01-08	11:30:30	19:30:30	116	NULL	0	?	?	?	?	?	?	?	?	?	?	?	?	?	?	?	NULL	NULL	NULL	NULL	DE	1	NULL	NULL	NULL	Test	NULL	NULL	NULL	TestInterleaved	NULL	NULL	NULL	k 0	k 0	NULL	NULL	NULL
Implicit Decision	28072	1	<?xml version="1.0"?>\n<Clock xmlns:dt="urn:schemas-microsoft-com:datatypes"><Description dt:dt="string">E-Prime Primary Realtime Clock</Description><StartTime><Timestamp dt:dt="int">0</Timestamp><DateUtc dt:dt="string">2015-01-08T19:30:29Z</DateUtc></StartTime><FrequencyChanges><FrequencyChange><Frequency dt:dt="r8">2857451</Frequency><Timestamp dt:dt="r8">578215837237</Timestamp><Current dt:dt=…	60.001	1	-1604195732	2015-01-08	11:30:30	19:30:30	117	?	0	?	?	?	?	?	?	?	?	?	?	?	?	?	?	?	NULL	NULL	NULL	NULL	CD	1	NULL	NULL	NULL	Test	NULL	NULL	NULL	TestInterleaved	NULL	NULL	NULL	k 7	k 7	NULL	NULL	NULL
Implicit Decision	28072	1	<?xml version="1.0"?>\n<Clock xmlns:dt="urn:schemas-microsoft-com:datatypes"><Description dt:dt="string">E-Prime Primary Realtime Clock</Description><StartTime><Timestamp dt:dt="int">0</Timestamp><DateUtc dt:dt="string">2015-01-08T19:30:29Z</DateUtc></StartTime><FrequencyChanges><FrequencyChange><Frequency dt:dt="r8">2857451</Frequency><Timestamp dt:dt="r8">578215837237</Timestamp><Current dt:dt=…	60.001	1	-1604195732	2015-01-08	11:30:30	19:30:30	118	NULL	1	?	?	?	?	?	?	?	?	?	?	?	?	?	?	?	NULL	NULL	NULL	NULL	BC	0	NULL	NULL	NULL	Test	NULL	NULL	NULL	TestInterleaved	NULL	NULL	NULL	7 c	7 c	NULL	NULL	NULL
Implicit Decision	28072	1	<?xml version="1.0"?>\n<Clock xmlns:dt="urn:schemas-microsoft-com:datatypes"><Description dt:dt="string">E-Prime Primary Realtime Clock</Description><StartTime><Timestamp dt:dt="int">0</Timestamp><DateUtc dt:dt="string">2015-01-08T19:30:29Z</DateUtc></StartTime><FrequencyChanges><FrequencyChange><Frequency dt:dt="r8">2857451</Frequency><Timestamp dt:dt="r8">578215837237</Timestamp><Current dt:dt=…	60.001	1	-1604195732	2015-01-08	11:30:30	19:30:30	119	?	1	?	?	?	?	?	?	?	?	?	?	?	?	?	?	?	NULL	NULL	NULL	NULL	AB	0	NULL	NULL	NULL	Test	NULL	NULL	NULL	TestInterleaved	NULL	NULL	NULL	s c	s c	NULL	NULL	NULL
Implicit Decision	28072	1	<?xml version="1.0"?>\n<Clock xmlns:dt="urn:schemas-microsoft-com:datatypes"><Description dt:dt="string">E-Prime Primary Realtime Clock</Description><StartTime><Timestamp dt:dt="int">0</Timestamp><DateUtc dt:dt="string">2015-01-08T19:30:29Z</DateUtc></StartTime><FrequencyChanges><FrequencyChange><Frequency dt:dt="r8">2857451</Frequency><Timestamp dt:dt="r8">578215837237</Timestamp><Current dt:dt=…	60.001	1	-1604195732	2015-01-08	11:30:30	19:30:30	120	NULL	0	?	?	?	?	?	?	?	?	?	?	?	?	?	?	?	NULL	NULL	NULL	NULL	AE	1	NULL	NULL	NULL	Test	NULL	NULL	NULL	TestInterleaved	NULL	NULL	NULL	0 s	0 s	NULL	NULL	NULL
Implicit Decision	28072	1	<?xml version="1.0"?>\n<Clock xmlns:dt="urn:schemas-microsoft-com:datatypes"><Description dt:dt="string">E-Prime Primary Realtime Clock</Description><StartTime><Timestamp dt:dt="int">0</Timestamp><DateUtc dt:dt="string">2015-01-08T19:30:29Z</DateUtc></StartTime><FrequencyChanges><FrequencyChange><Frequency dt:dt="r8">2857451</Frequency><Timestamp dt:dt="r8">578215837237</Timestamp><Current dt:dt=…	60.001	1	-1604195732	2015-01-08	11:30:30	19:30:30	121	NULL	1	?	?	?	?	?	?	?	?	?	?	?	?	?	?	?	NULL	NULL	NULL	NULL	DE	0	NULL	NULL	NULL	Test	NULL	NULL	NULL	TestInterleaved	NULL	NULL	NULL	0 k	0 k	NULL	NULL	NULL
Implicit Decision	28072	1	<?xml version="1.0"?>\n<Clock xmlns:dt="urn:schemas-microsoft-com:datatypes"><Description dt:dt="string">E-Prime Primary Realtime Clock</Description><StartTime><Timestamp dt:dt="int">0</Timestamp><DateUtc dt:dt="string">2015-01-08T19:30:29Z</DateUtc></StartTime><FrequencyChanges><FrequencyChange><Frequency dt:dt="r8">2857451</Frequency><Timestamp dt:dt="r8">578215837237</Timestamp><Current dt:dt=…	60.001	1	-1604195732	2015-01-08	11:30:30	19:30:30	122	NULL	1	?	?	?	?	?	?	?	?	?	?	?	?	?	?	?	NULL	NULL	NULL	NULL	DF	0	NULL	NULL	NULL	Test	NULL	NULL	NULL	TestInterleaved	NULL	NULL	NULL	r k	r k	NULL	NULL	NULL
Implicit Decision	28072	1	<?xml version="1.0"?>\n<Clock xmlns:dt="urn:schemas-microsoft-com:datatypes"><Description dt:dt="string">E-Prime Primary Realtime Clock</Description><StartTime><Timestamp dt:dt="int">0</Timestamp><DateUtc dt:dt="string">2015-01-08T19:30:29Z</DateUtc></StartTime><FrequencyChanges><FrequencyChange><Frequency dt:dt="r8">2857451</Frequency><Timestamp dt:dt="r8">578215837237</Timestamp><Current dt:dt=…	60.001	1	-1604195732	2015-01-08	11:30:30	19:30:30	123	NULL	1	?	?	?	?	?	?	?	?	?	?	?	?	?	?	?	NULL	NULL	NULL	NULL	BE	0	NULL	NULL	NULL	Test	NULL	NULL	NULL	TestInterleaved	NULL	NULL	NULL	0 c	0 c	NULL	NULL	NULL
Implicit Decision	28072	1	<?xml version="1.0"?>\n<Clock xmlns:dt="urn:schemas-microsoft-com:datatypes"><Description dt:dt="string">E-Prime Primary Realtime Clock</Description><StartTime><Timestamp dt:dt="int">0</Timestamp><DateUtc dt:dt="string">2015-01-08T19:30:29Z</DateUtc></StartTime><FrequencyChanges><FrequencyChange><Frequency dt:dt="r8">2857451</Frequency><Timestamp dt:dt="r8">578215837237</Timestamp><Current dt:dt=…	60.001	1	-1604195732	2015-01-08	11:30:30	19:30:30	124	NULL	0	NULL	NULL	NULL	?	?	?	?	NULL	NULL	NULL	NULL	NULL	NULL	NULL	NULL	NULL	NULL	NULL	m	CE	1	NULL	NULL	NULL	Test	NULL	NULL	NULL	TestInterleaved	NULL	NULL	NULL	0 7	0 7	NULL	NULL	NULL
Implicit Decision	28072	1	<?xml version="1.0"?>\n<Clock xmlns:dt="urn:schemas-microsoft-com:datatypes"><Description dt:dt="string">E-Prime Primary Realtime Clock</Description><StartTime><Timestamp dt:dt="int">0</Timestamp><DateUtc dt:dt="string">2015-01-08T19:30:29Z</DateUtc></StartTime><FrequencyChanges><FrequencyChange><Frequency dt:dt="r8">2857451</Frequency><Timestamp dt:dt="r8">578215837237</Timestamp><Current dt:dt=…	60.001	1	-1604195732	2015-01-08	11:30:30	19:30:30	125	NULL	0	?	?	?	?	?	?	?	?	?	?	?	?	?	?	?	NULL	NULL	NULL	NULL	AF	1	NULL	NULL	NULL	Test	NULL	NULL	NULL	TestInterleaved	NULL	NULL	NULL	r s	r s	NULL	NULL	NULL
Implicit Decision	28072	1	<?xml version="1.0"?>\n<Clock xmlns:dt="urn:schemas-microsoft-com:datatypes"><Description dt:dt="string">E-Prime Primary Realtime Clock</Description><StartTime><Timestamp dt:dt="int">0</Timestamp><DateUtc dt:dt="string">2015-01-08T19:30:29Z</DateUtc></StartTime><FrequencyChanges><FrequencyChange><Frequency dt:dt="r8">2857451</Frequency><Timestamp dt:dt="r8">578215837237</Timestamp><Current dt:dt=…	60.001	1	-1604195732	2015-01-08	11:30:30	19:30:30	126	?	0	?	?	?	?	?	?	?	?	?	?	?	?	?	?	?	NULL	NULL	NULL	NULL	EF	1	NULL	NULL	NULL	Test	NULL	NULL	NULL	TestInterleaved	NULL	NULL	NULL	r 0	r 0	NULL	NULL	NULL
Implicit Decision	28072	1	<?xml version="1.0"?>\n<Clock xmlns:dt="urn:schemas-microsoft-com:datatypes"><Description dt:dt="string">E-Prime Primary Realtime Clock</Description><StartTime><Timestamp dt:dt="int">0</Timestamp><DateUtc dt:dt="string">2015-01-08T19:30:29Z</DateUtc></StartTime><FrequencyChanges><FrequencyChange><Frequency dt:dt="r8">2857451</Frequency><Timestamp dt:dt="r8">578215837237</Timestamp><Current dt:dt=…	60.001	1	-1604195732	2015-01-08	11:30:30	19:30:30	127	NULL	0	?	?	?	?	?	?	?	?	?	?	?	?	?	?	?	NULL	NULL	NULL	NULL	AD	1	NULL	NULL	NULL	Test	NULL	NULL	NULL	TestInterleaved	NULL	NULL	NULL	k s	k s	NULL	NULL	NULL
Implicit Decision	28072	1	<?xml version="1.0"?>\n<Clock xmlns:dt="urn:schemas-microsoft-com:datatypes"><Description dt:dt="string">E-Prime Primary Realtime Clock</Description><StartTime><Timestamp dt:dt="int">0</Timestamp><DateUtc dt:dt="string">2015-01-08T19:30:29Z</DateUtc></StartTime><FrequencyChanges><FrequencyChange><Frequency dt:dt="r8">2857451</Frequency><Timestamp dt:dt="r8">578215837237</Timestamp><Current dt:dt=…	60.001	1	-1604195732	2015-01-08	11:30:30	19:30:30	128	NULL	0	?	?	?	?	?	?	?	?	?	?	?	?	?	?	?	NULL	NULL	NULL	NULL	CF	1	NULL	NULL	NULL	Test	NULL	NULL	NULL	TestInterleaved	NULL	NULL	NULL	r 7	r 7	NULL	NULL	NULL
Implicit Decision	28072	1	<?xml version="1.0"?>\n<Clock xmlns:dt="urn:schemas-microsoft-com:datatypes"><Description dt:dt="string">E-Prime Primary Realtime Clock</Description><StartTime><Timestamp dt:dt="int">0</Timestamp><DateUtc dt:dt="string">2015-01-08T19:30:29Z</DateUtc></StartTime><FrequencyChanges><FrequencyChange><Frequency dt:dt="r8">2857451</Frequency><Timestamp dt:dt="r8">578215837237</Timestamp><Current dt:dt=…	60.001	1	-1604195732	2015-01-08	11:30:30	19:30:30	129	NULL	0	?	?	?	?	?	?	?	?	?	?	?	?	?	?	?	NULL	NULL	NULL	NULL	AC	1	NULL	NULL	NULL	Test	NULL	NULL	NULL	TestInterleaved	NULL	NULL	NULL	7 s	7 s	NULL	NULL	NULL
Implicit Decision	28072	1	<?xml version="1.0"?>\n<Clock xmlns:dt="urn:schemas-microsoft-com:datatypes"><Description dt:dt="string">E-Prime Primary Realtime Clock</Description><StartTime><Timestamp dt:dt="int">0</Timestamp><DateUtc dt:dt="string">2015-01-08T19:30:29Z</DateUtc></StartTime><FrequencyChanges><FrequencyChange><Frequency dt:dt="r8">2857451</Frequency><Timestamp dt:dt="r8">578215837237</Timestamp><Current dt:dt=…	60.001	1	-1604195732	2015-01-08	11:30:30	19:30:30	130	NULL	1	?	?	?	?	?	?	?	?	?	?	?	?	?	?	?	NULL	NULL	NULL	NULL	BF	0	NULL	NULL	NULL	Test	NULL	NULL	NULL	TestInterleaved	NULL	NULL	NULL	r c	r c	NULL	NULL	NULL
Implicit Decision	28072	1	<?xml version="1.0"?>\n<Clock xmlns:dt="urn:schemas-microsoft-com:datatypes"><Description dt:dt="string">E-Prime Primary Realtime Clock</Description><StartTime><Timestamp dt:dt="int">0</Timestamp><DateUtc dt:dt="string">2015-01-08T19:30:29Z</DateUtc></StartTime><FrequencyChanges><FrequencyChange><Frequency dt:dt="r8">2857451</Frequency><Timestamp dt:dt="r8">578215837237</Timestamp><Current dt:dt=…	60.001	1	-1604195732	2015-01-08	11:30:30	19:30:30	131	NULL	1	?	?	?	?	?	?	?	?	?	?	?	?	?	?	?	NULL	NULL	NULL	NULL	BD	0	NULL	NULL	NULL	Test	NULL	NULL	NULL	TestInterleaved	NULL	NULL	NULL	k c	k c	NULL	NULL	NULL
[truncated: 39 more columns]

## Sheet: Organized
Subject	SessionDate	Procedure	TrainInterleaved.Sample	Train.ACC	Train.RT	TestInterleaved.Sample	Test.ACC	Test.RT	TrialType	Condition
28072	2015-01-08	Practiceb	NULL	NULL	NULL	NULL	NULL	NULL	BA	AB
28072	2015-01-08	Practiceb	NULL	NULL	NULL	NULL	NULL	NULL	AB	AB
28072	2015-01-08	Practiceb	NULL	NULL	NULL	NULL	NULL	NULL	BA	AB
28072	2015-01-08	Practiceb	NULL	NULL	NULL	NULL	NULL	NULL	AB	AB
28072	2015-01-08	Practiceb	NULL	NULL	NULL	NULL	NULL	NULL	AB	AB
28072	2015-01-08	Practiceb	NULL	NULL	NULL	NULL	NULL	NULL	BA	AB
28072	2015-01-08	BlocProc2	NULL	NULL	NULL	NULL	NULL	NULL	NULL	1
28072	2015-01-08	BlocProc	NULL	NULL	NULL	NULL	NULL	NULL	NULL	1
28072	2015-01-08	BlocProc1	NULL	NULL	NULL	NULL	NULL	NULL	NULL	1
28072	2015-01-08	Trainb	1	0	1393	NULL	NULL	NULL	BA	AB
28072	2015-01-08	Trainb	2	1	1059	NULL	NULL	NULL	EF	EF
28072	2015-01-08	Trainb	3	1	891	NULL	NULL	NULL	CD	CD
28072	2015-01-08	Trainb	4	1	1306	NULL	NULL	NULL	AB	AB
28072	2015-01-08	Trainb	5	0	920	NULL	NULL	NULL	DC	CD
28072	2015-01-08	Trainb	6	0	646	NULL	NULL	NULL	FE	EF
28072	2015-01-08	Trainb	7	1	694	NULL	NULL	NULL	CD	CD
28072	2015-01-08	Trainb	8	0	636	NULL	NULL	NULL	BA	AB
28072	2015-01-08	Trainb	9	1	1078	NULL	NULL	NULL	EF	EF
28072	2015-01-08	Trainb	10	0	566	NULL	NULL	NULL	AB	AB
28072	2015-01-08	Trainb	11	0	546	NULL	NULL	NULL	DC	CD
28072	2015-01-08	Trainb	12	1	518	NULL	NULL	NULL	FE	EF
28072	2015-01-08	Trainb	13	1	699	NULL	NULL	NULL	EF	EF
28072	2015-01-08	Trainb	14	0	273	NULL	NULL	NULL	BA	AB
28072	2015-01-08	Trainb	15	1	496	NULL	NULL	NULL	CD	CD
28072	2015-01-08	Trainb	16	0	600	NULL	NULL	NULL	FE	EF
28072	2015-01-08	Trainb	17	1	298	NULL	NULL	NULL	AB	AB
28072	2015-01-08	Trainb	18	0	288	NULL	NULL	NULL	DC	CD
28072	2015-01-08	Trainb	19	1	768	NULL	NULL	NULL	EF	EF
28072	2015-01-08	Trainb	20	1	612	NULL	NULL	NULL	CD	CD
28072	2015-01-08	Trainb	21	1	902	NULL	NULL	NULL	BA	AB
28072	2015-01-08	Trainb	22	1	932	NULL	NULL	NULL	DC	CD
28072	2015-01-08	Trainb	23	1	873	NULL	NULL	NULL	AB	AB
28072	2015-01-08	Trainb	24	0	1265	NULL	NULL	NULL	FE	EF
28072	2015-01-08	Trainb	25	0	1113	NULL	NULL	NULL	EF	EF
28072	2015-01-08	Trainb	26	1	1111	NULL	NULL	NULL	BA	AB
28072	2015-01-08	Trainb	27	1	901	NULL	NULL	NULL	CD	CD
28072	2015-01-08	Trainb	28	1	891	NULL	NULL	NULL	DC	CD
28072	2015-01-08	Trainb	29	1	841	NULL	NULL	NULL	AB	AB
28072	2015-01-08	Trainb	30	0	937	NULL	NULL	NULL	FE	EF
28072	2015-01-08	Trainb	31	0	1127	NULL	NULL	NULL	EF	EF
28072	2015-01-08	Trainb	32	0	741	NULL	NULL	NULL	CD	CD
28072	2015-01-08	Trainb	33	0	554	NULL	NULL	NULL	BA	AB
28072	2015-01-08	Trainb	34	1	686	NULL	NULL	NULL	DC	CD
28072	2015-01-08	Trainb	35	0	892	NULL	NULL	NULL	FE	EF
28072	2015-01-08	Trainb	36	1	754	NULL	NULL	NULL	AB	AB
28072	2015-01-08	Trainb	37	1	1192	NULL	NULL	NULL	BA	AB
28072	2015-01-08	Trainb	38	1	914	NULL	NULL	NULL	CD	CD
28072	2015-01-08	Trainb	39	1	1144	NULL	NULL	NULL	EF	EF
28072	2015-01-08	Trainb	40	1	1229	NULL	NULL	NULL	DC	CD
28072	2015-01-08	Trainb	41	1	862	NULL	NULL	NULL	AB	AB
28072	2015-01-08	Trainb	42	0	1717	NULL	NULL	NULL	FE	EF
28072	2015-01-08	Trainb	43	1	1010	NULL	NULL	NULL	CD	CD
28072	2015-01-08	Trainb	44	1	1470	NULL	NULL	NULL	EF	EF
28072	2015-01-08	Trainb	45	1	1348	NULL	NULL	NULL	BA	AB
28072	2015-01-08	Trainb	46	1	794	NULL	NULL	NULL	DC	CD
28072	2015-01-08	Trainb	47	1	940	NULL	NULL	NULL	AB	AB
28072	2015-01-08	Trainb	48	0	1944	NULL	NULL	NULL	FE	EF
28072	2015-01-08	Trainb	49	1	1222	NULL	NULL	NULL	CD	CD
28072	2015-01-08	Trainb	50	1	1136	NULL	NULL	NULL	BA	AB
28072	2015-01-08	Trainb	51	1	1493	NULL	NULL	NULL	EF	EF
28072	2015-01-08	Trainb	52	1	1715	NULL	NULL	NULL	AB	AB
28072	2015-01-08	Trainb	53	1	1441	NULL	NULL	NULL	FE	EF
28072	2015-01-08	Trainb	54	1	2145	NULL	NULL	NULL	DC	CD
28072	2015-01-08	Trainb	55	1	1679	NULL	NULL	NULL	CD	CD
28072	2015-01-08	Trainb	56	0	1039	NULL	NULL	NULL	BA	AB
28072	2015-01-08	Trainb	57	0	1591	NULL	NULL	NULL	EF	EF
28072	2015-01-08	Trainb	58	1	1066	NULL	NULL	NULL	DC	CD
28072	2015-01-08	Trainb	59	0	1361	NULL	NULL	NULL	AB	AB
28072	2015-01-08	Trainb	60	0	1886	NULL	NULL	NULL	FE	EF
28072	2015-01-08	Rest4	NULL	NULL	NULL	NULL	NULL	NULL	NULL	1
28072	2015-01-08	NofeedbackInstructions	NULL	NULL	NULL	NULL	NULL	NULL	NULL	1
28072	2015-01-08	Test	NULL	NULL	NULL	1	1	1422	AE	AE
28072	2015-01-08	Test	NULL	NULL	NULL	2	1	1012	BC	BC
28072	2015-01-08	Test	NULL	NULL	NULL	3	1	627	AD	AD
28072	2015-01-08	Test	NULL	NULL	NULL	4	0	1193	CE	CE
28072	2015-01-08	Test	NULL	NULL	NULL	5	1	744	DE	DE
28072	2015-01-08	Test	NULL	NULL	NULL	6	1	1913	CF	CF
28072	2015-01-08	Test	NULL	NULL	NULL	7	0	1788	BA	AB
28072	2015-01-08	Test	NULL	NULL	NULL	8	1	932	BD	BD
28072	2015-01-08	Test	NULL	NULL	NULL	9	0	806	AF	AF
28072	2015-01-08	Test	NULL	NULL	NULL	10	0	1068	AC	AC
28072	2015-01-08	Test	NULL	NULL	NULL	11	1	1000	DF	DF
28072	2015-01-08	Test	NULL	NULL	NULL	12	1	1382	CD	CD
28072	2015-01-08	Test	NULL	NULL	NULL	13	0	966	EF	EF
28072	2015-01-08	Test	NULL	NULL	NULL	14	1	840	BE	BE
28072	2015-01-08	Test	NULL	NULL	NULL	15	1	1188	BF	BF
28072	2015-01-08	Test	NULL	NULL	NULL	16	1	844	AB	AB
28072	2015-01-08	Test	NULL	NULL	NULL	17	1	2946	FA	AF
28072	2015-01-08	Test	NULL	NULL	NULL	18	0	1517	EA	AE
28072	2015-01-08	Test	NULL	NULL	NULL	19	1	591	DC	CD
28072	2015-01-08	Test	NULL	NULL	NULL	20	1	719	DB	BD
28072	2015-01-08	Test	NULL	NULL	NULL	21	1	1273	FC	CF
28072	2015-01-08	Test	NULL	NULL	NULL	22	1	733	ED	DE
28072	2015-01-08	Test	NULL	NULL	NULL	23	1	893	CB	BC
28072	2015-01-08	Test	NULL	NULL	NULL	24	1	985	DA	AD
28072	2015-01-08	Test	NULL	NULL	NULL	25	1	1369	FE	EF
28072	2015-01-08	Test	NULL	NULL	NULL	26	1	643	FD	DF
28072	2015-01-08	Test	NULL	NULL	NULL	27	1	951	CA	AC
28072	2015-01-08	Test	NULL	NULL	NULL	28	1	721	FB	BF
28072	2015-01-08	Test	NULL	NULL	NULL	29	1	979	EB	BE
28072	2015-01-08	Test	NULL	NULL	NULL	30	1	923	EC	CE
28072	2015-01-08	Test	NULL	NULL	NULL	31	0	1821	AF	AF
28072	2015-01-08	Test	NULL	NULL	NULL	32	1	771	AD	AD
28072	2015-01-08	Test	NULL	NULL	NULL	33	1	1747	BD	BD
28072	2015-01-08	Test	NULL	NULL	NULL	34	0	1221	AC	AC
28072	2015-01-08	Test	NULL	NULL	NULL	35	0	2411	CE	CE
28072	2015-01-08	Test	NULL	NULL	NULL	36	0	1418	EF	EF
28072	2015-01-08	Test	NULL	NULL	NULL	37	0	464	CF	CF
28072	2015-01-08	Test	NULL	NULL	NULL	38	0	604	AE	AE
28072	2015-01-08	Test	NULL	NULL	NULL	39	1	1250	CD	CD
28072	2015-01-08	Test	NULL	NULL	NULL	40	1	600	BF	BF
28072	2015-01-08	Test	NULL	NULL	NULL	41	1	606	BE	BE
28072	2015-01-08	Test	NULL	NULL	NULL	42	1	486	BC	BC
28072	2015-01-08	Test	NULL	NULL	NULL	43	1	378	BA	AB
28072	2015-01-08	Test	NULL	NULL	NULL	44	1	546	DF	DF
28072	2015-01-08	Test	NULL	NULL	NULL	45	1	458	DE	DE
28072	2015-01-08	Test	NULL	NULL	NULL	46	1	392	DC	CD
28072	2015-01-08	Test	NULL	NULL	NULL	47	1	504	CB	BC
28072	2015-01-08	Test	NULL	NULL	NULL	48	1	674	AB	AB
28072	2015-01-08	Test	NULL	NULL	NULL	49	1	2542	EA	AE
28072	2015-01-08	Test	NULL	NULL	NULL	50	1	928	ED	DE
28072	2015-01-08	Test	NULL	NULL	NULL	51	1	882	FD	DF
28072	2015-01-08	Test	NULL	NULL	NULL	52	0	605	EB	BE
28072	2015-01-08	Test	NULL	NULL	NULL	53	1	1564	EC	CE
28072	2015-01-08	Test	NULL	NULL	NULL	54	0	1620	FA	AF
28072	2015-01-08	Test	NULL	NULL	NULL	55	0	1242	FE	EF
28072	2015-01-08	Test	NULL	NULL	NULL	56	1	592	DA	AD
28072	2015-01-08	Test	NULL	NULL	NULL	57	1	670	FC	CF
28072	2015-01-08	Test	NULL	NULL	NULL	58	1	396	CA	AC
28072	2015-01-08	Test	NULL	NULL	NULL	59	1	514	FB	BF
28072	2015-01-08	Test	NULL	NULL	NULL	60	1	454	DB	BD
0	00:00:00	0	0	0	0	0	0	0	0	0
0	00:00:00	0	0	0	0	0	0	0	0	0
0	00:00:00	0	0	0	0	0	0	0	0	0
0	00:00:00	0	0	0	0	0	0	0	0	0
0	00:00:00	0	0	0	0	0	0	0	0	0
0	00:00:00	0	0	0	0	0	0	0	0	0
0	00:00:00	0	0	0	0	0	0	0	0	0
0	00:00:00	0	0	0	0	0	0	0	0	0
0	00:00:00	0	0	0	0	0	0	0	0	0
0	00:00:00	0	0	0	0	0	0	0	0	0
0	00:00:00	0	0	0	0	0	0	0	0	0
0	00:00:00	0	0	0	0	0	0	0	0	0
0	00:00:00	0	0	0	0	0	0	0	0	0
0	00:00:00	0	0	0	0	0	0	0	0	0
0	00:00:00	0	0	0	0	0	0	0	0	0
0	00:00:00	0	0	0	0	0	0	0	0	0
0	00:00:00	0	0	0	0	0	0	0	0	0
0	00:00:00	0	0	0	0	0	0	0	0	0
0	00:00:00	0	0	0	0	0	0	0	0	0
0	00:00:00	0	0	0	0	0	0	0	0	0
0	00:00:00	0	0	0	0	0	0	0	0	0
0	00:00:00	0	0	0	0	0	0	0	0	0
0	00:00:00	0	0	0	0	0	0	0	0	0
0	00:00:00	0	0	0	0	0	0	0	0	0
0	00:00:00	0	0	0	0	0	0	0	0	0
0	00:00:00	0	0	0	0	0	0	0	0	0
0	00:00:00	0	0	0	0	0	0	0	0	0
0	00:00:00	0	0	0	0	0	0	0	0	0
0	00:00:00	0	0	0	0	0	0	0	0	0
0	00:00:00	0	0	0	0	0	0	0	0	0
0	00:00:00	0	0	0	0	0	0	0	0	0
0	00:00:00	0	0	0	0	0	0	0	0	0
0	00:00:00	0	0	0	0	0	0	0	0	0
0	00:00:00	0	0	0	0	0	0	0	0	0
0	00:00:00	0	0	0	0	0	0	0	0	0
0	00:00:00	0	0	0	0	0	0	0	0	0
0	00:00:00	0	0	0	0	0	0	0	0	0
0	00:00:00	0	0	0	0	0	0	0	0	0
0	00:00:00	0	0	0	0	0	0	0	0	0
0	00:00:00	0	0	0	0	0	0	0	0	0
0	00:00:00	0	0	0	0	0	0	0	0	0
0	00:00:00	0	0	0	0	0	0	0	0	0
0	00:00:00	0	0	0	0	0	0	0	0	0
0	00:00:00	0	0	0	0	0	0	0	0	0
0	00:00:00	0	0	0	0	0	0	0	0	0
0	00:00:00	0	0	0	0	0	0	0	0	0
0	00:00:00	0	0	0	0	0	0	0	0	0
0	00:00:00	0	0	0	0	0	0	0	0	0
0	00:00:00	0	0	0	0	0	0	0	0	0
0	00:00:00	0	0	0	0	0	0	0	0	0
0	00:00:00	0	0	0	0	0	0	0	0	0
0	00:00:00	0	0	0	0	0	0	0	0	0
0	00:00:00	0	0	0	0	0	0	0	0	0
0	00:00:00	0	0	0	0	0	0	0	0	0
0	00:00:00	0	0	0	0	0	0	0	0	0
0	00:00:00	0	0	0	0	0	0	0	0	0
0	00:00:00	0	0	0	0	0	0	0	0	0
0	00:00:00	0	0	0	0	0	0	0	0	0
0	00:00:00	0	0	0	0	0	0	0	0	0
0	00:00:00	0	0	0	0	0	0	0	0	0
0	00:00:00	0	0	0	0	0	0	0	0	0
0	00:00:00	0	0	0	0	0	0	0	0	0
0	00:00:00	0	0	0	0	0	0	0	0	0
0	00:00:00	0	0	0	0	0	0	0	0	0
0	00:00:00	0	0	0	0	0	0	0	0	0
0	00:00:00	0	0	0	0	0	0	0	0	0
0	00:00:00	0	0	0	0	0	0	0	0	0
0	00:00:00	0	0	0	0	0	0	0	0	0
0	00:00:00	0	0	0	0	0	0	0	0	0
0	00:00:00	0	0	0	0	0	0	0	0	0
0	00:00:00	0	0	0	0	0	0	0	0	0
0	00:00:00	0	0	0	0	0	0	0	0	0
0	00:00:00	0	0	0	0	0	0	0	0	0
0	00:00:00	0	0	0	0	0	0	0	0	0
0	00:00:00	0	0	0	0	0	0	0	0	0
0	00:00:00	0	0	0	0	0	0	0	0	0
0	00:00:00	0	0	0	0	0	0	0	0	0
0	00:00:00	0	0	0	0	0	0	0	0	0
0	00:00:00	0	0	0	0	0	0	0	0	0
0	00:00:00	0	0	0	0	0	0	0	0	0
0	00:00:00	0	0	0	0	0	0	0	0	0
0	00:00:00	0	0	0	0	0	0	0	0	0
0	00:00:00	0	0	0	0	0	0	0	0	0
0	00:00:00	0	0	0	0	0	0	0	0	0
0	00:00:00	0	0	0	0	0	0	0	0	0
0	00:00:00	0	0	0	0	0	0	0	0	0
0	00:00:00	0	0	0	0	0	0	0	0	0
0	00:00:00	0	0	0	0	0	0	0	0	0
0	00:00:00	0	0	0	0	0	0	0	0	0
0	00:00:00	0	0	0	0	0	0	0	0	0
0	00:00:00	0	0	0	0	0	0	0	0	0
0	00:00:00	0	0	0	0	0	0	0	0	0
0	00:00:00	0	0	0	0	0	0	0	0	0
0	00:00:00	0	0	0	0	0	0	0	0	0
0	00:00:00	0	0	0	0	0	0	0	0	0
0	00:00:00	0	0	0	0	0	0	0	0	0
0	00:00:00	0	0	0	0	0	0	0	0	0
0	00:00:00	0	0	0	0	0	0	0	0	0
0	00:00:00	0	0	0	0	0	0	0	0	0
0	00:00:00	0	0	0	0	0	0	0	0	0
0	00:00:00	0	0	0	0	0	0	0	0	0
0	00:00:00	0	0	0	0	0	0	0	0	0
0	00:00:00	0	0	0	0	0	0	0	0	0
0	00:00:00	0	0	0	0	0	0	0	0	0
0	00:00:00	0	0	0	0	0	0	0	0	0
0	00:00:00	0	0	0	0	0	0	0	0	0
0	00:00:00	0	0	0	0	0	0	0	0	0
0	00:00:00	0	0	0	0	0	0	0	0	0
0	00:00:00	0	0	0	0	0	0	0	0	0
0	00:00:00	0	0	0	0	0	0	0	0	0
0	00:00:00	0	0	0	0	0	0	0	0	0
0	00:00:00	0	0	0	0	0	0	0	0	0
0	00:00:00	0	0	0	0	0	0	0	0	0
0	00:00:00	0	0	0	0	0	0	0	0	0
0	00:00:00	0	0	0	0	0	0	0	0	0
0	00:00:00	0	0	0	0	0	0	0	0	0
0	00:00:00	0	0	0	0	0	0	0	0	0
0	00:00:00	0	0	0	0	0	0	0	0	0
0	00:00:00	0	0	0	0	0	0	0	0	0
0	00:00:00	0	0	0	0	0	0	0	0	0
0	00:00:00	0	0	0	0	0	0	0	0	0
0	00:00:00	0	0	0	0	0	0	0	0	0
0	00:00:00	0	0	0	0	0	0	0	0	0
0	00:00:00	0	0	0	0	0	0	0	0	0
0	00:00:00	0	0	0	0	0	0	0	0	0
0	00:00:00	0	0	0	0	0	0	0	0	0
0	00:00:00	0	0	0	0	0	0	0	0	0
0	00:00:00	0	0	0	0	0	0	0	0	0
0	00:00:00	0	0	0	0	0	0	0	0	0
0	00:00:00	0	0	0	0	0	0	0	0	0
0	00:00:00	0	0	0	0	0	0	0	0	0
0	00:00:00	0	0	0	0	0	0	0	0	0
0	00:00:00	0	0	0	0	0	0	0	0	0
0	00:00:00	0	0	0	0	0	0	0	0	0
0	00:00:00	0	0	0	0	0	0	0	0	0
0	00:00:00	0	0	0	0	0	0	0	0	0
0	00:00:00	0	0	0	0	0	0	0	0	0
0	00:00:00	0	0	0	0	0	0	0	0	0
0	00:00:00	0	0	0	0	0	0	0	0	0
0	00:00:00	0	0	0	0	0	0	0	0	0
0	00:00:00	0	0	0	0	0	0	0	0	0
0	00:00:00	0	0	0	0	0	0	0	0	0
0	00:00:00	0	0	0	0	0	0	0	0	0
0	00:00:00	0	0	0	0	0	0	0	0	0
0	00:00:00	0	0	0	0	0	0	0	0	0
0	00:00:00	0	0	0	0	0	0	0	0	0
0	00:00:00	0	0	0	0	0	0	0	0	0
0	00:00:00	0	0	0	0	0	0	0	0	0
0	00:00:00	0	0	0	0	0	0	0	0	0
0	00:00:00	0	0	0	0	0	0	0	0	0
0	00:00:00	0	0	0	0	0	0	0	0	0
0	00:00:00	0	0	0	0	0	0	0	0	0
0	00:00:00	0	0	0	0	0	0	0	0	0
0	00:00:00	0	0	0	0	0	0	0	0	0
0	00:00:00	0	0	0	0	0	0	0	0	0
0	00:00:00	0	0	0	0	0	0	0	0	0
0	00:00:00	0	0	0	0	0	0	0	0	0
0	00:00:00	0	0	0	0	0	0	0	0	0
0	00:00:00	0	0	0	0	0	0	0	0	0
0	00:00:00	0	0	0	0	0	0	0	0	0
0	00:00:00	0	0	0	0	0	0	0	0	0
0	00:00:00	0	0	0	0	0	0	0	0	0
0	00:00:00	0	0	0	0	0	0	0	0	0
0	00:00:00	0	0	0	0	0	0	0	0	0
0	00:00:00	0	0	0	0	0	0	0	0	0
0	00:00:00	0	0	0	0	0	0	0	0	0
0	00:00:00	0	0	0	0	0	0	0	0	0
0	00:00:00	0	0	0	0	0	0	0	0	0
0	00:00:00	0	0	0	0	0	0	0	0	0
0	00:00:00	0	0	0	0	0	0	0	0	0
0	00:00:00	0	0	0	0	0	0	0	0	0
0	00:00:00	0	0	0	0	0	0	0	0	0
0	00:00:00	0	0	0	0	0	0	0	0	0
0	00:00:00	0	0	0	0	0	0	0	0	0
0	00:00:00	0	0	0	0	0	0	0	0	0
0	00:00:00	0	0	0	0	0	0	0	0	0
0	00:00:00	0	0	0	0	0	0	0	0	0
0	00:00:00	0	0	0	0	0	0	0	0	0
0	00:00:00	0	0	0	0	0	0	0	0	0
0	00:00:00	0	0	0	0	0	0	0	0	0
0	00:00:00	0	0	0	0	0	0	0	0	0
0	00:00:00	0	0	0	0	0	0	0	0	0
0	00:00:00	0	0	0	0	0	0	0	0	0
0	00:00:00	0	0	0	0	0	0	0	0	0
0	00:00:00	0	0	0	0	0	0	0	0	0
0	00:00:00	0	0	0	0	0	0	0	0	0
0	00:00:00	0	0	0	0	0	0	0	0	0
0	00:00:00	0	0	0	0	0	0	0	0	0
0	00:00:00	0	0	0	0	0	0	0	0	0
0	00:00:00	0	0	0	0	0	0	0	0	0
0	00:00:00	0	0	0	0	0	0	0	0	0
0	00:00:00	0	0	0	0	0	0	0	0	0
0	00:00:00	0	0	0	0	0	0	0	0	0
0	00:00:00	0	0	0	0	0	0	0	0	0
0	00:00:00	0	0	0	0	0	0	0	0	0
0	00:00:00	0	0	0	0	0	0	0	0	0
0	00:00:00	0	0	0	0	0	0	0	0	0
0	00:00:00	0	0	0	0	0	0	0	0	0
0	00:00:00	0	0	0	0	0	0	0	0	0
0	00:00:00	0	0	0	0	0	0	0	0	0
0	00:00:00	0	0	0	0	0	0	0	0	0
0	00:00:00	0	0	0	0	0	0	0	0	0
0	00:00:00	0	0	0	0	0	0	0	0	0
0	00:00:00	0	0	0	0	0	0	0	0	0
0	00:00:00	0	0	0	0	0	0	0	0	0
0	00:00:00	0	0	0	0	0	0	0	0	0
0	00:00:00	0	0	0	0	0	0	0	0	0
0	00:00:00	0	0	0	0	0	0	0	0	0
0	00:00:00	0	0	0	0	0	0	0	0	0
0	00:00:00	0	0	0	0	0	0	0	0	0
0	00:00:00	0	0	0	0	0	0	0	0	0
0	00:00:00	0	0	0	0	0	0	0	0	0
0	00:00:00	0	0	0	0	0	0	0	0	0
0	00:00:00	0	0	0	0	0	0	0	0	0
0	00:00:00	0	0	0	0	0	0	0	0	0
0	00:00:00	0	0	0	0	0	0	0	0	0
0	00:00:00	0	0	0	0	0	0	0	0	0
0	00:00:00	0	0	0	0	0	0	0	0	0
0	00:00:00	0	0	0	0	0	0	0	0	0
0	00:00:00	0	0	0	0	0	0	0	0	0
0	00:00:00	0	0	0	0	0	0	0	0	0
0	00:00:00	0	0	0	0	0	0	0	0	0
0	00:00:00	0	0	0	0	0	0	0	0	0
0	00:00:00	0	0	0	0	0	0	0	0	0
0	00:00:00	0	0	0	0	0	0	0	0	0
0	00:00:00	0	0	0	0	0	0	0	0	0
0	00:00:00	0	0	0	0	0	0	0	0	0
0	00:00:00	0	0	0	0	0	0	0	0	0
0	00:00:00	0	0	0	0	0	0	0	0	0
0	00:00:00	0	0	0	0	0	0	0	0	0
0	00:00:00	0	0	0	0	0	0	0	0	0
0	00:00:00	0	0	0	0	0	0	0	0	0
0	00:00:00	0	0	0	0	0	0	0	0	0
0	00:00:00	0	0	0	0	0	0	0	0	0
0	00:00:00	0	0	0	0	0	0	0	0	0
0	00:00:00	0	0	0	0	0	0	0	0	0
0	00:00:00	0	0	0	0	0	0	0	0	0
0	00:00:00	0	0	0	0	0	0	0	0	0
0	00:00:00	0	0	0	0	0	0	0	0	0
0	00:00:00	0	0	0	0	0	0	0	0	0
0	00:00:00	0	0	0	0	0	0	0	0	0
0	00:00:00	0	0	0	0	0	0	0	0	0
0	00:00:00	0	0	0	0	0	0	0	0	0
0	00:00:00	0	0	0	0	0	0	0	0	0
0	00:00:00	0	0	0	0	0	0	0	0	0
0	00:00:00	0	0	0	0	0	0	0	0	0
0	00:00:00	0	0	0	0	0	0	0	0	0
0	00:00:00	0	0	0	0	0	0	0	0	0
0	00:00:00	0	0	0	0	0	0	0	0	0
0	00:00:00	0	0	0	0	0	0	0	0	0
0	00:00:00	0	0	0	0	0	0	0	0	0
0	00:00:00	0	0	0	0	0	0	0	0	0
0	00:00:00	0	0	0	0	0	0	0	0	0
0	00:00:00	0	0	0	0	0	0	0	0	0
0	00:00:00	0	0	0	0	0	0	0	0	0
0	00:00:00	0	0	0	0	0	0	0	0	0
0	00:00:00	0	0	0	0	0	0	0	0	0
0	00:00:00	0	0	0	0	0	0	0	0	0
0	00:00:00	0	0	0	0	0	0	0	0	0
0	00:00:00	0	0	0	0	0	0	0	0	0
0	00:00:00	0	0	0	0	0	0	0	0	0
0	00:00:00	0	0	0	0	0	0	0	0	0
0	00:00:00	0	0	0	0	0	0	0	0	0
0	00:00:00	0	0	0	0	0	0	0	0	0
0	00:00:00	0	0	0	0	0	0	0	0	0
0	00:00:00	0	0	0	0	0	0	0	0	0
0	00:00:00	0	0	0	0	0	0	0	0	0
0	00:00:00	0	0	0	0	0	0	0	0	0
0	00:00:00	0	0	0	0	0	0	0	0	0
0	00:00:00	0	0	0	0	0	0	0	0	0
0	00:00:00	0	0	0	0	0	0	0	0	0
0	00:00:00	0	0	0	0	0	0	0	0	0
0	00:00:00	0	0	0	0	0	0	0	0	0
0	00:00:00	0	0	0	0	0	0	0	0	0
0	00:00:00	0	0	0	0	0	0	0	0	0
0	00:00:00	0	0	0	0	0	0	0	0	0
0	00:00:00	0	0	0	0	0	0	0	0	0
0	00:00:00	0	0	0	0	0	0	0	0	0
0	00:00:00	0	0	0	0	0	0	0	0	0
0	00:00:00	0	0	0	0	0	0	0	0	0
0	00:00:00	0	0	0	0	0	0	0	0	0
0	00:00:00	0	0	0	0	0	0	0	0	0
0	00:00:00	0	0	0	0	0	0	0	0	0
0	00:00:00	0	0	0	0	0	0	0	0	0
0	00:00:00	0	0	0	0	0	0	0	0	0
0	00:00:00	0	0	0	0	0	0	0	0	0
0	00:00:00	0	0	0	0	0	0	0	0	0
0	00:00:00	0	0	0	0	0	0	0	0	0
0	00:00:00	0	0	0	0	0	0	0	0	0
0	00:00:00	0	0	0	0	0	0	0	0	0
0	00:00:00	0	0	0	0	0	0	0	0	0
0	00:00:00	0	0	0	0	0	0	0	0	0
0	00:00:00	0	0	0	0	0	0	0	0	0
0	00:00:00	0	0	0	0	0	0	0	0	0
0	00:00:00	0	0	0	0	0	0	0	0	0
0	00:00:00	0	0	0	0	0	0	0	0	0
0	00:00:00	0	0	0	0	0	0	0	0	0
0	00:00:00	0	0	0	0	0	0	0	0	0
0	00:00:00	0	0	0	0	0	0	0	0	0
0	00:00:00	0	0	0	0	0	0	0	0	0
0	00:00:00	0	0	0	0	0	0	0	0	0
0	00:00:00	0	0	0	0	0	0	0	0	0
0	00:00:00	0	0	0	0	0	0	0	0	0
0	00:00:00	0	0	0	0	0	0	0	0	0
0	00:00:00	0	0	0	0	0	0	0	0	0
0	00:00:00	0	0	0	0	0	0	0	0	0
0	00:00:00	0	0	0	0	0	0	0	0	0
0	00:00:00	0	0	0	0	0	0	0	0	0
0	00:00:00	0	0	0	0	0	0	0	0	0
0	00:00:00	0	0	0	0	0	0	0	0	0
0	00:00:00	0	0	0	0	0	0	0	0	0
0	00:00:00	0	0	0	0	0	0	0	0	0
0	00:00:00	0	0	0	0	0	0	0	0	0
0	00:00:00	0	0	0	0	0	0	0	0	0
0	00:00:00	0	0	0	0	0	0	0	0	0
0	00:00:00	0	0	0	0	0	0	0	0	0
0	00:00:00	0	0	0	0	0	0	0	0	0
0	00:00:00	0	0	0	0	0	0	0	0	0
0	00:00:00	0	0	0	0	0	0	0	0	0
0	00:00:00	0	0	0	0	0	0	0	0	0
0	00:00:00	0	0	0	0	0	0	0	0	0
0	00:00:00	0	0	0	0	0	0	0	0	0
0	00:00:00	0	0	0	0	0	0	0	0	0
0	00:00:00	0	0	0	0	0	0	0	0	0
0	00:00:00	0	0	0	0	0	0	0	0	0
0	00:00:00	0	0	0	0	0	0	0	0	0
0	00:00:00	0	0	0	0	0	0	0	0	0
0	00:00:00	0	0	0	0	0	0	0	0	0
0	00:00:00	0	0	0	0	0	0	0	0	0
0	00:00:00	0	0	0	0	0	0	0	0	0
0	00:00:00	0	0	0	0	0	0	0	0	0
0	00:00:00	0	0	0	0	0	0	0	0	0
0	00:00:00	0	0	0	0	0	0	0	0	0
0	00:00:00	0	0	0	0	0	0	0	0	0
0	00:00:00	0	0	0	0	0	0	0	0	0
0	00:00:00	0	0	0	0	0	0	0	0	0
0	00:00:00	0	0	0	0	0	0	0	0	0
0	00:00:00	0	0	0	0	0	0	0	0	0
0	00:00:00	0	0	0	0	0	0	0	0	0
0	00:00:00	0	0	0	0	0	0	0	0	0
0	00:00:00	0	0	0	0	0	0	0	0	0
0	00:00:00	0	0	0	0	0	0	0	0	0
0	00:00:00	0	0	0	0	0	0	0	0	0
0	00:00:00	0	0	0	0	0	0	0	0	0
0	00:00:00	0	0	0	0	0	0	0	0	0
0	00:00:00	0	0	0	0	0	0	0	0	0
0	00:00:00	0	0	0	0	0	0	0	0	0
0	00:00:00	0	0	0	0	0	0	0	0	0
0	00:00:00	0	0	0	0	0	0	0	0	0
0	00:00:00	0	0	0	0	0	0	0	0	0
0	00:00:00	0	0	0	0	0	0	0	0	0
0	00:00:00	0	0	0	0	0	0	0	0	0
0	00:00:00	0	0	0	0	0	0	0	0	0
0	00:00:00	0	0	0	0	0	0	0	0	0
0	00:00:00	0	0	0	0	0	0	0	0	0
0	00:00:00	0	0	0	0	0	0	0	0	0
0	00:00:00	0	0	0	0	0	0	0	0	0
0	00:00:00	0	0	0	0	0	0	0	0	0
0	00:00:00	0	0	0	0	0	0	0	0	0
0	00:00:00	0	0	0	0	0	0	0	0	0
0	00:00:00	0	0	0	0	0	0	0	0	0
0	00:00:00	0	0	0	0	0	0	0	0	0
0	00:00:00	0	0	0	0	0	0	0	0	0
0	00:00:00	0	0	0	0	0	0	0	0	0
0	00:00:00	0	0	0	0	0	0	0	0	0
0	00:00:00	0	0	0	0	0	0	0	0	0
0	00:00:00	0	0	0	0	0	0	0	0	0
0	00:00:00	0	0	0	0	0	0	0	0	0
0	00:00:00	0	0	0	0	0	0	0	0	0
0	00:00:00	0	0	0	0	0	0	0	0	0
0	00:00:00	0	0	0	0	0	0	0	0	0
0	00:00:00	0	0	0	0	0	0	0	0	0
0	00:00:00	0	0	0	0	0	0	0	0	0
0	00:00:00	0	0	0	0	0	0	0	0	0
0	00:00:00	0	0	0	0	0	0	0	0	0
0	00:00:00	0	0	0	0	0	0	0	0	0
0	00:00:00	0	0	0	0	0	0	0	0	0
0	00:00:00	0	0	0	0	0	0	0	0	0
0	00:00:00	0	0	0	0	0	0	0	0	0
0	00:00:00	0	0	0	0	0	0	0	0	0
0	00:00:00	0	0	0	0	0	0	0	0	0
0	00:00:00	0	0	0	0	0	0	0	0	0
0	00:00:00	0	0	0	0	0	0	0	0	0
0	00:00:00	0	0	0	0	0	0	0	0	0
0	00:00:00	0	0	0	0	0	0	0	0	0
0	00:00:00	0	0	0	0	0	0	0	0	0
0	00:00:00	0	0	0	0	0	0	0	0	0
0	00:00:00	0	0	0	0	0	0	0	0	0
0	00:00:00	0	0	0	0	0	0	0	0	0
0	00:00:00	0	0	0	0	0	0	0	0	0
0	00:00:00	0	0	0	0	0	0	0	0	0
0	00:00:00	0	0	0	0	0	0	0	0	0
0	00:00:00	0	0	0	0	0	0	0	0	0
0	00:00:00	0	0	0	0	0	0	0	0	0
0	00:00:00	0	0	0	0	0	0	0	0	0
0	00:00:00	0	0	0	0	0	0	0	0	0
0	00:00:00	0	0	0	0	0	0	0	0	0
0	00:00:00	0	0	0	0	0	0	0	0	0
0	00:00:00	0	0	0	0	0	0	0	0	0
0	00:00:00	0	0	0	0	0	0	0	0	0
0	00:00:00	0	0	0	0	0	0	0	0	0
0	00:00:00	0	0	0	0	0	0	0	0	0
0	00:00:00	0	0	0	0	0	0	0	0	0
0	00:00:00	0	0	0	0	0	0	0	0	0
0	00:00:00	0	0	0	0	0	0	0	0	0
0	00:00:00	0	0	0	0	0	0	0	0	0
0	00:00:00	0	0	0	0	0	0	0	0	0
0	00:00:00	0	0	0	0	0	0	0	0	0
0	00:00:00	0	0	0	0	0	0	0	0	0
0	00:00:00	0	0	0	0	0	0	0	0	0
0	00:00:00	0	0	0	0	0	0	0	0	0
0	00:00:00	0	0	0	0	0	0	0	0	0
0	00:00:00	0	0	0	0	0	0	0	0	0
0	00:00:00	0	0	0	0	0	0	0	0	0
0	00:00:00	0	0	0	0	0	0	0	0	0
0	00:00:00	0	0	0	0	0	0	0	0	0
0	00:00:00	0	0	0	0	0	0	0	0	0
0	00:00:00	0	0	0	0	0	0	0	0	0
0	00:00:00	0	0	0	0	0	0	0	0	0
0	00:00:00	0	0	0	0	0	0	0	0	0
0	00:00:00	0	0	0	0	0	0	0	0	0
0	00:00:00	0	0	0	0	0	0	0	0	0
0	00:00:00	0	0	0	0	0	0	0	0	0
0	00:00:00	0	0	0	0	0	0	0	0	0
0	00:00:00	0	0	0	0	0	0	0	0	0
0	00:00:00	0	0	0	0	0	0	0	0	0
0	00:00:00	0	0	0	0	0	0	0	0	0
0	00:00:00	0	0	0	0	0	0	0	0	0
0	00:00:00	0	0	0	0	0	0	0	0	0
0	00:00:00	0	0	0	0	0	0	0	0	0
0	00:00:00	0	0	0	0	0	0	0	0	0
0	00:00:00	0	0	0	0	0	0	0	0	0
0	00:00:00	0	0	0	0	0	0	0	0	0
0	00:00:00	0	0	0	0	0	0	0	0	0
0	00:00:00	0	0	0	0	0	0	0	0	0
0	00:00:00	0	0	0	0	0	0	0	0	0
0	00:00:00	0	0	0	0	0	0	0	0	0
0	00:00:00	0	0	0	0	0	0	0	0	0
0	00:00:00	0	0	0	0	0	0	0	0	0
0	00:00:00	0	0	0	0	0	0	0	0	0
0	00:00:00	0	0	0	0	0	0	0	0	0
0	00:00:00	0	0	0	0	0	0	0	0	0
0	00:00:00	0	0	0	0	0	0	0	0	0
0	00:00:00	0	0	0	0	0	0	0	0	0
0	00:00:00	0	0	0	0	0	0	0	0	0
0	00:00:00	0	0	0	0	0	0	0	0	0
0	00:00:00	0	0	0	0	0	0	0	0	0
0	00:00:00	0	0	0	0	0	0	0	0	0
0	00:00:00	0	0	0	0	0	0	0	0	0
0	00:00:00	0	0	0	0	0	0	0	0	0
0	00:00:00	0	0	0	0	0	0	0	0	0
0	00:00:00	0	0	0	0	0	0	0	0	0
0	00:00:00	0	0	0	0	0	0	0	0	0
0	00:00:00	0	0	0	0	0	0	0	0	0
0	00:00:00	0	0	0	0	0	0	0	0	0
0	00:00:00	0	0	0	0	0	0	0	0	0
0	00:00:00	0	0	0	0	0	0	0	0	0
0	00:00:00	0	0	0	0	0	0	0	0	0
0	00:00:00	0	0	0	0	0	0	0	0	0
0	00:00:00	0	0	0	0	0	0	0	0	0
0	00:00:00	0	0	0	0	0	0	0	0	0
0	00:00:00	0	0	0	0	0	0	0	0	0
0	00:00:00	0	0	0	0	0	0	0	0	0
0	00:00:00	0	0	0	0	0	0	0	0	0
0	00:00:00	0	0	0	0	0	0	0	0	0
0	00:00:00	0	0	0	0	0	0	0	0	0
0	00:00:00	0	0	0	0	0	0	0	0	0
0	00:00:00	0	0	0	0	0	0	0	0	0
0	00:00:00	0	0	0	0	0	0	0	0	0
0	00:00:00	0	0	0	0	0	0	0	0	0
0	00:00:00	0	0	0	0	0	0	0	0	0
0	00:00:00	0	0	0	0	0	0	0	0	0
0	00:00:00	0	0	0	0	0	0	0	0	0
0	00:00:00	0	0	0	0	0	0	0	0	0
0	00:00:00	0	0	0	0	0	0	0	0	0
0	00:00:00	0	0	0	0	0	0	0	0	0
0	00:00:00	0	0	0	0	0	0	0	0	0
0	00:00:00	0	0	0	0	0	0	0	0	0
0	00:00:00	0	0	0	0	0	0	0	0	0
0	00:00:00	0	0	0	0	0	0	0	0	0
0	00:00:00	0	0	0	0	0	0	0	0	0
0	00:00:00	0	0	0	0	0	0	0	0	0
0	00:00:00	0	0	0	0	0	0	0	0	0
0	00:00:00	0	0	0	0	0	0	0	0	0
0	00:00:00	0	0	0	0	0	0	0	0	0
0	00:00:00	0	0	0	0	0	0	0	0	0
0	00:00:00	0	0	0	0	0	0	0	0	0
0	00:00:00	0	0	0	0	0	0	0	0	0
0	00:00:00	0	0	0	0	0	0	0	0	0
0	00:00:00	0	0	0	0	0	0	0	0	0
0	00:00:00	0	0	0	0	0	0	0	0	0
0	00:00:00	0	0	0	0	0	0	0	0	0
0	00:00:00	0	0	0	0	0	0	0	0	0
0	00:00:00	0	0	0	0	0	0	0	0	0
0	00:00:00	0	0	0	0	0	0	0	0	0
0	00:00:00	0	0	0	0	0	0	0	0	0
0	00:00:00	0	0	0	0	0	0	0	0	0
0	00:00:00	0	0	0	0	0	0	0	0	0
0	00:00:00	0	0	0	0	0	0	0	0	0
0	00:00:00	0	0	0	0	0	0	0	0	0
0	00:00:00	0	0	0	0	0	0	0	0	0
0	00:00:00	0	0	0	0	0	0	0	0	0
0	00:00:00	0	0	0	0	0	0	0	0	0
0	00:00:00	0	0	0	0	0	0	0	0	0
0	00:00:00	0	0	0	0	0	0	0	0	0
0	00:00:00	0	0	0	0	0	0	0	0	0
0	00:00:00	0	0	0	0	0	0	0	0	0
0	00:00:00	0	0	0	0	0	0	0	0	0
0	00:00:00	0	0	0	0	0	0	0	0	0
0	00:00:00	0	0	0	0	0	0	0	0	0
0	00:00:00	0	0	0	0	0	0	0	0	0
0	00:00:00	0	0	0	0	0	0	0	0	0
0	00:00:00	0	0	0	0	0	0	0	0	0
0	00:00:00	0	0	0	0	0	0	0	0	0
0	00:00:00	0	0	0	0	0	0	0	0	0
0	00:00:00	0	0	0	0	0	0	0	0	0
0	00:00:00	0	0	0	0	0	0	0	0	0
0	00:00:00	0	0	0	0	0	0	0	0	0
0	00:00:00	0	0	0	0	0	0	0	0	0
0	00:00:00	0	0	0	0	0	0	0	0	0
0	00:00:00	0	0	0	0	0	0	0	0	0
0	00:00:00	0	0	0	0	0	0	0	0	0
0	00:00:00	0	0	0	0	0	0	0	0	0
0	00:00:00	0	0	0	0	0	0	0	0	0
0	00:00:00	0	0	0	0	0	0	0	0	0
0	00:00:00	0	0	0	0	0	0	0	0	0
0	00:00:00	0	0	0	0	0	0	0	0	0
0	00:00:00	0	0	0	0	0	0	0	0	0
0	00:00:00	0	0	0	0	0	0	0	0	0
0	00:00:00	0	0	0	0	0	0	0	0	0
0	00:00:00	0	0	0	0	0	0	0	0	0
0	00:00:00	0	0	0	0	0	0	0	0	0
0	00:00:00	0	0	0	0	0	0	0	0	0
0	00:00:00	0	0	0	0	0	0	0	0	0
0	00:00:00	0	0	0	0	0	0	0	0	0
0	00:00:00	0	0	0	0	0	0	0	0	0
0	00:00:00	0	0	0	0	0	0	0	0	0
0	00:00:00	0	0	0	0	0	0	0	0	0
0	00:00:00	0	0	0	0	0	0	0	0	0
0	00:00:00	0	0	0	0	0	0	0	0	0
0	00:00:00	0	0	0	0	0	0	0	0	0
0	00:00:00	0	0	0	0	0	0	0	0	0
0	00:00:00	0	0	0	0	0	0	0	0	0
0	00:00:00	0	0	0	0	0	0	0	0	0
0	00:00:00	0	0	0	0	0	0	0	0	0
0	00:00:00	0	0	0	0	0	0	0	0	0
0	00:00:00	0	0	0	0	0	0	0	0	0
0	00:00:00	0	0	0	0	0	0	0	0	0
0	00:00:00	0	0	0	0	0	0	0	0	0
0	00:00:00	0	0	0	0	0	0	0	0	0
0	00:00:00	0	0	0	0	0	0	0	0	0
0	00:00:00	0	0	0	0	0	0	0	0	0
0	00:00:00	0	0	0	0	0	0	0	0	0
0	00:00:00	0	0	0	0	0	0	0	0	0
0	00:00:00	0	0	0	0	0	0	0	0	0
0	00:00:00	0	0	0	0	0	0	0	0	0
0	00:00:00	0	0	0	0	0	0	0	0	0
0	00:00:00	0	0	0	0	0	0	0	0	0
0	00:00:00	0	0	0	0	0	0	0	0	0
0	00:00:00	0	0	0	0	0	0	0	0	0
0	00:00:00	0	0	0	0	0	0	0	0	0
0	00:00:00	0	0	0	0	0	0	0	0	0
0	00:00:00	0	0	0	0	0	0	0	0	0
0	00:00:00	0	0	0	0	0	0	0	0	0
0	00:00:00	0	0	0	0	0	0	0	0	0
0	00:00:00	0	0	0	0	0	0	0	0	0
0	00:00:00	0	0	0	0	0	0	0	0	0
0	00:00:00	0	0	0	0	0	0	0	0	0
0	00:00:00	0	0	0	0	0	0	0	0	0
0	00:00:00	0	0	0	0	0	0	0	0	0
0	00:00:00	0	0	0	0	0	0	0	0	0
0	00:00:00	0	0	0	0	0	0	0	0	0
0	00:00:00	0	0	0	0	0	0	0	0	0
0	00:00:00	0	0	0	0	0	0	0	0	0
0	00:00:00	0	0	0	0	0	0	0	0	0
0	00:00:00	0	0	0	0	0	0	0	0	0
0	00:00:00	0	0	0	0	0	0	0	0	0
0	00:00:00	0	0	0	0	0	0	0	0	0
0	00:00:00	0	0	0	0	0	0	0	0	0
0	00:00:00	0	0	0	0	0	0	0	0	0
0	00:00:00	0	0	0	0	0	0	0	0	0
0	00:00:00	0	0	0	0	0	0	0	0	0
0	00:00:00	0	0	0	0	0	0	0	0	0
0	00:00:00	0	0	0	0	0	0	0	0	0
0	00:00:00	0	0	0	0	0	0	0	0	0
0	00:00:00	0	0	0	0	0	0	0	0	0
0	00:00:00	0	0	0	0	0	0	0	0	0
0	00:00:00	0	0	0	0	0	0	0	0	0
0	00:00:00	0	0	0	0	0	0	0	0	0
0	00:00:00	0	0	0	0	0	0	0	0	0
0	00:00:00	0	0	0	0	0	0	0	0	0
0	00:00:00	0	0	0	0	0	0	0	0	0
0	00:00:00	0	0	0	0	0	0	0	0	0
0	00:00:00	0	0	0	0	0	0	0	0	0
0	00:00:00	0	0	0	0	0	0	0	0	0
0	00:00:00	0	0	0	0	0	0	0	0	0
0	00:00:00	0	0	0	0	0	0	0	0	0
0	00:00:00	0	0	0	0	0	0	0	0	0
0	00:00:00	0	0	0	0	0	0	0	0	0
0	00:00:00	0	0	0	0	0	0	0	0	0
0	00:00:00	0	0	0	0	0	0	0	0	0
0	00:00:00	0	0	0	0	0	0	0	0	0
0	00:00:00	0	0	0	0	0	0	0	0	0
0	00:00:00	0	0	0	0	0	0	0	0	0
0	00:00:00	0	0	0	0	0	0	0	0	0
0	00:00:00	0	0	0	0	0	0	0	0	0
0	00:00:00	0	0	0	0	0	0	0	0	0
0	00:00:00	0	0	0	0	0	0	0	0	0
0	00:00:00	0	0	0	0	0	0	0	0	0
0	00:00:00	0	0	0	0	0	0	0	0	0
0	00:00:00	0	0	0	0	0	0	0	0	0
0	00:00:00	0	0	0	0	0	0	0	0	0
0	00:00:00	0	0	0	0	0	0	0	0	0
0	00:00:00	0	0	0	0	0	0	0	0	0
0	00:00:00	0	0	0	0	0	0	0	0	0
0	00:00:00	0	0	0	0	0	0	0	0	0
0	00:00:00	0	0	0	0	0	0	0	0	0
0	00:00:00	0	0	0	0	0	0	0	0	0
0	00:00:00	0	0	0	0	0	0	0	0	0
0	00:00:00	0	0	0	0	0	0	0	0	0
0	00:00:00	0	0	0	0	0	0	0	0	0
0	00:00:00	0	0	0	0	0	0	0	0	0
0	00:00:00	0	0	0	0	0	0	0	0	0
0	00:00:00	0	0	0	0	0	0	0	0	0
0	00:00:00	0	0	0	0	0	0	0	0	0
0	00:00:00	0	0	0	0	0	0	0	0	0
0	00:00:00	0	0	0	0	0	0	0	0	0
0	00:00:00	0	0	0	0	0	0	0	0	0
0	00:00:00	0	0	0	0	0	0	0	0	0
0	00:00:00	0	0	0	0	0	0	0	0	0
0	00:00:00	0	0	0	0	0	0	0	0	0
0	00:00:00	0	0	0	0	0	0	0	0	0
0	00:00:00	0	0	0	0	0	0	0	0	0
0	00:00:00	0	0	0	0	0	0	0	0	0
0	00:00:00	0	0	0	0	0	0	0	0	0
0	00:00:00	0	0	0	0	0	0	0	0	0
0	00:00:00	0	0	0	0	0	0	0	0	0
0	00:00:00	0	0	0	0	0	0	0	0	0
0	00:00:00	0	0	0	0	0	0	0	0	0
0	00:00:00	0	0	0	0	0	0	0	0	0
0	00:00:00	0	0	0	0	0	0	0	0	0
0	00:00:00	0	0	0	0	0	0	0	0	0
0	00:00:00	0	0	0	0	0	0	0	0	0
0	00:00:00	0	0	0	0	0	0	0	0	0
0	00:00:00	0	0	0	0	0	0	0	0	0
0	00:00:00	0	0	0	0	0	0	0	0	0
0	00:00:00	0	0	0	0	0	0	0	0	0
0	00:00:00	0	0	0	0	0	0	0	0	0
0	00:00:00	0	0	0	0	0	0	0	0	0
0	00:00:00	0	0	0	0	0	0	0	0	0
0	00:00:00	0	0	0	0	0	0	0	0	0
0	00:00:00	0	0	0	0	0	0	0	0	0
0	00:00:00	0	0	0	0	0	0	0	0	0
0	00:00:00	0	0	0	0	0	0	0	0	0
0	00:00:00	0	0	0	0	0	0	0	0	0
0	00:00:00	0	0	0	0	0	0	0	0	0
0	00:00:00	0	0	0	0	0	0	0	0	0
0	00:00:00	0	0	0	0	0	0	0	0	0
0	00:00:00	0	0	0	0	0	0	0	0	0
0	00:00:00	0	0	0	0	0	0	0	0	0
0	00:00:00	0	0	0	0	0	0	0	0	0
0	00:00:00	0	0	0	0	0	0	0	0	0
0	00:00:00	0	0	0	0	0	0	0	0	0
0	00:00:00	0	0	0	0	0	0	0	0	0
0	00:00:00	0	0	0	0	0	0	0	0	0
0	00:00:00	0	0	0	0	0	0	0	0	0
0	00:00:00	0	0	0	0	0	0	0	0	0
0	00:00:00	0	0	0	0	0	0	0	0	0
0	00:00:00	0	0	0	0	0	0	0	0	0
0	00:00:00	0	0	0	0	0	0	0	0	0
0	00:00:00	0	0	0	0	0	0	0	0	0
0	00:00:00	0	0	0	0	0	0	0	0	0
0	00:00:00	0	0	0	0	0	0	0	0	0
0	00:00:00	0	0	0	0	0	0	0	0	0
0	00:00:00	0	0	0	0	0	0	0	0	0
0	00:00:00	0	0	0	0	0	0	0	0	0
0	00:00:00	0	0	0	0	0	0	0	0	0
0	00:00:00	0	0	0	0	0	0	0	0	0
0	00:00:00	0	0	0	0	0	0	0	0	0
0	00:00:00	0	0	0	0	0	0	0	0	0
0	00:00:00	0	0	0	0	0	0	0	0	0
0	00:00:00	0	0	0	0	0	0	0	0	0
0	00:00:00	0	0	0	0	0	0	0	0	0
0	00:00:00	0	0	0	0	0	0	0	0	0
0	00:00:00	0	0	0	0	0	0	0	0	0
0	00:00:00	0	0	0	0	0	0	0	0	0
0	00:00:00	0	0	0	0	0	0	0	0	0
0	00:00:00	0	0	0	0	0	0	0	0	0
0	00:00:00	0	0	0	0	0	0	0	0	0
0	00:00:00	0	0	0	0	0	0	0	0	0
0	00:00:00	0	0	0	0	0	0	0	0	0
0	00:00:00	0	0	0	0	0	0	0	0	0
0	00:00:00	0	0	0	0	0	0	0	0	0
0	00:00:00	0	0	0	0	0	0	0	0	0
0	00:00:00	0	0	0	0	0	0	0	0	0
0	00:00:00	0	0	0	0	0	0	0	0	0
0	00:00:00	0	0	0	0	0	0	0	0	0
0	00:00:00	0	0	0	0	0	0	0	0	0
0	00:00:00	0	0	0	0	0	0	0	0	0
0	00:00:00	0	0	0	0	0	0	0	0	0
0	00:00:00	0	0	0	0	0	0	0	0	0
0	00:00:00	0	0	0	0	0	0	0	0	0
0	00:00:00	0	0	0	0	0	0	0	0	0
0	00:00:00	0	0	0	0	0	0	0	0	0
0	00:00:00	0	0	0	0	0	0	0	0	0
0	00:00:00	0	0	0	0	0	0	0	0	0
0	00:00:00	0	0	0	0	0	0	0	0	0
0	00:00:00	0	0	0	0	0	0	0	0	0
0	00:00:00	0	0	0	0	0	0	0	0	0
0	00:00:00	0	0	0	0	0	0	0	0	0
0	00:00:00	0	0	0	0	0	0	0	0	0
0	00:00:00	0	0	0	0	0	0	0	0	0
0	00:00:00	0	0	0	0	0	0	0	0	0
0	00:00:00	0	0	0	0	0	0	0	0	0
0	00:00:00	0	0	0	0	0	0	0	0	0
0	00:00:00	0	0	0	0	0	0	0	0	0
0	00:00:00	0	0	0	0	0	0	0	0	0
0	00:00:00	0	0	0	0	0	0	0	0	0
0	00:00:00	0	0	0	0	0	0	0	0	0
0	00:00:00	0	0	0	0	0	0	0	0	0
0	00:00:00	0	0	0	0	0	0	0	0	0
0	00:00:00	0	0	0	0	0	0	0	0	0
0	00:00:00	0	0	0	0	0	0	0	0	0
0	00:00:00	0	0	0	0	0	0	0	0	0
0	00:00:00	0	0	0	0	0	0	0	0	0
0	00:00:00	0	0	0	0	0	0	0	0	0
0	00:00:00	0	0	0	0	0	0	0	0	0
0	00:00:00	0	0	0	0	0	0	0	0	0
0	00:00:00	0	0	0	0	0	0	0	0	0
0	00:00:00	0	0	0	0	0	0	0	0	0
0	00:00:00	0	0	0	0	0	0	0	0	0
0	00:00:00	0	0	0	0	0	0	0	0	0
0	00:00:00	0	0	0	0	0	0	0	0	0
0	00:00:00	0	0	0	0	0	0	0	0	0
0	00:00:00	0	0	0	0	0	0	0	0	0
0	00:00:00	0	0	0	0	0	0	0	0	0
0	00:00:00	0	0	0	0	0	0	0	0	0
0	00:00:00	0	0	0	0	0	0	0	0	0
0	00:00:00	0	0	0	0	0	0	0	0	0
0	00:00:00	0	0	0	0	0	0	0	0	0
0	00:00:00	0	0	0	0	0	0	0	0	0
0	00:00:00	0	0	0	0	0	0	0	0	0
0	00:00:00	0	0	0	0	0	0	0	0	0
0	00:00:00	0	0	0	0	0	0	0	0	0
0	00:00:00	0	0	0	0	0	0	0	0	0
0	00:00:00	0	0	0	0	0	0	0	0	0
0	00:00:00	0	0	0	0	0	0	0	0	0
0	00:00:00	0	0	0	0	0	0	0	0	0
0	00:00:00	0	0	0	0	0	0	0	0	0
0	00:00:00	0	0	0	0	0	0	0	0	0
0	00:00:00	0	0	0	0	0	0	0	0	0
0	00:00:00	0	0	0	0	0	0	0	0	0
0	00:00:00	0	0	0	0	0	0	0	0	0
0	00:00:00	0	0	0	0	0	0	0	0	0
0	00:00:00	0	0	0	0	0	0	0	0	0
0	00:00:00	0	0	0	0	0	0	0	0	0
0	00:00:00	0	0	0	0	0	0	0	0	0
0	00:00:00	0	0	0	0	0	0	0	0	0
0	00:00:00	0	0	0	0	0	0	0	0	0
0	00:00:00	0	0	0	0	0	0	0	0	0
0	00:00:00	0	0	0	0	0	0	0	0	0
0	00:00:00	0	0	0	0	0	0	0	0	0
0	00:00:00	0	0	0	0	0	0	0	0	0
0	00:00:00	0	0	0	0	0	0	0	0	0
0	00:00:00	0	0	0	0	0	0	0	0	0
0	00:00:00	0	0	0	0	0	0	0	0	0
0	00:00:00	0	0	0	0	0	0	0	0	0
0	00:00:00	0	0	0	0	0	0	0	0	0

## Sheet: Results
Implicit Decision Analysis Template
JAA - 09.15.15
Expt #	Date	ChooseA.ACC	AvoidB.ACC	All.ACC	#TrainTrails	#TestTrials
28072	2015-01-08	0.5625	0.9375	0.75	360	60
Row Labels	Sum of Test.ACC		Average of Test.RT	Column Labels				Row Labels	Count of TrialType
AC	2		Row Labels	0	1	Grand Total		Trainb	360
AD	4		AC	1144.5	673.5	909		Test	60
AE	2		AD		743.75	743.75		Grand Total	420
AF	1		AE	1060.5	1982	1521.25
BC	4		AF	1415.67	2946	1798.25
BD	4		BC		723.75	723.75
BE	3		BD		963	963
BF	4		BE	605	808.333	757.5
Grand Total	24		BF		755.75	755.75
			Grand Total	1157.75	976.125	1021.53
Row Labels	Sum of Test.ACC		Average of Test.RT	Column Labels
AB	3		Row Labels	0	1	Grand Total
AC	2		AB	1788	632	921
AD	4		AC	1144.5	673.5	909
AE	2		AD		743.75	743.75
AF	1		AE	1060.5	1982	1521.25
BC	4		AF	1415.67	2946	1798.25
BD	4		BC		723.75	723.75
BE	3		BD		963	963
BF	4		BE	605	808.333	757.5
CD	4		BF		755.75	755.75
CE	2		CD		903.75	903.75
CF	3		CE	1802	1243.5	1522.75
DE	4		CF	464	1285.33	1080
DF	4		DE		715.75	715.75
EF	1		DF		767.75	767.75
Grand Total	45		EF	1208.67	1369	1248.75
			Grand Total	1249.6	946.311	1022.13
