# Supplementary material for: Human performance across decision making, selective attention, and working memory tasks: Experimental data and computer simulations
Source: Data Brief. 2018 Feb 21;17:907–14. doi: 10.1016/j.dib.2018.01.056 (PMC5988376; doi:10.1016/j.dib.2018.01.056)
Supplement: Supplementary file 2 — Supplementary material [file mmc2.zip › DataInBrief/data/PSS/analyzed/ImplicitDecision_28075.xlsx]

## Sheet: Instructions
Implicit Decision Analysis Template Instructions
Note: This template can only analyze 1 subject at a time!
Step 1:	Copy data from .edat file
Step 2:	Paste data in cell A1 of the 'RAW' tab
Step 3:	Press 'ctrl+d'
Step 4:	Paste results in Implicit Decision Analysis Summary file
Step 5:	Save data as 'ImplicitDecision_<Expt#>.xlsx
Step 6:	Close Implicit Decision Analysis Template (do NOT analyze another subject!)

## Sheet: RAW
ExperimentName	Subject	Session	Clock.Information	Display.RefreshRate	Group[Session]	RandomSeed	SessionDate	SessionTime	SessionTimeUtc	Block	acc	ansr1	ansr10	ansr11	ansr12	ansr13	ansr14	ansr15	ansr16	ansr2	ansr3	ansr4	ansr5	ansr6	ansr7	ansr8	ansr9	BeginInstruction	BeginInstruction.Cycle	BeginInstruction.Sample	CorrectAnswer	Group[Block]	incorrect	PracticeSegment	PracticeSegment.Cycle	PracticeSegment.Sample	Procedure	RestbeforeTest	RestbeforeTest.Cycle	RestbeforeTest.Sample	Running	SetStims	SetStims.Cycle	SetStims.Sample	Stimuli	Stimulus	StimulusPresentation1.ACC	StimulusPresentation1.CRESP	StimulusPresentation1.RESP
Implicit Decision	28075	1	<?xml version="1.0"?>\n<Clock xmlns:dt="urn:schemas-microsoft-com:datatypes"><Description dt:dt="string">E-Prime Primary Realtime Clock</Description><StartTime><Timestamp dt:dt="int">0</Timestamp><DateUtc dt:dt="string">2015-01-08T00:11:01Z</DateUtc></StartTime><FrequencyChanges><FrequencyChange><Frequency dt:dt="r8">2857451</Frequency><Timestamp dt:dt="r8">1248916264943</Timestamp><Current dt:dt…	59.948	1	-918645224	2015-01-07	16:11:01		1	1	1	?	?	?	?	?	?	?	?	?	?	?	?	?	?	?	NULL	NULL	NULL	NULL	AB	0	1	1	1	Practiceb	NULL	NULL	NULL	PracticeSegment	NULL	NULL	NULL	z 1	z 1	NULL	NULL	NULL
Implicit Decision	28075	1	<?xml version="1.0"?>\n<Clock xmlns:dt="urn:schemas-microsoft-com:datatypes"><Description dt:dt="string">E-Prime Primary Realtime Clock</Description><StartTime><Timestamp dt:dt="int">0</Timestamp><DateUtc dt:dt="string">2015-01-08T00:11:01Z</DateUtc></StartTime><FrequencyChanges><FrequencyChange><Frequency dt:dt="r8">2857451</Frequency><Timestamp dt:dt="r8">1248916264943</Timestamp><Current dt:dt…	59.948	1	-918645224	2015-01-07	16:11:01		2	1	0	?	?	?	?	?	?	?	?	?	?	?	?	?	?	?	NULL	NULL	NULL	NULL	AB	1	1	2	2	Practiceb	NULL	NULL	NULL	PracticeSegment	NULL	NULL	NULL	1 z	1 z	NULL	NULL	NULL
Implicit Decision	28075	1	<?xml version="1.0"?>\n<Clock xmlns:dt="urn:schemas-microsoft-com:datatypes"><Description dt:dt="string">E-Prime Primary Realtime Clock</Description><StartTime><Timestamp dt:dt="int">0</Timestamp><DateUtc dt:dt="string">2015-01-08T00:11:01Z</DateUtc></StartTime><FrequencyChanges><FrequencyChange><Frequency dt:dt="r8">2857451</Frequency><Timestamp dt:dt="r8">1248916264943</Timestamp><Current dt:dt…	59.948	1	-918645224	2015-01-07	16:11:01		3	1	1	?	?	?	?	?	?	?	?	?	?	?	?	?	?	?	NULL	NULL	NULL	NULL	AB	0	1	3	3	Practiceb	NULL	NULL	NULL	PracticeSegment	NULL	NULL	NULL	z 1	z 1	NULL	NULL	NULL
Implicit Decision	28075	1	<?xml version="1.0"?>\n<Clock xmlns:dt="urn:schemas-microsoft-com:datatypes"><Description dt:dt="string">E-Prime Primary Realtime Clock</Description><StartTime><Timestamp dt:dt="int">0</Timestamp><DateUtc dt:dt="string">2015-01-08T00:11:01Z</DateUtc></StartTime><FrequencyChanges><FrequencyChange><Frequency dt:dt="r8">2857451</Frequency><Timestamp dt:dt="r8">1248916264943</Timestamp><Current dt:dt…	59.948	1	-918645224	2015-01-07	16:11:01		4	1	0	?	?	?	?	?	?	?	?	?	?	?	?	?	?	?	NULL	NULL	NULL	NULL	AB	1	1	4	4	Practiceb	NULL	NULL	NULL	PracticeSegment	NULL	NULL	NULL	1 z	1 z	NULL	NULL	NULL
Implicit Decision	28075	1	<?xml version="1.0"?>\n<Clock xmlns:dt="urn:schemas-microsoft-com:datatypes"><Description dt:dt="string">E-Prime Primary Realtime Clock</Description><StartTime><Timestamp dt:dt="int">0</Timestamp><DateUtc dt:dt="string">2015-01-08T00:11:01Z</DateUtc></StartTime><FrequencyChanges><FrequencyChange><Frequency dt:dt="r8">2857451</Frequency><Timestamp dt:dt="r8">1248916264943</Timestamp><Current dt:dt…	59.948	1	-918645224	2015-01-07	16:11:01		5	1	0	?	?	?	?	?	?	?	?	?	?	?	?	?	?	?	NULL	NULL	NULL	NULL	AB	1	1	5	5	Practiceb	NULL	NULL	NULL	PracticeSegment	NULL	NULL	NULL	1 z	1 z	NULL	NULL	NULL
Implicit Decision	28075	1	<?xml version="1.0"?>\n<Clock xmlns:dt="urn:schemas-microsoft-com:datatypes"><Description dt:dt="string">E-Prime Primary Realtime Clock</Description><StartTime><Timestamp dt:dt="int">0</Timestamp><DateUtc dt:dt="string">2015-01-08T00:11:01Z</DateUtc></StartTime><FrequencyChanges><FrequencyChange><Frequency dt:dt="r8">2857451</Frequency><Timestamp dt:dt="r8">1248916264943</Timestamp><Current dt:dt…	59.948	1	-918645224	2015-01-07	16:11:01		6	1	1	?	?	?	?	?	?	?	?	?	?	?	?	?	?	?	NULL	NULL	NULL	NULL	AB	0	1	6	6	Practiceb	NULL	NULL	NULL	PracticeSegment	NULL	NULL	NULL	z 1	z 1	NULL	NULL	NULL
Implicit Decision	28075	1	<?xml version="1.0"?>\n<Clock xmlns:dt="urn:schemas-microsoft-com:datatypes"><Description dt:dt="string">E-Prime Primary Realtime Clock</Description><StartTime><Timestamp dt:dt="int">0</Timestamp><DateUtc dt:dt="string">2015-01-08T00:11:01Z</DateUtc></StartTime><FrequencyChanges><FrequencyChange><Frequency dt:dt="r8">2857451</Frequency><Timestamp dt:dt="r8">1248916264943</Timestamp><Current dt:dt…	59.948	1	-918645224	2015-01-07	16:11:01		7	NULL	NULL	NULL	NULL	NULL	NULL	NULL	NULL	NULL	NULL	NULL	NULL	NULL	NULL	NULL	NULL	NULL	NULL	NULL	NULL	NULL	1	NULL	NULL	NULL	NULL	BlocProc2	NULL	NULL	NULL	SetStims	1	2	1	NULL	NULL	NULL	NULL	NULL
Implicit Decision	28075	1	<?xml version="1.0"?>\n<Clock xmlns:dt="urn:schemas-microsoft-com:datatypes"><Description dt:dt="string">E-Prime Primary Realtime Clock</Description><StartTime><Timestamp dt:dt="int">0</Timestamp><DateUtc dt:dt="string">2015-01-08T00:11:01Z</DateUtc></StartTime><FrequencyChanges><FrequencyChange><Frequency dt:dt="r8">2857451</Frequency><Timestamp dt:dt="r8">1248916264943</Timestamp><Current dt:dt…	59.948	1	-918645224	2015-01-07	16:11:01		8	NULL	NULL	NULL	NULL	NULL	NULL	NULL	NULL	NULL	NULL	NULL	NULL	NULL	NULL	NULL	NULL	NULL	1	1	1	NULL	1	NULL	NULL	NULL	NULL	BlocProc	NULL	NULL	NULL	BeginInstruction	NULL	NULL	NULL	NULL	NULL	NULL	NULL	NULL
Implicit Decision	28075	1	<?xml version="1.0"?>\n<Clock xmlns:dt="urn:schemas-microsoft-com:datatypes"><Description dt:dt="string">E-Prime Primary Realtime Clock</Description><StartTime><Timestamp dt:dt="int">0</Timestamp><DateUtc dt:dt="string">2015-01-08T00:11:01Z</DateUtc></StartTime><FrequencyChanges><FrequencyChange><Frequency dt:dt="r8">2857451</Frequency><Timestamp dt:dt="r8">1248916264943</Timestamp><Current dt:dt…	59.948	1	-918645224	2015-01-07	16:11:01		9	NULL	NULL	NULL	NULL	NULL	NULL	NULL	NULL	NULL	NULL	NULL	NULL	NULL	NULL	NULL	NULL	NULL	NULL	NULL	NULL	NULL	1	NULL	NULL	NULL	NULL	BlocProc1	NULL	NULL	NULL	TrainInstructions	NULL	NULL	NULL	NULL	NULL	NULL	NULL	NULL
Implicit Decision	28075	1	<?xml version="1.0"?>\n<Clock xmlns:dt="urn:schemas-microsoft-com:datatypes"><Description dt:dt="string">E-Prime Primary Realtime Clock</Description><StartTime><Timestamp dt:dt="int">0</Timestamp><DateUtc dt:dt="string">2015-01-08T00:11:01Z</DateUtc></StartTime><FrequencyChanges><FrequencyChange><Frequency dt:dt="r8">2857451</Frequency><Timestamp dt:dt="r8">1248916264943</Timestamp><Current dt:dt…	59.948	1	-918645224	2015-01-07	16:11:01		10	1	0	?	?	?	?	?	?	?	?	?	?	?	?	?	?	?	NULL	NULL	NULL	NULL	AB	1	NULL	NULL	NULL	Trainb	NULL	NULL	NULL	TrainInterleaved	NULL	NULL	NULL	0 k	0 k	1	0	0
Implicit Decision	28075	1	<?xml version="1.0"?>\n<Clock xmlns:dt="urn:schemas-microsoft-com:datatypes"><Description dt:dt="string">E-Prime Primary Realtime Clock</Description><StartTime><Timestamp dt:dt="int">0</Timestamp><DateUtc dt:dt="string">2015-01-08T00:11:01Z</DateUtc></StartTime><FrequencyChanges><FrequencyChange><Frequency dt:dt="r8">2857451</Frequency><Timestamp dt:dt="r8">1248916264943</Timestamp><Current dt:dt…	59.948	1	-918645224	2015-01-07	16:11:01		11	1	1	?	?	?	?	?	?	?	?	?	?	?	?	?	?	?	NULL	NULL	NULL	NULL	EF	0	NULL	NULL	NULL	Trainb	NULL	NULL	NULL	TrainInterleaved	NULL	NULL	NULL	c 7	c 7	1	1	1
Implicit Decision	28075	1	<?xml version="1.0"?>\n<Clock xmlns:dt="urn:schemas-microsoft-com:datatypes"><Description dt:dt="string">E-Prime Primary Realtime Clock</Description><StartTime><Timestamp dt:dt="int">0</Timestamp><DateUtc dt:dt="string">2015-01-08T00:11:01Z</DateUtc></StartTime><FrequencyChanges><FrequencyChange><Frequency dt:dt="r8">2857451</Frequency><Timestamp dt:dt="r8">1248916264943</Timestamp><Current dt:dt…	59.948	1	-918645224	2015-01-07	16:11:01		12	0	1	?	?	?	?	?	?	?	?	?	?	?	?	?	?	?	NULL	NULL	NULL	NULL	CD	0	NULL	NULL	NULL	Trainb	NULL	NULL	NULL	TrainInterleaved	NULL	NULL	NULL	r s	r s	0	1	0
Implicit Decision	28075	1	<?xml version="1.0"?>\n<Clock xmlns:dt="urn:schemas-microsoft-com:datatypes"><Description dt:dt="string">E-Prime Primary Realtime Clock</Description><StartTime><Timestamp dt:dt="int">0</Timestamp><DateUtc dt:dt="string">2015-01-08T00:11:01Z</DateUtc></StartTime><FrequencyChanges><FrequencyChange><Frequency dt:dt="r8">2857451</Frequency><Timestamp dt:dt="r8">1248916264943</Timestamp><Current dt:dt…	59.948	1	-918645224	2015-01-07	16:11:01		13	0	0	?	?	?	?	?	?	?	?	?	?	?	?	?	?	?	NULL	NULL	NULL	NULL	EF	1	NULL	NULL	NULL	Trainb	NULL	NULL	NULL	TrainInterleaved	NULL	NULL	NULL	7 c	7 c	0	0	1
Implicit Decision	28075	1	<?xml version="1.0"?>\n<Clock xmlns:dt="urn:schemas-microsoft-com:datatypes"><Description dt:dt="string">E-Prime Primary Realtime Clock</Description><StartTime><Timestamp dt:dt="int">0</Timestamp><DateUtc dt:dt="string">2015-01-08T00:11:01Z</DateUtc></StartTime><FrequencyChanges><FrequencyChange><Frequency dt:dt="r8">2857451</Frequency><Timestamp dt:dt="r8">1248916264943</Timestamp><Current dt:dt…	59.948	1	-918645224	2015-01-07	16:11:01		14	0	0	?	?	?	?	?	?	?	?	?	?	?	?	?	?	?	NULL	NULL	NULL	NULL	CD	1	NULL	NULL	NULL	Trainb	NULL	NULL	NULL	TrainInterleaved	NULL	NULL	NULL	s r	s r	0	0	1
Implicit Decision	28075	1	<?xml version="1.0"?>\n<Clock xmlns:dt="urn:schemas-microsoft-com:datatypes"><Description dt:dt="string">E-Prime Primary Realtime Clock</Description><StartTime><Timestamp dt:dt="int">0</Timestamp><DateUtc dt:dt="string">2015-01-08T00:11:01Z</DateUtc></StartTime><FrequencyChanges><FrequencyChange><Frequency dt:dt="r8">2857451</Frequency><Timestamp dt:dt="r8">1248916264943</Timestamp><Current dt:dt…	59.948	1	-918645224	2015-01-07	16:11:01		15	1	0	?	?	?	?	?	?	?	?	?	?	?	?	?	?	?	NULL	NULL	NULL	NULL	AB	1	NULL	NULL	NULL	Trainb	NULL	NULL	NULL	TrainInterleaved	NULL	NULL	NULL	k 0	k 0	0	0	1
Implicit Decision	28075	1	<?xml version="1.0"?>\n<Clock xmlns:dt="urn:schemas-microsoft-com:datatypes"><Description dt:dt="string">E-Prime Primary Realtime Clock</Description><StartTime><Timestamp dt:dt="int">0</Timestamp><DateUtc dt:dt="string">2015-01-08T00:11:01Z</DateUtc></StartTime><FrequencyChanges><FrequencyChange><Frequency dt:dt="r8">2857451</Frequency><Timestamp dt:dt="r8">1248916264943</Timestamp><Current dt:dt…	59.948	1	-918645224	2015-01-07	16:11:01		16	1	0	?	?	?	?	?	?	?	?	?	?	?	?	?	?	?	NULL	NULL	NULL	NULL	AB	1	NULL	NULL	NULL	Trainb	NULL	NULL	NULL	TrainInterleaved	NULL	NULL	NULL	0 k	0 k	1	0	0
Implicit Decision	28075	1	<?xml version="1.0"?>\n<Clock xmlns:dt="urn:schemas-microsoft-com:datatypes"><Description dt:dt="string">E-Prime Primary Realtime Clock</Description><StartTime><Timestamp dt:dt="int">0</Timestamp><DateUtc dt:dt="string">2015-01-08T00:11:01Z</DateUtc></StartTime><FrequencyChanges><FrequencyChange><Frequency dt:dt="r8">2857451</Frequency><Timestamp dt:dt="r8">1248916264943</Timestamp><Current dt:dt…	59.948	1	-918645224	2015-01-07	16:11:01		17	0	1	?	?	?	?	?	?	?	?	?	?	?	?	?	?	?	NULL	NULL	NULL	NULL	EF	0	NULL	NULL	NULL	Trainb	NULL	NULL	NULL	TrainInterleaved	NULL	NULL	NULL	c 7	c 7	0	1	0
Implicit Decision	28075	1	<?xml version="1.0"?>\n<Clock xmlns:dt="urn:schemas-microsoft-com:datatypes"><Description dt:dt="string">E-Prime Primary Realtime Clock</Description><StartTime><Timestamp dt:dt="int">0</Timestamp><DateUtc dt:dt="string">2015-01-08T00:11:01Z</DateUtc></StartTime><FrequencyChanges><FrequencyChange><Frequency dt:dt="r8">2857451</Frequency><Timestamp dt:dt="r8">1248916264943</Timestamp><Current dt:dt…	59.948	1	-918645224	2015-01-07	16:11:01		18	0	0	?	?	?	?	?	?	?	?	?	?	?	?	?	?	?	NULL	NULL	NULL	NULL	CD	1	NULL	NULL	NULL	Trainb	NULL	NULL	NULL	TrainInterleaved	NULL	NULL	NULL	r s	r s	1	0	0
Implicit Decision	28075	1	<?xml version="1.0"?>\n<Clock xmlns:dt="urn:schemas-microsoft-com:datatypes"><Description dt:dt="string">E-Prime Primary Realtime Clock</Description><StartTime><Timestamp dt:dt="int">0</Timestamp><DateUtc dt:dt="string">2015-01-08T00:11:01Z</DateUtc></StartTime><FrequencyChanges><FrequencyChange><Frequency dt:dt="r8">2857451</Frequency><Timestamp dt:dt="r8">1248916264943</Timestamp><Current dt:dt…	59.948	1	-918645224	2015-01-07	16:11:01		19	1	1	?	?	?	?	?	?	?	?	?	?	?	?	?	?	?	NULL	NULL	NULL	NULL	CD	0	NULL	NULL	NULL	Trainb	NULL	NULL	NULL	TrainInterleaved	NULL	NULL	NULL	s r	s r	0	1	0
Implicit Decision	28075	1	<?xml version="1.0"?>\n<Clock xmlns:dt="urn:schemas-microsoft-com:datatypes"><Description dt:dt="string">E-Prime Primary Realtime Clock</Description><StartTime><Timestamp dt:dt="int">0</Timestamp><DateUtc dt:dt="string">2015-01-08T00:11:01Z</DateUtc></StartTime><FrequencyChanges><FrequencyChange><Frequency dt:dt="r8">2857451</Frequency><Timestamp dt:dt="r8">1248916264943</Timestamp><Current dt:dt…	59.948	1	-918645224	2015-01-07	16:11:01		20	1	1	?	?	?	?	?	?	?	?	?	?	?	?	?	?	?	NULL	NULL	NULL	NULL	AB	0	NULL	NULL	NULL	Trainb	NULL	NULL	NULL	TrainInterleaved	NULL	NULL	NULL	k 0	k 0	1	1	1
Implicit Decision	28075	1	<?xml version="1.0"?>\n<Clock xmlns:dt="urn:schemas-microsoft-com:datatypes"><Description dt:dt="string">E-Prime Primary Realtime Clock</Description><StartTime><Timestamp dt:dt="int">0</Timestamp><DateUtc dt:dt="string">2015-01-08T00:11:01Z</DateUtc></StartTime><FrequencyChanges><FrequencyChange><Frequency dt:dt="r8">2857451</Frequency><Timestamp dt:dt="r8">1248916264943</Timestamp><Current dt:dt…	59.948	1	-918645224	2015-01-07	16:11:01		21	0	1	?	?	?	?	?	?	?	?	?	?	?	?	?	?	?	NULL	NULL	NULL	NULL	EF	0	NULL	NULL	NULL	Trainb	NULL	NULL	NULL	TrainInterleaved	NULL	NULL	NULL	7 c	7 c	1	1	1
Implicit Decision	28075	1	<?xml version="1.0"?>\n<Clock xmlns:dt="urn:schemas-microsoft-com:datatypes"><Description dt:dt="string">E-Prime Primary Realtime Clock</Description><StartTime><Timestamp dt:dt="int">0</Timestamp><DateUtc dt:dt="string">2015-01-08T00:11:01Z</DateUtc></StartTime><FrequencyChanges><FrequencyChange><Frequency dt:dt="r8">2857451</Frequency><Timestamp dt:dt="r8">1248916264943</Timestamp><Current dt:dt…	59.948	1	-918645224	2015-01-07	16:11:01		22	1	0	?	?	?	?	?	?	?	?	?	?	?	?	?	?	?	NULL	NULL	NULL	NULL	AB	1	NULL	NULL	NULL	Trainb	NULL	NULL	NULL	TrainInterleaved	NULL	NULL	NULL	0 k	0 k	1	0	0
Implicit Decision	28075	1	<?xml version="1.0"?>\n<Clock xmlns:dt="urn:schemas-microsoft-com:datatypes"><Description dt:dt="string">E-Prime Primary Realtime Clock</Description><StartTime><Timestamp dt:dt="int">0</Timestamp><DateUtc dt:dt="string">2015-01-08T00:11:01Z</DateUtc></StartTime><FrequencyChanges><FrequencyChange><Frequency dt:dt="r8">2857451</Frequency><Timestamp dt:dt="r8">1248916264943</Timestamp><Current dt:dt…	59.948	1	-918645224	2015-01-07	16:11:01		23	0	1	?	?	?	?	?	?	?	?	?	?	?	?	?	?	?	NULL	NULL	NULL	NULL	CD	0	NULL	NULL	NULL	Trainb	NULL	NULL	NULL	TrainInterleaved	NULL	NULL	NULL	r s	r s	0	1	0
Implicit Decision	28075	1	<?xml version="1.0"?>\n<Clock xmlns:dt="urn:schemas-microsoft-com:datatypes"><Description dt:dt="string">E-Prime Primary Realtime Clock</Description><StartTime><Timestamp dt:dt="int">0</Timestamp><DateUtc dt:dt="string">2015-01-08T00:11:01Z</DateUtc></StartTime><FrequencyChanges><FrequencyChange><Frequency dt:dt="r8">2857451</Frequency><Timestamp dt:dt="r8">1248916264943</Timestamp><Current dt:dt…	59.948	1	-918645224	2015-01-07	16:11:01		24	1	0	?	?	?	?	?	?	?	?	?	?	?	?	?	?	?	NULL	NULL	NULL	NULL	EF	1	NULL	NULL	NULL	Trainb	NULL	NULL	NULL	TrainInterleaved	NULL	NULL	NULL	c 7	c 7	0	0	1
Implicit Decision	28075	1	<?xml version="1.0"?>\n<Clock xmlns:dt="urn:schemas-microsoft-com:datatypes"><Description dt:dt="string">E-Prime Primary Realtime Clock</Description><StartTime><Timestamp dt:dt="int">0</Timestamp><DateUtc dt:dt="string">2015-01-08T00:11:01Z</DateUtc></StartTime><FrequencyChanges><FrequencyChange><Frequency dt:dt="r8">2857451</Frequency><Timestamp dt:dt="r8">1248916264943</Timestamp><Current dt:dt…	59.948	1	-918645224	2015-01-07	16:11:01		25	0	1	?	?	?	?	?	?	?	?	?	?	?	?	?	?	?	NULL	NULL	NULL	NULL	CD	0	NULL	NULL	NULL	Trainb	NULL	NULL	NULL	TrainInterleaved	NULL	NULL	NULL	s r	s r	1	1	1
Implicit Decision	28075	1	<?xml version="1.0"?>\n<Clock xmlns:dt="urn:schemas-microsoft-com:datatypes"><Description dt:dt="string">E-Prime Primary Realtime Clock</Description><StartTime><Timestamp dt:dt="int">0</Timestamp><DateUtc dt:dt="string">2015-01-08T00:11:01Z</DateUtc></StartTime><FrequencyChanges><FrequencyChange><Frequency dt:dt="r8">2857451</Frequency><Timestamp dt:dt="r8">1248916264943</Timestamp><Current dt:dt…	59.948	1	-918645224	2015-01-07	16:11:01		26	1	1	?	?	?	?	?	?	?	?	?	?	?	?	?	?	?	NULL	NULL	NULL	NULL	AB	0	NULL	NULL	NULL	Trainb	NULL	NULL	NULL	TrainInterleaved	NULL	NULL	NULL	k 0	k 0	1	1	1
Implicit Decision	28075	1	<?xml version="1.0"?>\n<Clock xmlns:dt="urn:schemas-microsoft-com:datatypes"><Description dt:dt="string">E-Prime Primary Realtime Clock</Description><StartTime><Timestamp dt:dt="int">0</Timestamp><DateUtc dt:dt="string">2015-01-08T00:11:01Z</DateUtc></StartTime><FrequencyChanges><FrequencyChange><Frequency dt:dt="r8">2857451</Frequency><Timestamp dt:dt="r8">1248916264943</Timestamp><Current dt:dt…	59.948	1	-918645224	2015-01-07	16:11:01		27	0	0	?	?	?	?	?	?	?	?	?	?	?	?	?	?	?	NULL	NULL	NULL	NULL	EF	1	NULL	NULL	NULL	Trainb	NULL	NULL	NULL	TrainInterleaved	NULL	NULL	NULL	7 c	7 c	0	0	1
Implicit Decision	28075	1	<?xml version="1.0"?>\n<Clock xmlns:dt="urn:schemas-microsoft-com:datatypes"><Description dt:dt="string">E-Prime Primary Realtime Clock</Description><StartTime><Timestamp dt:dt="int">0</Timestamp><DateUtc dt:dt="string">2015-01-08T00:11:01Z</DateUtc></StartTime><FrequencyChanges><FrequencyChange><Frequency dt:dt="r8">2857451</Frequency><Timestamp dt:dt="r8">1248916264943</Timestamp><Current dt:dt…	59.948	1	-918645224	2015-01-07	16:11:01		28	1	1	?	?	?	?	?	?	?	?	?	?	?	?	?	?	?	NULL	NULL	NULL	NULL	AB	0	NULL	NULL	NULL	Trainb	NULL	NULL	NULL	TrainInterleaved	NULL	NULL	NULL	0 k	0 k	0	1	0
Implicit Decision	28075	1	<?xml version="1.0"?>\n<Clock xmlns:dt="urn:schemas-microsoft-com:datatypes"><Description dt:dt="string">E-Prime Primary Realtime Clock</Description><StartTime><Timestamp dt:dt="int">0</Timestamp><DateUtc dt:dt="string">2015-01-08T00:11:01Z</DateUtc></StartTime><FrequencyChanges><FrequencyChange><Frequency dt:dt="r8">2857451</Frequency><Timestamp dt:dt="r8">1248916264943</Timestamp><Current dt:dt…	59.948	1	-918645224	2015-01-07	16:11:01		29	1	1	?	?	?	?	?	?	?	?	?	?	?	?	?	?	?	NULL	NULL	NULL	NULL	CD	0	NULL	NULL	NULL	Trainb	NULL	NULL	NULL	TrainInterleaved	NULL	NULL	NULL	r s	r s	1	1	1
Implicit Decision	28075	1	<?xml version="1.0"?>\n<Clock xmlns:dt="urn:schemas-microsoft-com:datatypes"><Description dt:dt="string">E-Prime Primary Realtime Clock</Description><StartTime><Timestamp dt:dt="int">0</Timestamp><DateUtc dt:dt="string">2015-01-08T00:11:01Z</DateUtc></StartTime><FrequencyChanges><FrequencyChange><Frequency dt:dt="r8">2857451</Frequency><Timestamp dt:dt="r8">1248916264943</Timestamp><Current dt:dt…	59.948	1	-918645224	2015-01-07	16:11:01		30	0	1	?	?	?	?	?	?	?	?	?	?	?	?	?	?	?	NULL	NULL	NULL	NULL	EF	0	NULL	NULL	NULL	Trainb	NULL	NULL	NULL	TrainInterleaved	NULL	NULL	NULL	c 7	c 7	0	1	0
Implicit Decision	28075	1	<?xml version="1.0"?>\n<Clock xmlns:dt="urn:schemas-microsoft-com:datatypes"><Description dt:dt="string">E-Prime Primary Realtime Clock</Description><StartTime><Timestamp dt:dt="int">0</Timestamp><DateUtc dt:dt="string">2015-01-08T00:11:01Z</DateUtc></StartTime><FrequencyChanges><FrequencyChange><Frequency dt:dt="r8">2857451</Frequency><Timestamp dt:dt="r8">1248916264943</Timestamp><Current dt:dt…	59.948	1	-918645224	2015-01-07	16:11:01		31	0	0	?	?	?	?	?	?	?	?	?	?	?	?	?	?	?	NULL	NULL	NULL	NULL	EF	1	NULL	NULL	NULL	Trainb	NULL	NULL	NULL	TrainInterleaved	NULL	NULL	NULL	7 c	7 c	0	0	1
Implicit Decision	28075	1	<?xml version="1.0"?>\n<Clock xmlns:dt="urn:schemas-microsoft-com:datatypes"><Description dt:dt="string">E-Prime Primary Realtime Clock</Description><StartTime><Timestamp dt:dt="int">0</Timestamp><DateUtc dt:dt="string">2015-01-08T00:11:01Z</DateUtc></StartTime><FrequencyChanges><FrequencyChange><Frequency dt:dt="r8">2857451</Frequency><Timestamp dt:dt="r8">1248916264943</Timestamp><Current dt:dt…	59.948	1	-918645224	2015-01-07	16:11:01		32	0	0	?	?	?	?	?	?	?	?	?	?	?	?	?	?	?	NULL	NULL	NULL	NULL	CD	1	NULL	NULL	NULL	Trainb	NULL	NULL	NULL	TrainInterleaved	NULL	NULL	NULL	s r	s r	0	0	1
Implicit Decision	28075	1	<?xml version="1.0"?>\n<Clock xmlns:dt="urn:schemas-microsoft-com:datatypes"><Description dt:dt="string">E-Prime Primary Realtime Clock</Description><StartTime><Timestamp dt:dt="int">0</Timestamp><DateUtc dt:dt="string">2015-01-08T00:11:01Z</DateUtc></StartTime><FrequencyChanges><FrequencyChange><Frequency dt:dt="r8">2857451</Frequency><Timestamp dt:dt="r8">1248916264943</Timestamp><Current dt:dt…	59.948	1	-918645224	2015-01-07	16:11:01		33	1	0	?	?	?	?	?	?	?	?	?	?	?	?	?	?	?	NULL	NULL	NULL	NULL	AB	1	NULL	NULL	NULL	Trainb	NULL	NULL	NULL	TrainInterleaved	NULL	NULL	NULL	k 0	k 0	0	0	1
Implicit Decision	28075	1	<?xml version="1.0"?>\n<Clock xmlns:dt="urn:schemas-microsoft-com:datatypes"><Description dt:dt="string">E-Prime Primary Realtime Clock</Description><StartTime><Timestamp dt:dt="int">0</Timestamp><DateUtc dt:dt="string">2015-01-08T00:11:01Z</DateUtc></StartTime><FrequencyChanges><FrequencyChange><Frequency dt:dt="r8">2857451</Frequency><Timestamp dt:dt="r8">1248916264943</Timestamp><Current dt:dt…	59.948	1	-918645224	2015-01-07	16:11:01		34	1	0	?	?	?	?	?	?	?	?	?	?	?	?	?	?	?	NULL	NULL	NULL	NULL	EF	1	NULL	NULL	NULL	Trainb	NULL	NULL	NULL	TrainInterleaved	NULL	NULL	NULL	c 7	c 7	0	0	1
Implicit Decision	28075	1	<?xml version="1.0"?>\n<Clock xmlns:dt="urn:schemas-microsoft-com:datatypes"><Description dt:dt="string">E-Prime Primary Realtime Clock</Description><StartTime><Timestamp dt:dt="int">0</Timestamp><DateUtc dt:dt="string">2015-01-08T00:11:01Z</DateUtc></StartTime><FrequencyChanges><FrequencyChange><Frequency dt:dt="r8">2857451</Frequency><Timestamp dt:dt="r8">1248916264943</Timestamp><Current dt:dt…	59.948	1	-918645224	2015-01-07	16:11:01		35	1	0	?	?	?	?	?	?	?	?	?	?	?	?	?	?	?	NULL	NULL	NULL	NULL	AB	1	NULL	NULL	NULL	Trainb	NULL	NULL	NULL	TrainInterleaved	NULL	NULL	NULL	0 k	0 k	1	0	0
Implicit Decision	28075	1	<?xml version="1.0"?>\n<Clock xmlns:dt="urn:schemas-microsoft-com:datatypes"><Description dt:dt="string">E-Prime Primary Realtime Clock</Description><StartTime><Timestamp dt:dt="int">0</Timestamp><DateUtc dt:dt="string">2015-01-08T00:11:01Z</DateUtc></StartTime><FrequencyChanges><FrequencyChange><Frequency dt:dt="r8">2857451</Frequency><Timestamp dt:dt="r8">1248916264943</Timestamp><Current dt:dt…	59.948	1	-918645224	2015-01-07	16:11:01		36	0	1	?	?	?	?	?	?	?	?	?	?	?	?	?	?	?	NULL	NULL	NULL	NULL	CD	0	NULL	NULL	NULL	Trainb	NULL	NULL	NULL	TrainInterleaved	NULL	NULL	NULL	r s	r s	0	1	0
Implicit Decision	28075	1	<?xml version="1.0"?>\n<Clock xmlns:dt="urn:schemas-microsoft-com:datatypes"><Description dt:dt="string">E-Prime Primary Realtime Clock</Description><StartTime><Timestamp dt:dt="int">0</Timestamp><DateUtc dt:dt="string">2015-01-08T00:11:01Z</DateUtc></StartTime><FrequencyChanges><FrequencyChange><Frequency dt:dt="r8">2857451</Frequency><Timestamp dt:dt="r8">1248916264943</Timestamp><Current dt:dt…	59.948	1	-918645224	2015-01-07	16:11:01		37	0	1	?	?	?	?	?	?	?	?	?	?	?	?	?	?	?	NULL	NULL	NULL	NULL	EF	0	NULL	NULL	NULL	Trainb	NULL	NULL	NULL	TrainInterleaved	NULL	NULL	NULL	7 c	7 c	1	1	1
Implicit Decision	28075	1	<?xml version="1.0"?>\n<Clock xmlns:dt="urn:schemas-microsoft-com:datatypes"><Description dt:dt="string">E-Prime Primary Realtime Clock</Description><StartTime><Timestamp dt:dt="int">0</Timestamp><DateUtc dt:dt="string">2015-01-08T00:11:01Z</DateUtc></StartTime><FrequencyChanges><FrequencyChange><Frequency dt:dt="r8">2857451</Frequency><Timestamp dt:dt="r8">1248916264943</Timestamp><Current dt:dt…	59.948	1	-918645224	2015-01-07	16:11:01		38	1	1	?	?	?	?	?	?	?	?	?	?	?	?	?	?	?	NULL	NULL	NULL	NULL	AB	0	NULL	NULL	NULL	Trainb	NULL	NULL	NULL	TrainInterleaved	NULL	NULL	NULL	k 0	k 0	1	1	1
Implicit Decision	28075	1	<?xml version="1.0"?>\n<Clock xmlns:dt="urn:schemas-microsoft-com:datatypes"><Description dt:dt="string">E-Prime Primary Realtime Clock</Description><StartTime><Timestamp dt:dt="int">0</Timestamp><DateUtc dt:dt="string">2015-01-08T00:11:01Z</DateUtc></StartTime><FrequencyChanges><FrequencyChange><Frequency dt:dt="r8">2857451</Frequency><Timestamp dt:dt="r8">1248916264943</Timestamp><Current dt:dt…	59.948	1	-918645224	2015-01-07	16:11:01		39	0	0	?	?	?	?	?	?	?	?	?	?	?	?	?	?	?	NULL	NULL	NULL	NULL	CD	1	NULL	NULL	NULL	Trainb	NULL	NULL	NULL	TrainInterleaved	NULL	NULL	NULL	s r	s r	0	0	1
Implicit Decision	28075	1	<?xml version="1.0"?>\n<Clock xmlns:dt="urn:schemas-microsoft-com:datatypes"><Description dt:dt="string">E-Prime Primary Realtime Clock</Description><StartTime><Timestamp dt:dt="int">0</Timestamp><DateUtc dt:dt="string">2015-01-08T00:11:01Z</DateUtc></StartTime><FrequencyChanges><FrequencyChange><Frequency dt:dt="r8">2857451</Frequency><Timestamp dt:dt="r8">1248916264943</Timestamp><Current dt:dt…	59.948	1	-918645224	2015-01-07	16:11:01		40	0	1	?	?	?	?	?	?	?	?	?	?	?	?	?	?	?	NULL	NULL	NULL	NULL	EF	0	NULL	NULL	NULL	Trainb	NULL	NULL	NULL	TrainInterleaved	NULL	NULL	NULL	c 7	c 7	0	1	0
Implicit Decision	28075	1	<?xml version="1.0"?>\n<Clock xmlns:dt="urn:schemas-microsoft-com:datatypes"><Description dt:dt="string">E-Prime Primary Realtime Clock</Description><StartTime><Timestamp dt:dt="int">0</Timestamp><DateUtc dt:dt="string">2015-01-08T00:11:01Z</DateUtc></StartTime><FrequencyChanges><FrequencyChange><Frequency dt:dt="r8">2857451</Frequency><Timestamp dt:dt="r8">1248916264943</Timestamp><Current dt:dt…	59.948	1	-918645224	2015-01-07	16:11:01		41	1	0	?	?	?	?	?	?	?	?	?	?	?	?	?	?	?	NULL	NULL	NULL	NULL	CD	1	NULL	NULL	NULL	Trainb	NULL	NULL	NULL	TrainInterleaved	NULL	NULL	NULL	r s	r s	0	0	1
Implicit Decision	28075	1	<?xml version="1.0"?>\n<Clock xmlns:dt="urn:schemas-microsoft-com:datatypes"><Description dt:dt="string">E-Prime Primary Realtime Clock</Description><StartTime><Timestamp dt:dt="int">0</Timestamp><DateUtc dt:dt="string">2015-01-08T00:11:01Z</DateUtc></StartTime><FrequencyChanges><FrequencyChange><Frequency dt:dt="r8">2857451</Frequency><Timestamp dt:dt="r8">1248916264943</Timestamp><Current dt:dt…	59.948	1	-918645224	2015-01-07	16:11:01		42	1	1	?	?	?	?	?	?	?	?	?	?	?	?	?	?	?	NULL	NULL	NULL	NULL	AB	0	NULL	NULL	NULL	Trainb	NULL	NULL	NULL	TrainInterleaved	NULL	NULL	NULL	0 k	0 k	0	1	0
Implicit Decision	28075	1	<?xml version="1.0"?>\n<Clock xmlns:dt="urn:schemas-microsoft-com:datatypes"><Description dt:dt="string">E-Prime Primary Realtime Clock</Description><StartTime><Timestamp dt:dt="int">0</Timestamp><DateUtc dt:dt="string">2015-01-08T00:11:01Z</DateUtc></StartTime><FrequencyChanges><FrequencyChange><Frequency dt:dt="r8">2857451</Frequency><Timestamp dt:dt="r8">1248916264943</Timestamp><Current dt:dt…	59.948	1	-918645224	2015-01-07	16:11:01		43	1	1	?	?	?	?	?	?	?	?	?	?	?	?	?	?	?	NULL	NULL	NULL	NULL	AB	0	NULL	NULL	NULL	Trainb	NULL	NULL	NULL	TrainInterleaved	NULL	NULL	NULL	k 0	k 0	1	1	1
Implicit Decision	28075	1	<?xml version="1.0"?>\n<Clock xmlns:dt="urn:schemas-microsoft-com:datatypes"><Description dt:dt="string">E-Prime Primary Realtime Clock</Description><StartTime><Timestamp dt:dt="int">0</Timestamp><DateUtc dt:dt="string">2015-01-08T00:11:01Z</DateUtc></StartTime><FrequencyChanges><FrequencyChange><Frequency dt:dt="r8">2857451</Frequency><Timestamp dt:dt="r8">1248916264943</Timestamp><Current dt:dt…	59.948	1	-918645224	2015-01-07	16:11:01		44	0	1	?	?	?	?	?	?	?	?	?	?	?	?	?	?	?	NULL	NULL	NULL	NULL	EF	0	NULL	NULL	NULL	Trainb	NULL	NULL	NULL	TrainInterleaved	NULL	NULL	NULL	7 c	7 c	1	1	1
Implicit Decision	28075	1	<?xml version="1.0"?>\n<Clock xmlns:dt="urn:schemas-microsoft-com:datatypes"><Description dt:dt="string">E-Prime Primary Realtime Clock</Description><StartTime><Timestamp dt:dt="int">0</Timestamp><DateUtc dt:dt="string">2015-01-08T00:11:01Z</DateUtc></StartTime><FrequencyChanges><FrequencyChange><Frequency dt:dt="r8">2857451</Frequency><Timestamp dt:dt="r8">1248916264943</Timestamp><Current dt:dt…	59.948	1	-918645224	2015-01-07	16:11:01		45	0	0	?	?	?	?	?	?	?	?	?	?	?	?	?	?	?	NULL	NULL	NULL	NULL	CD	1	NULL	NULL	NULL	Trainb	NULL	NULL	NULL	TrainInterleaved	NULL	NULL	NULL	s r	s r	0	0	1
Implicit Decision	28075	1	<?xml version="1.0"?>\n<Clock xmlns:dt="urn:schemas-microsoft-com:datatypes"><Description dt:dt="string">E-Prime Primary Realtime Clock</Description><StartTime><Timestamp dt:dt="int">0</Timestamp><DateUtc dt:dt="string">2015-01-08T00:11:01Z</DateUtc></StartTime><FrequencyChanges><FrequencyChange><Frequency dt:dt="r8">2857451</Frequency><Timestamp dt:dt="r8">1248916264943</Timestamp><Current dt:dt…	59.948	1	-918645224	2015-01-07	16:11:01		46	1	0	?	?	?	?	?	?	?	?	?	?	?	?	?	?	?	NULL	NULL	NULL	NULL	AB	1	NULL	NULL	NULL	Trainb	NULL	NULL	NULL	TrainInterleaved	NULL	NULL	NULL	0 k	0 k	1	0	0
Implicit Decision	28075	1	<?xml version="1.0"?>\n<Clock xmlns:dt="urn:schemas-microsoft-com:datatypes"><Description dt:dt="string">E-Prime Primary Realtime Clock</Description><StartTime><Timestamp dt:dt="int">0</Timestamp><DateUtc dt:dt="string">2015-01-08T00:11:01Z</DateUtc></StartTime><FrequencyChanges><FrequencyChange><Frequency dt:dt="r8">2857451</Frequency><Timestamp dt:dt="r8">1248916264943</Timestamp><Current dt:dt…	59.948	1	-918645224	2015-01-07	16:11:01		47	1	1	?	?	?	?	?	?	?	?	?	?	?	?	?	?	?	NULL	NULL	NULL	NULL	CD	0	NULL	NULL	NULL	Trainb	NULL	NULL	NULL	TrainInterleaved	NULL	NULL	NULL	r s	r s	1	1	1
Implicit Decision	28075	1	<?xml version="1.0"?>\n<Clock xmlns:dt="urn:schemas-microsoft-com:datatypes"><Description dt:dt="string">E-Prime Primary Realtime Clock</Description><StartTime><Timestamp dt:dt="int">0</Timestamp><DateUtc dt:dt="string">2015-01-08T00:11:01Z</DateUtc></StartTime><FrequencyChanges><FrequencyChange><Frequency dt:dt="r8">2857451</Frequency><Timestamp dt:dt="r8">1248916264943</Timestamp><Current dt:dt…	59.948	1	-918645224	2015-01-07	16:11:01		48	0	0	?	?	?	?	?	?	?	?	?	?	?	?	?	?	?	NULL	NULL	NULL	NULL	EF	1	NULL	NULL	NULL	Trainb	NULL	NULL	NULL	TrainInterleaved	NULL	NULL	NULL	c 7	c 7	1	0	0
Implicit Decision	28075	1	<?xml version="1.0"?>\n<Clock xmlns:dt="urn:schemas-microsoft-com:datatypes"><Description dt:dt="string">E-Prime Primary Realtime Clock</Description><StartTime><Timestamp dt:dt="int">0</Timestamp><DateUtc dt:dt="string">2015-01-08T00:11:01Z</DateUtc></StartTime><FrequencyChanges><FrequencyChange><Frequency dt:dt="r8">2857451</Frequency><Timestamp dt:dt="r8">1248916264943</Timestamp><Current dt:dt…	59.948	1	-918645224	2015-01-07	16:11:01		49	0	0	?	?	?	?	?	?	?	?	?	?	?	?	?	?	?	NULL	NULL	NULL	NULL	CD	1	NULL	NULL	NULL	Trainb	NULL	NULL	NULL	TrainInterleaved	NULL	NULL	NULL	s r	s r	0	0	1
Implicit Decision	28075	1	<?xml version="1.0"?>\n<Clock xmlns:dt="urn:schemas-microsoft-com:datatypes"><Description dt:dt="string">E-Prime Primary Realtime Clock</Description><StartTime><Timestamp dt:dt="int">0</Timestamp><DateUtc dt:dt="string">2015-01-08T00:11:01Z</DateUtc></StartTime><FrequencyChanges><FrequencyChange><Frequency dt:dt="r8">2857451</Frequency><Timestamp dt:dt="r8">1248916264943</Timestamp><Current dt:dt…	59.948	1	-918645224	2015-01-07	16:11:01		50	0	1	?	?	?	?	?	?	?	?	?	?	?	?	?	?	?	NULL	NULL	NULL	NULL	AB	0	NULL	NULL	NULL	Trainb	NULL	NULL	NULL	TrainInterleaved	NULL	NULL	NULL	k 0	k 0	0	1	0
Implicit Decision	28075	1	<?xml version="1.0"?>\n<Clock xmlns:dt="urn:schemas-microsoft-com:datatypes"><Description dt:dt="string">E-Prime Primary Realtime Clock</Description><StartTime><Timestamp dt:dt="int">0</Timestamp><DateUtc dt:dt="string">2015-01-08T00:11:01Z</DateUtc></StartTime><FrequencyChanges><FrequencyChange><Frequency dt:dt="r8">2857451</Frequency><Timestamp dt:dt="r8">1248916264943</Timestamp><Current dt:dt…	59.948	1	-918645224	2015-01-07	16:11:01		51	1	1	?	?	?	?	?	?	?	?	?	?	?	?	?	?	?	NULL	NULL	NULL	NULL	EF	0	NULL	NULL	NULL	Trainb	NULL	NULL	NULL	TrainInterleaved	NULL	NULL	NULL	7 c	7 c	0	1	0
Implicit Decision	28075	1	<?xml version="1.0"?>\n<Clock xmlns:dt="urn:schemas-microsoft-com:datatypes"><Description dt:dt="string">E-Prime Primary Realtime Clock</Description><StartTime><Timestamp dt:dt="int">0</Timestamp><DateUtc dt:dt="string">2015-01-08T00:11:01Z</DateUtc></StartTime><FrequencyChanges><FrequencyChange><Frequency dt:dt="r8">2857451</Frequency><Timestamp dt:dt="r8">1248916264943</Timestamp><Current dt:dt…	59.948	1	-918645224	2015-01-07	16:11:01		52	1	0	?	?	?	?	?	?	?	?	?	?	?	?	?	?	?	NULL	NULL	NULL	NULL	AB	1	NULL	NULL	NULL	Trainb	NULL	NULL	NULL	TrainInterleaved	NULL	NULL	NULL	0 k	0 k	1	0	0
Implicit Decision	28075	1	<?xml version="1.0"?>\n<Clock xmlns:dt="urn:schemas-microsoft-com:datatypes"><Description dt:dt="string">E-Prime Primary Realtime Clock</Description><StartTime><Timestamp dt:dt="int">0</Timestamp><DateUtc dt:dt="string">2015-01-08T00:11:01Z</DateUtc></StartTime><FrequencyChanges><FrequencyChange><Frequency dt:dt="r8">2857451</Frequency><Timestamp dt:dt="r8">1248916264943</Timestamp><Current dt:dt…	59.948	1	-918645224	2015-01-07	16:11:01		53	1	1	?	?	?	?	?	?	?	?	?	?	?	?	?	?	?	NULL	NULL	NULL	NULL	EF	0	NULL	NULL	NULL	Trainb	NULL	NULL	NULL	TrainInterleaved	NULL	NULL	NULL	c 7	c 7	1	1	1
Implicit Decision	28075	1	<?xml version="1.0"?>\n<Clock xmlns:dt="urn:schemas-microsoft-com:datatypes"><Description dt:dt="string">E-Prime Primary Realtime Clock</Description><StartTime><Timestamp dt:dt="int">0</Timestamp><DateUtc dt:dt="string">2015-01-08T00:11:01Z</DateUtc></StartTime><FrequencyChanges><FrequencyChange><Frequency dt:dt="r8">2857451</Frequency><Timestamp dt:dt="r8">1248916264943</Timestamp><Current dt:dt…	59.948	1	-918645224	2015-01-07	16:11:01		54	0	0	?	?	?	?	?	?	?	?	?	?	?	?	?	?	?	NULL	NULL	NULL	NULL	CD	1	NULL	NULL	NULL	Trainb	NULL	NULL	NULL	TrainInterleaved	NULL	NULL	NULL	r s	r s	1	0	0
Implicit Decision	28075	1	<?xml version="1.0"?>\n<Clock xmlns:dt="urn:schemas-microsoft-com:datatypes"><Description dt:dt="string">E-Prime Primary Realtime Clock</Description><StartTime><Timestamp dt:dt="int">0</Timestamp><DateUtc dt:dt="string">2015-01-08T00:11:01Z</DateUtc></StartTime><FrequencyChanges><FrequencyChange><Frequency dt:dt="r8">2857451</Frequency><Timestamp dt:dt="r8">1248916264943</Timestamp><Current dt:dt…	59.948	1	-918645224	2015-01-07	16:11:01		55	1	1	?	?	?	?	?	?	?	?	?	?	?	?	?	?	?	NULL	NULL	NULL	NULL	EF	0	NULL	NULL	NULL	Trainb	NULL	NULL	NULL	TrainInterleaved	NULL	NULL	NULL	7 c	7 c	0	1	0
Implicit Decision	28075	1	<?xml version="1.0"?>\n<Clock xmlns:dt="urn:schemas-microsoft-com:datatypes"><Description dt:dt="string">E-Prime Primary Realtime Clock</Description><StartTime><Timestamp dt:dt="int">0</Timestamp><DateUtc dt:dt="string">2015-01-08T00:11:01Z</DateUtc></StartTime><FrequencyChanges><FrequencyChange><Frequency dt:dt="r8">2857451</Frequency><Timestamp dt:dt="r8">1248916264943</Timestamp><Current dt:dt…	59.948	1	-918645224	2015-01-07	16:11:01		56	1	1	?	?	?	?	?	?	?	?	?	?	?	?	?	?	?	NULL	NULL	NULL	NULL	CD	0	NULL	NULL	NULL	Trainb	NULL	NULL	NULL	TrainInterleaved	NULL	NULL	NULL	s r	s r	0	1	0
Implicit Decision	28075	1	<?xml version="1.0"?>\n<Clock xmlns:dt="urn:schemas-microsoft-com:datatypes"><Description dt:dt="string">E-Prime Primary Realtime Clock</Description><StartTime><Timestamp dt:dt="int">0</Timestamp><DateUtc dt:dt="string">2015-01-08T00:11:01Z</DateUtc></StartTime><FrequencyChanges><FrequencyChange><Frequency dt:dt="r8">2857451</Frequency><Timestamp dt:dt="r8">1248916264943</Timestamp><Current dt:dt…	59.948	1	-918645224	2015-01-07	16:11:01		57	1	1	?	?	?	?	?	?	?	?	?	?	?	?	?	?	?	NULL	NULL	NULL	NULL	AB	0	NULL	NULL	NULL	Trainb	NULL	NULL	NULL	TrainInterleaved	NULL	NULL	NULL	k 0	k 0	1	1	1
Implicit Decision	28075	1	<?xml version="1.0"?>\n<Clock xmlns:dt="urn:schemas-microsoft-com:datatypes"><Description dt:dt="string">E-Prime Primary Realtime Clock</Description><StartTime><Timestamp dt:dt="int">0</Timestamp><DateUtc dt:dt="string">2015-01-08T00:11:01Z</DateUtc></StartTime><FrequencyChanges><FrequencyChange><Frequency dt:dt="r8">2857451</Frequency><Timestamp dt:dt="r8">1248916264943</Timestamp><Current dt:dt…	59.948	1	-918645224	2015-01-07	16:11:01		58	0	1	?	?	?	?	?	?	?	?	?	?	?	?	?	?	?	NULL	NULL	NULL	NULL	EF	0	NULL	NULL	NULL	Trainb	NULL	NULL	NULL	TrainInterleaved	NULL	NULL	NULL	c 7	c 7	0	1	0
Implicit Decision	28075	1	<?xml version="1.0"?>\n<Clock xmlns:dt="urn:schemas-microsoft-com:datatypes"><Description dt:dt="string">E-Prime Primary Realtime Clock</Description><StartTime><Timestamp dt:dt="int">0</Timestamp><DateUtc dt:dt="string">2015-01-08T00:11:01Z</DateUtc></StartTime><FrequencyChanges><FrequencyChange><Frequency dt:dt="r8">2857451</Frequency><Timestamp dt:dt="r8">1248916264943</Timestamp><Current dt:dt…	59.948	1	-918645224	2015-01-07	16:11:01		59	1	1	?	?	?	?	?	?	?	?	?	?	?	?	?	?	?	NULL	NULL	NULL	NULL	AB	0	NULL	NULL	NULL	Trainb	NULL	NULL	NULL	TrainInterleaved	NULL	NULL	NULL	0 k	0 k	0	1	0
Implicit Decision	28075	1	<?xml version="1.0"?>\n<Clock xmlns:dt="urn:schemas-microsoft-com:datatypes"><Description dt:dt="string">E-Prime Primary Realtime Clock</Description><StartTime><Timestamp dt:dt="int">0</Timestamp><DateUtc dt:dt="string">2015-01-08T00:11:01Z</DateUtc></StartTime><FrequencyChanges><FrequencyChange><Frequency dt:dt="r8">2857451</Frequency><Timestamp dt:dt="r8">1248916264943</Timestamp><Current dt:dt…	59.948	1	-918645224	2015-01-07	16:11:01		60	1	1	?	?	?	?	?	?	?	?	?	?	?	?	?	?	?	NULL	NULL	NULL	NULL	CD	0	NULL	NULL	NULL	Trainb	NULL	NULL	NULL	TrainInterleaved	NULL	NULL	NULL	r s	r s	1	1	1
Implicit Decision	28075	1	<?xml version="1.0"?>\n<Clock xmlns:dt="urn:schemas-microsoft-com:datatypes"><Description dt:dt="string">E-Prime Primary Realtime Clock</Description><StartTime><Timestamp dt:dt="int">0</Timestamp><DateUtc dt:dt="string">2015-01-08T00:11:01Z</DateUtc></StartTime><FrequencyChanges><FrequencyChange><Frequency dt:dt="r8">2857451</Frequency><Timestamp dt:dt="r8">1248916264943</Timestamp><Current dt:dt…	59.948	1	-918645224	2015-01-07	16:11:01		61	0	1	?	?	?	?	?	?	?	?	?	?	?	?	?	?	?	NULL	NULL	NULL	NULL	CD	0	NULL	NULL	NULL	Trainb	NULL	NULL	NULL	TrainInterleaved	NULL	NULL	NULL	s r	s r	1	1	1
Implicit Decision	28075	1	<?xml version="1.0"?>\n<Clock xmlns:dt="urn:schemas-microsoft-com:datatypes"><Description dt:dt="string">E-Prime Primary Realtime Clock</Description><StartTime><Timestamp dt:dt="int">0</Timestamp><DateUtc dt:dt="string">2015-01-08T00:11:01Z</DateUtc></StartTime><FrequencyChanges><FrequencyChange><Frequency dt:dt="r8">2857451</Frequency><Timestamp dt:dt="r8">1248916264943</Timestamp><Current dt:dt…	59.948	1	-918645224	2015-01-07	16:11:01		62	1	1	?	?	?	?	?	?	?	?	?	?	?	?	?	?	?	NULL	NULL	NULL	NULL	AB	0	NULL	NULL	NULL	Trainb	NULL	NULL	NULL	TrainInterleaved	NULL	NULL	NULL	k 0	k 0	1	1	1
Implicit Decision	28075	1	<?xml version="1.0"?>\n<Clock xmlns:dt="urn:schemas-microsoft-com:datatypes"><Description dt:dt="string">E-Prime Primary Realtime Clock</Description><StartTime><Timestamp dt:dt="int">0</Timestamp><DateUtc dt:dt="string">2015-01-08T00:11:01Z</DateUtc></StartTime><FrequencyChanges><FrequencyChange><Frequency dt:dt="r8">2857451</Frequency><Timestamp dt:dt="r8">1248916264943</Timestamp><Current dt:dt…	59.948	1	-918645224	2015-01-07	16:11:01		63	0	1	?	?	?	?	?	?	?	?	?	?	?	?	?	?	?	NULL	NULL	NULL	NULL	EF	0	NULL	NULL	NULL	Trainb	NULL	NULL	NULL	TrainInterleaved	NULL	NULL	NULL	7 c	7 c	1	1	1
Implicit Decision	28075	1	<?xml version="1.0"?>\n<Clock xmlns:dt="urn:schemas-microsoft-com:datatypes"><Description dt:dt="string">E-Prime Primary Realtime Clock</Description><StartTime><Timestamp dt:dt="int">0</Timestamp><DateUtc dt:dt="string">2015-01-08T00:11:01Z</DateUtc></StartTime><FrequencyChanges><FrequencyChange><Frequency dt:dt="r8">2857451</Frequency><Timestamp dt:dt="r8">1248916264943</Timestamp><Current dt:dt…	59.948	1	-918645224	2015-01-07	16:11:01		64	0	1	?	?	?	?	?	?	?	?	?	?	?	?	?	?	?	NULL	NULL	NULL	NULL	CD	0	NULL	NULL	NULL	Trainb	NULL	NULL	NULL	TrainInterleaved	NULL	NULL	NULL	r s	r s	0	1	0
Implicit Decision	28075	1	<?xml version="1.0"?>\n<Clock xmlns:dt="urn:schemas-microsoft-com:datatypes"><Description dt:dt="string">E-Prime Primary Realtime Clock</Description><StartTime><Timestamp dt:dt="int">0</Timestamp><DateUtc dt:dt="string">2015-01-08T00:11:01Z</DateUtc></StartTime><FrequencyChanges><FrequencyChange><Frequency dt:dt="r8">2857451</Frequency><Timestamp dt:dt="r8">1248916264943</Timestamp><Current dt:dt…	59.948	1	-918645224	2015-01-07	16:11:01		65	0	1	?	?	?	?	?	?	?	?	?	?	?	?	?	?	?	NULL	NULL	NULL	NULL	EF	0	NULL	NULL	NULL	Trainb	NULL	NULL	NULL	TrainInterleaved	NULL	NULL	NULL	c 7	c 7	0	1	0
Implicit Decision	28075	1	<?xml version="1.0"?>\n<Clock xmlns:dt="urn:schemas-microsoft-com:datatypes"><Description dt:dt="string">E-Prime Primary Realtime Clock</Description><StartTime><Timestamp dt:dt="int">0</Timestamp><DateUtc dt:dt="string">2015-01-08T00:11:01Z</DateUtc></StartTime><FrequencyChanges><FrequencyChange><Frequency dt:dt="r8">2857451</Frequency><Timestamp dt:dt="r8">1248916264943</Timestamp><Current dt:dt…	59.948	1	-918645224	2015-01-07	16:11:01		66	0	0	?	?	?	?	?	?	?	?	?	?	?	?	?	?	?	NULL	NULL	NULL	NULL	AB	1	NULL	NULL	NULL	Trainb	NULL	NULL	NULL	TrainInterleaved	NULL	NULL	NULL	0 k	0 k	0	0	1
Implicit Decision	28075	1	<?xml version="1.0"?>\n<Clock xmlns:dt="urn:schemas-microsoft-com:datatypes"><Description dt:dt="string">E-Prime Primary Realtime Clock</Description><StartTime><Timestamp dt:dt="int">0</Timestamp><DateUtc dt:dt="string">2015-01-08T00:11:01Z</DateUtc></StartTime><FrequencyChanges><FrequencyChange><Frequency dt:dt="r8">2857451</Frequency><Timestamp dt:dt="r8">1248916264943</Timestamp><Current dt:dt…	59.948	1	-918645224	2015-01-07	16:11:01		67	1	0	?	?	?	?	?	?	?	?	?	?	?	?	?	?	?	NULL	NULL	NULL	NULL	CD	1	NULL	NULL	NULL	Trainb	NULL	NULL	NULL	TrainInterleaved	NULL	NULL	NULL	s r	s r	1	0	0
Implicit Decision	28075	1	<?xml version="1.0"?>\n<Clock xmlns:dt="urn:schemas-microsoft-com:datatypes"><Description dt:dt="string">E-Prime Primary Realtime Clock</Description><StartTime><Timestamp dt:dt="int">0</Timestamp><DateUtc dt:dt="string">2015-01-08T00:11:01Z</DateUtc></StartTime><FrequencyChanges><FrequencyChange><Frequency dt:dt="r8">2857451</Frequency><Timestamp dt:dt="r8">1248916264943</Timestamp><Current dt:dt…	59.948	1	-918645224	2015-01-07	16:11:01		68	0	0	?	?	?	?	?	?	?	?	?	?	?	?	?	?	?	NULL	NULL	NULL	NULL	EF	1	NULL	NULL	NULL	Trainb	NULL	NULL	NULL	TrainInterleaved	NULL	NULL	NULL	7 c	7 c	0	0	1
Implicit Decision	28075	1	<?xml version="1.0"?>\n<Clock xmlns:dt="urn:schemas-microsoft-com:datatypes"><Description dt:dt="string">E-Prime Primary Realtime Clock</Description><StartTime><Timestamp dt:dt="int">0</Timestamp><DateUtc dt:dt="string">2015-01-08T00:11:01Z</DateUtc></StartTime><FrequencyChanges><FrequencyChange><Frequency dt:dt="r8">2857451</Frequency><Timestamp dt:dt="r8">1248916264943</Timestamp><Current dt:dt…	59.948	1	-918645224	2015-01-07	16:11:01		69	0	1	?	?	?	?	?	?	?	?	?	?	?	?	?	?	?	NULL	NULL	NULL	NULL	AB	0	NULL	NULL	NULL	Trainb	NULL	NULL	NULL	TrainInterleaved	NULL	NULL	NULL	k 0	k 0	0	1	0
Implicit Decision	28075	1	<?xml version="1.0"?>\n<Clock xmlns:dt="urn:schemas-microsoft-com:datatypes"><Description dt:dt="string">E-Prime Primary Realtime Clock</Description><StartTime><Timestamp dt:dt="int">0</Timestamp><DateUtc dt:dt="string">2015-01-08T00:11:01Z</DateUtc></StartTime><FrequencyChanges><FrequencyChange><Frequency dt:dt="r8">2857451</Frequency><Timestamp dt:dt="r8">1248916264943</Timestamp><Current dt:dt…	59.948	1	-918645224	2015-01-07	16:11:01		70	NULL	NULL	NULL	NULL	NULL	NULL	NULL	NULL	NULL	NULL	NULL	NULL	NULL	NULL	NULL	NULL	NULL	NULL	NULL	NULL	NULL	1	NULL	NULL	NULL	NULL	Rest4	1	1	1	RestbeforeTest	NULL	NULL	NULL	NULL	NULL	NULL	NULL	NULL
Implicit Decision	28075	1	<?xml version="1.0"?>\n<Clock xmlns:dt="urn:schemas-microsoft-com:datatypes"><Description dt:dt="string">E-Prime Primary Realtime Clock</Description><StartTime><Timestamp dt:dt="int">0</Timestamp><DateUtc dt:dt="string">2015-01-08T00:11:01Z</DateUtc></StartTime><FrequencyChanges><FrequencyChange><Frequency dt:dt="r8">2857451</Frequency><Timestamp dt:dt="r8">1248916264943</Timestamp><Current dt:dt…	59.948	1	-918645224	2015-01-07	16:11:01		71	0	1	?	?	?	?	?	?	?	?	?	?	?	?	?	?	?	NULL	NULL	NULL	NULL	EF	0	NULL	NULL	NULL	Trainb	NULL	NULL	NULL	TrainInterleaved	NULL	NULL	NULL	c 7	c 7	0	1	0
Implicit Decision	28075	1	<?xml version="1.0"?>\n<Clock xmlns:dt="urn:schemas-microsoft-com:datatypes"><Description dt:dt="string">E-Prime Primary Realtime Clock</Description><StartTime><Timestamp dt:dt="int">0</Timestamp><DateUtc dt:dt="string">2015-01-08T00:11:01Z</DateUtc></StartTime><FrequencyChanges><FrequencyChange><Frequency dt:dt="r8">2857451</Frequency><Timestamp dt:dt="r8">1248916264943</Timestamp><Current dt:dt…	59.948	1	-918645224	2015-01-07	16:11:01		72	0	0	?	?	?	?	?	?	?	?	?	?	?	?	?	?	?	NULL	NULL	NULL	NULL	AB	1	NULL	NULL	NULL	Trainb	NULL	NULL	NULL	TrainInterleaved	NULL	NULL	NULL	0 k	0 k	0	0	1
Implicit Decision	28075	1	<?xml version="1.0"?>\n<Clock xmlns:dt="urn:schemas-microsoft-com:datatypes"><Description dt:dt="string">E-Prime Primary Realtime Clock</Description><StartTime><Timestamp dt:dt="int">0</Timestamp><DateUtc dt:dt="string">2015-01-08T00:11:01Z</DateUtc></StartTime><FrequencyChanges><FrequencyChange><Frequency dt:dt="r8">2857451</Frequency><Timestamp dt:dt="r8">1248916264943</Timestamp><Current dt:dt…	59.948	1	-918645224	2015-01-07	16:11:01		73	1	0	?	?	?	?	?	?	?	?	?	?	?	?	?	?	?	NULL	NULL	NULL	NULL	CD	1	NULL	NULL	NULL	Trainb	NULL	NULL	NULL	TrainInterleaved	NULL	NULL	NULL	r s	r s	0	0	1
Implicit Decision	28075	1	<?xml version="1.0"?>\n<Clock xmlns:dt="urn:schemas-microsoft-com:datatypes"><Description dt:dt="string">E-Prime Primary Realtime Clock</Description><StartTime><Timestamp dt:dt="int">0</Timestamp><DateUtc dt:dt="string">2015-01-08T00:11:01Z</DateUtc></StartTime><FrequencyChanges><FrequencyChange><Frequency dt:dt="r8">2857451</Frequency><Timestamp dt:dt="r8">1248916264943</Timestamp><Current dt:dt…	59.948	1	-918645224	2015-01-07	16:11:01		74	1	1	?	?	?	?	?	?	?	?	?	?	?	?	?	?	?	NULL	NULL	NULL	NULL	AB	0	NULL	NULL	NULL	Trainb	NULL	NULL	NULL	TrainInterleaved	NULL	NULL	NULL	k 0	k 0	1	1	1
Implicit Decision	28075	1	<?xml version="1.0"?>\n<Clock xmlns:dt="urn:schemas-microsoft-com:datatypes"><Description dt:dt="string">E-Prime Primary Realtime Clock</Description><StartTime><Timestamp dt:dt="int">0</Timestamp><DateUtc dt:dt="string">2015-01-08T00:11:01Z</DateUtc></StartTime><FrequencyChanges><FrequencyChange><Frequency dt:dt="r8">2857451</Frequency><Timestamp dt:dt="r8">1248916264943</Timestamp><Current dt:dt…	59.948	1	-918645224	2015-01-07	16:11:01		75	0	0	?	?	?	?	?	?	?	?	?	?	?	?	?	?	?	NULL	NULL	NULL	NULL	EF	1	NULL	NULL	NULL	Trainb	NULL	NULL	NULL	TrainInterleaved	NULL	NULL	NULL	7 c	7 c	0	0	1
Implicit Decision	28075	1	<?xml version="1.0"?>\n<Clock xmlns:dt="urn:schemas-microsoft-com:datatypes"><Description dt:dt="string">E-Prime Primary Realtime Clock</Description><StartTime><Timestamp dt:dt="int">0</Timestamp><DateUtc dt:dt="string">2015-01-08T00:11:01Z</DateUtc></StartTime><FrequencyChanges><FrequencyChange><Frequency dt:dt="r8">2857451</Frequency><Timestamp dt:dt="r8">1248916264943</Timestamp><Current dt:dt…	59.948	1	-918645224	2015-01-07	16:11:01		76	0	0	?	?	?	?	?	?	?	?	?	?	?	?	?	?	?	NULL	NULL	NULL	NULL	CD	1	NULL	NULL	NULL	Trainb	NULL	NULL	NULL	TrainInterleaved	NULL	NULL	NULL	s r	s r	0	0	1
Implicit Decision	28075	1	<?xml version="1.0"?>\n<Clock xmlns:dt="urn:schemas-microsoft-com:datatypes"><Description dt:dt="string">E-Prime Primary Realtime Clock</Description><StartTime><Timestamp dt:dt="int">0</Timestamp><DateUtc dt:dt="string">2015-01-08T00:11:01Z</DateUtc></StartTime><FrequencyChanges><FrequencyChange><Frequency dt:dt="r8">2857451</Frequency><Timestamp dt:dt="r8">1248916264943</Timestamp><Current dt:dt…	59.948	1	-918645224	2015-01-07	16:11:01		77	0	1	?	?	?	?	?	?	?	?	?	?	?	?	?	?	?	NULL	NULL	NULL	NULL	EF	0	NULL	NULL	NULL	Trainb	NULL	NULL	NULL	TrainInterleaved	NULL	NULL	NULL	c 7	c 7	0	1	0
Implicit Decision	28075	1	<?xml version="1.0"?>\n<Clock xmlns:dt="urn:schemas-microsoft-com:datatypes"><Description dt:dt="string">E-Prime Primary Realtime Clock</Description><StartTime><Timestamp dt:dt="int">0</Timestamp><DateUtc dt:dt="string">2015-01-08T00:11:01Z</DateUtc></StartTime><FrequencyChanges><FrequencyChange><Frequency dt:dt="r8">2857451</Frequency><Timestamp dt:dt="r8">1248916264943</Timestamp><Current dt:dt…	59.948	1	-918645224	2015-01-07	16:11:01		78	0	1	?	?	?	?	?	?	?	?	?	?	?	?	?	?	?	NULL	NULL	NULL	NULL	CD	0	NULL	NULL	NULL	Trainb	NULL	NULL	NULL	TrainInterleaved	NULL	NULL	NULL	r s	r s	0	1	0
Implicit Decision	28075	1	<?xml version="1.0"?>\n<Clock xmlns:dt="urn:schemas-microsoft-com:datatypes"><Description dt:dt="string">E-Prime Primary Realtime Clock</Description><StartTime><Timestamp dt:dt="int">0</Timestamp><DateUtc dt:dt="string">2015-01-08T00:11:01Z</DateUtc></StartTime><FrequencyChanges><FrequencyChange><Frequency dt:dt="r8">2857451</Frequency><Timestamp dt:dt="r8">1248916264943</Timestamp><Current dt:dt…	59.948	1	-918645224	2015-01-07	16:11:01		79	0	0	?	?	?	?	?	?	?	?	?	?	?	?	?	?	?	NULL	NULL	NULL	NULL	AB	1	NULL	NULL	NULL	Trainb	NULL	NULL	NULL	TrainInterleaved	NULL	NULL	NULL	0 k	0 k	0	0	1
Implicit Decision	28075	1	<?xml version="1.0"?>\n<Clock xmlns:dt="urn:schemas-microsoft-com:datatypes"><Description dt:dt="string">E-Prime Primary Realtime Clock</Description><StartTime><Timestamp dt:dt="int">0</Timestamp><DateUtc dt:dt="string">2015-01-08T00:11:01Z</DateUtc></StartTime><FrequencyChanges><FrequencyChange><Frequency dt:dt="r8">2857451</Frequency><Timestamp dt:dt="r8">1248916264943</Timestamp><Current dt:dt…	59.948	1	-918645224	2015-01-07	16:11:01		80	0	0	?	?	?	?	?	?	?	?	?	?	?	?	?	?	?	NULL	NULL	NULL	NULL	AB	1	NULL	NULL	NULL	Trainb	NULL	NULL	NULL	TrainInterleaved	NULL	NULL	NULL	k 0	k 0	1	0	0
Implicit Decision	28075	1	<?xml version="1.0"?>\n<Clock xmlns:dt="urn:schemas-microsoft-com:datatypes"><Description dt:dt="string">E-Prime Primary Realtime Clock</Description><StartTime><Timestamp dt:dt="int">0</Timestamp><DateUtc dt:dt="string">2015-01-08T00:11:01Z</DateUtc></StartTime><FrequencyChanges><FrequencyChange><Frequency dt:dt="r8">2857451</Frequency><Timestamp dt:dt="r8">1248916264943</Timestamp><Current dt:dt…	59.948	1	-918645224	2015-01-07	16:11:01		81	0	1	?	?	?	?	?	?	?	?	?	?	?	?	?	?	?	NULL	NULL	NULL	NULL	CD	0	NULL	NULL	NULL	Trainb	NULL	NULL	NULL	TrainInterleaved	NULL	NULL	NULL	s r	s r	1	1	1
Implicit Decision	28075	1	<?xml version="1.0"?>\n<Clock xmlns:dt="urn:schemas-microsoft-com:datatypes"><Description dt:dt="string">E-Prime Primary Realtime Clock</Description><StartTime><Timestamp dt:dt="int">0</Timestamp><DateUtc dt:dt="string">2015-01-08T00:11:01Z</DateUtc></StartTime><FrequencyChanges><FrequencyChange><Frequency dt:dt="r8">2857451</Frequency><Timestamp dt:dt="r8">1248916264943</Timestamp><Current dt:dt…	59.948	1	-918645224	2015-01-07	16:11:01		82	1	1	?	?	?	?	?	?	?	?	?	?	?	?	?	?	?	NULL	NULL	NULL	NULL	EF	0	NULL	NULL	NULL	Trainb	NULL	NULL	NULL	TrainInterleaved	NULL	NULL	NULL	7 c	7 c	0	1	0
Implicit Decision	28075	1	<?xml version="1.0"?>\n<Clock xmlns:dt="urn:schemas-microsoft-com:datatypes"><Description dt:dt="string">E-Prime Primary Realtime Clock</Description><StartTime><Timestamp dt:dt="int">0</Timestamp><DateUtc dt:dt="string">2015-01-08T00:11:01Z</DateUtc></StartTime><FrequencyChanges><FrequencyChange><Frequency dt:dt="r8">2857451</Frequency><Timestamp dt:dt="r8">1248916264943</Timestamp><Current dt:dt…	59.948	1	-918645224	2015-01-07	16:11:01		83	1	0	?	?	?	?	?	?	?	?	?	?	?	?	?	?	?	NULL	NULL	NULL	NULL	EF	1	NULL	NULL	NULL	Trainb	NULL	NULL	NULL	TrainInterleaved	NULL	NULL	NULL	c 7	c 7	0	0	1
Implicit Decision	28075	1	<?xml version="1.0"?>\n<Clock xmlns:dt="urn:schemas-microsoft-com:datatypes"><Description dt:dt="string">E-Prime Primary Realtime Clock</Description><StartTime><Timestamp dt:dt="int">0</Timestamp><DateUtc dt:dt="string">2015-01-08T00:11:01Z</DateUtc></StartTime><FrequencyChanges><FrequencyChange><Frequency dt:dt="r8">2857451</Frequency><Timestamp dt:dt="r8">1248916264943</Timestamp><Current dt:dt…	59.948	1	-918645224	2015-01-07	16:11:01		84	0	1	?	?	?	?	?	?	?	?	?	?	?	?	?	?	?	NULL	NULL	NULL	NULL	CD	0	NULL	NULL	NULL	Trainb	NULL	NULL	NULL	TrainInterleaved	NULL	NULL	NULL	r s	r s	0	1	0
Implicit Decision	28075	1	<?xml version="1.0"?>\n<Clock xmlns:dt="urn:schemas-microsoft-com:datatypes"><Description dt:dt="string">E-Prime Primary Realtime Clock</Description><StartTime><Timestamp dt:dt="int">0</Timestamp><DateUtc dt:dt="string">2015-01-08T00:11:01Z</DateUtc></StartTime><FrequencyChanges><FrequencyChange><Frequency dt:dt="r8">2857451</Frequency><Timestamp dt:dt="r8">1248916264943</Timestamp><Current dt:dt…	59.948	1	-918645224	2015-01-07	16:11:01		85	1	0	?	?	?	?	?	?	?	?	?	?	?	?	?	?	?	NULL	NULL	NULL	NULL	AB	1	NULL	NULL	NULL	Trainb	NULL	NULL	NULL	TrainInterleaved	NULL	NULL	NULL	0 k	0 k	1	0	0
Implicit Decision	28075	1	<?xml version="1.0"?>\n<Clock xmlns:dt="urn:schemas-microsoft-com:datatypes"><Description dt:dt="string">E-Prime Primary Realtime Clock</Description><StartTime><Timestamp dt:dt="int">0</Timestamp><DateUtc dt:dt="string">2015-01-08T00:11:01Z</DateUtc></StartTime><FrequencyChanges><FrequencyChange><Frequency dt:dt="r8">2857451</Frequency><Timestamp dt:dt="r8">1248916264943</Timestamp><Current dt:dt…	59.948	1	-918645224	2015-01-07	16:11:01		86	1	1	?	?	?	?	?	?	?	?	?	?	?	?	?	?	?	NULL	NULL	NULL	NULL	EF	0	NULL	NULL	NULL	Trainb	NULL	NULL	NULL	TrainInterleaved	NULL	NULL	NULL	7 c	7 c	0	1	0
Implicit Decision	28075	1	<?xml version="1.0"?>\n<Clock xmlns:dt="urn:schemas-microsoft-com:datatypes"><Description dt:dt="string">E-Prime Primary Realtime Clock</Description><StartTime><Timestamp dt:dt="int">0</Timestamp><DateUtc dt:dt="string">2015-01-08T00:11:01Z</DateUtc></StartTime><FrequencyChanges><FrequencyChange><Frequency dt:dt="r8">2857451</Frequency><Timestamp dt:dt="r8">1248916264943</Timestamp><Current dt:dt…	59.948	1	-918645224	2015-01-07	16:11:01		87	1	1	?	?	?	?	?	?	?	?	?	?	?	?	?	?	?	NULL	NULL	NULL	NULL	AB	0	NULL	NULL	NULL	Trainb	NULL	NULL	NULL	TrainInterleaved	NULL	NULL	NULL	k 0	k 0	1	1	1
Implicit Decision	28075	1	<?xml version="1.0"?>\n<Clock xmlns:dt="urn:schemas-microsoft-com:datatypes"><Description dt:dt="string">E-Prime Primary Realtime Clock</Description><StartTime><Timestamp dt:dt="int">0</Timestamp><DateUtc dt:dt="string">2015-01-08T00:11:01Z</DateUtc></StartTime><FrequencyChanges><FrequencyChange><Frequency dt:dt="r8">2857451</Frequency><Timestamp dt:dt="r8">1248916264943</Timestamp><Current dt:dt…	59.948	1	-918645224	2015-01-07	16:11:01		88	0	0	?	?	?	?	?	?	?	?	?	?	?	?	?	?	?	NULL	NULL	NULL	NULL	CD	1	NULL	NULL	NULL	Trainb	NULL	NULL	NULL	TrainInterleaved	NULL	NULL	NULL	s r	s r	0	0	1
Implicit Decision	28075	1	<?xml version="1.0"?>\n<Clock xmlns:dt="urn:schemas-microsoft-com:datatypes"><Description dt:dt="string">E-Prime Primary Realtime Clock</Description><StartTime><Timestamp dt:dt="int">0</Timestamp><DateUtc dt:dt="string">2015-01-08T00:11:01Z</DateUtc></StartTime><FrequencyChanges><FrequencyChange><Frequency dt:dt="r8">2857451</Frequency><Timestamp dt:dt="r8">1248916264943</Timestamp><Current dt:dt…	59.948	1	-918645224	2015-01-07	16:11:01		89	1	0	?	?	?	?	?	?	?	?	?	?	?	?	?	?	?	NULL	NULL	NULL	NULL	AB	1	NULL	NULL	NULL	Trainb	NULL	NULL	NULL	TrainInterleaved	NULL	NULL	NULL	0 k	0 k	1	0	0
Implicit Decision	28075	1	<?xml version="1.0"?>\n<Clock xmlns:dt="urn:schemas-microsoft-com:datatypes"><Description dt:dt="string">E-Prime Primary Realtime Clock</Description><StartTime><Timestamp dt:dt="int">0</Timestamp><DateUtc dt:dt="string">2015-01-08T00:11:01Z</DateUtc></StartTime><FrequencyChanges><FrequencyChange><Frequency dt:dt="r8">2857451</Frequency><Timestamp dt:dt="r8">1248916264943</Timestamp><Current dt:dt…	59.948	1	-918645224	2015-01-07	16:11:01		90	0	0	?	?	?	?	?	?	?	?	?	?	?	?	?	?	?	NULL	NULL	NULL	NULL	EF	1	NULL	NULL	NULL	Trainb	NULL	NULL	NULL	TrainInterleaved	NULL	NULL	NULL	c 7	c 7	1	0	0
Implicit Decision	28075	1	<?xml version="1.0"?>\n<Clock xmlns:dt="urn:schemas-microsoft-com:datatypes"><Description dt:dt="string">E-Prime Primary Realtime Clock</Description><StartTime><Timestamp dt:dt="int">0</Timestamp><DateUtc dt:dt="string">2015-01-08T00:11:01Z</DateUtc></StartTime><FrequencyChanges><FrequencyChange><Frequency dt:dt="r8">2857451</Frequency><Timestamp dt:dt="r8">1248916264943</Timestamp><Current dt:dt…	59.948	1	-918645224	2015-01-07	16:11:01		91	0	1	?	?	?	?	?	?	?	?	?	?	?	?	?	?	?	NULL	NULL	NULL	NULL	CD	0	NULL	NULL	NULL	Trainb	NULL	NULL	NULL	TrainInterleaved	NULL	NULL	NULL	r s	r s	0	1	0
Implicit Decision	28075	1	<?xml version="1.0"?>\n<Clock xmlns:dt="urn:schemas-microsoft-com:datatypes"><Description dt:dt="string">E-Prime Primary Realtime Clock</Description><StartTime><Timestamp dt:dt="int">0</Timestamp><DateUtc dt:dt="string">2015-01-08T00:11:01Z</DateUtc></StartTime><FrequencyChanges><FrequencyChange><Frequency dt:dt="r8">2857451</Frequency><Timestamp dt:dt="r8">1248916264943</Timestamp><Current dt:dt…	59.948	1	-918645224	2015-01-07	16:11:01		92	1	0	?	?	?	?	?	?	?	?	?	?	?	?	?	?	?	NULL	NULL	NULL	NULL	EF	1	NULL	NULL	NULL	Trainb	NULL	NULL	NULL	TrainInterleaved	NULL	NULL	NULL	7 c	7 c	1	0	0
Implicit Decision	28075	1	<?xml version="1.0"?>\n<Clock xmlns:dt="urn:schemas-microsoft-com:datatypes"><Description dt:dt="string">E-Prime Primary Realtime Clock</Description><StartTime><Timestamp dt:dt="int">0</Timestamp><DateUtc dt:dt="string">2015-01-08T00:11:01Z</DateUtc></StartTime><FrequencyChanges><FrequencyChange><Frequency dt:dt="r8">2857451</Frequency><Timestamp dt:dt="r8">1248916264943</Timestamp><Current dt:dt…	59.948	1	-918645224	2015-01-07	16:11:01		93	0	0	?	?	?	?	?	?	?	?	?	?	?	?	?	?	?	NULL	NULL	NULL	NULL	CD	1	NULL	NULL	NULL	Trainb	NULL	NULL	NULL	TrainInterleaved	NULL	NULL	NULL	s r	s r	0	0	1
Implicit Decision	28075	1	<?xml version="1.0"?>\n<Clock xmlns:dt="urn:schemas-microsoft-com:datatypes"><Description dt:dt="string">E-Prime Primary Realtime Clock</Description><StartTime><Timestamp dt:dt="int">0</Timestamp><DateUtc dt:dt="string">2015-01-08T00:11:01Z</DateUtc></StartTime><FrequencyChanges><FrequencyChange><Frequency dt:dt="r8">2857451</Frequency><Timestamp dt:dt="r8">1248916264943</Timestamp><Current dt:dt…	59.948	1	-918645224	2015-01-07	16:11:01		94	1	0	?	?	?	?	?	?	?	?	?	?	?	?	?	?	?	NULL	NULL	NULL	NULL	AB	1	NULL	NULL	NULL	Trainb	NULL	NULL	NULL	TrainInterleaved	NULL	NULL	NULL	k 0	k 0	0	0	1
Implicit Decision	28075	1	<?xml version="1.0"?>\n<Clock xmlns:dt="urn:schemas-microsoft-com:datatypes"><Description dt:dt="string">E-Prime Primary Realtime Clock</Description><StartTime><Timestamp dt:dt="int">0</Timestamp><DateUtc dt:dt="string">2015-01-08T00:11:01Z</DateUtc></StartTime><FrequencyChanges><FrequencyChange><Frequency dt:dt="r8">2857451</Frequency><Timestamp dt:dt="r8">1248916264943</Timestamp><Current dt:dt…	59.948	1	-918645224	2015-01-07	16:11:01		95	1	1	?	?	?	?	?	?	?	?	?	?	?	?	?	?	?	NULL	NULL	NULL	NULL	EF	0	NULL	NULL	NULL	Trainb	NULL	NULL	NULL	TrainInterleaved	NULL	NULL	NULL	c 7	c 7	1	1	1
Implicit Decision	28075	1	<?xml version="1.0"?>\n<Clock xmlns:dt="urn:schemas-microsoft-com:datatypes"><Description dt:dt="string">E-Prime Primary Realtime Clock</Description><StartTime><Timestamp dt:dt="int">0</Timestamp><DateUtc dt:dt="string">2015-01-08T00:11:01Z</DateUtc></StartTime><FrequencyChanges><FrequencyChange><Frequency dt:dt="r8">2857451</Frequency><Timestamp dt:dt="r8">1248916264943</Timestamp><Current dt:dt…	59.948	1	-918645224	2015-01-07	16:11:01		96	1	0	?	?	?	?	?	?	?	?	?	?	?	?	?	?	?	NULL	NULL	NULL	NULL	AB	1	NULL	NULL	NULL	Trainb	NULL	NULL	NULL	TrainInterleaved	NULL	NULL	NULL	0 k	0 k	1	0	0
Implicit Decision	28075	1	<?xml version="1.0"?>\n<Clock xmlns:dt="urn:schemas-microsoft-com:datatypes"><Description dt:dt="string">E-Prime Primary Realtime Clock</Description><StartTime><Timestamp dt:dt="int">0</Timestamp><DateUtc dt:dt="string">2015-01-08T00:11:01Z</DateUtc></StartTime><FrequencyChanges><FrequencyChange><Frequency dt:dt="r8">2857451</Frequency><Timestamp dt:dt="r8">1248916264943</Timestamp><Current dt:dt…	59.948	1	-918645224	2015-01-07	16:11:01		97	1	1	?	?	?	?	?	?	?	?	?	?	?	?	?	?	?	NULL	NULL	NULL	NULL	CD	0	NULL	NULL	NULL	Trainb	NULL	NULL	NULL	TrainInterleaved	NULL	NULL	NULL	r s	r s	1	1	1
Implicit Decision	28075	1	<?xml version="1.0"?>\n<Clock xmlns:dt="urn:schemas-microsoft-com:datatypes"><Description dt:dt="string">E-Prime Primary Realtime Clock</Description><StartTime><Timestamp dt:dt="int">0</Timestamp><DateUtc dt:dt="string">2015-01-08T00:11:01Z</DateUtc></StartTime><FrequencyChanges><FrequencyChange><Frequency dt:dt="r8">2857451</Frequency><Timestamp dt:dt="r8">1248916264943</Timestamp><Current dt:dt…	59.948	1	-918645224	2015-01-07	16:11:01		98	1	1	?	?	?	?	?	?	?	?	?	?	?	?	?	?	?	NULL	NULL	NULL	NULL	EF	0	NULL	NULL	NULL	Trainb	NULL	NULL	NULL	TrainInterleaved	NULL	NULL	NULL	7 c	7 c	0	1	0
Implicit Decision	28075	1	<?xml version="1.0"?>\n<Clock xmlns:dt="urn:schemas-microsoft-com:datatypes"><Description dt:dt="string">E-Prime Primary Realtime Clock</Description><StartTime><Timestamp dt:dt="int">0</Timestamp><DateUtc dt:dt="string">2015-01-08T00:11:01Z</DateUtc></StartTime><FrequencyChanges><FrequencyChange><Frequency dt:dt="r8">2857451</Frequency><Timestamp dt:dt="r8">1248916264943</Timestamp><Current dt:dt…	59.948	1	-918645224	2015-01-07	16:11:01		99	1	0	?	?	?	?	?	?	?	?	?	?	?	?	?	?	?	NULL	NULL	NULL	NULL	CD	1	NULL	NULL	NULL	Trainb	NULL	NULL	NULL	TrainInterleaved	NULL	NULL	NULL	s r	s r	1	0	0
Implicit Decision	28075	1	<?xml version="1.0"?>\n<Clock xmlns:dt="urn:schemas-microsoft-com:datatypes"><Description dt:dt="string">E-Prime Primary Realtime Clock</Description><StartTime><Timestamp dt:dt="int">0</Timestamp><DateUtc dt:dt="string">2015-01-08T00:11:01Z</DateUtc></StartTime><FrequencyChanges><FrequencyChange><Frequency dt:dt="r8">2857451</Frequency><Timestamp dt:dt="r8">1248916264943</Timestamp><Current dt:dt…	59.948	1	-918645224	2015-01-07	16:11:01		100	1	1	?	?	?	?	?	?	?	?	?	?	?	?	?	?	?	NULL	NULL	NULL	NULL	AB	0	NULL	NULL	NULL	Trainb	NULL	NULL	NULL	TrainInterleaved	NULL	NULL	NULL	k 0	k 0	1	1	1
Implicit Decision	28075	1	<?xml version="1.0"?>\n<Clock xmlns:dt="urn:schemas-microsoft-com:datatypes"><Description dt:dt="string">E-Prime Primary Realtime Clock</Description><StartTime><Timestamp dt:dt="int">0</Timestamp><DateUtc dt:dt="string">2015-01-08T00:11:01Z</DateUtc></StartTime><FrequencyChanges><FrequencyChange><Frequency dt:dt="r8">2857451</Frequency><Timestamp dt:dt="r8">1248916264943</Timestamp><Current dt:dt…	59.948	1	-918645224	2015-01-07	16:11:01		101	1	0	?	?	?	?	?	?	?	?	?	?	?	?	?	?	?	NULL	NULL	NULL	NULL	AB	1	NULL	NULL	NULL	Trainb	NULL	NULL	NULL	TrainInterleaved	NULL	NULL	NULL	0 k	0 k	1	0	0
Implicit Decision	28075	1	<?xml version="1.0"?>\n<Clock xmlns:dt="urn:schemas-microsoft-com:datatypes"><Description dt:dt="string">E-Prime Primary Realtime Clock</Description><StartTime><Timestamp dt:dt="int">0</Timestamp><DateUtc dt:dt="string">2015-01-08T00:11:01Z</DateUtc></StartTime><FrequencyChanges><FrequencyChange><Frequency dt:dt="r8">2857451</Frequency><Timestamp dt:dt="r8">1248916264943</Timestamp><Current dt:dt…	59.948	1	-918645224	2015-01-07	16:11:01		102	1	1	?	?	?	?	?	?	?	?	?	?	?	?	?	?	?	NULL	NULL	NULL	NULL	CD	0	NULL	NULL	NULL	Trainb	NULL	NULL	NULL	TrainInterleaved	NULL	NULL	NULL	r s	r s	1	1	1
Implicit Decision	28075	1	<?xml version="1.0"?>\n<Clock xmlns:dt="urn:schemas-microsoft-com:datatypes"><Description dt:dt="string">E-Prime Primary Realtime Clock</Description><StartTime><Timestamp dt:dt="int">0</Timestamp><DateUtc dt:dt="string">2015-01-08T00:11:01Z</DateUtc></StartTime><FrequencyChanges><FrequencyChange><Frequency dt:dt="r8">2857451</Frequency><Timestamp dt:dt="r8">1248916264943</Timestamp><Current dt:dt…	59.948	1	-918645224	2015-01-07	16:11:01		103	1	1	?	?	?	?	?	?	?	?	?	?	?	?	?	?	?	NULL	NULL	NULL	NULL	EF	0	NULL	NULL	NULL	Trainb	NULL	NULL	NULL	TrainInterleaved	NULL	NULL	NULL	c 7	c 7	1	1	1
Implicit Decision	28075	1	<?xml version="1.0"?>\n<Clock xmlns:dt="urn:schemas-microsoft-com:datatypes"><Description dt:dt="string">E-Prime Primary Realtime Clock</Description><StartTime><Timestamp dt:dt="int">0</Timestamp><DateUtc dt:dt="string">2015-01-08T00:11:01Z</DateUtc></StartTime><FrequencyChanges><FrequencyChange><Frequency dt:dt="r8">2857451</Frequency><Timestamp dt:dt="r8">1248916264943</Timestamp><Current dt:dt…	59.948	1	-918645224	2015-01-07	16:11:01		104	1	0	?	?	?	?	?	?	?	?	?	?	?	?	?	?	?	NULL	NULL	NULL	NULL	EF	1	NULL	NULL	NULL	Trainb	NULL	NULL	NULL	TrainInterleaved	NULL	NULL	NULL	7 c	7 c	1	0	0
Implicit Decision	28075	1	<?xml version="1.0"?>\n<Clock xmlns:dt="urn:schemas-microsoft-com:datatypes"><Description dt:dt="string">E-Prime Primary Realtime Clock</Description><StartTime><Timestamp dt:dt="int">0</Timestamp><DateUtc dt:dt="string">2015-01-08T00:11:01Z</DateUtc></StartTime><FrequencyChanges><FrequencyChange><Frequency dt:dt="r8">2857451</Frequency><Timestamp dt:dt="r8">1248916264943</Timestamp><Current dt:dt…	59.948	1	-918645224	2015-01-07	16:11:01		105	1	1	?	?	?	?	?	?	?	?	?	?	?	?	?	?	?	NULL	NULL	NULL	NULL	AB	0	NULL	NULL	NULL	Trainb	NULL	NULL	NULL	TrainInterleaved	NULL	NULL	NULL	k 0	k 0	1	1	1
Implicit Decision	28075	1	<?xml version="1.0"?>\n<Clock xmlns:dt="urn:schemas-microsoft-com:datatypes"><Description dt:dt="string">E-Prime Primary Realtime Clock</Description><StartTime><Timestamp dt:dt="int">0</Timestamp><DateUtc dt:dt="string">2015-01-08T00:11:01Z</DateUtc></StartTime><FrequencyChanges><FrequencyChange><Frequency dt:dt="r8">2857451</Frequency><Timestamp dt:dt="r8">1248916264943</Timestamp><Current dt:dt…	59.948	1	-918645224	2015-01-07	16:11:01		106	1	0	?	?	?	?	?	?	?	?	?	?	?	?	?	?	?	NULL	NULL	NULL	NULL	CD	1	NULL	NULL	NULL	Trainb	NULL	NULL	NULL	TrainInterleaved	NULL	NULL	NULL	s r	s r	1	0	0
Implicit Decision	28075	1	<?xml version="1.0"?>\n<Clock xmlns:dt="urn:schemas-microsoft-com:datatypes"><Description dt:dt="string">E-Prime Primary Realtime Clock</Description><StartTime><Timestamp dt:dt="int">0</Timestamp><DateUtc dt:dt="string">2015-01-08T00:11:01Z</DateUtc></StartTime><FrequencyChanges><FrequencyChange><Frequency dt:dt="r8">2857451</Frequency><Timestamp dt:dt="r8">1248916264943</Timestamp><Current dt:dt…	59.948	1	-918645224	2015-01-07	16:11:01		107	1	1	?	?	?	?	?	?	?	?	?	?	?	?	?	?	?	NULL	NULL	NULL	NULL	CD	0	NULL	NULL	NULL	Trainb	NULL	NULL	NULL	TrainInterleaved	NULL	NULL	NULL	r s	r s	1	1	1
Implicit Decision	28075	1	<?xml version="1.0"?>\n<Clock xmlns:dt="urn:schemas-microsoft-com:datatypes"><Description dt:dt="string">E-Prime Primary Realtime Clock</Description><StartTime><Timestamp dt:dt="int">0</Timestamp><DateUtc dt:dt="string">2015-01-08T00:11:01Z</DateUtc></StartTime><FrequencyChanges><FrequencyChange><Frequency dt:dt="r8">2857451</Frequency><Timestamp dt:dt="r8">1248916264943</Timestamp><Current dt:dt…	59.948	1	-918645224	2015-01-07	16:11:01		108	1	0	?	?	?	?	?	?	?	?	?	?	?	?	?	?	?	NULL	NULL	NULL	NULL	AB	1	NULL	NULL	NULL	Trainb	NULL	NULL	NULL	TrainInterleaved	NULL	NULL	NULL	0 k	0 k	1	0	0
Implicit Decision	28075	1	<?xml version="1.0"?>\n<Clock xmlns:dt="urn:schemas-microsoft-com:datatypes"><Description dt:dt="string">E-Prime Primary Realtime Clock</Description><StartTime><Timestamp dt:dt="int">0</Timestamp><DateUtc dt:dt="string">2015-01-08T00:11:01Z</DateUtc></StartTime><FrequencyChanges><FrequencyChange><Frequency dt:dt="r8">2857451</Frequency><Timestamp dt:dt="r8">1248916264943</Timestamp><Current dt:dt…	59.948	1	-918645224	2015-01-07	16:11:01		109	1	1	?	?	?	?	?	?	?	?	?	?	?	?	?	?	?	NULL	NULL	NULL	NULL	EF	0	NULL	NULL	NULL	Trainb	NULL	NULL	NULL	TrainInterleaved	NULL	NULL	NULL	c 7	c 7	1	1	1
Implicit Decision	28075	1	<?xml version="1.0"?>\n<Clock xmlns:dt="urn:schemas-microsoft-com:datatypes"><Description dt:dt="string">E-Prime Primary Realtime Clock</Description><StartTime><Timestamp dt:dt="int">0</Timestamp><DateUtc dt:dt="string">2015-01-08T00:11:01Z</DateUtc></StartTime><FrequencyChanges><FrequencyChange><Frequency dt:dt="r8">2857451</Frequency><Timestamp dt:dt="r8">1248916264943</Timestamp><Current dt:dt…	59.948	1	-918645224	2015-01-07	16:11:01		110	1	0	?	?	?	?	?	?	?	?	?	?	?	?	?	?	?	NULL	NULL	NULL	NULL	AB	1	NULL	NULL	NULL	Trainb	NULL	NULL	NULL	TrainInterleaved	NULL	NULL	NULL	k 0	k 0	0	0	1
Implicit Decision	28075	1	<?xml version="1.0"?>\n<Clock xmlns:dt="urn:schemas-microsoft-com:datatypes"><Description dt:dt="string">E-Prime Primary Realtime Clock</Description><StartTime><Timestamp dt:dt="int">0</Timestamp><DateUtc dt:dt="string">2015-01-08T00:11:01Z</DateUtc></StartTime><FrequencyChanges><FrequencyChange><Frequency dt:dt="r8">2857451</Frequency><Timestamp dt:dt="r8">1248916264943</Timestamp><Current dt:dt…	59.948	1	-918645224	2015-01-07	16:11:01		111	1	1	?	?	?	?	?	?	?	?	?	?	?	?	?	?	?	NULL	NULL	NULL	NULL	EF	0	NULL	NULL	NULL	Trainb	NULL	NULL	NULL	TrainInterleaved	NULL	NULL	NULL	7 c	7 c	0	1	0
Implicit Decision	28075	1	<?xml version="1.0"?>\n<Clock xmlns:dt="urn:schemas-microsoft-com:datatypes"><Description dt:dt="string">E-Prime Primary Realtime Clock</Description><StartTime><Timestamp dt:dt="int">0</Timestamp><DateUtc dt:dt="string">2015-01-08T00:11:01Z</DateUtc></StartTime><FrequencyChanges><FrequencyChange><Frequency dt:dt="r8">2857451</Frequency><Timestamp dt:dt="r8">1248916264943</Timestamp><Current dt:dt…	59.948	1	-918645224	2015-01-07	16:11:01		112	0	1	?	?	?	?	?	?	?	?	?	?	?	?	?	?	?	NULL	NULL	NULL	NULL	CD	0	NULL	NULL	NULL	Trainb	NULL	NULL	NULL	TrainInterleaved	NULL	NULL	NULL	s r	s r	1	1	1
Implicit Decision	28075	1	<?xml version="1.0"?>\n<Clock xmlns:dt="urn:schemas-microsoft-com:datatypes"><Description dt:dt="string">E-Prime Primary Realtime Clock</Description><StartTime><Timestamp dt:dt="int">0</Timestamp><DateUtc dt:dt="string">2015-01-08T00:11:01Z</DateUtc></StartTime><FrequencyChanges><FrequencyChange><Frequency dt:dt="r8">2857451</Frequency><Timestamp dt:dt="r8">1248916264943</Timestamp><Current dt:dt…	59.948	1	-918645224	2015-01-07	16:11:01		113	1	0	?	?	?	?	?	?	?	?	?	?	?	?	?	?	?	NULL	NULL	NULL	NULL	CD	1	NULL	NULL	NULL	Trainb	NULL	NULL	NULL	TrainInterleaved	NULL	NULL	NULL	r s	r s	0	0	1
Implicit Decision	28075	1	<?xml version="1.0"?>\n<Clock xmlns:dt="urn:schemas-microsoft-com:datatypes"><Description dt:dt="string">E-Prime Primary Realtime Clock</Description><StartTime><Timestamp dt:dt="int">0</Timestamp><DateUtc dt:dt="string">2015-01-08T00:11:01Z</DateUtc></StartTime><FrequencyChanges><FrequencyChange><Frequency dt:dt="r8">2857451</Frequency><Timestamp dt:dt="r8">1248916264943</Timestamp><Current dt:dt…	59.948	1	-918645224	2015-01-07	16:11:01		114	0	0	?	?	?	?	?	?	?	?	?	?	?	?	?	?	?	NULL	NULL	NULL	NULL	EF	1	NULL	NULL	NULL	Trainb	NULL	NULL	NULL	TrainInterleaved	NULL	NULL	NULL	c 7	c 7	1	0	0
Implicit Decision	28075	1	<?xml version="1.0"?>\n<Clock xmlns:dt="urn:schemas-microsoft-com:datatypes"><Description dt:dt="string">E-Prime Primary Realtime Clock</Description><StartTime><Timestamp dt:dt="int">0</Timestamp><DateUtc dt:dt="string">2015-01-08T00:11:01Z</DateUtc></StartTime><FrequencyChanges><FrequencyChange><Frequency dt:dt="r8">2857451</Frequency><Timestamp dt:dt="r8">1248916264943</Timestamp><Current dt:dt…	59.948	1	-918645224	2015-01-07	16:11:01		115	1	0	?	?	?	?	?	?	?	?	?	?	?	?	?	?	?	NULL	NULL	NULL	NULL	AB	1	NULL	NULL	NULL	Trainb	NULL	NULL	NULL	TrainInterleaved	NULL	NULL	NULL	0 k	0 k	1	0	0
Implicit Decision	28075	1	<?xml version="1.0"?>\n<Clock xmlns:dt="urn:schemas-microsoft-com:datatypes"><Description dt:dt="string">E-Prime Primary Realtime Clock</Description><StartTime><Timestamp dt:dt="int">0</Timestamp><DateUtc dt:dt="string">2015-01-08T00:11:01Z</DateUtc></StartTime><FrequencyChanges><FrequencyChange><Frequency dt:dt="r8">2857451</Frequency><Timestamp dt:dt="r8">1248916264943</Timestamp><Current dt:dt…	59.948	1	-918645224	2015-01-07	16:11:01		116	1	0	?	?	?	?	?	?	?	?	?	?	?	?	?	?	?	NULL	NULL	NULL	NULL	CD	1	NULL	NULL	NULL	Trainb	NULL	NULL	NULL	TrainInterleaved	NULL	NULL	NULL	s r	s r	1	0	0
Implicit Decision	28075	1	<?xml version="1.0"?>\n<Clock xmlns:dt="urn:schemas-microsoft-com:datatypes"><Description dt:dt="string">E-Prime Primary Realtime Clock</Description><StartTime><Timestamp dt:dt="int">0</Timestamp><DateUtc dt:dt="string">2015-01-08T00:11:01Z</DateUtc></StartTime><FrequencyChanges><FrequencyChange><Frequency dt:dt="r8">2857451</Frequency><Timestamp dt:dt="r8">1248916264943</Timestamp><Current dt:dt…	59.948	1	-918645224	2015-01-07	16:11:01		117	1	1	?	?	?	?	?	?	?	?	?	?	?	?	?	?	?	NULL	NULL	NULL	NULL	AB	0	NULL	NULL	NULL	Trainb	NULL	NULL	NULL	TrainInterleaved	NULL	NULL	NULL	k 0	k 0	1	1	1
Implicit Decision	28075	1	<?xml version="1.0"?>\n<Clock xmlns:dt="urn:schemas-microsoft-com:datatypes"><Description dt:dt="string">E-Prime Primary Realtime Clock</Description><StartTime><Timestamp dt:dt="int">0</Timestamp><DateUtc dt:dt="string">2015-01-08T00:11:01Z</DateUtc></StartTime><FrequencyChanges><FrequencyChange><Frequency dt:dt="r8">2857451</Frequency><Timestamp dt:dt="r8">1248916264943</Timestamp><Current dt:dt…	59.948	1	-918645224	2015-01-07	16:11:01		118	0	0	?	?	?	?	?	?	?	?	?	?	?	?	?	?	?	NULL	NULL	NULL	NULL	EF	1	NULL	NULL	NULL	Trainb	NULL	NULL	NULL	TrainInterleaved	NULL	NULL	NULL	7 c	7 c	0	0	1
Implicit Decision	28075	1	<?xml version="1.0"?>\n<Clock xmlns:dt="urn:schemas-microsoft-com:datatypes"><Description dt:dt="string">E-Prime Primary Realtime Clock</Description><StartTime><Timestamp dt:dt="int">0</Timestamp><DateUtc dt:dt="string">2015-01-08T00:11:01Z</DateUtc></StartTime><FrequencyChanges><FrequencyChange><Frequency dt:dt="r8">2857451</Frequency><Timestamp dt:dt="r8">1248916264943</Timestamp><Current dt:dt…	59.948	1	-918645224	2015-01-07	16:11:01		119	1	1	?	?	?	?	?	?	?	?	?	?	?	?	?	?	?	NULL	NULL	NULL	NULL	CD	0	NULL	NULL	NULL	Trainb	NULL	NULL	NULL	TrainInterleaved	NULL	NULL	NULL	r s	r s	1	1	1
Implicit Decision	28075	1	<?xml version="1.0"?>\n<Clock xmlns:dt="urn:schemas-microsoft-com:datatypes"><Description dt:dt="string">E-Prime Primary Realtime Clock</Description><StartTime><Timestamp dt:dt="int">0</Timestamp><DateUtc dt:dt="string">2015-01-08T00:11:01Z</DateUtc></StartTime><FrequencyChanges><FrequencyChange><Frequency dt:dt="r8">2857451</Frequency><Timestamp dt:dt="r8">1248916264943</Timestamp><Current dt:dt…	59.948	1	-918645224	2015-01-07	16:11:01		120	1	0	?	?	?	?	?	?	?	?	?	?	?	?	?	?	?	NULL	NULL	NULL	NULL	AB	1	NULL	NULL	NULL	Trainb	NULL	NULL	NULL	TrainInterleaved	NULL	NULL	NULL	0 k	0 k	1	0	0
Implicit Decision	28075	1	<?xml version="1.0"?>\n<Clock xmlns:dt="urn:schemas-microsoft-com:datatypes"><Description dt:dt="string">E-Prime Primary Realtime Clock</Description><StartTime><Timestamp dt:dt="int">0</Timestamp><DateUtc dt:dt="string">2015-01-08T00:11:01Z</DateUtc></StartTime><FrequencyChanges><FrequencyChange><Frequency dt:dt="r8">2857451</Frequency><Timestamp dt:dt="r8">1248916264943</Timestamp><Current dt:dt…	59.948	1	-918645224	2015-01-07	16:11:01		121	1	0	?	?	?	?	?	?	?	?	?	?	?	?	?	?	?	NULL	NULL	NULL	NULL	EF	1	NULL	NULL	NULL	Trainb	NULL	NULL	NULL	TrainInterleaved	NULL	NULL	NULL	c 7	c 7	0	0	1
Implicit Decision	28075	1	<?xml version="1.0"?>\n<Clock xmlns:dt="urn:schemas-microsoft-com:datatypes"><Description dt:dt="string">E-Prime Primary Realtime Clock</Description><StartTime><Timestamp dt:dt="int">0</Timestamp><DateUtc dt:dt="string">2015-01-08T00:11:01Z</DateUtc></StartTime><FrequencyChanges><FrequencyChange><Frequency dt:dt="r8">2857451</Frequency><Timestamp dt:dt="r8">1248916264943</Timestamp><Current dt:dt…	59.948	1	-918645224	2015-01-07	16:11:01		122	0	0	?	?	?	?	?	?	?	?	?	?	?	?	?	?	?	NULL	NULL	NULL	NULL	EF	1	NULL	NULL	NULL	Trainb	NULL	NULL	NULL	TrainInterleaved	NULL	NULL	NULL	7 c	7 c	0	0	1
Implicit Decision	28075	1	<?xml version="1.0"?>\n<Clock xmlns:dt="urn:schemas-microsoft-com:datatypes"><Description dt:dt="string">E-Prime Primary Realtime Clock</Description><StartTime><Timestamp dt:dt="int">0</Timestamp><DateUtc dt:dt="string">2015-01-08T00:11:01Z</DateUtc></StartTime><FrequencyChanges><FrequencyChange><Frequency dt:dt="r8">2857451</Frequency><Timestamp dt:dt="r8">1248916264943</Timestamp><Current dt:dt…	59.948	1	-918645224	2015-01-07	16:11:01		123	1	0	?	?	?	?	?	?	?	?	?	?	?	?	?	?	?	NULL	NULL	NULL	NULL	CD	1	NULL	NULL	NULL	Trainb	NULL	NULL	NULL	TrainInterleaved	NULL	NULL	NULL	s r	s r	1	0	0
Implicit Decision	28075	1	<?xml version="1.0"?>\n<Clock xmlns:dt="urn:schemas-microsoft-com:datatypes"><Description dt:dt="string">E-Prime Primary Realtime Clock</Description><StartTime><Timestamp dt:dt="int">0</Timestamp><DateUtc dt:dt="string">2015-01-08T00:11:01Z</DateUtc></StartTime><FrequencyChanges><FrequencyChange><Frequency dt:dt="r8">2857451</Frequency><Timestamp dt:dt="r8">1248916264943</Timestamp><Current dt:dt…	59.948	1	-918645224	2015-01-07	16:11:01		124	0	1	?	?	?	?	?	?	?	?	?	?	?	?	?	?	?	NULL	NULL	NULL	NULL	AB	0	NULL	NULL	NULL	Trainb	NULL	NULL	NULL	TrainInterleaved	NULL	NULL	NULL	k 0	k 0	0	1	0
Implicit Decision	28075	1	<?xml version="1.0"?>\n<Clock xmlns:dt="urn:schemas-microsoft-com:datatypes"><Description dt:dt="string">E-Prime Primary Realtime Clock</Description><StartTime><Timestamp dt:dt="int">0</Timestamp><DateUtc dt:dt="string">2015-01-08T00:11:01Z</DateUtc></StartTime><FrequencyChanges><FrequencyChange><Frequency dt:dt="r8">2857451</Frequency><Timestamp dt:dt="r8">1248916264943</Timestamp><Current dt:dt…	59.948	1	-918645224	2015-01-07	16:11:01		125	0	1	?	?	?	?	?	?	?	?	?	?	?	?	?	?	?	NULL	NULL	NULL	NULL	EF	0	NULL	NULL	NULL	Trainb	NULL	NULL	NULL	TrainInterleaved	NULL	NULL	NULL	c 7	c 7	0	1	0
Implicit Decision	28075	1	<?xml version="1.0"?>\n<Clock xmlns:dt="urn:schemas-microsoft-com:datatypes"><Description dt:dt="string">E-Prime Primary Realtime Clock</Description><StartTime><Timestamp dt:dt="int">0</Timestamp><DateUtc dt:dt="string">2015-01-08T00:11:01Z</DateUtc></StartTime><FrequencyChanges><FrequencyChange><Frequency dt:dt="r8">2857451</Frequency><Timestamp dt:dt="r8">1248916264943</Timestamp><Current dt:dt…	59.948	1	-918645224	2015-01-07	16:11:01		126	1	1	?	?	?	?	?	?	?	?	?	?	?	?	?	?	?	NULL	NULL	NULL	NULL	CD	0	NULL	NULL	NULL	Trainb	NULL	NULL	NULL	TrainInterleaved	NULL	NULL	NULL	r s	r s	1	1	1
Implicit Decision	28075	1	<?xml version="1.0"?>\n<Clock xmlns:dt="urn:schemas-microsoft-com:datatypes"><Description dt:dt="string">E-Prime Primary Realtime Clock</Description><StartTime><Timestamp dt:dt="int">0</Timestamp><DateUtc dt:dt="string">2015-01-08T00:11:01Z</DateUtc></StartTime><FrequencyChanges><FrequencyChange><Frequency dt:dt="r8">2857451</Frequency><Timestamp dt:dt="r8">1248916264943</Timestamp><Current dt:dt…	59.948	1	-918645224	2015-01-07	16:11:01		127	0	0	?	?	?	?	?	?	?	?	?	?	?	?	?	?	?	NULL	NULL	NULL	NULL	AB	1	NULL	NULL	NULL	Trainb	NULL	NULL	NULL	TrainInterleaved	NULL	NULL	NULL	0 k	0 k	0	0	1
Implicit Decision	28075	1	<?xml version="1.0"?>\n<Clock xmlns:dt="urn:schemas-microsoft-com:datatypes"><Description dt:dt="string">E-Prime Primary Realtime Clock</Description><StartTime><Timestamp dt:dt="int">0</Timestamp><DateUtc dt:dt="string">2015-01-08T00:11:01Z</DateUtc></StartTime><FrequencyChanges><FrequencyChange><Frequency dt:dt="r8">2857451</Frequency><Timestamp dt:dt="r8">1248916264943</Timestamp><Current dt:dt…	59.948	1	-918645224	2015-01-07	16:11:01		128	1	0	?	?	?	?	?	?	?	?	?	?	?	?	?	?	?	NULL	NULL	NULL	NULL	CD	1	NULL	NULL	NULL	Trainb	NULL	NULL	NULL	TrainInterleaved	NULL	NULL	NULL	s r	s r	1	0	0
Implicit Decision	28075	1	<?xml version="1.0"?>\n<Clock xmlns:dt="urn:schemas-microsoft-com:datatypes"><Description dt:dt="string">E-Prime Primary Realtime Clock</Description><StartTime><Timestamp dt:dt="int">0</Timestamp><DateUtc dt:dt="string">2015-01-08T00:11:01Z</DateUtc></StartTime><FrequencyChanges><FrequencyChange><Frequency dt:dt="r8">2857451</Frequency><Timestamp dt:dt="r8">1248916264943</Timestamp><Current dt:dt…	59.948	1	-918645224	2015-01-07	16:11:01		129	1	0	?	?	?	?	?	?	?	?	?	?	?	?	?	?	?	NULL	NULL	NULL	NULL	AB	1	NULL	NULL	NULL	Trainb	NULL	NULL	NULL	TrainInterleaved	NULL	NULL	NULL	k 0	k 0	0	0	1
Implicit Decision	28075	1	<?xml version="1.0"?>\n<Clock xmlns:dt="urn:schemas-microsoft-com:datatypes"><Description dt:dt="string">E-Prime Primary Realtime Clock</Description><StartTime><Timestamp dt:dt="int">0</Timestamp><DateUtc dt:dt="string">2015-01-08T00:11:01Z</DateUtc></StartTime><FrequencyChanges><FrequencyChange><Frequency dt:dt="r8">2857451</Frequency><Timestamp dt:dt="r8">1248916264943</Timestamp><Current dt:dt…	59.948	1	-918645224	2015-01-07	16:11:01		130	1	0	?	?	?	?	?	?	?	?	?	?	?	?	?	?	?	NULL	NULL	NULL	NULL	EF	1	NULL	NULL	NULL	Trainb	NULL	NULL	NULL	TrainInterleaved	NULL	NULL	NULL	7 c	7 c	1	0	0
Implicit Decision	28075	1	<?xml version="1.0"?>\n<Clock xmlns:dt="urn:schemas-microsoft-com:datatypes"><Description dt:dt="string">E-Prime Primary Realtime Clock</Description><StartTime><Timestamp dt:dt="int">0</Timestamp><DateUtc dt:dt="string">2015-01-08T00:11:01Z</DateUtc></StartTime><FrequencyChanges><FrequencyChange><Frequency dt:dt="r8">2857451</Frequency><Timestamp dt:dt="r8">1248916264943</Timestamp><Current dt:dt…	59.948	1	-918645224	2015-01-07	16:11:01		131	NULL	NULL	NULL	NULL	NULL	NULL	NULL	NULL	NULL	NULL	NULL	NULL	NULL	NULL	NULL	NULL	NULL	NULL	NULL	NULL	NULL	1	NULL	NULL	NULL	NULL	Rest4	1	2	2	RestbeforeTest	NULL	NULL	NULL	NULL	NULL	NULL	NULL	NULL
Implicit Decision	28075	1	<?xml version="1.0"?>\n<Clock xmlns:dt="urn:schemas-microsoft-com:datatypes"><Description dt:dt="string">E-Prime Primary Realtime Clock</Description><StartTime><Timestamp dt:dt="int">0</Timestamp><DateUtc dt:dt="string">2015-01-08T00:11:01Z</DateUtc></StartTime><FrequencyChanges><FrequencyChange><Frequency dt:dt="r8">2857451</Frequency><Timestamp dt:dt="r8">1248916264943</Timestamp><Current dt:dt…	59.948	1	-918645224	2015-01-07	16:11:01		132	NULL	NULL	NULL	NULL	NULL	NULL	NULL	NULL	NULL	NULL	NULL	NULL	NULL	NULL	NULL	NULL	NULL	NULL	NULL	NULL	NULL	1	NULL	NULL	NULL	NULL	NofeedbackInstructions	NULL	NULL	NULL	TestInstructions4	NULL	NULL	NULL	NULL	NULL	NULL	NULL	NULL
Implicit Decision	28075	1	<?xml version="1.0"?>\n<Clock xmlns:dt="urn:schemas-microsoft-com:datatypes"><Description dt:dt="string">E-Prime Primary Realtime Clock</Description><StartTime><Timestamp dt:dt="int">0</Timestamp><DateUtc dt:dt="string">2015-01-08T00:11:01Z</DateUtc></StartTime><FrequencyChanges><FrequencyChange><Frequency dt:dt="r8">2857451</Frequency><Timestamp dt:dt="r8">1248916264943</Timestamp><Current dt:dt…	59.948	1	-918645224	2015-01-07	16:11:01		133	NULL	0	?	?	?	?	?	?	?	?	?	?	?	?	?	?	?	NULL	NULL	NULL	NULL	DF	1	NULL	NULL	NULL	Test	NULL	NULL	NULL	TestInterleaved	NULL	NULL	NULL	s 7	s 7	NULL	NULL	NULL
Implicit Decision	28075	1	<?xml version="1.0"?>\n<Clock xmlns:dt="urn:schemas-microsoft-com:datatypes"><Description dt:dt="string">E-Prime Primary Realtime Clock</Description><StartTime><Timestamp dt:dt="int">0</Timestamp><DateUtc dt:dt="string">2015-01-08T00:11:01Z</DateUtc></StartTime><FrequencyChanges><FrequencyChange><Frequency dt:dt="r8">2857451</Frequency><Timestamp dt:dt="r8">1248916264943</Timestamp><Current dt:dt…	59.948	1	-918645224	2015-01-07	16:11:01		134	NULL	1	?	?	?	?	?	?	?	?	?	?	?	?	?	?	?	NULL	NULL	NULL	NULL	CF	0	NULL	NULL	NULL	Test	NULL	NULL	NULL	TestInterleaved	NULL	NULL	NULL	r 7	r 7	NULL	NULL	NULL
Implicit Decision	28075	1	<?xml version="1.0"?>\n<Clock xmlns:dt="urn:schemas-microsoft-com:datatypes"><Description dt:dt="string">E-Prime Primary Realtime Clock</Description><StartTime><Timestamp dt:dt="int">0</Timestamp><DateUtc dt:dt="string">2015-01-08T00:11:01Z</DateUtc></StartTime><FrequencyChanges><FrequencyChange><Frequency dt:dt="r8">2857451</Frequency><Timestamp dt:dt="r8">1248916264943</Timestamp><Current dt:dt…	59.948	1	-918645224	2015-01-07	16:11:01		135	?	1	?	?	?	?	?	?	?	?	?	?	?	?	?	?	?	NULL	NULL	NULL	NULL	CD	0	NULL	NULL	NULL	Test	NULL	NULL	NULL	TestInterleaved	NULL	NULL	NULL	r s	r s	NULL	NULL	NULL
Implicit Decision	28075	1	<?xml version="1.0"?>\n<Clock xmlns:dt="urn:schemas-microsoft-com:datatypes"><Description dt:dt="string">E-Prime Primary Realtime Clock</Description><StartTime><Timestamp dt:dt="int">0</Timestamp><DateUtc dt:dt="string">2015-01-08T00:11:01Z</DateUtc></StartTime><FrequencyChanges><FrequencyChange><Frequency dt:dt="r8">2857451</Frequency><Timestamp dt:dt="r8">1248916264943</Timestamp><Current dt:dt…	59.948	1	-918645224	2015-01-07	16:11:01		136	?	0	?	?	?	?	?	?	?	?	?	?	?	?	?	?	?	NULL	NULL	NULL	NULL	AB	1	NULL	NULL	NULL	Test	NULL	NULL	NULL	TestInterleaved	NULL	NULL	NULL	0 k	0 k	NULL	NULL	NULL
Implicit Decision	28075	1	<?xml version="1.0"?>\n<Clock xmlns:dt="urn:schemas-microsoft-com:datatypes"><Description dt:dt="string">E-Prime Primary Realtime Clock</Description><StartTime><Timestamp dt:dt="int">0</Timestamp><DateUtc dt:dt="string">2015-01-08T00:11:01Z</DateUtc></StartTime><FrequencyChanges><FrequencyChange><Frequency dt:dt="r8">2857451</Frequency><Timestamp dt:dt="r8">1248916264943</Timestamp><Current dt:dt…	59.948	1	-918645224	2015-01-07	16:11:01		137	NULL	0	?	?	?	?	?	?	?	?	?	?	?	?	?	?	?	NULL	NULL	NULL	NULL	BD	1	NULL	NULL	NULL	Test	NULL	NULL	NULL	TestInterleaved	NULL	NULL	NULL	0 s	0 s	NULL	NULL	NULL
Implicit Decision	28075	1	<?xml version="1.0"?>\n<Clock xmlns:dt="urn:schemas-microsoft-com:datatypes"><Description dt:dt="string">E-Prime Primary Realtime Clock</Description><StartTime><Timestamp dt:dt="int">0</Timestamp><DateUtc dt:dt="string">2015-01-08T00:11:01Z</DateUtc></StartTime><FrequencyChanges><FrequencyChange><Frequency dt:dt="r8">2857451</Frequency><Timestamp dt:dt="r8">1248916264943</Timestamp><Current dt:dt…	59.948	1	-918645224	2015-01-07	16:11:01		138	NULL	0	?	?	?	?	?	?	?	?	?	?	?	?	?	?	?	NULL	NULL	NULL	NULL	BF	1	NULL	NULL	NULL	Test	NULL	NULL	NULL	TestInterleaved	NULL	NULL	NULL	0 7	0 7	NULL	NULL	NULL
Implicit Decision	28075	1	<?xml version="1.0"?>\n<Clock xmlns:dt="urn:schemas-microsoft-com:datatypes"><Description dt:dt="string">E-Prime Primary Realtime Clock</Description><StartTime><Timestamp dt:dt="int">0</Timestamp><DateUtc dt:dt="string">2015-01-08T00:11:01Z</DateUtc></StartTime><FrequencyChanges><FrequencyChange><Frequency dt:dt="r8">2857451</Frequency><Timestamp dt:dt="r8">1248916264943</Timestamp><Current dt:dt…	59.948	1	-918645224	2015-01-07	16:11:01		139	NULL	1	?	?	?	?	?	?	?	?	?	?	?	?	?	?	?	NULL	NULL	NULL	NULL	AD	0	NULL	NULL	NULL	Test	NULL	NULL	NULL	TestInterleaved	NULL	NULL	NULL	k s	k s	NULL	NULL	NULL
Implicit Decision	28075	1	<?xml version="1.0"?>\n<Clock xmlns:dt="urn:schemas-microsoft-com:datatypes"><Description dt:dt="string">E-Prime Primary Realtime Clock</Description><StartTime><Timestamp dt:dt="int">0</Timestamp><DateUtc dt:dt="string">2015-01-08T00:11:01Z</DateUtc></StartTime><FrequencyChanges><FrequencyChange><Frequency dt:dt="r8">2857451</Frequency><Timestamp dt:dt="r8">1248916264943</Timestamp><Current dt:dt…	59.948	1	-918645224	2015-01-07	16:11:01		140	NULL	1	?	?	?	?	?	?	?	?	?	?	?	?	?	?	?	NULL	NULL	NULL	NULL	AF	0	NULL	NULL	NULL	Test	NULL	NULL	NULL	TestInterleaved	NULL	NULL	NULL	k 7	k 7	NULL	NULL	NULL
Implicit Decision	28075	1	<?xml version="1.0"?>\n<Clock xmlns:dt="urn:schemas-microsoft-com:datatypes"><Description dt:dt="string">E-Prime Primary Realtime Clock</Description><StartTime><Timestamp dt:dt="int">0</Timestamp><DateUtc dt:dt="string">2015-01-08T00:11:01Z</DateUtc></StartTime><FrequencyChanges><FrequencyChange><Frequency dt:dt="r8">2857451</Frequency><Timestamp dt:dt="r8">1248916264943</Timestamp><Current dt:dt…	59.948	1	-918645224	2015-01-07	16:11:01		141	NULL	1	?	?	?	?	?	?	?	?	?	?	?	?	?	?	?	NULL	NULL	NULL	NULL	AC	0	NULL	NULL	NULL	Test	NULL	NULL	NULL	TestInterleaved	NULL	NULL	NULL	k r	k r	NULL	NULL	NULL
Implicit Decision	28075	1	<?xml version="1.0"?>\n<Clock xmlns:dt="urn:schemas-microsoft-com:datatypes"><Description dt:dt="string">E-Prime Primary Realtime Clock</Description><StartTime><Timestamp dt:dt="int">0</Timestamp><DateUtc dt:dt="string">2015-01-08T00:11:01Z</DateUtc></StartTime><FrequencyChanges><FrequencyChange><Frequency dt:dt="r8">2857451</Frequency><Timestamp dt:dt="r8">1248916264943</Timestamp><Current dt:dt…	59.948	1	-918645224	2015-01-07	16:11:01		142	?	1	?	?	?	?	?	?	?	?	?	?	?	?	?	?	?	NULL	NULL	NULL	NULL	EF	0	NULL	NULL	NULL	Test	NULL	NULL	NULL	TestInterleaved	NULL	NULL	NULL	c 7	c 7	NULL	NULL	NULL
Implicit Decision	28075	1	<?xml version="1.0"?>\n<Clock xmlns:dt="urn:schemas-microsoft-com:datatypes"><Description dt:dt="string">E-Prime Primary Realtime Clock</Description><StartTime><Timestamp dt:dt="int">0</Timestamp><DateUtc dt:dt="string">2015-01-08T00:11:01Z</DateUtc></StartTime><FrequencyChanges><FrequencyChange><Frequency dt:dt="r8">2857451</Frequency><Timestamp dt:dt="r8">1248916264943</Timestamp><Current dt:dt…	59.948	1	-918645224	2015-01-07	16:11:01		143	NULL	1	NULL	NULL	NULL	?	?	?	?	NULL	NULL	NULL	NULL	NULL	NULL	NULL	NULL	NULL	NULL	NULL	z	CE	0	NULL	NULL	NULL	Test	NULL	NULL	NULL	TestInterleaved	NULL	NULL	NULL	r c	r c	NULL	NULL	NULL
Implicit Decision	28075	1	<?xml version="1.0"?>\n<Clock xmlns:dt="urn:schemas-microsoft-com:datatypes"><Description dt:dt="string">E-Prime Primary Realtime Clock</Description><StartTime><Timestamp dt:dt="int">0</Timestamp><DateUtc dt:dt="string">2015-01-08T00:11:01Z</DateUtc></StartTime><FrequencyChanges><FrequencyChange><Frequency dt:dt="r8">2857451</Frequency><Timestamp dt:dt="r8">1248916264943</Timestamp><Current dt:dt…	59.948	1	-918645224	2015-01-07	16:11:01		144	NULL	0	?	?	?	?	?	?	?	?	?	?	?	?	?	?	?	NULL	NULL	NULL	NULL	DE	1	NULL	NULL	NULL	Test	NULL	NULL	NULL	TestInterleaved	NULL	NULL	NULL	s c	s c	NULL	NULL	NULL
Implicit Decision	28075	1	<?xml version="1.0"?>\n<Clock xmlns:dt="urn:schemas-microsoft-com:datatypes"><Description dt:dt="string">E-Prime Primary Realtime Clock</Description><StartTime><Timestamp dt:dt="int">0</Timestamp><DateUtc dt:dt="string">2015-01-08T00:11:01Z</DateUtc></StartTime><FrequencyChanges><FrequencyChange><Frequency dt:dt="r8">2857451</Frequency><Timestamp dt:dt="r8">1248916264943</Timestamp><Current dt:dt…	59.948	1	-918645224	2015-01-07	16:11:01		145	NULL	0	?	?	?	?	?	?	?	?	?	?	?	?	?	?	?	NULL	NULL	NULL	NULL	BE	1	NULL	NULL	NULL	Test	NULL	NULL	NULL	TestInterleaved	NULL	NULL	NULL	0 c	0 c	NULL	NULL	NULL
Implicit Decision	28075	1	<?xml version="1.0"?>\n<Clock xmlns:dt="urn:schemas-microsoft-com:datatypes"><Description dt:dt="string">E-Prime Primary Realtime Clock</Description><StartTime><Timestamp dt:dt="int">0</Timestamp><DateUtc dt:dt="string">2015-01-08T00:11:01Z</DateUtc></StartTime><FrequencyChanges><FrequencyChange><Frequency dt:dt="r8">2857451</Frequency><Timestamp dt:dt="r8">1248916264943</Timestamp><Current dt:dt…	59.948	1	-918645224	2015-01-07	16:11:01		146	NULL	0	?	?	?	?	?	?	?	?	?	?	?	?	?	?	?	NULL	NULL	NULL	NULL	BC	1	NULL	NULL	NULL	Test	NULL	NULL	NULL	TestInterleaved	NULL	NULL	NULL	0 r	0 r	NULL	NULL	NULL
Implicit Decision	28075	1	<?xml version="1.0"?>\n<Clock xmlns:dt="urn:schemas-microsoft-com:datatypes"><Description dt:dt="string">E-Prime Primary Realtime Clock</Description><StartTime><Timestamp dt:dt="int">0</Timestamp><DateUtc dt:dt="string">2015-01-08T00:11:01Z</DateUtc></StartTime><FrequencyChanges><FrequencyChange><Frequency dt:dt="r8">2857451</Frequency><Timestamp dt:dt="r8">1248916264943</Timestamp><Current dt:dt…	59.948	1	-918645224	2015-01-07	16:11:01		147	NULL	1	?	?	?	?	?	?	?	?	?	?	?	?	?	?	?	NULL	NULL	NULL	NULL	AE	0	NULL	NULL	NULL	Test	NULL	NULL	NULL	TestInterleaved	NULL	NULL	NULL	k c	k c	NULL	NULL	NULL
Implicit Decision	28075	1	<?xml version="1.0"?>\n<Clock xmlns:dt="urn:schemas-microsoft-com:datatypes"><Description dt:dt="string">E-Prime Primary Realtime Clock</Description><StartTime><Timestamp dt:dt="int">0</Timestamp><DateUtc dt:dt="string">2015-01-08T00:11:01Z</DateUtc></StartTime><FrequencyChanges><FrequencyChange><Frequency dt:dt="r8">2857451</Frequency><Timestamp dt:dt="r8">1248916264943</Timestamp><Current dt:dt…	59.948	1	-918645224	2015-01-07	16:11:01		148	?	1	?	?	?	?	?	?	?	?	?	?	?	?	?	?	?	NULL	NULL	NULL	NULL	AB	0	NULL	NULL	NULL	Test	NULL	NULL	NULL	TestInterleaved	NULL	NULL	NULL	k 0	k 0	NULL	NULL	NULL
Implicit Decision	28075	1	<?xml version="1.0"?>\n<Clock xmlns:dt="urn:schemas-microsoft-com:datatypes"><Description dt:dt="string">E-Prime Primary Realtime Clock</Description><StartTime><Timestamp dt:dt="int">0</Timestamp><DateUtc dt:dt="string">2015-01-08T00:11:01Z</DateUtc></StartTime><FrequencyChanges><FrequencyChange><Frequency dt:dt="r8">2857451</Frequency><Timestamp dt:dt="r8">1248916264943</Timestamp><Current dt:dt…	59.948	1	-918645224	2015-01-07	16:11:01		149	NULL	1	?	?	?	?	?	?	?	?	?	?	?	?	?	?	?	NULL	NULL	NULL	NULL	DE	0	NULL	NULL	NULL	Test	NULL	NULL	NULL	TestInterleaved	NULL	NULL	NULL	c s	c s	NULL	NULL	NULL
Implicit Decision	28075	1	<?xml version="1.0"?>\n<Clock xmlns:dt="urn:schemas-microsoft-com:datatypes"><Description dt:dt="string">E-Prime Primary Realtime Clock</Description><StartTime><Timestamp dt:dt="int">0</Timestamp><DateUtc dt:dt="string">2015-01-08T00:11:01Z</DateUtc></StartTime><FrequencyChanges><FrequencyChange><Frequency dt:dt="r8">2857451</Frequency><Timestamp dt:dt="r8">1248916264943</Timestamp><Current dt:dt…	59.948	1	-918645224	2015-01-07	16:11:01		150	NULL	0	?	?	?	?	?	?	?	?	?	?	?	?	?	?	?	NULL	NULL	NULL	NULL	CF	1	NULL	NULL	NULL	Test	NULL	NULL	NULL	TestInterleaved	NULL	NULL	NULL	7 r	7 r	NULL	NULL	NULL
Implicit Decision	28075	1	<?xml version="1.0"?>\n<Clock xmlns:dt="urn:schemas-microsoft-com:datatypes"><Description dt:dt="string">E-Prime Primary Realtime Clock</Description><StartTime><Timestamp dt:dt="int">0</Timestamp><DateUtc dt:dt="string">2015-01-08T00:11:01Z</DateUtc></StartTime><FrequencyChanges><FrequencyChange><Frequency dt:dt="r8">2857451</Frequency><Timestamp dt:dt="r8">1248916264943</Timestamp><Current dt:dt…	59.948	1	-918645224	2015-01-07	16:11:01		151	NULL	1	?	?	?	?	?	?	?	?	?	?	?	?	?	?	?	NULL	NULL	NULL	NULL	DF	0	NULL	NULL	NULL	Test	NULL	NULL	NULL	TestInterleaved	NULL	NULL	NULL	7 s	7 s	NULL	NULL	NULL
Implicit Decision	28075	1	<?xml version="1.0"?>\n<Clock xmlns:dt="urn:schemas-microsoft-com:datatypes"><Description dt:dt="string">E-Prime Primary Realtime Clock</Description><StartTime><Timestamp dt:dt="int">0</Timestamp><DateUtc dt:dt="string">2015-01-08T00:11:01Z</DateUtc></StartTime><FrequencyChanges><FrequencyChange><Frequency dt:dt="r8">2857451</Frequency><Timestamp dt:dt="r8">1248916264943</Timestamp><Current dt:dt…	59.948	1	-918645224	2015-01-07	16:11:01		152	NULL	0	NULL	NULL	NULL	?	?	?	?	NULL	NULL	NULL	NULL	NULL	NULL	NULL	NULL	NULL	NULL	NULL	m	CE	1	NULL	NULL	NULL	Test	NULL	NULL	NULL	TestInterleaved	NULL	NULL	NULL	c r	c r	NULL	NULL	NULL
Implicit Decision	28075	1	<?xml version="1.0"?>\n<Clock xmlns:dt="urn:schemas-microsoft-com:datatypes"><Description dt:dt="string">E-Prime Primary Realtime Clock</Description><StartTime><Timestamp dt:dt="int">0</Timestamp><DateUtc dt:dt="string">2015-01-08T00:11:01Z</DateUtc></StartTime><FrequencyChanges><FrequencyChange><Frequency dt:dt="r8">2857451</Frequency><Timestamp dt:dt="r8">1248916264943</Timestamp><Current dt:dt…	59.948	1	-918645224	2015-01-07	16:11:01		153	NULL	0	?	?	?	?	?	?	?	?	?	?	?	?	?	?	?	NULL	NULL	NULL	NULL	AD	1	NULL	NULL	NULL	Test	NULL	NULL	NULL	TestInterleaved	NULL	NULL	NULL	s k	s k	NULL	NULL	NULL
Implicit Decision	28075	1	<?xml version="1.0"?>\n<Clock xmlns:dt="urn:schemas-microsoft-com:datatypes"><Description dt:dt="string">E-Prime Primary Realtime Clock</Description><StartTime><Timestamp dt:dt="int">0</Timestamp><DateUtc dt:dt="string">2015-01-08T00:11:01Z</DateUtc></StartTime><FrequencyChanges><FrequencyChange><Frequency dt:dt="r8">2857451</Frequency><Timestamp dt:dt="r8">1248916264943</Timestamp><Current dt:dt…	59.948	1	-918645224	2015-01-07	16:11:01		154	NULL	1	?	?	?	?	?	?	?	?	?	?	?	?	?	?	?	NULL	NULL	NULL	NULL	BD	0	NULL	NULL	NULL	Test	NULL	NULL	NULL	TestInterleaved	NULL	NULL	NULL	s 0	s 0	NULL	NULL	NULL
Implicit Decision	28075	1	<?xml version="1.0"?>\n<Clock xmlns:dt="urn:schemas-microsoft-com:datatypes"><Description dt:dt="string">E-Prime Primary Realtime Clock</Description><StartTime><Timestamp dt:dt="int">0</Timestamp><DateUtc dt:dt="string">2015-01-08T00:11:01Z</DateUtc></StartTime><FrequencyChanges><FrequencyChange><Frequency dt:dt="r8">2857451</Frequency><Timestamp dt:dt="r8">1248916264943</Timestamp><Current dt:dt…	59.948	1	-918645224	2015-01-07	16:11:01		155	NULL	0	?	?	?	?	?	?	?	?	?	?	?	?	?	?	?	NULL	NULL	NULL	NULL	AC	1	NULL	NULL	NULL	Test	NULL	NULL	NULL	TestInterleaved	NULL	NULL	NULL	r k	r k	NULL	NULL	NULL
Implicit Decision	28075	1	<?xml version="1.0"?>\n<Clock xmlns:dt="urn:schemas-microsoft-com:datatypes"><Description dt:dt="string">E-Prime Primary Realtime Clock</Description><StartTime><Timestamp dt:dt="int">0</Timestamp><DateUtc dt:dt="string">2015-01-08T00:11:01Z</DateUtc></StartTime><FrequencyChanges><FrequencyChange><Frequency dt:dt="r8">2857451</Frequency><Timestamp dt:dt="r8">1248916264943</Timestamp><Current dt:dt…	59.948	1	-918645224	2015-01-07	16:11:01		156	NULL	1	?	?	?	?	?	?	?	?	?	?	?	?	?	?	?	NULL	NULL	NULL	NULL	BE	0	NULL	NULL	NULL	Test	NULL	NULL	NULL	TestInterleaved	NULL	NULL	NULL	c 0	c 0	NULL	NULL	NULL
Implicit Decision	28075	1	<?xml version="1.0"?>\n<Clock xmlns:dt="urn:schemas-microsoft-com:datatypes"><Description dt:dt="string">E-Prime Primary Realtime Clock</Description><StartTime><Timestamp dt:dt="int">0</Timestamp><DateUtc dt:dt="string">2015-01-08T00:11:01Z</DateUtc></StartTime><FrequencyChanges><FrequencyChange><Frequency dt:dt="r8">2857451</Frequency><Timestamp dt:dt="r8">1248916264943</Timestamp><Current dt:dt…	59.948	1	-918645224	2015-01-07	16:11:01		157	?	0	?	?	?	?	?	?	?	?	?	?	?	?	?	?	?	NULL	NULL	NULL	NULL	EF	1	NULL	NULL	NULL	Test	NULL	NULL	NULL	TestInterleaved	NULL	NULL	NULL	7 c	7 c	NULL	NULL	NULL
Implicit Decision	28075	1	<?xml version="1.0"?>\n<Clock xmlns:dt="urn:schemas-microsoft-com:datatypes"><Description dt:dt="string">E-Prime Primary Realtime Clock</Description><StartTime><Timestamp dt:dt="int">0</Timestamp><DateUtc dt:dt="string">2015-01-08T00:11:01Z</DateUtc></StartTime><FrequencyChanges><FrequencyChange><Frequency dt:dt="r8">2857451</Frequency><Timestamp dt:dt="r8">1248916264943</Timestamp><Current dt:dt…	59.948	1	-918645224	2015-01-07	16:11:01		158	NULL	1	?	?	?	?	?	?	?	?	?	?	?	?	?	?	?	NULL	NULL	NULL	NULL	BF	0	NULL	NULL	NULL	Test	NULL	NULL	NULL	TestInterleaved	NULL	NULL	NULL	7 0	7 0	NULL	NULL	NULL
Implicit Decision	28075	1	<?xml version="1.0"?>\n<Clock xmlns:dt="urn:schemas-microsoft-com:datatypes"><Description dt:dt="string">E-Prime Primary Realtime Clock</Description><StartTime><Timestamp dt:dt="int">0</Timestamp><DateUtc dt:dt="string">2015-01-08T00:11:01Z</DateUtc></StartTime><FrequencyChanges><FrequencyChange><Frequency dt:dt="r8">2857451</Frequency><Timestamp dt:dt="r8">1248916264943</Timestamp><Current dt:dt…	59.948	1	-918645224	2015-01-07	16:11:01		159	NULL	1	?	?	?	?	?	?	?	?	?	?	?	?	?	?	?	NULL	NULL	NULL	NULL	BC	0	NULL	NULL	NULL	Test	NULL	NULL	NULL	TestInterleaved	NULL	NULL	NULL	r 0	r 0	NULL	NULL	NULL
Implicit Decision	28075	1	<?xml version="1.0"?>\n<Clock xmlns:dt="urn:schemas-microsoft-com:datatypes"><Description dt:dt="string">E-Prime Primary Realtime Clock</Description><StartTime><Timestamp dt:dt="int">0</Timestamp><DateUtc dt:dt="string">2015-01-08T00:11:01Z</DateUtc></StartTime><FrequencyChanges><FrequencyChange><Frequency dt:dt="r8">2857451</Frequency><Timestamp dt:dt="r8">1248916264943</Timestamp><Current dt:dt…	59.948	1	-918645224	2015-01-07	16:11:01		160	NULL	0	?	?	?	?	?	?	?	?	?	?	?	?	?	?	?	NULL	NULL	NULL	NULL	AF	1	NULL	NULL	NULL	Test	NULL	NULL	NULL	TestInterleaved	NULL	NULL	NULL	7 k	7 k	NULL	NULL	NULL
Implicit Decision	28075	1	<?xml version="1.0"?>\n<Clock xmlns:dt="urn:schemas-microsoft-com:datatypes"><Description dt:dt="string">E-Prime Primary Realtime Clock</Description><StartTime><Timestamp dt:dt="int">0</Timestamp><DateUtc dt:dt="string">2015-01-08T00:11:01Z</DateUtc></StartTime><FrequencyChanges><FrequencyChange><Frequency dt:dt="r8">2857451</Frequency><Timestamp dt:dt="r8">1248916264943</Timestamp><Current dt:dt…	59.948	1	-918645224	2015-01-07	16:11:01		161	?	0	?	?	?	?	?	?	?	?	?	?	?	?	?	?	?	NULL	NULL	NULL	NULL	CD	1	NULL	NULL	NULL	Test	NULL	NULL	NULL	TestInterleaved	NULL	NULL	NULL	s r	s r	NULL	NULL	NULL
Implicit Decision	28075	1	<?xml version="1.0"?>\n<Clock xmlns:dt="urn:schemas-microsoft-com:datatypes"><Description dt:dt="string">E-Prime Primary Realtime Clock</Description><StartTime><Timestamp dt:dt="int">0</Timestamp><DateUtc dt:dt="string">2015-01-08T00:11:01Z</DateUtc></StartTime><FrequencyChanges><FrequencyChange><Frequency dt:dt="r8">2857451</Frequency><Timestamp dt:dt="r8">1248916264943</Timestamp><Current dt:dt…	59.948	1	-918645224	2015-01-07	16:11:01		162	NULL	0	?	?	?	?	?	?	?	?	?	?	?	?	?	?	?	NULL	NULL	NULL	NULL	AE	1	NULL	NULL	NULL	Test	NULL	NULL	NULL	TestInterleaved	NULL	NULL	NULL	c k	c k	NULL	NULL	NULL
Implicit Decision	28075	1	<?xml version="1.0"?>\n<Clock xmlns:dt="urn:schemas-microsoft-com:datatypes"><Description dt:dt="string">E-Prime Primary Realtime Clock</Description><StartTime><Timestamp dt:dt="int">0</Timestamp><DateUtc dt:dt="string">2015-01-08T00:11:01Z</DateUtc></StartTime><FrequencyChanges><FrequencyChange><Frequency dt:dt="r8">2857451</Frequency><Timestamp dt:dt="r8">1248916264943</Timestamp><Current dt:dt…	59.948	1	-918645224	2015-01-07	16:11:01		163	?	1	?	?	?	?	?	?	?	?	?	?	?	?	?	?	?	NULL	NULL	NULL	NULL	CD	0	NULL	NULL	NULL	Test	NULL	NULL	NULL	TestInterleaved	NULL	NULL	NULL	r s	r s	NULL	NULL	NULL
Implicit Decision	28075	1	<?xml version="1.0"?>\n<Clock xmlns:dt="urn:schemas-microsoft-com:datatypes"><Description dt:dt="string">E-Prime Primary Realtime Clock</Description><StartTime><Timestamp dt:dt="int">0</Timestamp><DateUtc dt:dt="string">2015-01-08T00:11:01Z</DateUtc></StartTime><FrequencyChanges><FrequencyChange><Frequency dt:dt="r8">2857451</Frequency><Timestamp dt:dt="r8">1248916264943</Timestamp><Current dt:dt…	59.948	1	-918645224	2015-01-07	16:11:01		164	NULL	1	NULL	NULL	NULL	?	?	?	?	NULL	NULL	NULL	NULL	NULL	NULL	NULL	NULL	NULL	NULL	NULL	z	CE	0	NULL	NULL	NULL	Test	NULL	NULL	NULL	TestInterleaved	NULL	NULL	NULL	r c	r c	NULL	NULL	NULL
Implicit Decision	28075	1	<?xml version="1.0"?>\n<Clock xmlns:dt="urn:schemas-microsoft-com:datatypes"><Description dt:dt="string">E-Prime Primary Realtime Clock</Description><StartTime><Timestamp dt:dt="int">0</Timestamp><DateUtc dt:dt="string">2015-01-08T00:11:01Z</DateUtc></StartTime><FrequencyChanges><FrequencyChange><Frequency dt:dt="r8">2857451</Frequency><Timestamp dt:dt="r8">1248916264943</Timestamp><Current dt:dt…	59.948	1	-918645224	2015-01-07	16:11:01		165	?	0	?	?	?	?	?	?	?	?	?	?	?	?	?	?	?	NULL	NULL	NULL	NULL	AB	1	NULL	NULL	NULL	Test	NULL	NULL	NULL	TestInterleaved	NULL	NULL	NULL	0 k	0 k	NULL	NULL	NULL
Implicit Decision	28075	1	<?xml version="1.0"?>\n<Clock xmlns:dt="urn:schemas-microsoft-com:datatypes"><Description dt:dt="string">E-Prime Primary Realtime Clock</Description><StartTime><Timestamp dt:dt="int">0</Timestamp><DateUtc dt:dt="string">2015-01-08T00:11:01Z</DateUtc></StartTime><FrequencyChanges><FrequencyChange><Frequency dt:dt="r8">2857451</Frequency><Timestamp dt:dt="r8">1248916264943</Timestamp><Current dt:dt…	59.948	1	-918645224	2015-01-07	16:11:01		166	NULL	1	?	?	?	?	?	?	?	?	?	?	?	?	?	?	?	NULL	NULL	NULL	NULL	AC	0	NULL	NULL	NULL	Test	NULL	NULL	NULL	TestInterleaved	NULL	NULL	NULL	k r	k r	NULL	NULL	NULL
Implicit Decision	28075	1	<?xml version="1.0"?>\n<Clock xmlns:dt="urn:schemas-microsoft-com:datatypes"><Description dt:dt="string">E-Prime Primary Realtime Clock</Description><StartTime><Timestamp dt:dt="int">0</Timestamp><DateUtc dt:dt="string">2015-01-08T00:11:01Z</DateUtc></StartTime><FrequencyChanges><FrequencyChange><Frequency dt:dt="r8">2857451</Frequency><Timestamp dt:dt="r8">1248916264943</Timestamp><Current dt:dt…	59.948	1	-918645224	2015-01-07	16:11:01		167	NULL	1	?	?	?	?	?	?	?	?	?	?	?	?	?	?	?	NULL	NULL	NULL	NULL	AE	0	NULL	NULL	NULL	Test	NULL	NULL	NULL	TestInterleaved	NULL	NULL	NULL	k c	k c	NULL	NULL	NULL
Implicit Decision	28075	1	<?xml version="1.0"?>\n<Clock xmlns:dt="urn:schemas-microsoft-com:datatypes"><Description dt:dt="string">E-Prime Primary Realtime Clock</Description><StartTime><Timestamp dt:dt="int">0</Timestamp><DateUtc dt:dt="string">2015-01-08T00:11:01Z</DateUtc></StartTime><FrequencyChanges><FrequencyChange><Frequency dt:dt="r8">2857451</Frequency><Timestamp dt:dt="r8">1248916264943</Timestamp><Current dt:dt…	59.948	1	-918645224	2015-01-07	16:11:01		168	NULL	1	?	?	?	?	?	?	?	?	?	?	?	?	?	?	?	NULL	NULL	NULL	NULL	CF	0	NULL	NULL	NULL	Test	NULL	NULL	NULL	TestInterleaved	NULL	NULL	NULL	r 7	r 7	NULL	NULL	NULL
Implicit Decision	28075	1	<?xml version="1.0"?>\n<Clock xmlns:dt="urn:schemas-microsoft-com:datatypes"><Description dt:dt="string">E-Prime Primary Realtime Clock</Description><StartTime><Timestamp dt:dt="int">0</Timestamp><DateUtc dt:dt="string">2015-01-08T00:11:01Z</DateUtc></StartTime><FrequencyChanges><FrequencyChange><Frequency dt:dt="r8">2857451</Frequency><Timestamp dt:dt="r8">1248916264943</Timestamp><Current dt:dt…	59.948	1	-918645224	2015-01-07	16:11:01		169	NULL	0	?	?	?	?	?	?	?	?	?	?	?	?	?	?	?	NULL	NULL	NULL	NULL	BE	1	NULL	NULL	NULL	Test	NULL	NULL	NULL	TestInterleaved	NULL	NULL	NULL	0 c	0 c	NULL	NULL	NULL
Implicit Decision	28075	1	<?xml version="1.0"?>\n<Clock xmlns:dt="urn:schemas-microsoft-com:datatypes"><Description dt:dt="string">E-Prime Primary Realtime Clock</Description><StartTime><Timestamp dt:dt="int">0</Timestamp><DateUtc dt:dt="string">2015-01-08T00:11:01Z</DateUtc></StartTime><FrequencyChanges><FrequencyChange><Frequency dt:dt="r8">2857451</Frequency><Timestamp dt:dt="r8">1248916264943</Timestamp><Current dt:dt…	59.948	1	-918645224	2015-01-07	16:11:01		170	NULL	0	?	?	?	?	?	?	?	?	?	?	?	?	?	?	?	NULL	NULL	NULL	NULL	DF	1	NULL	NULL	NULL	Test	NULL	NULL	NULL	TestInterleaved	NULL	NULL	NULL	s 7	s 7	NULL	NULL	NULL
Implicit Decision	28075	1	<?xml version="1.0"?>\n<Clock xmlns:dt="urn:schemas-microsoft-com:datatypes"><Description dt:dt="string">E-Prime Primary Realtime Clock</Description><StartTime><Timestamp dt:dt="int">0</Timestamp><DateUtc dt:dt="string">2015-01-08T00:11:01Z</DateUtc></StartTime><FrequencyChanges><FrequencyChange><Frequency dt:dt="r8">2857451</Frequency><Timestamp dt:dt="r8">1248916264943</Timestamp><Current dt:dt…	59.948	1	-918645224	2015-01-07	16:11:01		171	NULL	1	?	?	?	?	?	?	?	?	?	?	?	?	?	?	?	NULL	NULL	NULL	NULL	AF	0	NULL	NULL	NULL	Test	NULL	NULL	NULL	TestInterleaved	NULL	NULL	NULL	k 7	k 7	NULL	NULL	NULL
Implicit Decision	28075	1	<?xml version="1.0"?>\n<Clock xmlns:dt="urn:schemas-microsoft-com:datatypes"><Description dt:dt="string">E-Prime Primary Realtime Clock</Description><StartTime><Timestamp dt:dt="int">0</Timestamp><DateUtc dt:dt="string">2015-01-08T00:11:01Z</DateUtc></StartTime><FrequencyChanges><FrequencyChange><Frequency dt:dt="r8">2857451</Frequency><Timestamp dt:dt="r8">1248916264943</Timestamp><Current dt:dt…	59.948	1	-918645224	2015-01-07	16:11:01		172	NULL	0	?	?	?	?	?	?	?	?	?	?	?	?	?	?	?	NULL	NULL	NULL	NULL	DE	1	NULL	NULL	NULL	Test	NULL	NULL	NULL	TestInterleaved	NULL	NULL	NULL	s c	s c	NULL	NULL	NULL
Implicit Decision	28075	1	<?xml version="1.0"?>\n<Clock xmlns:dt="urn:schemas-microsoft-com:datatypes"><Description dt:dt="string">E-Prime Primary Realtime Clock</Description><StartTime><Timestamp dt:dt="int">0</Timestamp><DateUtc dt:dt="string">2015-01-08T00:11:01Z</DateUtc></StartTime><FrequencyChanges><FrequencyChange><Frequency dt:dt="r8">2857451</Frequency><Timestamp dt:dt="r8">1248916264943</Timestamp><Current dt:dt…	59.948	1	-918645224	2015-01-07	16:11:01		173	NULL	0	?	?	?	?	?	?	?	?	?	?	?	?	?	?	?	NULL	NULL	NULL	NULL	BD	1	NULL	NULL	NULL	Test	NULL	NULL	NULL	TestInterleaved	NULL	NULL	NULL	0 s	0 s	NULL	NULL	NULL
Implicit Decision	28075	1	<?xml version="1.0"?>\n<Clock xmlns:dt="urn:schemas-microsoft-com:datatypes"><Description dt:dt="string">E-Prime Primary Realtime Clock</Description><StartTime><Timestamp dt:dt="int">0</Timestamp><DateUtc dt:dt="string">2015-01-08T00:11:01Z</DateUtc></StartTime><FrequencyChanges><FrequencyChange><Frequency dt:dt="r8">2857451</Frequency><Timestamp dt:dt="r8">1248916264943</Timestamp><Current dt:dt…	59.948	1	-918645224	2015-01-07	16:11:01		174	NULL	1	?	?	?	?	?	?	?	?	?	?	?	?	?	?	?	NULL	NULL	NULL	NULL	AD	0	NULL	NULL	NULL	Test	NULL	NULL	NULL	TestInterleaved	NULL	NULL	NULL	k s	k s	NULL	NULL	NULL
Implicit Decision	28075	1	<?xml version="1.0"?>\n<Clock xmlns:dt="urn:schemas-microsoft-com:datatypes"><Description dt:dt="string">E-Prime Primary Realtime Clock</Description><StartTime><Timestamp dt:dt="int">0</Timestamp><DateUtc dt:dt="string">2015-01-08T00:11:01Z</DateUtc></StartTime><FrequencyChanges><FrequencyChange><Frequency dt:dt="r8">2857451</Frequency><Timestamp dt:dt="r8">1248916264943</Timestamp><Current dt:dt…	59.948	1	-918645224	2015-01-07	16:11:01		175	NULL	0	?	?	?	?	?	?	?	?	?	?	?	?	?	?	?	NULL	NULL	NULL	NULL	BF	1	NULL	NULL	NULL	Test	NULL	NULL	NULL	TestInterleaved	NULL	NULL	NULL	0 7	0 7	NULL	NULL	NULL
Implicit Decision	28075	1	<?xml version="1.0"?>\n<Clock xmlns:dt="urn:schemas-microsoft-com:datatypes"><Description dt:dt="string">E-Prime Primary Realtime Clock</Description><StartTime><Timestamp dt:dt="int">0</Timestamp><DateUtc dt:dt="string">2015-01-08T00:11:01Z</DateUtc></StartTime><FrequencyChanges><FrequencyChange><Frequency dt:dt="r8">2857451</Frequency><Timestamp dt:dt="r8">1248916264943</Timestamp><Current dt:dt…	59.948	1	-918645224	2015-01-07	16:11:01		176	NULL	0	?	?	?	?	?	?	?	?	?	?	?	?	?	?	?	NULL	NULL	NULL	NULL	BC	1	NULL	NULL	NULL	Test	NULL	NULL	NULL	TestInterleaved	NULL	NULL	NULL	0 r	0 r	NULL	NULL	NULL
Implicit Decision	28075	1	<?xml version="1.0"?>\n<Clock xmlns:dt="urn:schemas-microsoft-com:datatypes"><Description dt:dt="string">E-Prime Primary Realtime Clock</Description><StartTime><Timestamp dt:dt="int">0</Timestamp><DateUtc dt:dt="string">2015-01-08T00:11:01Z</DateUtc></StartTime><FrequencyChanges><FrequencyChange><Frequency dt:dt="r8">2857451</Frequency><Timestamp dt:dt="r8">1248916264943</Timestamp><Current dt:dt…	59.948	1	-918645224	2015-01-07	16:11:01		177	?	1	?	?	?	?	?	?	?	?	?	?	?	?	?	?	?	NULL	NULL	NULL	NULL	EF	0	NULL	NULL	NULL	Test	NULL	NULL	NULL	TestInterleaved	NULL	NULL	NULL	c 7	c 7	NULL	NULL	NULL
Implicit Decision	28075	1	<?xml version="1.0"?>\n<Clock xmlns:dt="urn:schemas-microsoft-com:datatypes"><Description dt:dt="string">E-Prime Primary Realtime Clock</Description><StartTime><Timestamp dt:dt="int">0</Timestamp><DateUtc dt:dt="string">2015-01-08T00:11:01Z</DateUtc></StartTime><FrequencyChanges><FrequencyChange><Frequency dt:dt="r8">2857451</Frequency><Timestamp dt:dt="r8">1248916264943</Timestamp><Current dt:dt…	59.948	1	-918645224	2015-01-07	16:11:01		178	NULL	0	?	?	?	?	?	?	?	?	?	?	?	?	?	?	?	NULL	NULL	NULL	NULL	AE	1	NULL	NULL	NULL	Test	NULL	NULL	NULL	TestInterleaved	NULL	NULL	NULL	c k	c k	NULL	NULL	NULL
Implicit Decision	28075	1	<?xml version="1.0"?>\n<Clock xmlns:dt="urn:schemas-microsoft-com:datatypes"><Description dt:dt="string">E-Prime Primary Realtime Clock</Description><StartTime><Timestamp dt:dt="int">0</Timestamp><DateUtc dt:dt="string">2015-01-08T00:11:01Z</DateUtc></StartTime><FrequencyChanges><FrequencyChange><Frequency dt:dt="r8">2857451</Frequency><Timestamp dt:dt="r8">1248916264943</Timestamp><Current dt:dt…	59.948	1	-918645224	2015-01-07	16:11:01		179	?	0	?	?	?	?	?	?	?	?	?	?	?	?	?	?	?	NULL	NULL	NULL	NULL	EF	1	NULL	NULL	NULL	Test	NULL	NULL	NULL	TestInterleaved	NULL	NULL	NULL	7 c	7 c	NULL	NULL	NULL
Implicit Decision	28075	1	<?xml version="1.0"?>\n<Clock xmlns:dt="urn:schemas-microsoft-com:datatypes"><Description dt:dt="string">E-Prime Primary Realtime Clock</Description><StartTime><Timestamp dt:dt="int">0</Timestamp><DateUtc dt:dt="string">2015-01-08T00:11:01Z</DateUtc></StartTime><FrequencyChanges><FrequencyChange><Frequency dt:dt="r8">2857451</Frequency><Timestamp dt:dt="r8">1248916264943</Timestamp><Current dt:dt…	59.948	1	-918645224	2015-01-07	16:11:01		180	?	1	?	?	?	?	?	?	?	?	?	?	?	?	?	?	?	NULL	NULL	NULL	NULL	AB	0	NULL	NULL	NULL	Test	NULL	NULL	NULL	TestInterleaved	NULL	NULL	NULL	k 0	k 0	NULL	NULL	NULL
Implicit Decision	28075	1	<?xml version="1.0"?>\n<Clock xmlns:dt="urn:schemas-microsoft-com:datatypes"><Description dt:dt="string">E-Prime Primary Realtime Clock</Description><StartTime><Timestamp dt:dt="int">0</Timestamp><DateUtc dt:dt="string">2015-01-08T00:11:01Z</DateUtc></StartTime><FrequencyChanges><FrequencyChange><Frequency dt:dt="r8">2857451</Frequency><Timestamp dt:dt="r8">1248916264943</Timestamp><Current dt:dt…	59.948	1	-918645224	2015-01-07	16:11:01		181	NULL	0	?	?	?	?	?	?	?	?	?	?	?	?	?	?	?	NULL	NULL	NULL	NULL	CF	1	NULL	NULL	NULL	Test	NULL	NULL	NULL	TestInterleaved	NULL	NULL	NULL	7 r	7 r	NULL	NULL	NULL
Implicit Decision	28075	1	<?xml version="1.0"?>\n<Clock xmlns:dt="urn:schemas-microsoft-com:datatypes"><Description dt:dt="string">E-Prime Primary Realtime Clock</Description><StartTime><Timestamp dt:dt="int">0</Timestamp><DateUtc dt:dt="string">2015-01-08T00:11:01Z</DateUtc></StartTime><FrequencyChanges><FrequencyChange><Frequency dt:dt="r8">2857451</Frequency><Timestamp dt:dt="r8">1248916264943</Timestamp><Current dt:dt…	59.948	1	-918645224	2015-01-07	16:11:01		182	NULL	1	?	?	?	?	?	?	?	?	?	?	?	?	?	?	?	NULL	NULL	NULL	NULL	DE	0	NULL	NULL	NULL	Test	NULL	NULL	NULL	TestInterleaved	NULL	NULL	NULL	c s	c s	NULL	NULL	NULL
Implicit Decision	28075	1	<?xml version="1.0"?>\n<Clock xmlns:dt="urn:schemas-microsoft-com:datatypes"><Description dt:dt="string">E-Prime Primary Realtime Clock</Description><StartTime><Timestamp dt:dt="int">0</Timestamp><DateUtc dt:dt="string">2015-01-08T00:11:01Z</DateUtc></StartTime><FrequencyChanges><FrequencyChange><Frequency dt:dt="r8">2857451</Frequency><Timestamp dt:dt="r8">1248916264943</Timestamp><Current dt:dt…	59.948	1	-918645224	2015-01-07	16:11:01		183	NULL	0	?	?	?	?	?	?	?	?	?	?	?	?	?	?	?	NULL	NULL	NULL	NULL	AF	1	NULL	NULL	NULL	Test	NULL	NULL	NULL	TestInterleaved	NULL	NULL	NULL	7 k	7 k	NULL	NULL	NULL
Implicit Decision	28075	1	<?xml version="1.0"?>\n<Clock xmlns:dt="urn:schemas-microsoft-com:datatypes"><Description dt:dt="string">E-Prime Primary Realtime Clock</Description><StartTime><Timestamp dt:dt="int">0</Timestamp><DateUtc dt:dt="string">2015-01-08T00:11:01Z</DateUtc></StartTime><FrequencyChanges><FrequencyChange><Frequency dt:dt="r8">2857451</Frequency><Timestamp dt:dt="r8">1248916264943</Timestamp><Current dt:dt…	59.948	1	-918645224	2015-01-07	16:11:01		184	NULL	1	?	?	?	?	?	?	?	?	?	?	?	?	?	?	?	NULL	NULL	NULL	NULL	BD	0	NULL	NULL	NULL	Test	NULL	NULL	NULL	TestInterleaved	NULL	NULL	NULL	s 0	s 0	NULL	NULL	NULL
Implicit Decision	28075	1	<?xml version="1.0"?>\n<Clock xmlns:dt="urn:schemas-microsoft-com:datatypes"><Description dt:dt="string">E-Prime Primary Realtime Clock</Description><StartTime><Timestamp dt:dt="int">0</Timestamp><DateUtc dt:dt="string">2015-01-08T00:11:01Z</DateUtc></StartTime><FrequencyChanges><FrequencyChange><Frequency dt:dt="r8">2857451</Frequency><Timestamp dt:dt="r8">1248916264943</Timestamp><Current dt:dt…	59.948	1	-918645224	2015-01-07	16:11:01		185	NULL	1	?	?	?	?	?	?	?	?	?	?	?	?	?	?	?	NULL	NULL	NULL	NULL	DF	0	NULL	NULL	NULL	Test	NULL	NULL	NULL	TestInterleaved	NULL	NULL	NULL	7 s	7 s	NULL	NULL	NULL
Implicit Decision	28075	1	<?xml version="1.0"?>\n<Clock xmlns:dt="urn:schemas-microsoft-com:datatypes"><Description dt:dt="string">E-Prime Primary Realtime Clock</Description><StartTime><Timestamp dt:dt="int">0</Timestamp><DateUtc dt:dt="string">2015-01-08T00:11:01Z</DateUtc></StartTime><FrequencyChanges><FrequencyChange><Frequency dt:dt="r8">2857451</Frequency><Timestamp dt:dt="r8">1248916264943</Timestamp><Current dt:dt…	59.948	1	-918645224	2015-01-07	16:11:01		186	?	0	?	?	?	?	?	?	?	?	?	?	?	?	?	?	?	NULL	NULL	NULL	NULL	CD	1	NULL	NULL	NULL	Test	NULL	NULL	NULL	TestInterleaved	NULL	NULL	NULL	s r	s r	NULL	NULL	NULL
Implicit Decision	28075	1	<?xml version="1.0"?>\n<Clock xmlns:dt="urn:schemas-microsoft-com:datatypes"><Description dt:dt="string">E-Prime Primary Realtime Clock</Description><StartTime><Timestamp dt:dt="int">0</Timestamp><DateUtc dt:dt="string">2015-01-08T00:11:01Z</DateUtc></StartTime><FrequencyChanges><FrequencyChange><Frequency dt:dt="r8">2857451</Frequency><Timestamp dt:dt="r8">1248916264943</Timestamp><Current dt:dt…	59.948	1	-918645224	2015-01-07	16:11:01		187	NULL	1	?	?	?	?	?	?	?	?	?	?	?	?	?	?	?	NULL	NULL	NULL	NULL	BF	0	NULL	NULL	NULL	Test	NULL	NULL	NULL	TestInterleaved	NULL	NULL	NULL	7 0	7 0	NULL	NULL	NULL
Implicit Decision	28075	1	<?xml version="1.0"?>\n<Clock xmlns:dt="urn:schemas-microsoft-com:datatypes"><Description dt:dt="string">E-Prime Primary Realtime Clock</Description><StartTime><Timestamp dt:dt="int">0</Timestamp><DateUtc dt:dt="string">2015-01-08T00:11:01Z</DateUtc></StartTime><FrequencyChanges><FrequencyChange><Frequency dt:dt="r8">2857451</Frequency><Timestamp dt:dt="r8">1248916264943</Timestamp><Current dt:dt…	59.948	1	-918645224	2015-01-07	16:11:01		188	NULL	1	?	?	?	?	?	?	?	?	?	?	?	?	?	?	?	NULL	NULL	NULL	NULL	BE	0	NULL	NULL	NULL	Test	NULL	NULL	NULL	TestInterleaved	NULL	NULL	NULL	c 0	c 0	NULL	NULL	NULL
Implicit Decision	28075	1	<?xml version="1.0"?>\n<Clock xmlns:dt="urn:schemas-microsoft-com:datatypes"><Description dt:dt="string">E-Prime Primary Realtime Clock</Description><StartTime><Timestamp dt:dt="int">0</Timestamp><DateUtc dt:dt="string">2015-01-08T00:11:01Z</DateUtc></StartTime><FrequencyChanges><FrequencyChange><Frequency dt:dt="r8">2857451</Frequency><Timestamp dt:dt="r8">1248916264943</Timestamp><Current dt:dt…	59.948	1	-918645224	2015-01-07	16:11:01		189	NULL	0	?	?	?	?	?	?	?	?	?	?	?	?	?	?	?	NULL	NULL	NULL	NULL	AC	1	NULL	NULL	NULL	Test	NULL	NULL	NULL	TestInterleaved	NULL	NULL	NULL	r k	r k	NULL	NULL	NULL
Implicit Decision	28075	1	<?xml version="1.0"?>\n<Clock xmlns:dt="urn:schemas-microsoft-com:datatypes"><Description dt:dt="string">E-Prime Primary Realtime Clock</Description><StartTime><Timestamp dt:dt="int">0</Timestamp><DateUtc dt:dt="string">2015-01-08T00:11:01Z</DateUtc></StartTime><FrequencyChanges><FrequencyChange><Frequency dt:dt="r8">2857451</Frequency><Timestamp dt:dt="r8">1248916264943</Timestamp><Current dt:dt…	59.948	1	-918645224	2015-01-07	16:11:01		190	NULL	1	?	?	?	?	?	?	?	?	?	?	?	?	?	?	?	NULL	NULL	NULL	NULL	BC	0	NULL	NULL	NULL	Test	NULL	NULL	NULL	TestInterleaved	NULL	NULL	NULL	r 0	r 0	NULL	NULL	NULL
Implicit Decision	28075	1	<?xml version="1.0"?>\n<Clock xmlns:dt="urn:schemas-microsoft-com:datatypes"><Description dt:dt="string">E-Prime Primary Realtime Clock</Description><StartTime><Timestamp dt:dt="int">0</Timestamp><DateUtc dt:dt="string">2015-01-08T00:11:01Z</DateUtc></StartTime><FrequencyChanges><FrequencyChange><Frequency dt:dt="r8">2857451</Frequency><Timestamp dt:dt="r8">1248916264943</Timestamp><Current dt:dt…	59.948	1	-918645224	2015-01-07	16:11:01		191	NULL	0	NULL	NULL	NULL	?	?	?	?	NULL	NULL	NULL	NULL	NULL	NULL	NULL	NULL	NULL	NULL	NULL	m	CE	1	NULL	NULL	NULL	Test	NULL	NULL	NULL	TestInterleaved	NULL	NULL	NULL	c r	c r	NULL	NULL	NULL
Implicit Decision	28075	1	<?xml version="1.0"?>\n<Clock xmlns:dt="urn:schemas-microsoft-com:datatypes"><Description dt:dt="string">E-Prime Primary Realtime Clock</Description><StartTime><Timestamp dt:dt="int">0</Timestamp><DateUtc dt:dt="string">2015-01-08T00:11:01Z</DateUtc></StartTime><FrequencyChanges><FrequencyChange><Frequency dt:dt="r8">2857451</Frequency><Timestamp dt:dt="r8">1248916264943</Timestamp><Current dt:dt…	59.948	1	-918645224	2015-01-07	16:11:01		192	NULL	0	?	?	?	?	?	?	?	?	?	?	?	?	?	?	?	NULL	NULL	NULL	NULL	AD	1	NULL	NULL	NULL	Test	NULL	NULL	NULL	TestInterleaved	NULL	NULL	NULL	s k	s k	NULL	NULL	NULL
[truncated: 39 more columns]

## Sheet: Organized
Subject	SessionDate	Procedure	TrainInterleaved.Sample	Train.ACC	Train.RT	TestInterleaved.Sample	Test.ACC	Test.RT	TrialType	Condition
28075	2015-01-07	Practiceb	NULL	NULL	NULL	NULL	NULL	NULL	BA	AB
28075	2015-01-07	Practiceb	NULL	NULL	NULL	NULL	NULL	NULL	AB	AB
28075	2015-01-07	Practiceb	NULL	NULL	NULL	NULL	NULL	NULL	BA	AB
28075	2015-01-07	Practiceb	NULL	NULL	NULL	NULL	NULL	NULL	AB	AB
28075	2015-01-07	Practiceb	NULL	NULL	NULL	NULL	NULL	NULL	AB	AB
28075	2015-01-07	Practiceb	NULL	NULL	NULL	NULL	NULL	NULL	BA	AB
28075	2015-01-07	BlocProc2	NULL	NULL	NULL	NULL	NULL	NULL	NULL	1
28075	2015-01-07	BlocProc	NULL	NULL	NULL	NULL	NULL	NULL	NULL	1
28075	2015-01-07	BlocProc1	NULL	NULL	NULL	NULL	NULL	NULL	NULL	1
28075	2015-01-07	Trainb	1	1	555	NULL	NULL	NULL	BA	AB
28075	2015-01-07	Trainb	2	1	877	NULL	NULL	NULL	EF	EF
28075	2015-01-07	Trainb	3	0	834	NULL	NULL	NULL	CD	CD
28075	2015-01-07	Trainb	4	0	584	NULL	NULL	NULL	FE	EF
28075	2015-01-07	Trainb	5	0	1033	NULL	NULL	NULL	DC	CD
28075	2015-01-07	Trainb	6	0	1095	NULL	NULL	NULL	AB	AB
28075	2015-01-07	Trainb	7	1	867	NULL	NULL	NULL	BA	AB
28075	2015-01-07	Trainb	8	0	952	NULL	NULL	NULL	EF	EF
28075	2015-01-07	Trainb	9	1	490	NULL	NULL	NULL	CD	CD
28075	2015-01-07	Trainb	10	0	718	NULL	NULL	NULL	DC	CD
28075	2015-01-07	Trainb	11	1	905	NULL	NULL	NULL	AB	AB
28075	2015-01-07	Trainb	12	1	860	NULL	NULL	NULL	FE	EF
28075	2015-01-07	Trainb	13	1	802	NULL	NULL	NULL	BA	AB
28075	2015-01-07	Trainb	14	0	602	NULL	NULL	NULL	CD	CD
28075	2015-01-07	Trainb	15	0	522	NULL	NULL	NULL	EF	EF
28075	2015-01-07	Trainb	16	1	669	NULL	NULL	NULL	DC	CD
28075	2015-01-07	Trainb	17	1	634	NULL	NULL	NULL	AB	AB
28075	2015-01-07	Trainb	18	0	873	NULL	NULL	NULL	FE	EF
28075	2015-01-07	Trainb	19	0	334	NULL	NULL	NULL	BA	AB
28075	2015-01-07	Trainb	20	1	265	NULL	NULL	NULL	CD	CD
28075	2015-01-07	Trainb	21	0	262	NULL	NULL	NULL	EF	EF
28075	2015-01-07	Trainb	22	0	389	NULL	NULL	NULL	FE	EF
28075	2015-01-07	Trainb	23	0	510	NULL	NULL	NULL	DC	CD
28075	2015-01-07	Trainb	24	0	498	NULL	NULL	NULL	AB	AB
28075	2015-01-07	Trainb	25	0	486	NULL	NULL	NULL	EF	EF
28075	2015-01-07	Trainb	26	1	426	NULL	NULL	NULL	BA	AB
28075	2015-01-07	Trainb	27	0	514	NULL	NULL	NULL	CD	CD
28075	2015-01-07	Trainb	28	1	454	NULL	NULL	NULL	FE	EF
28075	2015-01-07	Trainb	29	1	460	NULL	NULL	NULL	AB	AB
28075	2015-01-07	Trainb	30	0	722	NULL	NULL	NULL	DC	CD
28075	2015-01-07	Trainb	31	0	477	NULL	NULL	NULL	EF	EF
28075	2015-01-07	Trainb	32	0	274	NULL	NULL	NULL	CD	CD
28075	2015-01-07	Trainb	33	0	592	NULL	NULL	NULL	BA	AB
28075	2015-01-07	Trainb	34	1	465	NULL	NULL	NULL	AB	AB
28075	2015-01-07	Trainb	35	1	807	NULL	NULL	NULL	FE	EF
28075	2015-01-07	Trainb	36	0	654	NULL	NULL	NULL	DC	CD
28075	2015-01-07	Trainb	37	1	508	NULL	NULL	NULL	BA	AB
28075	2015-01-07	Trainb	38	1	272	NULL	NULL	NULL	CD	CD
28075	2015-01-07	Trainb	39	1	542	NULL	NULL	NULL	EF	EF
28075	2015-01-07	Trainb	40	0	304	NULL	NULL	NULL	DC	CD
28075	2015-01-07	Trainb	41	0	509	NULL	NULL	NULL	AB	AB
28075	2015-01-07	Trainb	42	0	81	NULL	NULL	NULL	FE	EF
28075	2015-01-07	Trainb	43	1	534	NULL	NULL	NULL	BA	AB
28075	2015-01-07	Trainb	44	1	488	NULL	NULL	NULL	EF	EF
28075	2015-01-07	Trainb	45	1	525	NULL	NULL	NULL	CD	CD
28075	2015-01-07	Trainb	46	0	352	NULL	NULL	NULL	FE	EF
28075	2015-01-07	Trainb	47	0	250	NULL	NULL	NULL	DC	CD
28075	2015-01-07	Trainb	48	1	456	NULL	NULL	NULL	AB	AB
28075	2015-01-07	Trainb	49	0	446	NULL	NULL	NULL	EF	EF
28075	2015-01-07	Trainb	50	0	373	NULL	NULL	NULL	BA	AB
28075	2015-01-07	Trainb	51	1	255	NULL	NULL	NULL	CD	CD
28075	2015-01-07	Trainb	52	1	349	NULL	NULL	NULL	DC	CD
28075	2015-01-07	Trainb	53	1	503	NULL	NULL	NULL	AB	AB
28075	2015-01-07	Trainb	54	1	491	NULL	NULL	NULL	FE	EF
28075	2015-01-07	Trainb	55	0	416	NULL	NULL	NULL	CD	CD
28075	2015-01-07	Trainb	56	0	423	NULL	NULL	NULL	EF	EF
28075	2015-01-07	Trainb	57	0	254	NULL	NULL	NULL	BA	AB
28075	2015-01-07	Trainb	58	1	269	NULL	NULL	NULL	DC	CD
28075	2015-01-07	Trainb	59	0	282	NULL	NULL	NULL	FE	EF
28075	2015-01-07	Trainb	60	0	311	NULL	NULL	NULL	AB	AB
28075	2015-01-07	Rest4	NULL	NULL	NULL	NULL	NULL	NULL	NULL	1
28075	2015-01-07	Trainb	61	0	644	NULL	NULL	NULL	EF	EF
28075	2015-01-07	Trainb	62	0	179	NULL	NULL	NULL	BA	AB
28075	2015-01-07	Trainb	63	0	356	NULL	NULL	NULL	CD	CD
28075	2015-01-07	Trainb	64	1	431	NULL	NULL	NULL	AB	AB
28075	2015-01-07	Trainb	65	0	518	NULL	NULL	NULL	FE	EF
28075	2015-01-07	Trainb	66	0	697	NULL	NULL	NULL	DC	CD
28075	2015-01-07	Trainb	67	0	486	NULL	NULL	NULL	EF	EF
28075	2015-01-07	Trainb	68	0	410	NULL	NULL	NULL	CD	CD
28075	2015-01-07	Trainb	69	0	451	NULL	NULL	NULL	BA	AB
28075	2015-01-07	Trainb	70	1	297	NULL	NULL	NULL	AB	AB
28075	2015-01-07	Trainb	71	1	453	NULL	NULL	NULL	DC	CD
28075	2015-01-07	Trainb	72	0	460	NULL	NULL	NULL	FE	EF
28075	2015-01-07	Trainb	73	0	450	NULL	NULL	NULL	EF	EF
28075	2015-01-07	Trainb	74	0	312	NULL	NULL	NULL	CD	CD
28075	2015-01-07	Trainb	75	1	580	NULL	NULL	NULL	BA	AB
28075	2015-01-07	Trainb	76	0	644	NULL	NULL	NULL	FE	EF
28075	2015-01-07	Trainb	77	1	356	NULL	NULL	NULL	AB	AB
28075	2015-01-07	Trainb	78	0	413	NULL	NULL	NULL	DC	CD
28075	2015-01-07	Trainb	79	1	437	NULL	NULL	NULL	BA	AB
28075	2015-01-07	Trainb	80	1	396	NULL	NULL	NULL	EF	EF
28075	2015-01-07	Trainb	81	0	596	NULL	NULL	NULL	CD	CD
28075	2015-01-07	Trainb	82	1	709	NULL	NULL	NULL	FE	EF
28075	2015-01-07	Trainb	83	0	977	NULL	NULL	NULL	DC	CD
28075	2015-01-07	Trainb	84	0	642	NULL	NULL	NULL	AB	AB
28075	2015-01-07	Trainb	85	1	1200	NULL	NULL	NULL	EF	EF
28075	2015-01-07	Trainb	86	1	1336	NULL	NULL	NULL	BA	AB
28075	2015-01-07	Trainb	87	1	746	NULL	NULL	NULL	CD	CD
28075	2015-01-07	Trainb	88	0	1492	NULL	NULL	NULL	FE	EF
28075	2015-01-07	Trainb	89	1	992	NULL	NULL	NULL	DC	CD
28075	2015-01-07	Trainb	90	1	1568	NULL	NULL	NULL	AB	AB
28075	2015-01-07	Trainb	91	1	1064	NULL	NULL	NULL	BA	AB
28075	2015-01-07	Trainb	92	1	982	NULL	NULL	NULL	CD	CD
28075	2015-01-07	Trainb	93	1	1238	NULL	NULL	NULL	EF	EF
28075	2015-01-07	Trainb	94	1	1773	NULL	NULL	NULL	FE	EF
28075	2015-01-07	Trainb	95	1	1037	NULL	NULL	NULL	AB	AB
28075	2015-01-07	Trainb	96	1	843	NULL	NULL	NULL	DC	CD
28075	2015-01-07	Trainb	97	1	1106	NULL	NULL	NULL	CD	CD
28075	2015-01-07	Trainb	98	1	877	NULL	NULL	NULL	BA	AB
28075	2015-01-07	Trainb	99	1	802	NULL	NULL	NULL	EF	EF
28075	2015-01-07	Trainb	100	0	858	NULL	NULL	NULL	AB	AB
28075	2015-01-07	Trainb	101	0	1152	NULL	NULL	NULL	FE	EF
28075	2015-01-07	Trainb	102	1	857	NULL	NULL	NULL	DC	CD
28075	2015-01-07	Trainb	103	0	799	NULL	NULL	NULL	CD	CD
28075	2015-01-07	Trainb	104	1	1127	NULL	NULL	NULL	EF	EF
28075	2015-01-07	Trainb	105	1	1072	NULL	NULL	NULL	BA	AB
28075	2015-01-07	Trainb	106	1	605	NULL	NULL	NULL	DC	CD
28075	2015-01-07	Trainb	107	1	781	NULL	NULL	NULL	AB	AB
28075	2015-01-07	Trainb	108	0	966	NULL	NULL	NULL	FE	EF
28075	2015-01-07	Trainb	109	1	614	NULL	NULL	NULL	CD	CD
28075	2015-01-07	Trainb	110	1	374	NULL	NULL	NULL	BA	AB
28075	2015-01-07	Trainb	111	0	911	NULL	NULL	NULL	EF	EF
28075	2015-01-07	Trainb	112	0	691	NULL	NULL	NULL	FE	EF
28075	2015-01-07	Trainb	113	1	223	NULL	NULL	NULL	DC	CD
28075	2015-01-07	Trainb	114	0	719	NULL	NULL	NULL	AB	AB
28075	2015-01-07	Trainb	115	0	1274	NULL	NULL	NULL	EF	EF
28075	2015-01-07	Trainb	116	1	303	NULL	NULL	NULL	CD	CD
28075	2015-01-07	Trainb	117	0	779	NULL	NULL	NULL	BA	AB
28075	2015-01-07	Trainb	118	1	260	NULL	NULL	NULL	DC	CD
28075	2015-01-07	Trainb	119	0	242	NULL	NULL	NULL	AB	AB
28075	2015-01-07	Trainb	120	1	65	NULL	NULL	NULL	FE	EF
28075	2015-01-07	Rest4	NULL	NULL	NULL	NULL	NULL	NULL	NULL	1
28075	2015-01-07	NofeedbackInstructions	NULL	NULL	NULL	NULL	NULL	NULL	NULL	1
28075	2015-01-07	Test	NULL	NULL	NULL	1	1	607	DF	DF
28075	2015-01-07	Test	NULL	NULL	NULL	2	0	492	CF	CF
28075	2015-01-07	Test	NULL	NULL	NULL	3	1	526	CD	CD
28075	2015-01-07	Test	NULL	NULL	NULL	4	1	656	BA	AB
28075	2015-01-07	Test	NULL	NULL	NULL	5	1	747	BD	BD
28075	2015-01-07	Test	NULL	NULL	NULL	6	1	787	BF	BF
28075	2015-01-07	Test	NULL	NULL	NULL	7	1	232	AD	AD
28075	2015-01-07	Test	NULL	NULL	NULL	8	0	245	AF	AF
28075	2015-01-07	Test	NULL	NULL	NULL	9	0	529	AC	AC
28075	2015-01-07	Test	NULL	NULL	NULL	10	1	530	EF	EF
28075	2015-01-07	Test	NULL	NULL	NULL	11	1	641	CE	CE
28075	2015-01-07	Test	NULL	NULL	NULL	12	1	415	DE	DE
28075	2015-01-07	Test	NULL	NULL	NULL	13	1	404	BE	BE
28075	2015-01-07	Test	NULL	NULL	NULL	14	1	538	BC	BC
28075	2015-01-07	Test	NULL	NULL	NULL	15	1	825	AE	AE
28075	2015-01-07	Test	NULL	NULL	NULL	16	0	974	AB	AB
28075	2015-01-07	Test	NULL	NULL	NULL	17	0	684	ED	DE
28075	2015-01-07	Test	NULL	NULL	NULL	18	1	535	FC	CF
28075	2015-01-07	Test	NULL	NULL	NULL	19	1	503	FD	DF
28075	2015-01-07	Test	NULL	NULL	NULL	20	1	536	EC	CE
28075	2015-01-07	Test	NULL	NULL	NULL	21	1	536	DA	AD
28075	2015-01-07	Test	NULL	NULL	NULL	22	0	472	DB	BD
28075	2015-01-07	Test	NULL	NULL	NULL	23	1	586	CA	AC
28075	2015-01-07	Test	NULL	NULL	NULL	24	1	520	EB	BE
28075	2015-01-07	Test	NULL	NULL	NULL	25	1	360	FE	EF
28075	2015-01-07	Test	NULL	NULL	NULL	26	1	465	FB	BF
28075	2015-01-07	Test	NULL	NULL	NULL	27	1	549	CB	BC
28075	2015-01-07	Test	NULL	NULL	NULL	28	0	468	FA	AF
28075	2015-01-07	Test	NULL	NULL	NULL	29	1	406	DC	CD
28075	2015-01-07	Test	NULL	NULL	NULL	30	0	444	EA	AE
28075	2015-01-07	Test	NULL	NULL	NULL	31	0	336	CD	CD
28075	2015-01-07	Test	NULL	NULL	NULL	32	1	505	CE	CE
28075	2015-01-07	Test	NULL	NULL	NULL	33	0	666	BA	AB
28075	2015-01-07	Test	NULL	NULL	NULL	34	0	436	AC	AC
28075	2015-01-07	Test	NULL	NULL	NULL	35	0	424	AE	AE
28075	2015-01-07	Test	NULL	NULL	NULL	36	1	492	CF	CF
28075	2015-01-07	Test	NULL	NULL	NULL	37	1	480	BE	BE
28075	2015-01-07	Test	NULL	NULL	NULL	38	0	466	DF	DF
28075	2015-01-07	Test	NULL	NULL	NULL	39	0	437	AF	AF
28075	2015-01-07	Test	NULL	NULL	NULL	40	1	889	DE	DE
28075	2015-01-07	Test	NULL	NULL	NULL	41	1	475	BD	BD
28075	2015-01-07	Test	NULL	NULL	NULL	42	0	478	AD	AD
28075	2015-01-07	Test	NULL	NULL	NULL	43	1	609	BF	BF
28075	2015-01-07	Test	NULL	NULL	NULL	44	1	510	BC	BC
28075	2015-01-07	Test	NULL	NULL	NULL	45	0	591	EF	EF
28075	2015-01-07	Test	NULL	NULL	NULL	46	0	525	EA	AE
28075	2015-01-07	Test	NULL	NULL	NULL	47	1	349	FE	EF
28075	2015-01-07	Test	NULL	NULL	NULL	48	1	758	AB	AB
28075	2015-01-07	Test	NULL	NULL	NULL	49	0	813	FC	CF
28075	2015-01-07	Test	NULL	NULL	NULL	50	1	562	ED	DE
28075	2015-01-07	Test	NULL	NULL	NULL	51	0	482	FA	AF
28075	2015-01-07	Test	NULL	NULL	NULL	52	1	581	DB	BD
28075	2015-01-07	Test	NULL	NULL	NULL	53	0	483	FD	DF
28075	2015-01-07	Test	NULL	NULL	NULL	54	1	581	DC	CD
28075	2015-01-07	Test	NULL	NULL	NULL	55	1	645	FB	BF
28075	2015-01-07	Test	NULL	NULL	NULL	56	1	593	EB	BE
28075	2015-01-07	Test	NULL	NULL	NULL	57	1	735	CA	AC
28075	2015-01-07	Test	NULL	NULL	NULL	58	1	486	CB	BC
28075	2015-01-07	Test	NULL	NULL	NULL	59	1	424	EC	CE
28075	2015-01-07	Test	NULL	NULL	NULL	60	0	478	DA	AD
0	00:00:00	0	0	0	0	0	0	0	0	0
0	00:00:00	0	0	0	0	0	0	0	0	0
0	00:00:00	0	0	0	0	0	0	0	0	0
0	00:00:00	0	0	0	0	0	0	0	0	0
0	00:00:00	0	0	0	0	0	0	0	0	0
0	00:00:00	0	0	0	0	0	0	0	0	0
0	00:00:00	0	0	0	0	0	0	0	0	0
0	00:00:00	0	0	0	0	0	0	0	0	0
0	00:00:00	0	0	0	0	0	0	0	0	0
0	00:00:00	0	0	0	0	0	0	0	0	0
0	00:00:00	0	0	0	0	0	0	0	0	0
0	00:00:00	0	0	0	0	0	0	0	0	0
0	00:00:00	0	0	0	0	0	0	0	0	0
0	00:00:00	0	0	0	0	0	0	0	0	0
0	00:00:00	0	0	0	0	0	0	0	0	0
0	00:00:00	0	0	0	0	0	0	0	0	0
0	00:00:00	0	0	0	0	0	0	0	0	0
0	00:00:00	0	0	0	0	0	0	0	0	0
0	00:00:00	0	0	0	0	0	0	0	0	0
0	00:00:00	0	0	0	0	0	0	0	0	0
0	00:00:00	0	0	0	0	0	0	0	0	0
0	00:00:00	0	0	0	0	0	0	0	0	0
0	00:00:00	0	0	0	0	0	0	0	0	0
0	00:00:00	0	0	0	0	0	0	0	0	0
0	00:00:00	0	0	0	0	0	0	0	0	0
0	00:00:00	0	0	0	0	0	0	0	0	0
0	00:00:00	0	0	0	0	0	0	0	0	0
0	00:00:00	0	0	0	0	0	0	0	0	0
0	00:00:00	0	0	0	0	0	0	0	0	0
0	00:00:00	0	0	0	0	0	0	0	0	0
0	00:00:00	0	0	0	0	0	0	0	0	0
0	00:00:00	0	0	0	0	0	0	0	0	0
0	00:00:00	0	0	0	0	0	0	0	0	0
0	00:00:00	0	0	0	0	0	0	0	0	0
0	00:00:00	0	0	0	0	0	0	0	0	0
0	00:00:00	0	0	0	0	0	0	0	0	0
0	00:00:00	0	0	0	0	0	0	0	0	0
0	00:00:00	0	0	0	0	0	0	0	0	0
0	00:00:00	0	0	0	0	0	0	0	0	0
0	00:00:00	0	0	0	0	0	0	0	0	0
0	00:00:00	0	0	0	0	0	0	0	0	0
0	00:00:00	0	0	0	0	0	0	0	0	0
0	00:00:00	0	0	0	0	0	0	0	0	0
0	00:00:00	0	0	0	0	0	0	0	0	0
0	00:00:00	0	0	0	0	0	0	0	0	0
0	00:00:00	0	0	0	0	0	0	0	0	0
0	00:00:00	0	0	0	0	0	0	0	0	0
0	00:00:00	0	0	0	0	0	0	0	0	0
0	00:00:00	0	0	0	0	0	0	0	0	0
0	00:00:00	0	0	0	0	0	0	0	0	0
0	00:00:00	0	0	0	0	0	0	0	0	0
0	00:00:00	0	0	0	0	0	0	0	0	0
0	00:00:00	0	0	0	0	0	0	0	0	0
0	00:00:00	0	0	0	0	0	0	0	0	0
0	00:00:00	0	0	0	0	0	0	0	0	0
0	00:00:00	0	0	0	0	0	0	0	0	0
0	00:00:00	0	0	0	0	0	0	0	0	0
0	00:00:00	0	0	0	0	0	0	0	0	0
0	00:00:00	0	0	0	0	0	0	0	0	0
0	00:00:00	0	0	0	0	0	0	0	0	0
0	00:00:00	0	0	0	0	0	0	0	0	0
0	00:00:00	0	0	0	0	0	0	0	0	0
0	00:00:00	0	0	0	0	0	0	0	0	0
0	00:00:00	0	0	0	0	0	0	0	0	0
0	00:00:00	0	0	0	0	0	0	0	0	0
0	00:00:00	0	0	0	0	0	0	0	0	0
0	00:00:00	0	0	0	0	0	0	0	0	0
0	00:00:00	0	0	0	0	0	0	0	0	0
0	00:00:00	0	0	0	0	0	0	0	0	0
0	00:00:00	0	0	0	0	0	0	0	0	0
0	00:00:00	0	0	0	0	0	0	0	0	0
0	00:00:00	0	0	0	0	0	0	0	0	0
0	00:00:00	0	0	0	0	0	0	0	0	0
0	00:00:00	0	0	0	0	0	0	0	0	0
0	00:00:00	0	0	0	0	0	0	0	0	0
0	00:00:00	0	0	0	0	0	0	0	0	0
0	00:00:00	0	0	0	0	0	0	0	0	0
0	00:00:00	0	0	0	0	0	0	0	0	0
0	00:00:00	0	0	0	0	0	0	0	0	0
0	00:00:00	0	0	0	0	0	0	0	0	0
0	00:00:00	0	0	0	0	0	0	0	0	0
0	00:00:00	0	0	0	0	0	0	0	0	0
0	00:00:00	0	0	0	0	0	0	0	0	0
0	00:00:00	0	0	0	0	0	0	0	0	0
0	00:00:00	0	0	0	0	0	0	0	0	0
0	00:00:00	0	0	0	0	0	0	0	0	0
0	00:00:00	0	0	0	0	0	0	0	0	0
0	00:00:00	0	0	0	0	0	0	0	0	0
0	00:00:00	0	0	0	0	0	0	0	0	0
0	00:00:00	0	0	0	0	0	0	0	0	0
0	00:00:00	0	0	0	0	0	0	0	0	0
0	00:00:00	0	0	0	0	0	0	0	0	0
0	00:00:00	0	0	0	0	0	0	0	0	0
0	00:00:00	0	0	0	0	0	0	0	0	0
0	00:00:00	0	0	0	0	0	0	0	0	0
0	00:00:00	0	0	0	0	0	0	0	0	0
0	00:00:00	0	0	0	0	0	0	0	0	0
0	00:00:00	0	0	0	0	0	0	0	0	0
0	00:00:00	0	0	0	0	0	0	0	0	0
0	00:00:00	0	0	0	0	0	0	0	0	0
0	00:00:00	0	0	0	0	0	0	0	0	0
0	00:00:00	0	0	0	0	0	0	0	0	0
0	00:00:00	0	0	0	0	0	0	0	0	0
0	00:00:00	0	0	0	0	0	0	0	0	0
0	00:00:00	0	0	0	0	0	0	0	0	0
0	00:00:00	0	0	0	0	0	0	0	0	0
0	00:00:00	0	0	0	0	0	0	0	0	0
0	00:00:00	0	0	0	0	0	0	0	0	0
0	00:00:00	0	0	0	0	0	0	0	0	0
0	00:00:00	0	0	0	0	0	0	0	0	0
0	00:00:00	0	0	0	0	0	0	0	0	0
0	00:00:00	0	0	0	0	0	0	0	0	0
0	00:00:00	0	0	0	0	0	0	0	0	0
0	00:00:00	0	0	0	0	0	0	0	0	0
0	00:00:00	0	0	0	0	0	0	0	0	0
0	00:00:00	0	0	0	0	0	0	0	0	0
0	00:00:00	0	0	0	0	0	0	0	0	0
0	00:00:00	0	0	0	0	0	0	0	0	0
0	00:00:00	0	0	0	0	0	0	0	0	0
0	00:00:00	0	0	0	0	0	0	0	0	0
0	00:00:00	0	0	0	0	0	0	0	0	0
0	00:00:00	0	0	0	0	0	0	0	0	0
0	00:00:00	0	0	0	0	0	0	0	0	0
0	00:00:00	0	0	0	0	0	0	0	0	0
0	00:00:00	0	0	0	0	0	0	0	0	0
0	00:00:00	0	0	0	0	0	0	0	0	0
0	00:00:00	0	0	0	0	0	0	0	0	0
0	00:00:00	0	0	0	0	0	0	0	0	0
0	00:00:00	0	0	0	0	0	0	0	0	0
0	00:00:00	0	0	0	0	0	0	0	0	0
0	00:00:00	0	0	0	0	0	0	0	0	0
0	00:00:00	0	0	0	0	0	0	0	0	0
0	00:00:00	0	0	0	0	0	0	0	0	0
0	00:00:00	0	0	0	0	0	0	0	0	0
0	00:00:00	0	0	0	0	0	0	0	0	0
0	00:00:00	0	0	0	0	0	0	0	0	0
0	00:00:00	0	0	0	0	0	0	0	0	0
0	00:00:00	0	0	0	0	0	0	0	0	0
0	00:00:00	0	0	0	0	0	0	0	0	0
0	00:00:00	0	0	0	0	0	0	0	0	0
0	00:00:00	0	0	0	0	0	0	0	0	0
0	00:00:00	0	0	0	0	0	0	0	0	0
0	00:00:00	0	0	0	0	0	0	0	0	0
0	00:00:00	0	0	0	0	0	0	0	0	0
0	00:00:00	0	0	0	0	0	0	0	0	0
0	00:00:00	0	0	0	0	0	0	0	0	0
0	00:00:00	0	0	0	0	0	0	0	0	0
0	00:00:00	0	0	0	0	0	0	0	0	0
0	00:00:00	0	0	0	0	0	0	0	0	0
0	00:00:00	0	0	0	0	0	0	0	0	0
0	00:00:00	0	0	0	0	0	0	0	0	0
0	00:00:00	0	0	0	0	0	0	0	0	0
0	00:00:00	0	0	0	0	0	0	0	0	0
0	00:00:00	0	0	0	0	0	0	0	0	0
0	00:00:00	0	0	0	0	0	0	0	0	0
0	00:00:00	0	0	0	0	0	0	0	0	0
0	00:00:00	0	0	0	0	0	0	0	0	0
0	00:00:00	0	0	0	0	0	0	0	0	0
0	00:00:00	0	0	0	0	0	0	0	0	0
0	00:00:00	0	0	0	0	0	0	0	0	0
0	00:00:00	0	0	0	0	0	0	0	0	0
0	00:00:00	0	0	0	0	0	0	0	0	0
0	00:00:00	0	0	0	0	0	0	0	0	0
0	00:00:00	0	0	0	0	0	0	0	0	0
0	00:00:00	0	0	0	0	0	0	0	0	0
0	00:00:00	0	0	0	0	0	0	0	0	0
0	00:00:00	0	0	0	0	0	0	0	0	0
0	00:00:00	0	0	0	0	0	0	0	0	0
0	00:00:00	0	0	0	0	0	0	0	0	0
0	00:00:00	0	0	0	0	0	0	0	0	0
0	00:00:00	0	0	0	0	0	0	0	0	0
0	00:00:00	0	0	0	0	0	0	0	0	0
0	00:00:00	0	0	0	0	0	0	0	0	0
0	00:00:00	0	0	0	0	0	0	0	0	0
0	00:00:00	0	0	0	0	0	0	0	0	0
0	00:00:00	0	0	0	0	0	0	0	0	0
0	00:00:00	0	0	0	0	0	0	0	0	0
0	00:00:00	0	0	0	0	0	0	0	0	0
0	00:00:00	0	0	0	0	0	0	0	0	0
0	00:00:00	0	0	0	0	0	0	0	0	0
0	00:00:00	0	0	0	0	0	0	0	0	0
0	00:00:00	0	0	0	0	0	0	0	0	0
0	00:00:00	0	0	0	0	0	0	0	0	0
0	00:00:00	0	0	0	0	0	0	0	0	0
0	00:00:00	0	0	0	0	0	0	0	0	0
0	00:00:00	0	0	0	0	0	0	0	0	0
0	00:00:00	0	0	0	0	0	0	0	0	0
0	00:00:00	0	0	0	0	0	0	0	0	0
0	00:00:00	0	0	0	0	0	0	0	0	0
0	00:00:00	0	0	0	0	0	0	0	0	0
0	00:00:00	0	0	0	0	0	0	0	0	0
0	00:00:00	0	0	0	0	0	0	0	0	0
0	00:00:00	0	0	0	0	0	0	0	0	0
0	00:00:00	0	0	0	0	0	0	0	0	0
0	00:00:00	0	0	0	0	0	0	0	0	0
0	00:00:00	0	0	0	0	0	0	0	0	0
0	00:00:00	0	0	0	0	0	0	0	0	0
0	00:00:00	0	0	0	0	0	0	0	0	0
0	00:00:00	0	0	0	0	0	0	0	0	0
0	00:00:00	0	0	0	0	0	0	0	0	0
0	00:00:00	0	0	0	0	0	0	0	0	0
0	00:00:00	0	0	0	0	0	0	0	0	0
0	00:00:00	0	0	0	0	0	0	0	0	0
0	00:00:00	0	0	0	0	0	0	0	0	0
0	00:00:00	0	0	0	0	0	0	0	0	0
0	00:00:00	0	0	0	0	0	0	0	0	0
0	00:00:00	0	0	0	0	0	0	0	0	0
0	00:00:00	0	0	0	0	0	0	0	0	0
0	00:00:00	0	0	0	0	0	0	0	0	0
0	00:00:00	0	0	0	0	0	0	0	0	0
0	00:00:00	0	0	0	0	0	0	0	0	0
0	00:00:00	0	0	0	0	0	0	0	0	0
0	00:00:00	0	0	0	0	0	0	0	0	0
0	00:00:00	0	0	0	0	0	0	0	0	0
0	00:00:00	0	0	0	0	0	0	0	0	0
0	00:00:00	0	0	0	0	0	0	0	0	0
0	00:00:00	0	0	0	0	0	0	0	0	0
0	00:00:00	0	0	0	0	0	0	0	0	0
0	00:00:00	0	0	0	0	0	0	0	0	0
0	00:00:00	0	0	0	0	0	0	0	0	0
0	00:00:00	0	0	0	0	0	0	0	0	0
0	00:00:00	0	0	0	0	0	0	0	0	0
0	00:00:00	0	0	0	0	0	0	0	0	0
0	00:00:00	0	0	0	0	0	0	0	0	0
0	00:00:00	0	0	0	0	0	0	0	0	0
0	00:00:00	0	0	0	0	0	0	0	0	0
0	00:00:00	0	0	0	0	0	0	0	0	0
0	00:00:00	0	0	0	0	0	0	0	0	0
0	00:00:00	0	0	0	0	0	0	0	0	0
0	00:00:00	0	0	0	0	0	0	0	0	0
0	00:00:00	0	0	0	0	0	0	0	0	0
0	00:00:00	0	0	0	0	0	0	0	0	0
0	00:00:00	0	0	0	0	0	0	0	0	0
0	00:00:00	0	0	0	0	0	0	0	0	0
0	00:00:00	0	0	0	0	0	0	0	0	0
0	00:00:00	0	0	0	0	0	0	0	0	0
0	00:00:00	0	0	0	0	0	0	0	0	0
0	00:00:00	0	0	0	0	0	0	0	0	0
0	00:00:00	0	0	0	0	0	0	0	0	0
0	00:00:00	0	0	0	0	0	0	0	0	0
0	00:00:00	0	0	0	0	0	0	0	0	0
0	00:00:00	0	0	0	0	0	0	0	0	0
0	00:00:00	0	0	0	0	0	0	0	0	0
0	00:00:00	0	0	0	0	0	0	0	0	0
0	00:00:00	0	0	0	0	0	0	0	0	0
0	00:00:00	0	0	0	0	0	0	0	0	0
0	00:00:00	0	0	0	0	0	0	0	0	0
0	00:00:00	0	0	0	0	0	0	0	0	0
0	00:00:00	0	0	0	0	0	0	0	0	0
0	00:00:00	0	0	0	0	0	0	0	0	0
0	00:00:00	0	0	0	0	0	0	0	0	0
0	00:00:00	0	0	0	0	0	0	0	0	0
0	00:00:00	0	0	0	0	0	0	0	0	0
0	00:00:00	0	0	0	0	0	0	0	0	0
0	00:00:00	0	0	0	0	0	0	0	0	0
0	00:00:00	0	0	0	0	0	0	0	0	0
0	00:00:00	0	0	0	0	0	0	0	0	0
0	00:00:00	0	0	0	0	0	0	0	0	0
0	00:00:00	0	0	0	0	0	0	0	0	0
0	00:00:00	0	0	0	0	0	0	0	0	0
0	00:00:00	0	0	0	0	0	0	0	0	0
0	00:00:00	0	0	0	0	0	0	0	0	0
0	00:00:00	0	0	0	0	0	0	0	0	0
0	00:00:00	0	0	0	0	0	0	0	0	0
0	00:00:00	0	0	0	0	0	0	0	0	0
0	00:00:00	0	0	0	0	0	0	0	0	0
0	00:00:00	0	0	0	0	0	0	0	0	0
0	00:00:00	0	0	0	0	0	0	0	0	0
0	00:00:00	0	0	0	0	0	0	0	0	0
0	00:00:00	0	0	0	0	0	0	0	0	0
0	00:00:00	0	0	0	0	0	0	0	0	0
0	00:00:00	0	0	0	0	0	0	0	0	0
0	00:00:00	0	0	0	0	0	0	0	0	0
0	00:00:00	0	0	0	0	0	0	0	0	0
0	00:00:00	0	0	0	0	0	0	0	0	0
0	00:00:00	0	0	0	0	0	0	0	0	0
0	00:00:00	0	0	0	0	0	0	0	0	0
0	00:00:00	0	0	0	0	0	0	0	0	0
0	00:00:00	0	0	0	0	0	0	0	0	0
0	00:00:00	0	0	0	0	0	0	0	0	0
0	00:00:00	0	0	0	0	0	0	0	0	0
0	00:00:00	0	0	0	0	0	0	0	0	0
0	00:00:00	0	0	0	0	0	0	0	0	0
0	00:00:00	0	0	0	0	0	0	0	0	0
0	00:00:00	0	0	0	0	0	0	0	0	0
0	00:00:00	0	0	0	0	0	0	0	0	0
0	00:00:00	0	0	0	0	0	0	0	0	0
0	00:00:00	0	0	0	0	0	0	0	0	0
0	00:00:00	0	0	0	0	0	0	0	0	0
0	00:00:00	0	0	0	0	0	0	0	0	0
0	00:00:00	0	0	0	0	0	0	0	0	0
0	00:00:00	0	0	0	0	0	0	0	0	0
0	00:00:00	0	0	0	0	0	0	0	0	0
0	00:00:00	0	0	0	0	0	0	0	0	0
0	00:00:00	0	0	0	0	0	0	0	0	0
0	00:00:00	0	0	0	0	0	0	0	0	0
0	00:00:00	0	0	0	0	0	0	0	0	0
0	00:00:00	0	0	0	0	0	0	0	0	0
0	00:00:00	0	0	0	0	0	0	0	0	0
0	00:00:00	0	0	0	0	0	0	0	0	0
0	00:00:00	0	0	0	0	0	0	0	0	0
0	00:00:00	0	0	0	0	0	0	0	0	0
0	00:00:00	0	0	0	0	0	0	0	0	0
0	00:00:00	0	0	0	0	0	0	0	0	0
0	00:00:00	0	0	0	0	0	0	0	0	0
0	00:00:00	0	0	0	0	0	0	0	0	0
0	00:00:00	0	0	0	0	0	0	0	0	0
0	00:00:00	0	0	0	0	0	0	0	0	0
0	00:00:00	0	0	0	0	0	0	0	0	0
0	00:00:00	0	0	0	0	0	0	0	0	0
0	00:00:00	0	0	0	0	0	0	0	0	0
0	00:00:00	0	0	0	0	0	0	0	0	0
0	00:00:00	0	0	0	0	0	0	0	0	0
0	00:00:00	0	0	0	0	0	0	0	0	0
0	00:00:00	0	0	0	0	0	0	0	0	0
0	00:00:00	0	0	0	0	0	0	0	0	0
0	00:00:00	0	0	0	0	0	0	0	0	0
0	00:00:00	0	0	0	0	0	0	0	0	0
0	00:00:00	0	0	0	0	0	0	0	0	0
0	00:00:00	0	0	0	0	0	0	0	0	0
0	00:00:00	0	0	0	0	0	0	0	0	0
0	00:00:00	0	0	0	0	0	0	0	0	0
0	00:00:00	0	0	0	0	0	0	0	0	0
0	00:00:00	0	0	0	0	0	0	0	0	0
0	00:00:00	0	0	0	0	0	0	0	0	0
0	00:00:00	0	0	0	0	0	0	0	0	0
0	00:00:00	0	0	0	0	0	0	0	0	0
0	00:00:00	0	0	0	0	0	0	0	0	0
0	00:00:00	0	0	0	0	0	0	0	0	0
0	00:00:00	0	0	0	0	0	0	0	0	0
0	00:00:00	0	0	0	0	0	0	0	0	0
0	00:00:00	0	0	0	0	0	0	0	0	0
0	00:00:00	0	0	0	0	0	0	0	0	0
0	00:00:00	0	0	0	0	0	0	0	0	0
0	00:00:00	0	0	0	0	0	0	0	0	0
0	00:00:00	0	0	0	0	0	0	0	0	0
0	00:00:00	0	0	0	0	0	0	0	0	0
0	00:00:00	0	0	0	0	0	0	0	0	0
0	00:00:00	0	0	0	0	0	0	0	0	0
0	00:00:00	0	0	0	0	0	0	0	0	0
0	00:00:00	0	0	0	0	0	0	0	0	0
0	00:00:00	0	0	0	0	0	0	0	0	0
0	00:00:00	0	0	0	0	0	0	0	0	0
0	00:00:00	0	0	0	0	0	0	0	0	0
0	00:00:00	0	0	0	0	0	0	0	0	0
0	00:00:00	0	0	0	0	0	0	0	0	0
0	00:00:00	0	0	0	0	0	0	0	0	0
0	00:00:00	0	0	0	0	0	0	0	0	0
0	00:00:00	0	0	0	0	0	0	0	0	0
0	00:00:00	0	0	0	0	0	0	0	0	0
0	00:00:00	0	0	0	0	0	0	0	0	0
0	00:00:00	0	0	0	0	0	0	0	0	0
0	00:00:00	0	0	0	0	0	0	0	0	0
0	00:00:00	0	0	0	0	0	0	0	0	0
0	00:00:00	0	0	0	0	0	0	0	0	0
0	00:00:00	0	0	0	0	0	0	0	0	0
0	00:00:00	0	0	0	0	0	0	0	0	0
0	00:00:00	0	0	0	0	0	0	0	0	0
0	00:00:00	0	0	0	0	0	0	0	0	0
0	00:00:00	0	0	0	0	0	0	0	0	0
0	00:00:00	0	0	0	0	0	0	0	0	0
0	00:00:00	0	0	0	0	0	0	0	0	0
0	00:00:00	0	0	0	0	0	0	0	0	0
0	00:00:00	0	0	0	0	0	0	0	0	0
0	00:00:00	0	0	0	0	0	0	0	0	0
0	00:00:00	0	0	0	0	0	0	0	0	0
0	00:00:00	0	0	0	0	0	0	0	0	0
0	00:00:00	0	0	0	0	0	0	0	0	0
0	00:00:00	0	0	0	0	0	0	0	0	0
0	00:00:00	0	0	0	0	0	0	0	0	0
0	00:00:00	0	0	0	0	0	0	0	0	0
0	00:00:00	0	0	0	0	0	0	0	0	0
0	00:00:00	0	0	0	0	0	0	0	0	0
0	00:00:00	0	0	0	0	0	0	0	0	0
0	00:00:00	0	0	0	0	0	0	0	0	0
0	00:00:00	0	0	0	0	0	0	0	0	0
0	00:00:00	0	0	0	0	0	0	0	0	0
0	00:00:00	0	0	0	0	0	0	0	0	0
0	00:00:00	0	0	0	0	0	0	0	0	0
0	00:00:00	0	0	0	0	0	0	0	0	0
0	00:00:00	0	0	0	0	0	0	0	0	0
0	00:00:00	0	0	0	0	0	0	0	0	0
0	00:00:00	0	0	0	0	0	0	0	0	0
0	00:00:00	0	0	0	0	0	0	0	0	0
0	00:00:00	0	0	0	0	0	0	0	0	0
0	00:00:00	0	0	0	0	0	0	0	0	0
0	00:00:00	0	0	0	0	0	0	0	0	0
0	00:00:00	0	0	0	0	0	0	0	0	0
0	00:00:00	0	0	0	0	0	0	0	0	0
0	00:00:00	0	0	0	0	0	0	0	0	0
0	00:00:00	0	0	0	0	0	0	0	0	0
0	00:00:00	0	0	0	0	0	0	0	0	0
0	00:00:00	0	0	0	0	0	0	0	0	0
0	00:00:00	0	0	0	0	0	0	0	0	0
0	00:00:00	0	0	0	0	0	0	0	0	0
0	00:00:00	0	0	0	0	0	0	0	0	0
0	00:00:00	0	0	0	0	0	0	0	0	0
0	00:00:00	0	0	0	0	0	0	0	0	0
0	00:00:00	0	0	0	0	0	0	0	0	0
0	00:00:00	0	0	0	0	0	0	0	0	0
0	00:00:00	0	0	0	0	0	0	0	0	0
0	00:00:00	0	0	0	0	0	0	0	0	0
0	00:00:00	0	0	0	0	0	0	0	0	0
0	00:00:00	0	0	0	0	0	0	0	0	0
0	00:00:00	0	0	0	0	0	0	0	0	0
0	00:00:00	0	0	0	0	0	0	0	0	0
0	00:00:00	0	0	0	0	0	0	0	0	0
0	00:00:00	0	0	0	0	0	0	0	0	0
0	00:00:00	0	0	0	0	0	0	0	0	0
0	00:00:00	0	0	0	0	0	0	0	0	0
0	00:00:00	0	0	0	0	0	0	0	0	0
0	00:00:00	0	0	0	0	0	0	0	0	0
0	00:00:00	0	0	0	0	0	0	0	0	0
0	00:00:00	0	0	0	0	0	0	0	0	0
0	00:00:00	0	0	0	0	0	0	0	0	0
0	00:00:00	0	0	0	0	0	0	0	0	0
0	00:00:00	0	0	0	0	0	0	0	0	0
0	00:00:00	0	0	0	0	0	0	0	0	0
0	00:00:00	0	0	0	0	0	0	0	0	0
0	00:00:00	0	0	0	0	0	0	0	0	0
0	00:00:00	0	0	0	0	0	0	0	0	0
0	00:00:00	0	0	0	0	0	0	0	0	0
0	00:00:00	0	0	0	0	0	0	0	0	0
0	00:00:00	0	0	0	0	0	0	0	0	0
0	00:00:00	0	0	0	0	0	0	0	0	0
0	00:00:00	0	0	0	0	0	0	0	0	0
0	00:00:00	0	0	0	0	0	0	0	0	0
0	00:00:00	0	0	0	0	0	0	0	0	0
0	00:00:00	0	0	0	0	0	0	0	0	0
0	00:00:00	0	0	0	0	0	0	0	0	0
0	00:00:00	0	0	0	0	0	0	0	0	0
0	00:00:00	0	0	0	0	0	0	0	0	0
0	00:00:00	0	0	0	0	0	0	0	0	0
0	00:00:00	0	0	0	0	0	0	0	0	0
0	00:00:00	0	0	0	0	0	0	0	0	0
0	00:00:00	0	0	0	0	0	0	0	0	0
0	00:00:00	0	0	0	0	0	0	0	0	0
0	00:00:00	0	0	0	0	0	0	0	0	0
0	00:00:00	0	0	0	0	0	0	0	0	0
0	00:00:00	0	0	0	0	0	0	0	0	0
0	00:00:00	0	0	0	0	0	0	0	0	0
0	00:00:00	0	0	0	0	0	0	0	0	0
0	00:00:00	0	0	0	0	0	0	0	0	0
0	00:00:00	0	0	0	0	0	0	0	0	0
0	00:00:00	0	0	0	0	0	0	0	0	0
0	00:00:00	0	0	0	0	0	0	0	0	0
0	00:00:00	0	0	0	0	0	0	0	0	0
0	00:00:00	0	0	0	0	0	0	0	0	0
0	00:00:00	0	0	0	0	0	0	0	0	0
0	00:00:00	0	0	0	0	0	0	0	0	0
0	00:00:00	0	0	0	0	0	0	0	0	0
0	00:00:00	0	0	0	0	0	0	0	0	0
0	00:00:00	0	0	0	0	0	0	0	0	0
0	00:00:00	0	0	0	0	0	0	0	0	0
0	00:00:00	0	0	0	0	0	0	0	0	0
0	00:00:00	0	0	0	0	0	0	0	0	0
0	00:00:00	0	0	0	0	0	0	0	0	0
0	00:00:00	0	0	0	0	0	0	0	0	0
0	00:00:00	0	0	0	0	0	0	0	0	0
0	00:00:00	0	0	0	0	0	0	0	0	0
0	00:00:00	0	0	0	0	0	0	0	0	0
0	00:00:00	0	0	0	0	0	0	0	0	0
0	00:00:00	0	0	0	0	0	0	0	0	0
0	00:00:00	0	0	0	0	0	0	0	0	0
0	00:00:00	0	0	0	0	0	0	0	0	0
0	00:00:00	0	0	0	0	0	0	0	0	0
0	00:00:00	0	0	0	0	0	0	0	0	0
0	00:00:00	0	0	0	0	0	0	0	0	0
0	00:00:00	0	0	0	0	0	0	0	0	0
0	00:00:00	0	0	0	0	0	0	0	0	0
0	00:00:00	0	0	0	0	0	0	0	0	0
0	00:00:00	0	0	0	0	0	0	0	0	0
0	00:00:00	0	0	0	0	0	0	0	0	0
0	00:00:00	0	0	0	0	0	0	0	0	0
0	00:00:00	0	0	0	0	0	0	0	0	0
0	00:00:00	0	0	0	0	0	0	0	0	0
0	00:00:00	0	0	0	0	0	0	0	0	0
0	00:00:00	0	0	0	0	0	0	0	0	0
0	00:00:00	0	0	0	0	0	0	0	0	0
0	00:00:00	0	0	0	0	0	0	0	0	0
0	00:00:00	0	0	0	0	0	0	0	0	0
0	00:00:00	0	0	0	0	0	0	0	0	0
0	00:00:00	0	0	0	0	0	0	0	0	0
0	00:00:00	0	0	0	0	0	0	0	0	0
0	00:00:00	0	0	0	0	0	0	0	0	0
0	00:00:00	0	0	0	0	0	0	0	0	0
0	00:00:00	0	0	0	0	0	0	0	0	0
0	00:00:00	0	0	0	0	0	0	0	0	0
0	00:00:00	0	0	0	0	0	0	0	0	0
0	00:00:00	0	0	0	0	0	0	0	0	0
0	00:00:00	0	0	0	0	0	0	0	0	0
0	00:00:00	0	0	0	0	0	0	0	0	0
0	00:00:00	0	0	0	0	0	0	0	0	0
0	00:00:00	0	0	0	0	0	0	0	0	0
0	00:00:00	0	0	0	0	0	0	0	0	0
0	00:00:00	0	0	0	0	0	0	0	0	0
0	00:00:00	0	0	0	0	0	0	0	0	0
0	00:00:00	0	0	0	0	0	0	0	0	0
0	00:00:00	0	0	0	0	0	0	0	0	0
0	00:00:00	0	0	0	0	0	0	0	0	0
0	00:00:00	0	0	0	0	0	0	0	0	0
0	00:00:00	0	0	0	0	0	0	0	0	0
0	00:00:00	0	0	0	0	0	0	0	0	0
0	00:00:00	0	0	0	0	0	0	0	0	0
0	00:00:00	0	0	0	0	0	0	0	0	0
0	00:00:00	0	0	0	0	0	0	0	0	0
0	00:00:00	0	0	0	0	0	0	0	0	0
0	00:00:00	0	0	0	0	0	0	0	0	0
0	00:00:00	0	0	0	0	0	0	0	0	0
0	00:00:00	0	0	0	0	0	0	0	0	0
0	00:00:00	0	0	0	0	0	0	0	0	0
0	00:00:00	0	0	0	0	0	0	0	0	0
0	00:00:00	0	0	0	0	0	0	0	0	0
0	00:00:00	0	0	0	0	0	0	0	0	0
0	00:00:00	0	0	0	0	0	0	0	0	0
0	00:00:00	0	0	0	0	0	0	0	0	0
0	00:00:00	0	0	0	0	0	0	0	0	0
0	00:00:00	0	0	0	0	0	0	0	0	0
0	00:00:00	0	0	0	0	0	0	0	0	0
0	00:00:00	0	0	0	0	0	0	0	0	0
0	00:00:00	0	0	0	0	0	0	0	0	0
0	00:00:00	0	0	0	0	0	0	0	0	0
0	00:00:00	0	0	0	0	0	0	0	0	0
0	00:00:00	0	0	0	0	0	0	0	0	0
0	00:00:00	0	0	0	0	0	0	0	0	0
0	00:00:00	0	0	0	0	0	0	0	0	0
0	00:00:00	0	0	0	0	0	0	0	0	0
0	00:00:00	0	0	0	0	0	0	0	0	0
0	00:00:00	0	0	0	0	0	0	0	0	0
0	00:00:00	0	0	0	0	0	0	0	0	0
0	00:00:00	0	0	0	0	0	0	0	0	0
0	00:00:00	0	0	0	0	0	0	0	0	0
0	00:00:00	0	0	0	0	0	0	0	0	0
0	00:00:00	0	0	0	0	0	0	0	0	0
0	00:00:00	0	0	0	0	0	0	0	0	0
0	00:00:00	0	0	0	0	0	0	0	0	0
0	00:00:00	0	0	0	0	0	0	0	0	0
0	00:00:00	0	0	0	0	0	0	0	0	0
0	00:00:00	0	0	0	0	0	0	0	0	0
0	00:00:00	0	0	0	0	0	0	0	0	0
0	00:00:00	0	0	0	0	0	0	0	0	0
0	00:00:00	0	0	0	0	0	0	0	0	0
0	00:00:00	0	0	0	0	0	0	0	0	0
0	00:00:00	0	0	0	0	0	0	0	0	0
0	00:00:00	0	0	0	0	0	0	0	0	0
0	00:00:00	0	0	0	0	0	0	0	0	0
0	00:00:00	0	0	0	0	0	0	0	0	0
0	00:00:00	0	0	0	0	0	0	0	0	0
0	00:00:00	0	0	0	0	0	0	0	0	0
0	00:00:00	0	0	0	0	0	0	0	0	0
0	00:00:00	0	0	0	0	0	0	0	0	0
0	00:00:00	0	0	0	0	0	0	0	0	0
0	00:00:00	0	0	0	0	0	0	0	0	0
0	00:00:00	0	0	0	0	0	0	0	0	0
0	00:00:00	0	0	0	0	0	0	0	0	0
0	00:00:00	0	0	0	0	0	0	0	0	0
0	00:00:00	0	0	0	0	0	0	0	0	0
0	00:00:00	0	0	0	0	0	0	0	0	0
0	00:00:00	0	0	0	0	0	0	0	0	0
0	00:00:00	0	0	0	0	0	0	0	0	0
0	00:00:00	0	0	0	0	0	0	0	0	0
0	00:00:00	0	0	0	0	0	0	0	0	0
0	00:00:00	0	0	0	0	0	0	0	0	0
0	00:00:00	0	0	0	0	0	0	0	0	0
0	00:00:00	0	0	0	0	0	0	0	0	0
0	00:00:00	0	0	0	0	0	0	0	0	0
0	00:00:00	0	0	0	0	0	0	0	0	0
0	00:00:00	0	0	0	0	0	0	0	0	0
0	00:00:00	0	0	0	0	0	0	0	0	0
0	00:00:00	0	0	0	0	0	0	0	0	0
0	00:00:00	0	0	0	0	0	0	0	0	0
0	00:00:00	0	0	0	0	0	0	0	0	0
0	00:00:00	0	0	0	0	0	0	0	0	0
0	00:00:00	0	0	0	0	0	0	0	0	0
0	00:00:00	0	0	0	0	0	0	0	0	0
0	00:00:00	0	0	0	0	0	0	0	0	0
0	00:00:00	0	0	0	0	0	0	0	0	0
0	00:00:00	0	0	0	0	0	0	0	0	0
0	00:00:00	0	0	0	0	0	0	0	0	0
0	00:00:00	0	0	0	0	0	0	0	0	0
0	00:00:00	0	0	0	0	0	0	0	0	0
0	00:00:00	0	0	0	0	0	0	0	0	0
0	00:00:00	0	0	0	0	0	0	0	0	0
0	00:00:00	0	0	0	0	0	0	0	0	0
0	00:00:00	0	0	0	0	0	0	0	0	0
0	00:00:00	0	0	0	0	0	0	0	0	0
0	00:00:00	0	0	0	0	0	0	0	0	0
0	00:00:00	0	0	0	0	0	0	0	0	0
0	00:00:00	0	0	0	0	0	0	0	0	0
0	00:00:00	0	0	0	0	0	0	0	0	0
0	00:00:00	0	0	0	0	0	0	0	0	0
0	00:00:00	0	0	0	0	0	0	0	0	0
0	00:00:00	0	0	0	0	0	0	0	0	0
0	00:00:00	0	0	0	0	0	0	0	0	0
0	00:00:00	0	0	0	0	0	0	0	0	0
0	00:00:00	0	0	0	0	0	0	0	0	0
0	00:00:00	0	0	0	0	0	0	0	0	0
0	00:00:00	0	0	0	0	0	0	0	0	0
0	00:00:00	0	0	0	0	0	0	0	0	0
0	00:00:00	0	0	0	0	0	0	0	0	0
0	00:00:00	0	0	0	0	0	0	0	0	0
0	00:00:00	0	0	0	0	0	0	0	0	0
0	00:00:00	0	0	0	0	0	0	0	0	0
0	00:00:00	0	0	0	0	0	0	0	0	0
0	00:00:00	0	0	0	0	0	0	0	0	0
0	00:00:00	0	0	0	0	0	0	0	0	0
0	00:00:00	0	0	0	0	0	0	0	0	0
0	00:00:00	0	0	0	0	0	0	0	0	0
0	00:00:00	0	0	0	0	0	0	0	0	0
0	00:00:00	0	0	0	0	0	0	0	0	0
0	00:00:00	0	0	0	0	0	0	0	0	0
0	00:00:00	0	0	0	0	0	0	0	0	0
0	00:00:00	0	0	0	0	0	0	0	0	0
0	00:00:00	0	0	0	0	0	0	0	0	0
0	00:00:00	0	0	0	0	0	0	0	0	0
0	00:00:00	0	0	0	0	0	0	0	0	0
0	00:00:00	0	0	0	0	0	0	0	0	0
0	00:00:00	0	0	0	0	0	0	0	0	0
0	00:00:00	0	0	0	0	0	0	0	0	0
0	00:00:00	0	0	0	0	0	0	0	0	0
0	00:00:00	0	0	0	0	0	0	0	0	0
0	00:00:00	0	0	0	0	0	0	0	0	0
0	00:00:00	0	0	0	0	0	0	0	0	0
0	00:00:00	0	0	0	0	0	0	0	0	0
0	00:00:00	0	0	0	0	0	0	0	0	0
0	00:00:00	0	0	0	0	0	0	0	0	0
0	00:00:00	0	0	0	0	0	0	0	0	0
0	00:00:00	0	0	0	0	0	0	0	0	0
0	00:00:00	0	0	0	0	0	0	0	0	0
0	00:00:00	0	0	0	0	0	0	0	0	0
0	00:00:00	0	0	0	0	0	0	0	0	0
0	00:00:00	0	0	0	0	0	0	0	0	0
0	00:00:00	0	0	0	0	0	0	0	0	0
0	00:00:00	0	0	0	0	0	0	0	0	0
0	00:00:00	0	0	0	0	0	0	0	0	0
0	00:00:00	0	0	0	0	0	0	0	0	0
0	00:00:00	0	0	0	0	0	0	0	0	0
0	00:00:00	0	0	0	0	0	0	0	0	0
0	00:00:00	0	0	0	0	0	0	0	0	0
0	00:00:00	0	0	0	0	0	0	0	0	0
0	00:00:00	0	0	0	0	0	0	0	0	0
0	00:00:00	0	0	0	0	0	0	0	0	0
0	00:00:00	0	0	0	0	0	0	0	0	0
0	00:00:00	0	0	0	0	0	0	0	0	0
0	00:00:00	0	0	0	0	0	0	0	0	0
0	00:00:00	0	0	0	0	0	0	0	0	0
0	00:00:00	0	0	0	0	0	0	0	0	0
0	00:00:00	0	0	0	0	0	0	0	0	0
0	00:00:00	0	0	0	0	0	0	0	0	0
0	00:00:00	0	0	0	0	0	0	0	0	0
0	00:00:00	0	0	0	0	0	0	0	0	0
0	00:00:00	0	0	0	0	0	0	0	0	0
0	00:00:00	0	0	0	0	0	0	0	0	0
0	00:00:00	0	0	0	0	0	0	0	0	0
0	00:00:00	0	0	0	0	0	0	0	0	0
0	00:00:00	0	0	0	0	0	0	0	0	0
0	00:00:00	0	0	0	0	0	0	0	0	0
0	00:00:00	0	0	0	0	0	0	0	0	0
0	00:00:00	0	0	0	0	0	0	0	0	0
0	00:00:00	0	0	0	0	0	0	0	0	0
0	00:00:00	0	0	0	0	0	0	0	0	0
0	00:00:00	0	0	0	0	0	0	0	0	0
0	00:00:00	0	0	0	0	0	0	0	0	0
0	00:00:00	0	0	0	0	0	0	0	0	0
0	00:00:00	0	0	0	0	0	0	0	0	0
0	00:00:00	0	0	0	0	0	0	0	0	0
0	00:00:00	0	0	0	0	0	0	0	0	0
0	00:00:00	0	0	0	0	0	0	0	0	0
0	00:00:00	0	0	0	0	0	0	0	0	0
0	00:00:00	0	0	0	0	0	0	0	0	0
0	00:00:00	0	0	0	0	0	0	0	0	0
0	00:00:00	0	0	0	0	0	0	0	0	0
0	00:00:00	0	0	0	0	0	0	0	0	0
0	00:00:00	0	0	0	0	0	0	0	0	0
0	00:00:00	0	0	0	0	0	0	0	0	0
0	00:00:00	0	0	0	0	0	0	0	0	0
0	00:00:00	0	0	0	0	0	0	0	0	0
0	00:00:00	0	0	0	0	0	0	0	0	0
0	00:00:00	0	0	0	0	0	0	0	0	0
0	00:00:00	0	0	0	0	0	0	0	0	0
0	00:00:00	0	0	0	0	0	0	0	0	0
0	00:00:00	0	0	0	0	0	0	0	0	0
0	00:00:00	0	0	0	0	0	0	0	0	0
0	00:00:00	0	0	0	0	0	0	0	0	0
0	00:00:00	0	0	0	0	0	0	0	0	0
0	00:00:00	0	0	0	0	0	0	0	0	0
0	00:00:00	0	0	0	0	0	0	0	0	0
0	00:00:00	0	0	0	0	0	0	0	0	0
0	00:00:00	0	0	0	0	0	0	0	0	0
0	00:00:00	0	0	0	0	0	0	0	0	0
0	00:00:00	0	0	0	0	0	0	0	0	0
0	00:00:00	0	0	0	0	0	0	0	0	0
0	00:00:00	0	0	0	0	0	0	0	0	0
0	00:00:00	0	0	0	0	0	0	0	0	0
0	00:00:00	0	0	0	0	0	0	0	0	0
0	00:00:00	0	0	0	0	0	0	0	0	0
0	00:00:00	0	0	0	0	0	0	0	0	0
0	00:00:00	0	0	0	0	0	0	0	0	0
0	00:00:00	0	0	0	0	0	0	0	0	0
0	00:00:00	0	0	0	0	0	0	0	0	0
0	00:00:00	0	0	0	0	0	0	0	0	0
0	00:00:00	0	0	0	0	0	0	0	0	0
0	00:00:00	0	0	0	0	0	0	0	0	0
0	00:00:00	0	0	0	0	0	0	0	0	0
0	00:00:00	0	0	0	0	0	0	0	0	0
0	00:00:00	0	0	0	0	0	0	0	0	0
0	00:00:00	0	0	0	0	0	0	0	0	0

## Sheet: Results
Implicit Decision Analysis Template
JAA - 09.15.15
Expt #	Date	ChooseA.ACC	AvoidB.ACC	All.ACC	#TrainTrails	#TestTrials
28075	2015-01-07	0.3125	0.9375	0.65	360	60
Row Labels	Sum of Test.ACC		Average of Test.RT	Column Labels				Row Labels	Count of TrialType
AC	2		Row Labels	0	1	Grand Total		Trainb	360
AD	2		AC	482.5	660.5	571.5		Test	60
AE	1		AD	478	384	431		Grand Total	420
AF	0		AE	464.333	825	554.5
BC	4		AF	408		408
BD	3		BC		520.75	520.75
BE	4		BD	472	601	568.75
BF	4		BE		499.25	499.25
Grand Total	20		BF		626.5	626.5
			Grand Total	451.5	565.15	522.531
Row Labels	Sum of Test.ACC		Average of Test.RT	Column Labels
AB	2		Row Labels	0	1	Grand Total
AC	2		AB	820	707	763.5
AD	2		AC	482.5	660.5	571.5
AE	1		AD	478	384	431
AF	0		AE	464.333	825	554.5
BC	4		AF	408		408
BD	3		BC		520.75	520.75
BE	4		BD	472	601	568.75
BF	4		BE		499.25	499.25
CD	3		BF		626.5	626.5
CE	4		CD	336	504.333	462.25
CF	2		CE		526.5	526.5
DE	3		CF	652.5	513.5	583
DF	2		DE	684	622	637.5
EF	3		DF	474.5	555	514.75
Grand Total	39		EF	591	413	457.5
			Grand Total	520.143	553.282	541.683
