# Supplementary material for: Human performance across decision making, selective attention, and working memory tasks: Experimental data and computer simulations
Source: Data Brief. 2018 Feb 21;17:907–14. doi: 10.1016/j.dib.2018.01.056 (PMC5988376; doi:10.1016/j.dib.2018.01.056)
Supplement: Supplementary file 2 — Supplementary material [file mmc2.zip › DataInBrief/data/Simon/analyzed/Simon Analysis_28020.xlsx]

## Sheet: Instructions
Delete data in 'Raw' tab
Copy data from subjects .edat file
Paste data into 'Raw' tab
Refresh' both pivot tables
copy results to summary document.

## Sheet: Raw
ExperimentName	Subject	Session	Clock.Information	DataFile.Basename	Display.RefreshRate	ExperimentVersion	Group	PracACC	RandomSeed	RuntimeCapabilities	RuntimeVersion	RuntimeVersionExpected	SessionDate	SessionStartDateTimeUtc	SessionTime	StudioVersion	Block	Consistency	CorrectResponse	Left	Practice1	Practice1.Cycle	Practice1.Sample	Procedure	Right	Running	Side	Simon	Simon.Cycle	Simon.Sample	SimonExpt.ACC	SimonExpt.CRESP	SimonExpt.DurationError	SimonExpt.OnsetDelay	SimonExpt.OnsetTime	SimonExpt.OnsetToOnsetTime	SimonExpt.RESP	SimonExpt.RT	SimonExpt.RTTime	SimonPrac.ACC	SimonPrac.CRESP	SimonPrac.DurationError	SimonPrac.OnsetDelay	SimonPrac.OnsetTime	SimonPrac.OnsetToOnsetTime	SimonPrac.RESP	SimonPrac.RT	SimonPrac.RTTime	Stimuli
Simon_B_01.02	28020	1	<?xml version="1.0"?>\n<Clock xmlns:dt="urn:schemas-microsoft-com:datatypes"><Description dt:dt="string">E-Prime Primary Realtime Clock</Description><StartTime><Timestamp dt:dt="int">0</Timestamp><DateUtc dt:dt="string">2015-01-09T02:25:31Z</DateUtc></StartTime><FrequencyChanges><FrequencyChange><Frequency dt:dt="r8">2857451</Frequency><Timestamp dt:dt="r8">1517890236657</Timestamp><Current dt:dt…	Simon_B_01.02-28020-1	60.122	1.0.0.27	1900-01-01	1900-04-09	#VALUE!	Standard	2.0.10.353	2.0.10.353	2015-01-08	2015-01-09 02:25:31	18:25:31	2.0.10.248	1	C	7	Images\blank.gif	1	1	1	PracticeProc1	Images\circle.gif	Practice1	Right	NULL	NULL	NULL	NULL	NULL	NULL	NULL	NULL	NULL	NULL	NULL	NULL	1	7	-999999	16	85979	0	7	637	86616	Circle
Simon_B_01.02	28020	1	<?xml version="1.0"?>\n<Clock xmlns:dt="urn:schemas-microsoft-com:datatypes"><Description dt:dt="string">E-Prime Primary Realtime Clock</Description><StartTime><Timestamp dt:dt="int">0</Timestamp><DateUtc dt:dt="string">2015-01-09T02:25:31Z</DateUtc></StartTime><FrequencyChanges><FrequencyChange><Frequency dt:dt="r8">2857451</Frequency><Timestamp dt:dt="r8">1517890236657</Timestamp><Current dt:dt…	Simon_B_01.02-28020-1	60.122	1.0.0.27	1900-01-01	1900-04-09	#VALUE!	Standard	2.0.10.353	2.0.10.353	2015-01-08	2015-01-09 02:25:31	18:25:31	2.0.10.248	2	C	q	Images\blank.gif	2	1	2	PracticeProc1	Images\square.gif	Practice1	Right	NULL	NULL	NULL	NULL	NULL	NULL	NULL	NULL	NULL	NULL	NULL	NULL	1	q	-999999	16	88225	0	q	807	89032	Square
Simon_B_01.02	28020	1	<?xml version="1.0"?>\n<Clock xmlns:dt="urn:schemas-microsoft-com:datatypes"><Description dt:dt="string">E-Prime Primary Realtime Clock</Description><StartTime><Timestamp dt:dt="int">0</Timestamp><DateUtc dt:dt="string">2015-01-09T02:25:31Z</DateUtc></StartTime><FrequencyChanges><FrequencyChange><Frequency dt:dt="r8">2857451</Frequency><Timestamp dt:dt="r8">1517890236657</Timestamp><Current dt:dt…	Simon_B_01.02-28020-1	60.122	1.0.0.27	1900-01-01	1900-04-09	#VALUE!	Standard	2.0.10.353	2.0.10.353	2015-01-08	2015-01-09 02:25:31	18:25:31	2.0.10.248	3	C	q	Images\square.gif	3	1	3	PracticeProc1	Images\blank.gif	Practice1	Left	NULL	NULL	NULL	NULL	NULL	NULL	NULL	NULL	NULL	NULL	NULL	NULL	1	q	-999999	16	90653	0	q	411	91064	Square
Simon_B_01.02	28020	1	<?xml version="1.0"?>\n<Clock xmlns:dt="urn:schemas-microsoft-com:datatypes"><Description dt:dt="string">E-Prime Primary Realtime Clock</Description><StartTime><Timestamp dt:dt="int">0</Timestamp><DateUtc dt:dt="string">2015-01-09T02:25:31Z</DateUtc></StartTime><FrequencyChanges><FrequencyChange><Frequency dt:dt="r8">2857451</Frequency><Timestamp dt:dt="r8">1517890236657</Timestamp><Current dt:dt…	Simon_B_01.02-28020-1	60.122	1.0.0.27	1900-01-01	1900-04-09	#VALUE!	Standard	2.0.10.353	2.0.10.353	2015-01-08	2015-01-09 02:25:31	18:25:31	2.0.10.248	4	C	7	Images\circle.gif	4	1	4	PracticeProc1	Images\blank.gif	Practice1	Left	NULL	NULL	NULL	NULL	NULL	NULL	NULL	NULL	NULL	NULL	NULL	NULL	1	7	-999999	16	92682	0	7	510	93192	Circle
Simon_B_01.02	28020	1	<?xml version="1.0"?>\n<Clock xmlns:dt="urn:schemas-microsoft-com:datatypes"><Description dt:dt="string">E-Prime Primary Realtime Clock</Description><StartTime><Timestamp dt:dt="int">0</Timestamp><DateUtc dt:dt="string">2015-01-09T02:25:31Z</DateUtc></StartTime><FrequencyChanges><FrequencyChange><Frequency dt:dt="r8">2857451</Frequency><Timestamp dt:dt="r8">1517890236657</Timestamp><Current dt:dt…	Simon_B_01.02-28020-1	60.122	1.0.0.27	1900-01-01	1900-04-09	#VALUE!	Standard	2.0.10.353	2.0.10.353	2015-01-08	2015-01-09 02:25:31	18:25:31	2.0.10.248	5	C	7	Images\blank.gif	1	2	5	PracticeProc1	Images\circle.gif	Practice1	Right	NULL	NULL	NULL	NULL	NULL	NULL	NULL	NULL	NULL	NULL	NULL	NULL	1	7	-999999	16	110413	0	7	939	111352	Circle
Simon_B_01.02	28020	1	<?xml version="1.0"?>\n<Clock xmlns:dt="urn:schemas-microsoft-com:datatypes"><Description dt:dt="string">E-Prime Primary Realtime Clock</Description><StartTime><Timestamp dt:dt="int">0</Timestamp><DateUtc dt:dt="string">2015-01-09T02:25:31Z</DateUtc></StartTime><FrequencyChanges><FrequencyChange><Frequency dt:dt="r8">2857451</Frequency><Timestamp dt:dt="r8">1517890236657</Timestamp><Current dt:dt…	Simon_B_01.02-28020-1	60.122	1.0.0.27	1900-01-01	1900-04-09	#VALUE!	Standard	2.0.10.353	2.0.10.353	2015-01-08	2015-01-09 02:25:31	18:25:31	2.0.10.248	6	C	q	Images\blank.gif	2	2	6	PracticeProc1	Images\square.gif	Practice1	Right	NULL	NULL	NULL	NULL	NULL	NULL	NULL	NULL	NULL	NULL	NULL	NULL	1	q	-999999	16	112974	0	q	586	113560	Square
Simon_B_01.02	28020	1	<?xml version="1.0"?>\n<Clock xmlns:dt="urn:schemas-microsoft-com:datatypes"><Description dt:dt="string">E-Prime Primary Realtime Clock</Description><StartTime><Timestamp dt:dt="int">0</Timestamp><DateUtc dt:dt="string">2015-01-09T02:25:31Z</DateUtc></StartTime><FrequencyChanges><FrequencyChange><Frequency dt:dt="r8">2857451</Frequency><Timestamp dt:dt="r8">1517890236657</Timestamp><Current dt:dt…	Simon_B_01.02-28020-1	60.122	1.0.0.27	1900-01-01	1900-04-09	#VALUE!	Standard	2.0.10.353	2.0.10.353	2015-01-08	2015-01-09 02:25:31	18:25:31	2.0.10.248	7	C	q	Images\square.gif	3	2	7	PracticeProc1	Images\blank.gif	Practice1	Left	NULL	NULL	NULL	NULL	NULL	NULL	NULL	NULL	NULL	NULL	NULL	NULL	1	q	-999999	16	115170	0	q	550	115720	Square
Simon_B_01.02	28020	1	<?xml version="1.0"?>\n<Clock xmlns:dt="urn:schemas-microsoft-com:datatypes"><Description dt:dt="string">E-Prime Primary Realtime Clock</Description><StartTime><Timestamp dt:dt="int">0</Timestamp><DateUtc dt:dt="string">2015-01-09T02:25:31Z</DateUtc></StartTime><FrequencyChanges><FrequencyChange><Frequency dt:dt="r8">2857451</Frequency><Timestamp dt:dt="r8">1517890236657</Timestamp><Current dt:dt…	Simon_B_01.02-28020-1	60.122	1.0.0.27	1900-01-01	1900-04-09	#VALUE!	Standard	2.0.10.353	2.0.10.353	2015-01-08	2015-01-09 02:25:31	18:25:31	2.0.10.248	8	C	7	Images\circle.gif	4	2	8	PracticeProc1	Images\blank.gif	Practice1	Left	NULL	NULL	NULL	NULL	NULL	NULL	NULL	NULL	NULL	NULL	NULL	NULL	1	7	-999999	16	117332	0	7	564	117896	Circle
Simon_B_01.02	28020	1	<?xml version="1.0"?>\n<Clock xmlns:dt="urn:schemas-microsoft-com:datatypes"><Description dt:dt="string">E-Prime Primary Realtime Clock</Description><StartTime><Timestamp dt:dt="int">0</Timestamp><DateUtc dt:dt="string">2015-01-09T02:25:31Z</DateUtc></StartTime><FrequencyChanges><FrequencyChange><Frequency dt:dt="r8">2857451</Frequency><Timestamp dt:dt="r8">1517890236657</Timestamp><Current dt:dt…	Simon_B_01.02-28020-1	60.122	1.0.0.27	1900-01-01	1900-04-09	#VALUE!	Standard	2.0.10.353	2.0.10.353	2015-01-08	2015-01-09 02:25:31	18:25:31	2.0.10.248	9	C	7	Images\blank.gif	1	3	9	PracticeProc1	Images\circle.gif	Practice1	Right	NULL	NULL	NULL	NULL	NULL	NULL	NULL	NULL	NULL	NULL	NULL	NULL	1	7	-999999	16	126597	0	7	995	127592	Circle
Simon_B_01.02	28020	1	<?xml version="1.0"?>\n<Clock xmlns:dt="urn:schemas-microsoft-com:datatypes"><Description dt:dt="string">E-Prime Primary Realtime Clock</Description><StartTime><Timestamp dt:dt="int">0</Timestamp><DateUtc dt:dt="string">2015-01-09T02:25:31Z</DateUtc></StartTime><FrequencyChanges><FrequencyChange><Frequency dt:dt="r8">2857451</Frequency><Timestamp dt:dt="r8">1517890236657</Timestamp><Current dt:dt…	Simon_B_01.02-28020-1	60.122	1.0.0.27	1900-01-01	1900-04-09	#VALUE!	Standard	2.0.10.353	2.0.10.353	2015-01-08	2015-01-09 02:25:31	18:25:31	2.0.10.248	10	C	q	Images\blank.gif	2	3	10	PracticeProc1	Images\square.gif	Practice1	Right	NULL	NULL	NULL	NULL	NULL	NULL	NULL	NULL	NULL	NULL	NULL	NULL	1	q	-999999	16	129208	0	q	496	129704	Square
Simon_B_01.02	28020	1	<?xml version="1.0"?>\n<Clock xmlns:dt="urn:schemas-microsoft-com:datatypes"><Description dt:dt="string">E-Prime Primary Realtime Clock</Description><StartTime><Timestamp dt:dt="int">0</Timestamp><DateUtc dt:dt="string">2015-01-09T02:25:31Z</DateUtc></StartTime><FrequencyChanges><FrequencyChange><Frequency dt:dt="r8">2857451</Frequency><Timestamp dt:dt="r8">1517890236657</Timestamp><Current dt:dt…	Simon_B_01.02-28020-1	60.122	1.0.0.27	1900-01-01	1900-04-09	#VALUE!	Standard	2.0.10.353	2.0.10.353	2015-01-08	2015-01-09 02:25:31	18:25:31	2.0.10.248	11	C	q	Images\square.gif	3	3	11	PracticeProc1	Images\blank.gif	Practice1	Left	NULL	NULL	NULL	NULL	NULL	NULL	NULL	NULL	NULL	NULL	NULL	NULL	1	q	-999999	16	131320	0	q	624	131944	Square
Simon_B_01.02	28020	1	<?xml version="1.0"?>\n<Clock xmlns:dt="urn:schemas-microsoft-com:datatypes"><Description dt:dt="string">E-Prime Primary Realtime Clock</Description><StartTime><Timestamp dt:dt="int">0</Timestamp><DateUtc dt:dt="string">2015-01-09T02:25:31Z</DateUtc></StartTime><FrequencyChanges><FrequencyChange><Frequency dt:dt="r8">2857451</Frequency><Timestamp dt:dt="r8">1517890236657</Timestamp><Current dt:dt…	Simon_B_01.02-28020-1	60.122	1.0.0.27	1900-01-01	1900-04-09	#VALUE!	Standard	2.0.10.353	2.0.10.353	2015-01-08	2015-01-09 02:25:31	18:25:31	2.0.10.248	12	C	7	Images\circle.gif	4	3	12	PracticeProc1	Images\blank.gif	Practice1	Left	NULL	NULL	NULL	NULL	NULL	NULL	NULL	NULL	NULL	NULL	NULL	NULL	1	7	-999999	16	133566	0	7	538	134104	Circle
Simon_B_01.02	28020	1	<?xml version="1.0"?>\n<Clock xmlns:dt="urn:schemas-microsoft-com:datatypes"><Description dt:dt="string">E-Prime Primary Realtime Clock</Description><StartTime><Timestamp dt:dt="int">0</Timestamp><DateUtc dt:dt="string">2015-01-09T02:25:31Z</DateUtc></StartTime><FrequencyChanges><FrequencyChange><Frequency dt:dt="r8">2857451</Frequency><Timestamp dt:dt="r8">1517890236657</Timestamp><Current dt:dt…	Simon_B_01.02-28020-1	60.122	1.0.0.27	1900-01-01	1900-04-09	#VALUE!	Standard	2.0.10.353	2.0.10.353	2015-01-08	2015-01-09 02:25:31	18:25:31	2.0.10.248	13	C	7	Images\blank.gif	NULL	NULL	NULL	SimonProc	Images\circle.gif	Simon	Right	1	1	1	1	7	-999999	16	165118	0	7	729	165847	NULL	NULL	NULL	NULL	NULL	NULL	NULL	NULL	NULL	Circle
Simon_B_01.02	28020	1	<?xml version="1.0"?>\n<Clock xmlns:dt="urn:schemas-microsoft-com:datatypes"><Description dt:dt="string">E-Prime Primary Realtime Clock</Description><StartTime><Timestamp dt:dt="int">0</Timestamp><DateUtc dt:dt="string">2015-01-09T02:25:31Z</DateUtc></StartTime><FrequencyChanges><FrequencyChange><Frequency dt:dt="r8">2857451</Frequency><Timestamp dt:dt="r8">1517890236657</Timestamp><Current dt:dt…	Simon_B_01.02-28020-1	60.122	1.0.0.27	1900-01-01	1900-04-09	#VALUE!	Standard	2.0.10.353	2.0.10.353	2015-01-08	2015-01-09 02:25:31	18:25:31	2.0.10.248	14	C	7	Images\blank.gif	NULL	NULL	NULL	SimonProc	Images\circle.gif	Simon	Right	2	1	2	1	7	-999999	16	166948	0	7	435	167383	NULL	NULL	NULL	NULL	NULL	NULL	NULL	NULL	NULL	Circle
Simon_B_01.02	28020	1	<?xml version="1.0"?>\n<Clock xmlns:dt="urn:schemas-microsoft-com:datatypes"><Description dt:dt="string">E-Prime Primary Realtime Clock</Description><StartTime><Timestamp dt:dt="int">0</Timestamp><DateUtc dt:dt="string">2015-01-09T02:25:31Z</DateUtc></StartTime><FrequencyChanges><FrequencyChange><Frequency dt:dt="r8">2857451</Frequency><Timestamp dt:dt="r8">1517890236657</Timestamp><Current dt:dt…	Simon_B_01.02-28020-1	60.122	1.0.0.27	1900-01-01	1900-04-09	#VALUE!	Standard	2.0.10.353	2.0.10.353	2015-01-08	2015-01-09 02:25:31	18:25:31	2.0.10.248	15	C	7	Images\blank.gif	NULL	NULL	NULL	SimonProc	Images\circle.gif	Simon	Right	3	1	3	1	7	-999999	16	168478	0	7	377	168855	NULL	NULL	NULL	NULL	NULL	NULL	NULL	NULL	NULL	Circle
Simon_B_01.02	28020	1	<?xml version="1.0"?>\n<Clock xmlns:dt="urn:schemas-microsoft-com:datatypes"><Description dt:dt="string">E-Prime Primary Realtime Clock</Description><StartTime><Timestamp dt:dt="int">0</Timestamp><DateUtc dt:dt="string">2015-01-09T02:25:31Z</DateUtc></StartTime><FrequencyChanges><FrequencyChange><Frequency dt:dt="r8">2857451</Frequency><Timestamp dt:dt="r8">1517890236657</Timestamp><Current dt:dt…	Simon_B_01.02-28020-1	60.122	1.0.0.27	1900-01-01	1900-04-09	#VALUE!	Standard	2.0.10.353	2.0.10.353	2015-01-08	2015-01-09 02:25:31	18:25:31	2.0.10.248	16	C	q	Images\square.gif	NULL	NULL	NULL	SimonProc	Images\blank.gif	Simon	Left	4	1	4	1	q	-999999	16	169959	0	q	352	170311	NULL	NULL	NULL	NULL	NULL	NULL	NULL	NULL	NULL	Square
Simon_B_01.02	28020	1	<?xml version="1.0"?>\n<Clock xmlns:dt="urn:schemas-microsoft-com:datatypes"><Description dt:dt="string">E-Prime Primary Realtime Clock</Description><StartTime><Timestamp dt:dt="int">0</Timestamp><DateUtc dt:dt="string">2015-01-09T02:25:31Z</DateUtc></StartTime><FrequencyChanges><FrequencyChange><Frequency dt:dt="r8">2857451</Frequency><Timestamp dt:dt="r8">1517890236657</Timestamp><Current dt:dt…	Simon_B_01.02-28020-1	60.122	1.0.0.27	1900-01-01	1900-04-09	#VALUE!	Standard	2.0.10.353	2.0.10.353	2015-01-08	2015-01-09 02:25:31	18:25:31	2.0.10.248	17	C	q	Images\square.gif	NULL	NULL	NULL	SimonProc	Images\blank.gif	Simon	Left	5	1	5	1	q	-999999	16	171406	0	q	329	171735	NULL	NULL	NULL	NULL	NULL	NULL	NULL	NULL	NULL	Square
Simon_B_01.02	28020	1	<?xml version="1.0"?>\n<Clock xmlns:dt="urn:schemas-microsoft-com:datatypes"><Description dt:dt="string">E-Prime Primary Realtime Clock</Description><StartTime><Timestamp dt:dt="int">0</Timestamp><DateUtc dt:dt="string">2015-01-09T02:25:31Z</DateUtc></StartTime><FrequencyChanges><FrequencyChange><Frequency dt:dt="r8">2857451</Frequency><Timestamp dt:dt="r8">1517890236657</Timestamp><Current dt:dt…	Simon_B_01.02-28020-1	60.122	1.0.0.27	1900-01-01	1900-04-09	#VALUE!	Standard	2.0.10.353	2.0.10.353	2015-01-08	2015-01-09 02:25:31	18:25:31	2.0.10.248	18	I	7	Images\circle.gif	NULL	NULL	NULL	SimonProc	Images\blank.gif	Simon	Left	6	1	6	1	7	-999999	16	172836	0	7	611	173447	NULL	NULL	NULL	NULL	NULL	NULL	NULL	NULL	NULL	Circle
Simon_B_01.02	28020	1	<?xml version="1.0"?>\n<Clock xmlns:dt="urn:schemas-microsoft-com:datatypes"><Description dt:dt="string">E-Prime Primary Realtime Clock</Description><StartTime><Timestamp dt:dt="int">0</Timestamp><DateUtc dt:dt="string">2015-01-09T02:25:31Z</DateUtc></StartTime><FrequencyChanges><FrequencyChange><Frequency dt:dt="r8">2857451</Frequency><Timestamp dt:dt="r8">1517890236657</Timestamp><Current dt:dt…	Simon_B_01.02-28020-1	60.122	1.0.0.27	1900-01-01	1900-04-09	#VALUE!	Standard	2.0.10.353	2.0.10.353	2015-01-08	2015-01-09 02:25:31	18:25:31	2.0.10.248	19	C	q	Images\square.gif	NULL	NULL	NULL	SimonProc	Images\blank.gif	Simon	Left	7	1	7	1	q	-999999	16	174549	0	q	834	175383	NULL	NULL	NULL	NULL	NULL	NULL	NULL	NULL	NULL	Square
Simon_B_01.02	28020	1	<?xml version="1.0"?>\n<Clock xmlns:dt="urn:schemas-microsoft-com:datatypes"><Description dt:dt="string">E-Prime Primary Realtime Clock</Description><StartTime><Timestamp dt:dt="int">0</Timestamp><DateUtc dt:dt="string">2015-01-09T02:25:31Z</DateUtc></StartTime><FrequencyChanges><FrequencyChange><Frequency dt:dt="r8">2857451</Frequency><Timestamp dt:dt="r8">1517890236657</Timestamp><Current dt:dt…	Simon_B_01.02-28020-1	60.122	1.0.0.27	1900-01-01	1900-04-09	#VALUE!	Standard	2.0.10.353	2.0.10.353	2015-01-08	2015-01-09 02:25:31	18:25:31	2.0.10.248	20	C	7	Images\blank.gif	NULL	NULL	NULL	SimonProc	Images\circle.gif	Simon	Right	8	1	8	1	7	-999999	16	176479	0	7	520	176999	NULL	NULL	NULL	NULL	NULL	NULL	NULL	NULL	NULL	Circle
Simon_B_01.02	28020	1	<?xml version="1.0"?>\n<Clock xmlns:dt="urn:schemas-microsoft-com:datatypes"><Description dt:dt="string">E-Prime Primary Realtime Clock</Description><StartTime><Timestamp dt:dt="int">0</Timestamp><DateUtc dt:dt="string">2015-01-09T02:25:31Z</DateUtc></StartTime><FrequencyChanges><FrequencyChange><Frequency dt:dt="r8">2857451</Frequency><Timestamp dt:dt="r8">1517890236657</Timestamp><Current dt:dt…	Simon_B_01.02-28020-1	60.122	1.0.0.27	1900-01-01	1900-04-09	#VALUE!	Standard	2.0.10.353	2.0.10.353	2015-01-08	2015-01-09 02:25:31	18:25:31	2.0.10.248	21	C	7	Images\blank.gif	NULL	NULL	NULL	SimonProc	Images\circle.gif	Simon	Right	9	1	9	1	7	-999999	16	178092	0	7	459	178551	NULL	NULL	NULL	NULL	NULL	NULL	NULL	NULL	NULL	Circle
Simon_B_01.02	28020	1	<?xml version="1.0"?>\n<Clock xmlns:dt="urn:schemas-microsoft-com:datatypes"><Description dt:dt="string">E-Prime Primary Realtime Clock</Description><StartTime><Timestamp dt:dt="int">0</Timestamp><DateUtc dt:dt="string">2015-01-09T02:25:31Z</DateUtc></StartTime><FrequencyChanges><FrequencyChange><Frequency dt:dt="r8">2857451</Frequency><Timestamp dt:dt="r8">1517890236657</Timestamp><Current dt:dt…	Simon_B_01.02-28020-1	60.122	1.0.0.27	1900-01-01	1900-04-09	#VALUE!	Standard	2.0.10.353	2.0.10.353	2015-01-08	2015-01-09 02:25:31	18:25:31	2.0.10.248	22	I	q	Images\blank.gif	NULL	NULL	NULL	SimonProc	Images\square.gif	Simon	Right	10	1	10	1	q	-999999	16	179656	0	q	575	180231	NULL	NULL	NULL	NULL	NULL	NULL	NULL	NULL	NULL	Square
Simon_B_01.02	28020	1	<?xml version="1.0"?>\n<Clock xmlns:dt="urn:schemas-microsoft-com:datatypes"><Description dt:dt="string">E-Prime Primary Realtime Clock</Description><StartTime><Timestamp dt:dt="int">0</Timestamp><DateUtc dt:dt="string">2015-01-09T02:25:31Z</DateUtc></StartTime><FrequencyChanges><FrequencyChange><Frequency dt:dt="r8">2857451</Frequency><Timestamp dt:dt="r8">1517890236657</Timestamp><Current dt:dt…	Simon_B_01.02-28020-1	60.122	1.0.0.27	1900-01-01	1900-04-09	#VALUE!	Standard	2.0.10.353	2.0.10.353	2015-01-08	2015-01-09 02:25:31	18:25:31	2.0.10.248	23	C	7	Images\blank.gif	NULL	NULL	NULL	SimonProc	Images\circle.gif	Simon	Right	11	1	11	1	7	-999999	17	181336	0	7	639	181975	NULL	NULL	NULL	NULL	NULL	NULL	NULL	NULL	NULL	Circle
Simon_B_01.02	28020	1	<?xml version="1.0"?>\n<Clock xmlns:dt="urn:schemas-microsoft-com:datatypes"><Description dt:dt="string">E-Prime Primary Realtime Clock</Description><StartTime><Timestamp dt:dt="int">0</Timestamp><DateUtc dt:dt="string">2015-01-09T02:25:31Z</DateUtc></StartTime><FrequencyChanges><FrequencyChange><Frequency dt:dt="r8">2857451</Frequency><Timestamp dt:dt="r8">1517890236657</Timestamp><Current dt:dt…	Simon_B_01.02-28020-1	60.122	1.0.0.27	1900-01-01	1900-04-09	#VALUE!	Standard	2.0.10.353	2.0.10.353	2015-01-08	2015-01-09 02:25:31	18:25:31	2.0.10.248	24	C	q	Images\square.gif	NULL	NULL	NULL	SimonProc	Images\blank.gif	Simon	Left	12	1	12	1	q	-999999	16	183082	0	q	397	183479	NULL	NULL	NULL	NULL	NULL	NULL	NULL	NULL	NULL	Square
Simon_B_01.02	28020	1	<?xml version="1.0"?>\n<Clock xmlns:dt="urn:schemas-microsoft-com:datatypes"><Description dt:dt="string">E-Prime Primary Realtime Clock</Description><StartTime><Timestamp dt:dt="int">0</Timestamp><DateUtc dt:dt="string">2015-01-09T02:25:31Z</DateUtc></StartTime><FrequencyChanges><FrequencyChange><Frequency dt:dt="r8">2857451</Frequency><Timestamp dt:dt="r8">1517890236657</Timestamp><Current dt:dt…	Simon_B_01.02-28020-1	60.122	1.0.0.27	1900-01-01	1900-04-09	#VALUE!	Standard	2.0.10.353	2.0.10.353	2015-01-08	2015-01-09 02:25:31	18:25:31	2.0.10.248	25	C	7	Images\blank.gif	NULL	NULL	NULL	SimonProc	Images\circle.gif	Simon	Right	13	1	13	1	7	-999999	16	184579	0	7	516	185095	NULL	NULL	NULL	NULL	NULL	NULL	NULL	NULL	NULL	Circle
Simon_B_01.02	28020	1	<?xml version="1.0"?>\n<Clock xmlns:dt="urn:schemas-microsoft-com:datatypes"><Description dt:dt="string">E-Prime Primary Realtime Clock</Description><StartTime><Timestamp dt:dt="int">0</Timestamp><DateUtc dt:dt="string">2015-01-09T02:25:31Z</DateUtc></StartTime><FrequencyChanges><FrequencyChange><Frequency dt:dt="r8">2857451</Frequency><Timestamp dt:dt="r8">1517890236657</Timestamp><Current dt:dt…	Simon_B_01.02-28020-1	60.122	1.0.0.27	1900-01-01	1900-04-09	#VALUE!	Standard	2.0.10.353	2.0.10.353	2015-01-08	2015-01-09 02:25:31	18:25:31	2.0.10.248	26	C	q	Images\square.gif	NULL	NULL	NULL	SimonProc	Images\blank.gif	Simon	Left	14	1	14	1	q	-999999	16	186192	0	q	1271	187463	NULL	NULL	NULL	NULL	NULL	NULL	NULL	NULL	NULL	Square
Simon_B_01.02	28020	1	<?xml version="1.0"?>\n<Clock xmlns:dt="urn:schemas-microsoft-com:datatypes"><Description dt:dt="string">E-Prime Primary Realtime Clock</Description><StartTime><Timestamp dt:dt="int">0</Timestamp><DateUtc dt:dt="string">2015-01-09T02:25:31Z</DateUtc></StartTime><FrequencyChanges><FrequencyChange><Frequency dt:dt="r8">2857451</Frequency><Timestamp dt:dt="r8">1517890236657</Timestamp><Current dt:dt…	Simon_B_01.02-28020-1	60.122	1.0.0.27	1900-01-01	1900-04-09	#VALUE!	Standard	2.0.10.353	2.0.10.353	2015-01-08	2015-01-09 02:25:31	18:25:31	2.0.10.248	27	C	q	Images\square.gif	NULL	NULL	NULL	SimonProc	Images\blank.gif	Simon	Left	15	1	15	1	q	-999999	16	188554	0	q	557	189111	NULL	NULL	NULL	NULL	NULL	NULL	NULL	NULL	NULL	Square
Simon_B_01.02	28020	1	<?xml version="1.0"?>\n<Clock xmlns:dt="urn:schemas-microsoft-com:datatypes"><Description dt:dt="string">E-Prime Primary Realtime Clock</Description><StartTime><Timestamp dt:dt="int">0</Timestamp><DateUtc dt:dt="string">2015-01-09T02:25:31Z</DateUtc></StartTime><FrequencyChanges><FrequencyChange><Frequency dt:dt="r8">2857451</Frequency><Timestamp dt:dt="r8">1517890236657</Timestamp><Current dt:dt…	Simon_B_01.02-28020-1	60.122	1.0.0.27	1900-01-01	1900-04-09	#VALUE!	Standard	2.0.10.353	2.0.10.353	2015-01-08	2015-01-09 02:25:31	18:25:31	2.0.10.248	28	C	7	Images\blank.gif	NULL	NULL	NULL	SimonProc	Images\circle.gif	Simon	Right	16	1	16	1	7	-999999	17	190218	0	7	541	190759	NULL	NULL	NULL	NULL	NULL	NULL	NULL	NULL	NULL	Circle
Simon_B_01.02	28020	1	<?xml version="1.0"?>\n<Clock xmlns:dt="urn:schemas-microsoft-com:datatypes"><Description dt:dt="string">E-Prime Primary Realtime Clock</Description><StartTime><Timestamp dt:dt="int">0</Timestamp><DateUtc dt:dt="string">2015-01-09T02:25:31Z</DateUtc></StartTime><FrequencyChanges><FrequencyChange><Frequency dt:dt="r8">2857451</Frequency><Timestamp dt:dt="r8">1517890236657</Timestamp><Current dt:dt…	Simon_B_01.02-28020-1	60.122	1.0.0.27	1900-01-01	1900-04-09	#VALUE!	Standard	2.0.10.353	2.0.10.353	2015-01-08	2015-01-09 02:25:31	18:25:31	2.0.10.248	29	C	q	Images\square.gif	NULL	NULL	NULL	SimonProc	Images\blank.gif	Simon	Left	17	1	17	1	q	-999999	16	191864	0	q	415	192279	NULL	NULL	NULL	NULL	NULL	NULL	NULL	NULL	NULL	Square
Simon_B_01.02	28020	1	<?xml version="1.0"?>\n<Clock xmlns:dt="urn:schemas-microsoft-com:datatypes"><Description dt:dt="string">E-Prime Primary Realtime Clock</Description><StartTime><Timestamp dt:dt="int">0</Timestamp><DateUtc dt:dt="string">2015-01-09T02:25:31Z</DateUtc></StartTime><FrequencyChanges><FrequencyChange><Frequency dt:dt="r8">2857451</Frequency><Timestamp dt:dt="r8">1517890236657</Timestamp><Current dt:dt…	Simon_B_01.02-28020-1	60.122	1.0.0.27	1900-01-01	1900-04-09	#VALUE!	Standard	2.0.10.353	2.0.10.353	2015-01-08	2015-01-09 02:25:31	18:25:31	2.0.10.248	30	C	7	Images\blank.gif	NULL	NULL	NULL	SimonProc	Images\circle.gif	Simon	Right	18	1	18	1	7	-999999	16	193378	0	7	357	193735	NULL	NULL	NULL	NULL	NULL	NULL	NULL	NULL	NULL	Circle
Simon_B_01.02	28020	1	<?xml version="1.0"?>\n<Clock xmlns:dt="urn:schemas-microsoft-com:datatypes"><Description dt:dt="string">E-Prime Primary Realtime Clock</Description><StartTime><Timestamp dt:dt="int">0</Timestamp><DateUtc dt:dt="string">2015-01-09T02:25:31Z</DateUtc></StartTime><FrequencyChanges><FrequencyChange><Frequency dt:dt="r8">2857451</Frequency><Timestamp dt:dt="r8">1517890236657</Timestamp><Current dt:dt…	Simon_B_01.02-28020-1	60.122	1.0.0.27	1900-01-01	1900-04-09	#VALUE!	Standard	2.0.10.353	2.0.10.353	2015-01-08	2015-01-09 02:25:31	18:25:31	2.0.10.248	31	C	7	Images\blank.gif	NULL	NULL	NULL	SimonProc	Images\circle.gif	Simon	Right	19	1	19	1	7	-999999	16	194841	0	7	398	195239	NULL	NULL	NULL	NULL	NULL	NULL	NULL	NULL	NULL	Circle
Simon_B_01.02	28020	1	<?xml version="1.0"?>\n<Clock xmlns:dt="urn:schemas-microsoft-com:datatypes"><Description dt:dt="string">E-Prime Primary Realtime Clock</Description><StartTime><Timestamp dt:dt="int">0</Timestamp><DateUtc dt:dt="string">2015-01-09T02:25:31Z</DateUtc></StartTime><FrequencyChanges><FrequencyChange><Frequency dt:dt="r8">2857451</Frequency><Timestamp dt:dt="r8">1517890236657</Timestamp><Current dt:dt…	Simon_B_01.02-28020-1	60.122	1.0.0.27	1900-01-01	1900-04-09	#VALUE!	Standard	2.0.10.353	2.0.10.353	2015-01-08	2015-01-09 02:25:31	18:25:31	2.0.10.248	32	C	q	Images\square.gif	NULL	NULL	NULL	SimonProc	Images\blank.gif	Simon	Left	20	1	20	1	q	-999999	16	196338	0	q	341	196679	NULL	NULL	NULL	NULL	NULL	NULL	NULL	NULL	NULL	Square
Simon_B_01.02	28020	1	<?xml version="1.0"?>\n<Clock xmlns:dt="urn:schemas-microsoft-com:datatypes"><Description dt:dt="string">E-Prime Primary Realtime Clock</Description><StartTime><Timestamp dt:dt="int">0</Timestamp><DateUtc dt:dt="string">2015-01-09T02:25:31Z</DateUtc></StartTime><FrequencyChanges><FrequencyChange><Frequency dt:dt="r8">2857451</Frequency><Timestamp dt:dt="r8">1517890236657</Timestamp><Current dt:dt…	Simon_B_01.02-28020-1	60.122	1.0.0.27	1900-01-01	1900-04-09	#VALUE!	Standard	2.0.10.353	2.0.10.353	2015-01-08	2015-01-09 02:25:31	18:25:31	2.0.10.248	33	C	q	Images\square.gif	NULL	NULL	NULL	SimonProc	Images\blank.gif	Simon	Left	21	1	21	1	q	-999999	17	197786	0	q	317	198103	NULL	NULL	NULL	NULL	NULL	NULL	NULL	NULL	NULL	Square
Simon_B_01.02	28020	1	<?xml version="1.0"?>\n<Clock xmlns:dt="urn:schemas-microsoft-com:datatypes"><Description dt:dt="string">E-Prime Primary Realtime Clock</Description><StartTime><Timestamp dt:dt="int">0</Timestamp><DateUtc dt:dt="string">2015-01-09T02:25:31Z</DateUtc></StartTime><FrequencyChanges><FrequencyChange><Frequency dt:dt="r8">2857451</Frequency><Timestamp dt:dt="r8">1517890236657</Timestamp><Current dt:dt…	Simon_B_01.02-28020-1	60.122	1.0.0.27	1900-01-01	1900-04-09	#VALUE!	Standard	2.0.10.353	2.0.10.353	2015-01-08	2015-01-09 02:25:31	18:25:31	2.0.10.248	34	C	7	Images\blank.gif	NULL	NULL	NULL	SimonProc	Images\circle.gif	Simon	Right	22	1	22	1	7	-999999	16	199199	0	7	312	199511	NULL	NULL	NULL	NULL	NULL	NULL	NULL	NULL	NULL	Circle
Simon_B_01.02	28020	1	<?xml version="1.0"?>\n<Clock xmlns:dt="urn:schemas-microsoft-com:datatypes"><Description dt:dt="string">E-Prime Primary Realtime Clock</Description><StartTime><Timestamp dt:dt="int">0</Timestamp><DateUtc dt:dt="string">2015-01-09T02:25:31Z</DateUtc></StartTime><FrequencyChanges><FrequencyChange><Frequency dt:dt="r8">2857451</Frequency><Timestamp dt:dt="r8">1517890236657</Timestamp><Current dt:dt…	Simon_B_01.02-28020-1	60.122	1.0.0.27	1900-01-01	1900-04-09	#VALUE!	Standard	2.0.10.353	2.0.10.353	2015-01-08	2015-01-09 02:25:31	18:25:31	2.0.10.248	35	I	7	Images\circle.gif	NULL	NULL	NULL	SimonProc	Images\blank.gif	Simon	Left	23	1	23	0	7	-999999	16	200613	0	q	450	201063	NULL	NULL	NULL	NULL	NULL	NULL	NULL	NULL	NULL	Circle
Simon_B_01.02	28020	1	<?xml version="1.0"?>\n<Clock xmlns:dt="urn:schemas-microsoft-com:datatypes"><Description dt:dt="string">E-Prime Primary Realtime Clock</Description><StartTime><Timestamp dt:dt="int">0</Timestamp><DateUtc dt:dt="string">2015-01-09T02:25:31Z</DateUtc></StartTime><FrequencyChanges><FrequencyChange><Frequency dt:dt="r8">2857451</Frequency><Timestamp dt:dt="r8">1517890236657</Timestamp><Current dt:dt…	Simon_B_01.02-28020-1	60.122	1.0.0.27	1900-01-01	1900-04-09	#VALUE!	Standard	2.0.10.353	2.0.10.353	2015-01-08	2015-01-09 02:25:31	18:25:31	2.0.10.248	36	C	q	Images\square.gif	NULL	NULL	NULL	SimonProc	Images\blank.gif	Simon	Left	24	1	24	1	q	-999999	16	202160	0	q	487	202647	NULL	NULL	NULL	NULL	NULL	NULL	NULL	NULL	NULL	Square
Simon_B_01.02	28020	1	<?xml version="1.0"?>\n<Clock xmlns:dt="urn:schemas-microsoft-com:datatypes"><Description dt:dt="string">E-Prime Primary Realtime Clock</Description><StartTime><Timestamp dt:dt="int">0</Timestamp><DateUtc dt:dt="string">2015-01-09T02:25:31Z</DateUtc></StartTime><FrequencyChanges><FrequencyChange><Frequency dt:dt="r8">2857451</Frequency><Timestamp dt:dt="r8">1517890236657</Timestamp><Current dt:dt…	Simon_B_01.02-28020-1	60.122	1.0.0.27	1900-01-01	1900-04-09	#VALUE!	Standard	2.0.10.353	2.0.10.353	2015-01-08	2015-01-09 02:25:31	18:25:31	2.0.10.248	37	C	q	Images\square.gif	NULL	NULL	NULL	SimonProc	Images\blank.gif	Simon	Left	25	1	25	1	q	-999999	16	203740	0	q	619	204359	NULL	NULL	NULL	NULL	NULL	NULL	NULL	NULL	NULL	Square
Simon_B_01.02	28020	1	<?xml version="1.0"?>\n<Clock xmlns:dt="urn:schemas-microsoft-com:datatypes"><Description dt:dt="string">E-Prime Primary Realtime Clock</Description><StartTime><Timestamp dt:dt="int">0</Timestamp><DateUtc dt:dt="string">2015-01-09T02:25:31Z</DateUtc></StartTime><FrequencyChanges><FrequencyChange><Frequency dt:dt="r8">2857451</Frequency><Timestamp dt:dt="r8">1517890236657</Timestamp><Current dt:dt…	Simon_B_01.02-28020-1	60.122	1.0.0.27	1900-01-01	1900-04-09	#VALUE!	Standard	2.0.10.353	2.0.10.353	2015-01-08	2015-01-09 02:25:31	18:25:31	2.0.10.248	38	C	7	Images\blank.gif	NULL	NULL	NULL	SimonProc	Images\circle.gif	Simon	Right	26	1	26	1	7	-999999	16	205453	0	7	410	205863	NULL	NULL	NULL	NULL	NULL	NULL	NULL	NULL	NULL	Circle
Simon_B_01.02	28020	1	<?xml version="1.0"?>\n<Clock xmlns:dt="urn:schemas-microsoft-com:datatypes"><Description dt:dt="string">E-Prime Primary Realtime Clock</Description><StartTime><Timestamp dt:dt="int">0</Timestamp><DateUtc dt:dt="string">2015-01-09T02:25:31Z</DateUtc></StartTime><FrequencyChanges><FrequencyChange><Frequency dt:dt="r8">2857451</Frequency><Timestamp dt:dt="r8">1517890236657</Timestamp><Current dt:dt…	Simon_B_01.02-28020-1	60.122	1.0.0.27	1900-01-01	1900-04-09	#VALUE!	Standard	2.0.10.353	2.0.10.353	2015-01-08	2015-01-09 02:25:31	18:25:31	2.0.10.248	39	C	7	Images\blank.gif	NULL	NULL	NULL	SimonProc	Images\circle.gif	Simon	Right	27	1	27	1	7	-999999	16	206967	0	7	384	207351	NULL	NULL	NULL	NULL	NULL	NULL	NULL	NULL	NULL	Circle
Simon_B_01.02	28020	1	<?xml version="1.0"?>\n<Clock xmlns:dt="urn:schemas-microsoft-com:datatypes"><Description dt:dt="string">E-Prime Primary Realtime Clock</Description><StartTime><Timestamp dt:dt="int">0</Timestamp><DateUtc dt:dt="string">2015-01-09T02:25:31Z</DateUtc></StartTime><FrequencyChanges><FrequencyChange><Frequency dt:dt="r8">2857451</Frequency><Timestamp dt:dt="r8">1517890236657</Timestamp><Current dt:dt…	Simon_B_01.02-28020-1	60.122	1.0.0.27	1900-01-01	1900-04-09	#VALUE!	Standard	2.0.10.353	2.0.10.353	2015-01-08	2015-01-09 02:25:31	18:25:31	2.0.10.248	40	C	7	Images\blank.gif	NULL	NULL	NULL	SimonProc	Images\circle.gif	Simon	Right	28	1	28	1	7	-999999	16	208447	0	7	472	208919	NULL	NULL	NULL	NULL	NULL	NULL	NULL	NULL	NULL	Circle
Simon_B_01.02	28020	1	<?xml version="1.0"?>\n<Clock xmlns:dt="urn:schemas-microsoft-com:datatypes"><Description dt:dt="string">E-Prime Primary Realtime Clock</Description><StartTime><Timestamp dt:dt="int">0</Timestamp><DateUtc dt:dt="string">2015-01-09T02:25:31Z</DateUtc></StartTime><FrequencyChanges><FrequencyChange><Frequency dt:dt="r8">2857451</Frequency><Timestamp dt:dt="r8">1517890236657</Timestamp><Current dt:dt…	Simon_B_01.02-28020-1	60.122	1.0.0.27	1900-01-01	1900-04-09	#VALUE!	Standard	2.0.10.353	2.0.10.353	2015-01-08	2015-01-09 02:25:31	18:25:31	2.0.10.248	41	I	q	Images\blank.gif	NULL	NULL	NULL	SimonProc	Images\square.gif	Simon	Right	29	1	29	1	q	-999999	16	210011	0	q	604	210615	NULL	NULL	NULL	NULL	NULL	NULL	NULL	NULL	NULL	Square
Simon_B_01.02	28020	1	<?xml version="1.0"?>\n<Clock xmlns:dt="urn:schemas-microsoft-com:datatypes"><Description dt:dt="string">E-Prime Primary Realtime Clock</Description><StartTime><Timestamp dt:dt="int">0</Timestamp><DateUtc dt:dt="string">2015-01-09T02:25:31Z</DateUtc></StartTime><FrequencyChanges><FrequencyChange><Frequency dt:dt="r8">2857451</Frequency><Timestamp dt:dt="r8">1517890236657</Timestamp><Current dt:dt…	Simon_B_01.02-28020-1	60.122	1.0.0.27	1900-01-01	1900-04-09	#VALUE!	Standard	2.0.10.353	2.0.10.353	2015-01-08	2015-01-09 02:25:31	18:25:31	2.0.10.248	42	C	7	Images\blank.gif	NULL	NULL	NULL	SimonProc	Images\circle.gif	Simon	Right	30	1	30	1	7	-999999	16	211707	0	7	556	212263	NULL	NULL	NULL	NULL	NULL	NULL	NULL	NULL	NULL	Circle
Simon_B_01.02	28020	1	<?xml version="1.0"?>\n<Clock xmlns:dt="urn:schemas-microsoft-com:datatypes"><Description dt:dt="string">E-Prime Primary Realtime Clock</Description><StartTime><Timestamp dt:dt="int">0</Timestamp><DateUtc dt:dt="string">2015-01-09T02:25:31Z</DateUtc></StartTime><FrequencyChanges><FrequencyChange><Frequency dt:dt="r8">2857451</Frequency><Timestamp dt:dt="r8">1517890236657</Timestamp><Current dt:dt…	Simon_B_01.02-28020-1	60.122	1.0.0.27	1900-01-01	1900-04-09	#VALUE!	Standard	2.0.10.353	2.0.10.353	2015-01-08	2015-01-09 02:25:31	18:25:31	2.0.10.248	43	I	q	Images\blank.gif	NULL	NULL	NULL	SimonProc	Images\square.gif	Simon	Right	31	1	31	1	q	-999999	16	213354	0	q	445	213799	NULL	NULL	NULL	NULL	NULL	NULL	NULL	NULL	NULL	Square
Simon_B_01.02	28020	1	<?xml version="1.0"?>\n<Clock xmlns:dt="urn:schemas-microsoft-com:datatypes"><Description dt:dt="string">E-Prime Primary Realtime Clock</Description><StartTime><Timestamp dt:dt="int">0</Timestamp><DateUtc dt:dt="string">2015-01-09T02:25:31Z</DateUtc></StartTime><FrequencyChanges><FrequencyChange><Frequency dt:dt="r8">2857451</Frequency><Timestamp dt:dt="r8">1517890236657</Timestamp><Current dt:dt…	Simon_B_01.02-28020-1	60.122	1.0.0.27	1900-01-01	1900-04-09	#VALUE!	Standard	2.0.10.353	2.0.10.353	2015-01-08	2015-01-09 02:25:31	18:25:31	2.0.10.248	44	C	q	Images\square.gif	NULL	NULL	NULL	SimonProc	Images\blank.gif	Simon	Left	32	1	32	1	q	-999999	16	214901	0	q	466	215367	NULL	NULL	NULL	NULL	NULL	NULL	NULL	NULL	NULL	Square
Simon_B_01.02	28020	1	<?xml version="1.0"?>\n<Clock xmlns:dt="urn:schemas-microsoft-com:datatypes"><Description dt:dt="string">E-Prime Primary Realtime Clock</Description><StartTime><Timestamp dt:dt="int">0</Timestamp><DateUtc dt:dt="string">2015-01-09T02:25:31Z</DateUtc></StartTime><FrequencyChanges><FrequencyChange><Frequency dt:dt="r8">2857451</Frequency><Timestamp dt:dt="r8">1517890236657</Timestamp><Current dt:dt…	Simon_B_01.02-28020-1	60.122	1.0.0.27	1900-01-01	1900-04-09	#VALUE!	Standard	2.0.10.353	2.0.10.353	2015-01-08	2015-01-09 02:25:31	18:25:31	2.0.10.248	45	C	q	Images\square.gif	NULL	NULL	NULL	SimonProc	Images\blank.gif	Simon	Left	33	1	33	1	q	-999999	16	216464	0	q	407	216871	NULL	NULL	NULL	NULL	NULL	NULL	NULL	NULL	NULL	Square
Simon_B_01.02	28020	1	<?xml version="1.0"?>\n<Clock xmlns:dt="urn:schemas-microsoft-com:datatypes"><Description dt:dt="string">E-Prime Primary Realtime Clock</Description><StartTime><Timestamp dt:dt="int">0</Timestamp><DateUtc dt:dt="string">2015-01-09T02:25:31Z</DateUtc></StartTime><FrequencyChanges><FrequencyChange><Frequency dt:dt="r8">2857451</Frequency><Timestamp dt:dt="r8">1517890236657</Timestamp><Current dt:dt…	Simon_B_01.02-28020-1	60.122	1.0.0.27	1900-01-01	1900-04-09	#VALUE!	Standard	2.0.10.353	2.0.10.353	2015-01-08	2015-01-09 02:25:31	18:25:31	2.0.10.248	46	I	7	Images\circle.gif	NULL	NULL	NULL	SimonProc	Images\blank.gif	Simon	Left	34	1	34	1	7	-999999	16	217978	0	7	525	218503	NULL	NULL	NULL	NULL	NULL	NULL	NULL	NULL	NULL	Circle
Simon_B_01.02	28020	1	<?xml version="1.0"?>\n<Clock xmlns:dt="urn:schemas-microsoft-com:datatypes"><Description dt:dt="string">E-Prime Primary Realtime Clock</Description><StartTime><Timestamp dt:dt="int">0</Timestamp><DateUtc dt:dt="string">2015-01-09T02:25:31Z</DateUtc></StartTime><FrequencyChanges><FrequencyChange><Frequency dt:dt="r8">2857451</Frequency><Timestamp dt:dt="r8">1517890236657</Timestamp><Current dt:dt…	Simon_B_01.02-28020-1	60.122	1.0.0.27	1900-01-01	1900-04-09	#VALUE!	Standard	2.0.10.353	2.0.10.353	2015-01-08	2015-01-09 02:25:31	18:25:31	2.0.10.248	47	I	7	Images\circle.gif	NULL	NULL	NULL	SimonProc	Images\blank.gif	Simon	Left	35	1	35	1	7	-999999	16	219608	0	7	479	220087	NULL	NULL	NULL	NULL	NULL	NULL	NULL	NULL	NULL	Circle
Simon_B_01.02	28020	1	<?xml version="1.0"?>\n<Clock xmlns:dt="urn:schemas-microsoft-com:datatypes"><Description dt:dt="string">E-Prime Primary Realtime Clock</Description><StartTime><Timestamp dt:dt="int">0</Timestamp><DateUtc dt:dt="string">2015-01-09T02:25:31Z</DateUtc></StartTime><FrequencyChanges><FrequencyChange><Frequency dt:dt="r8">2857451</Frequency><Timestamp dt:dt="r8">1517890236657</Timestamp><Current dt:dt…	Simon_B_01.02-28020-1	60.122	1.0.0.27	1900-01-01	1900-04-09	#VALUE!	Standard	2.0.10.353	2.0.10.353	2015-01-08	2015-01-09 02:25:31	18:25:31	2.0.10.248	48	I	q	Images\blank.gif	NULL	NULL	NULL	SimonProc	Images\square.gif	Simon	Right	36	1	36	1	q	-999999	16	221188	0	q	579	221767	NULL	NULL	NULL	NULL	NULL	NULL	NULL	NULL	NULL	Square
Simon_B_01.02	28020	1	<?xml version="1.0"?>\n<Clock xmlns:dt="urn:schemas-microsoft-com:datatypes"><Description dt:dt="string">E-Prime Primary Realtime Clock</Description><StartTime><Timestamp dt:dt="int">0</Timestamp><DateUtc dt:dt="string">2015-01-09T02:25:31Z</DateUtc></StartTime><FrequencyChanges><FrequencyChange><Frequency dt:dt="r8">2857451</Frequency><Timestamp dt:dt="r8">1517890236657</Timestamp><Current dt:dt…	Simon_B_01.02-28020-1	60.122	1.0.0.27	1900-01-01	1900-04-09	#VALUE!	Standard	2.0.10.353	2.0.10.353	2015-01-08	2015-01-09 02:25:31	18:25:31	2.0.10.248	49	C	7	Images\blank.gif	NULL	NULL	NULL	SimonProc	Images\circle.gif	Simon	Right	37	1	37	1	7	-999999	16	222868	0	7	547	223415	NULL	NULL	NULL	NULL	NULL	NULL	NULL	NULL	NULL	Circle
Simon_B_01.02	28020	1	<?xml version="1.0"?>\n<Clock xmlns:dt="urn:schemas-microsoft-com:datatypes"><Description dt:dt="string">E-Prime Primary Realtime Clock</Description><StartTime><Timestamp dt:dt="int">0</Timestamp><DateUtc dt:dt="string">2015-01-09T02:25:31Z</DateUtc></StartTime><FrequencyChanges><FrequencyChange><Frequency dt:dt="r8">2857451</Frequency><Timestamp dt:dt="r8">1517890236657</Timestamp><Current dt:dt…	Simon_B_01.02-28020-1	60.122	1.0.0.27	1900-01-01	1900-04-09	#VALUE!	Standard	2.0.10.353	2.0.10.353	2015-01-08	2015-01-09 02:25:31	18:25:31	2.0.10.248	50	C	q	Images\square.gif	NULL	NULL	NULL	SimonProc	Images\blank.gif	Simon	Left	38	1	38	1	q	-999999	17	224515	0	q	580	225095	NULL	NULL	NULL	NULL	NULL	NULL	NULL	NULL	NULL	Square
Simon_B_01.02	28020	1	<?xml version="1.0"?>\n<Clock xmlns:dt="urn:schemas-microsoft-com:datatypes"><Description dt:dt="string">E-Prime Primary Realtime Clock</Description><StartTime><Timestamp dt:dt="int">0</Timestamp><DateUtc dt:dt="string">2015-01-09T02:25:31Z</DateUtc></StartTime><FrequencyChanges><FrequencyChange><Frequency dt:dt="r8">2857451</Frequency><Timestamp dt:dt="r8">1517890236657</Timestamp><Current dt:dt…	Simon_B_01.02-28020-1	60.122	1.0.0.27	1900-01-01	1900-04-09	#VALUE!	Standard	2.0.10.353	2.0.10.353	2015-01-08	2015-01-09 02:25:31	18:25:31	2.0.10.248	51	C	q	Images\square.gif	NULL	NULL	NULL	SimonProc	Images\blank.gif	Simon	Left	39	1	39	1	q	-999999	16	226194	0	q	437	226631	NULL	NULL	NULL	NULL	NULL	NULL	NULL	NULL	NULL	Square
Simon_B_01.02	28020	1	<?xml version="1.0"?>\n<Clock xmlns:dt="urn:schemas-microsoft-com:datatypes"><Description dt:dt="string">E-Prime Primary Realtime Clock</Description><StartTime><Timestamp dt:dt="int">0</Timestamp><DateUtc dt:dt="string">2015-01-09T02:25:31Z</DateUtc></StartTime><FrequencyChanges><FrequencyChange><Frequency dt:dt="r8">2857451</Frequency><Timestamp dt:dt="r8">1517890236657</Timestamp><Current dt:dt…	Simon_B_01.02-28020-1	60.122	1.0.0.27	1900-01-01	1900-04-09	#VALUE!	Standard	2.0.10.353	2.0.10.353	2015-01-08	2015-01-09 02:25:31	18:25:31	2.0.10.248	52	C	7	Images\blank.gif	NULL	NULL	NULL	SimonProc	Images\circle.gif	Simon	Right	40	1	40	1	7	-999999	16	227725	0	7	490	228215	NULL	NULL	NULL	NULL	NULL	NULL	NULL	NULL	NULL	Circle
Simon_B_01.02	28020	1	<?xml version="1.0"?>\n<Clock xmlns:dt="urn:schemas-microsoft-com:datatypes"><Description dt:dt="string">E-Prime Primary Realtime Clock</Description><StartTime><Timestamp dt:dt="int">0</Timestamp><DateUtc dt:dt="string">2015-01-09T02:25:31Z</DateUtc></StartTime><FrequencyChanges><FrequencyChange><Frequency dt:dt="r8">2857451</Frequency><Timestamp dt:dt="r8">1517890236657</Timestamp><Current dt:dt…	Simon_B_01.02-28020-1	60.122	1.0.0.27	1900-01-01	1900-04-09	#VALUE!	Standard	2.0.10.353	2.0.10.353	2015-01-08	2015-01-09 02:25:31	18:25:31	2.0.10.248	53	C	q	Images\square.gif	NULL	NULL	NULL	SimonProc	Images\blank.gif	Simon	Left	41	1	41	1	q	-999999	16	229321	0	q	430	229751	NULL	NULL	NULL	NULL	NULL	NULL	NULL	NULL	NULL	Square
Simon_B_01.02	28020	1	<?xml version="1.0"?>\n<Clock xmlns:dt="urn:schemas-microsoft-com:datatypes"><Description dt:dt="string">E-Prime Primary Realtime Clock</Description><StartTime><Timestamp dt:dt="int">0</Timestamp><DateUtc dt:dt="string">2015-01-09T02:25:31Z</DateUtc></StartTime><FrequencyChanges><FrequencyChange><Frequency dt:dt="r8">2857451</Frequency><Timestamp dt:dt="r8">1517890236657</Timestamp><Current dt:dt…	Simon_B_01.02-28020-1	60.122	1.0.0.27	1900-01-01	1900-04-09	#VALUE!	Standard	2.0.10.353	2.0.10.353	2015-01-08	2015-01-09 02:25:31	18:25:31	2.0.10.248	54	C	q	Images\square.gif	NULL	NULL	NULL	SimonProc	Images\blank.gif	Simon	Left	42	1	42	1	q	-999999	16	230852	0	q	387	231239	NULL	NULL	NULL	NULL	NULL	NULL	NULL	NULL	NULL	Square
Simon_B_01.02	28020	1	<?xml version="1.0"?>\n<Clock xmlns:dt="urn:schemas-microsoft-com:datatypes"><Description dt:dt="string">E-Prime Primary Realtime Clock</Description><StartTime><Timestamp dt:dt="int">0</Timestamp><DateUtc dt:dt="string">2015-01-09T02:25:31Z</DateUtc></StartTime><FrequencyChanges><FrequencyChange><Frequency dt:dt="r8">2857451</Frequency><Timestamp dt:dt="r8">1517890236657</Timestamp><Current dt:dt…	Simon_B_01.02-28020-1	60.122	1.0.0.27	1900-01-01	1900-04-09	#VALUE!	Standard	2.0.10.353	2.0.10.353	2015-01-08	2015-01-09 02:25:31	18:25:31	2.0.10.248	55	I	7	Images\circle.gif	NULL	NULL	NULL	SimonProc	Images\blank.gif	Simon	Left	43	1	43	1	7	-999999	16	232332	0	7	554	232886	NULL	NULL	NULL	NULL	NULL	NULL	NULL	NULL	NULL	Circle
Simon_B_01.02	28020	1	<?xml version="1.0"?>\n<Clock xmlns:dt="urn:schemas-microsoft-com:datatypes"><Description dt:dt="string">E-Prime Primary Realtime Clock</Description><StartTime><Timestamp dt:dt="int">0</Timestamp><DateUtc dt:dt="string">2015-01-09T02:25:31Z</DateUtc></StartTime><FrequencyChanges><FrequencyChange><Frequency dt:dt="r8">2857451</Frequency><Timestamp dt:dt="r8">1517890236657</Timestamp><Current dt:dt…	Simon_B_01.02-28020-1	60.122	1.0.0.27	1900-01-01	1900-04-09	#VALUE!	Standard	2.0.10.353	2.0.10.353	2015-01-08	2015-01-09 02:25:31	18:25:31	2.0.10.248	56	C	q	Images\square.gif	NULL	NULL	NULL	SimonProc	Images\blank.gif	Simon	Left	44	1	44	1	q	-999999	16	233979	0	q	667	234646	NULL	NULL	NULL	NULL	NULL	NULL	NULL	NULL	NULL	Square
Simon_B_01.02	28020	1	<?xml version="1.0"?>\n<Clock xmlns:dt="urn:schemas-microsoft-com:datatypes"><Description dt:dt="string">E-Prime Primary Realtime Clock</Description><StartTime><Timestamp dt:dt="int">0</Timestamp><DateUtc dt:dt="string">2015-01-09T02:25:31Z</DateUtc></StartTime><FrequencyChanges><FrequencyChange><Frequency dt:dt="r8">2857451</Frequency><Timestamp dt:dt="r8">1517890236657</Timestamp><Current dt:dt…	Simon_B_01.02-28020-1	60.122	1.0.0.27	1900-01-01	1900-04-09	#VALUE!	Standard	2.0.10.353	2.0.10.353	2015-01-08	2015-01-09 02:25:31	18:25:31	2.0.10.248	57	I	7	Images\circle.gif	NULL	NULL	NULL	SimonProc	Images\blank.gif	Simon	Left	45	1	45	1	7	-999999	16	235742	0	7	520	236262	NULL	NULL	NULL	NULL	NULL	NULL	NULL	NULL	NULL	Circle
Simon_B_01.02	28020	1	<?xml version="1.0"?>\n<Clock xmlns:dt="urn:schemas-microsoft-com:datatypes"><Description dt:dt="string">E-Prime Primary Realtime Clock</Description><StartTime><Timestamp dt:dt="int">0</Timestamp><DateUtc dt:dt="string">2015-01-09T02:25:31Z</DateUtc></StartTime><FrequencyChanges><FrequencyChange><Frequency dt:dt="r8">2857451</Frequency><Timestamp dt:dt="r8">1517890236657</Timestamp><Current dt:dt…	Simon_B_01.02-28020-1	60.122	1.0.0.27	1900-01-01	1900-04-09	#VALUE!	Standard	2.0.10.353	2.0.10.353	2015-01-08	2015-01-09 02:25:31	18:25:31	2.0.10.248	58	C	q	Images\square.gif	NULL	NULL	NULL	SimonProc	Images\blank.gif	Simon	Left	46	1	46	1	q	-999999	16	237355	0	q	555	237910	NULL	NULL	NULL	NULL	NULL	NULL	NULL	NULL	NULL	Square
Simon_B_01.02	28020	1	<?xml version="1.0"?>\n<Clock xmlns:dt="urn:schemas-microsoft-com:datatypes"><Description dt:dt="string">E-Prime Primary Realtime Clock</Description><StartTime><Timestamp dt:dt="int">0</Timestamp><DateUtc dt:dt="string">2015-01-09T02:25:31Z</DateUtc></StartTime><FrequencyChanges><FrequencyChange><Frequency dt:dt="r8">2857451</Frequency><Timestamp dt:dt="r8">1517890236657</Timestamp><Current dt:dt…	Simon_B_01.02-28020-1	60.122	1.0.0.27	1900-01-01	1900-04-09	#VALUE!	Standard	2.0.10.353	2.0.10.353	2015-01-08	2015-01-09 02:25:31	18:25:31	2.0.10.248	59	I	7	Images\circle.gif	NULL	NULL	NULL	SimonProc	Images\blank.gif	Simon	Left	47	1	47	1	7	-999999	16	239002	0	7	556	239558	NULL	NULL	NULL	NULL	NULL	NULL	NULL	NULL	NULL	Circle
Simon_B_01.02	28020	1	<?xml version="1.0"?>\n<Clock xmlns:dt="urn:schemas-microsoft-com:datatypes"><Description dt:dt="string">E-Prime Primary Realtime Clock</Description><StartTime><Timestamp dt:dt="int">0</Timestamp><DateUtc dt:dt="string">2015-01-09T02:25:31Z</DateUtc></StartTime><FrequencyChanges><FrequencyChange><Frequency dt:dt="r8">2857451</Frequency><Timestamp dt:dt="r8">1517890236657</Timestamp><Current dt:dt…	Simon_B_01.02-28020-1	60.122	1.0.0.27	1900-01-01	1900-04-09	#VALUE!	Standard	2.0.10.353	2.0.10.353	2015-01-08	2015-01-09 02:25:31	18:25:31	2.0.10.248	60	C	7	Images\blank.gif	NULL	NULL	NULL	SimonProc	Images\circle.gif	Simon	Right	48	1	48	1	7	-999999	16	240665	0	7	493	241158	NULL	NULL	NULL	NULL	NULL	NULL	NULL	NULL	NULL	Circle
Simon_B_01.02	28020	1	<?xml version="1.0"?>\n<Clock xmlns:dt="urn:schemas-microsoft-com:datatypes"><Description dt:dt="string">E-Prime Primary Realtime Clock</Description><StartTime><Timestamp dt:dt="int">0</Timestamp><DateUtc dt:dt="string">2015-01-09T02:25:31Z</DateUtc></StartTime><FrequencyChanges><FrequencyChange><Frequency dt:dt="r8">2857451</Frequency><Timestamp dt:dt="r8">1517890236657</Timestamp><Current dt:dt…	Simon_B_01.02-28020-1	60.122	1.0.0.27	1900-01-01	1900-04-09	#VALUE!	Standard	2.0.10.353	2.0.10.353	2015-01-08	2015-01-09 02:25:31	18:25:31	2.0.10.248	61	I	q	Images\blank.gif	NULL	NULL	NULL	SimonProc	Images\square.gif	Simon	Right	49	1	49	1	q	-999999	16	242262	0	q	608	242870	NULL	NULL	NULL	NULL	NULL	NULL	NULL	NULL	NULL	Square
Simon_B_01.02	28020	1	<?xml version="1.0"?>\n<Clock xmlns:dt="urn:schemas-microsoft-com:datatypes"><Description dt:dt="string">E-Prime Primary Realtime Clock</Description><StartTime><Timestamp dt:dt="int">0</Timestamp><DateUtc dt:dt="string">2015-01-09T02:25:31Z</DateUtc></StartTime><FrequencyChanges><FrequencyChange><Frequency dt:dt="r8">2857451</Frequency><Timestamp dt:dt="r8">1517890236657</Timestamp><Current dt:dt…	Simon_B_01.02-28020-1	60.122	1.0.0.27	1900-01-01	1900-04-09	#VALUE!	Standard	2.0.10.353	2.0.10.353	2015-01-08	2015-01-09 02:25:31	18:25:31	2.0.10.248	62	I	7	Images\circle.gif	NULL	NULL	NULL	SimonProc	Images\blank.gif	Simon	Left	50	1	50	1	7	-999999	16	243975	0	7	511	244486	NULL	NULL	NULL	NULL	NULL	NULL	NULL	NULL	NULL	Circle
Simon_B_01.02	28020	1	<?xml version="1.0"?>\n<Clock xmlns:dt="urn:schemas-microsoft-com:datatypes"><Description dt:dt="string">E-Prime Primary Realtime Clock</Description><StartTime><Timestamp dt:dt="int">0</Timestamp><DateUtc dt:dt="string">2015-01-09T02:25:31Z</DateUtc></StartTime><FrequencyChanges><FrequencyChange><Frequency dt:dt="r8">2857451</Frequency><Timestamp dt:dt="r8">1517890236657</Timestamp><Current dt:dt…	Simon_B_01.02-28020-1	60.122	1.0.0.27	1900-01-01	1900-04-09	#VALUE!	Standard	2.0.10.353	2.0.10.353	2015-01-08	2015-01-09 02:25:31	18:25:31	2.0.10.248	63	I	q	Images\blank.gif	NULL	NULL	NULL	SimonProc	Images\square.gif	Simon	Right	51	1	51	1	q	-999999	16	245588	0	q	1090	246678	NULL	NULL	NULL	NULL	NULL	NULL	NULL	NULL	NULL	Square
Simon_B_01.02	28020	1	<?xml version="1.0"?>\n<Clock xmlns:dt="urn:schemas-microsoft-com:datatypes"><Description dt:dt="string">E-Prime Primary Realtime Clock</Description><StartTime><Timestamp dt:dt="int">0</Timestamp><DateUtc dt:dt="string">2015-01-09T02:25:31Z</DateUtc></StartTime><FrequencyChanges><FrequencyChange><Frequency dt:dt="r8">2857451</Frequency><Timestamp dt:dt="r8">1517890236657</Timestamp><Current dt:dt…	Simon_B_01.02-28020-1	60.122	1.0.0.27	1900-01-01	1900-04-09	#VALUE!	Standard	2.0.10.353	2.0.10.353	2015-01-08	2015-01-09 02:25:31	18:25:31	2.0.10.248	64	C	q	Images\square.gif	NULL	NULL	NULL	SimonProc	Images\blank.gif	Simon	Left	52	1	52	1	q	-999999	16	247784	0	q	1150	248934	NULL	NULL	NULL	NULL	NULL	NULL	NULL	NULL	NULL	Square
Simon_B_01.02	28020	1	<?xml version="1.0"?>\n<Clock xmlns:dt="urn:schemas-microsoft-com:datatypes"><Description dt:dt="string">E-Prime Primary Realtime Clock</Description><StartTime><Timestamp dt:dt="int">0</Timestamp><DateUtc dt:dt="string">2015-01-09T02:25:31Z</DateUtc></StartTime><FrequencyChanges><FrequencyChange><Frequency dt:dt="r8">2857451</Frequency><Timestamp dt:dt="r8">1517890236657</Timestamp><Current dt:dt…	Simon_B_01.02-28020-1	60.122	1.0.0.27	1900-01-01	1900-04-09	#VALUE!	Standard	2.0.10.353	2.0.10.353	2015-01-08	2015-01-09 02:25:31	18:25:31	2.0.10.248	65	C	7	Images\blank.gif	NULL	NULL	NULL	SimonProc	Images\circle.gif	Simon	Right	53	1	53	1	7	-999999	16	250029	0	7	617	250646	NULL	NULL	NULL	NULL	NULL	NULL	NULL	NULL	NULL	Circle
Simon_B_01.02	28020	1	<?xml version="1.0"?>\n<Clock xmlns:dt="urn:schemas-microsoft-com:datatypes"><Description dt:dt="string">E-Prime Primary Realtime Clock</Description><StartTime><Timestamp dt:dt="int">0</Timestamp><DateUtc dt:dt="string">2015-01-09T02:25:31Z</DateUtc></StartTime><FrequencyChanges><FrequencyChange><Frequency dt:dt="r8">2857451</Frequency><Timestamp dt:dt="r8">1517890236657</Timestamp><Current dt:dt…	Simon_B_01.02-28020-1	60.122	1.0.0.27	1900-01-01	1900-04-09	#VALUE!	Standard	2.0.10.353	2.0.10.353	2015-01-08	2015-01-09 02:25:31	18:25:31	2.0.10.248	66	C	7	Images\blank.gif	NULL	NULL	NULL	SimonProc	Images\circle.gif	Simon	Right	54	1	54	1	7	-999999	17	251743	0	7	695	252438	NULL	NULL	NULL	NULL	NULL	NULL	NULL	NULL	NULL	Circle
Simon_B_01.02	28020	1	<?xml version="1.0"?>\n<Clock xmlns:dt="urn:schemas-microsoft-com:datatypes"><Description dt:dt="string">E-Prime Primary Realtime Clock</Description><StartTime><Timestamp dt:dt="int">0</Timestamp><DateUtc dt:dt="string">2015-01-09T02:25:31Z</DateUtc></StartTime><FrequencyChanges><FrequencyChange><Frequency dt:dt="r8">2857451</Frequency><Timestamp dt:dt="r8">1517890236657</Timestamp><Current dt:dt…	Simon_B_01.02-28020-1	60.122	1.0.0.27	1900-01-01	1900-04-09	#VALUE!	Standard	2.0.10.353	2.0.10.353	2015-01-08	2015-01-09 02:25:31	18:25:31	2.0.10.248	67	C	7	Images\blank.gif	NULL	NULL	NULL	SimonProc	Images\circle.gif	Simon	Right	55	1	55	1	7	-999999	16	253539	0	7	675	254214	NULL	NULL	NULL	NULL	NULL	NULL	NULL	NULL	NULL	Circle
Simon_B_01.02	28020	1	<?xml version="1.0"?>\n<Clock xmlns:dt="urn:schemas-microsoft-com:datatypes"><Description dt:dt="string">E-Prime Primary Realtime Clock</Description><StartTime><Timestamp dt:dt="int">0</Timestamp><DateUtc dt:dt="string">2015-01-09T02:25:31Z</DateUtc></StartTime><FrequencyChanges><FrequencyChange><Frequency dt:dt="r8">2857451</Frequency><Timestamp dt:dt="r8">1517890236657</Timestamp><Current dt:dt…	Simon_B_01.02-28020-1	60.122	1.0.0.27	1900-01-01	1900-04-09	#VALUE!	Standard	2.0.10.353	2.0.10.353	2015-01-08	2015-01-09 02:25:31	18:25:31	2.0.10.248	68	C	7	Images\blank.gif	NULL	NULL	NULL	SimonProc	Images\circle.gif	Simon	Right	56	1	56	1	7	-999999	16	255319	0	7	543	255862	NULL	NULL	NULL	NULL	NULL	NULL	NULL	NULL	NULL	Circle
Simon_B_01.02	28020	1	<?xml version="1.0"?>\n<Clock xmlns:dt="urn:schemas-microsoft-com:datatypes"><Description dt:dt="string">E-Prime Primary Realtime Clock</Description><StartTime><Timestamp dt:dt="int">0</Timestamp><DateUtc dt:dt="string">2015-01-09T02:25:31Z</DateUtc></StartTime><FrequencyChanges><FrequencyChange><Frequency dt:dt="r8">2857451</Frequency><Timestamp dt:dt="r8">1517890236657</Timestamp><Current dt:dt…	Simon_B_01.02-28020-1	60.122	1.0.0.27	1	100	1767328419	Standard	2.0.10.353	2.0.10.353	2015-01-08	2015-01-09 02:25:31	18:25:31	2.0.10.248	69	C	q	Images\square.gif	NULL	NULL	NULL	SimonProc	Images\blank.gif	Simon	Left	57	1	57	1	q	-999999	16	256965	0	q	385	257350	NULL	NULL	NULL	NULL	NULL	NULL	NULL	NULL	NULL	Square
Simon_B_01.02	28020	1	<?xml version="1.0"?>\n<Clock xmlns:dt="urn:schemas-microsoft-com:datatypes"><Description dt:dt="string">E-Prime Primary Realtime Clock</Description><StartTime><Timestamp dt:dt="int">0</Timestamp><DateUtc dt:dt="string">2015-01-09T02:25:31Z</DateUtc></StartTime><FrequencyChanges><FrequencyChange><Frequency dt:dt="r8">2857451</Frequency><Timestamp dt:dt="r8">1517890236657</Timestamp><Current dt:dt…	Simon_B_01.02-28020-1	60.122	1.0.0.27	1	100	1767328419	Standard	2.0.10.353	2.0.10.353	2015-01-08	2015-01-09 02:25:31	18:25:31	2.0.10.248	70	C	q	Images\square.gif	NULL	NULL	NULL	SimonProc	Images\blank.gif	Simon	Left	58	1	58	1	q	-999999	16	258446	0	q	296	258742	NULL	NULL	NULL	NULL	NULL	NULL	NULL	NULL	NULL	Square
Simon_B_01.02	28020	1	<?xml version="1.0"?>\n<Clock xmlns:dt="urn:schemas-microsoft-com:datatypes"><Description dt:dt="string">E-Prime Primary Realtime Clock</Description><StartTime><Timestamp dt:dt="int">0</Timestamp><DateUtc dt:dt="string">2015-01-09T02:25:31Z</DateUtc></StartTime><FrequencyChanges><FrequencyChange><Frequency dt:dt="r8">2857451</Frequency><Timestamp dt:dt="r8">1517890236657</Timestamp><Current dt:dt…	Simon_B_01.02-28020-1	60.122	1.0.0.27	1	100	1767328419	Standard	2.0.10.353	2.0.10.353	2015-01-08	2015-01-09 02:25:31	18:25:31	2.0.10.248	71	I	q	Images\blank.gif	NULL	NULL	NULL	SimonProc	Images\square.gif	Simon	Right	59	1	59	1	q	-999999	16	259843	0	q	467	260310	NULL	NULL	NULL	NULL	NULL	NULL	NULL	NULL	NULL	Square
Simon_B_01.02	28020	1	<?xml version="1.0"?>\n<Clock xmlns:dt="urn:schemas-microsoft-com:datatypes"><Description dt:dt="string">E-Prime Primary Realtime Clock</Description><StartTime><Timestamp dt:dt="int">0</Timestamp><DateUtc dt:dt="string">2015-01-09T02:25:31Z</DateUtc></StartTime><FrequencyChanges><FrequencyChange><Frequency dt:dt="r8">2857451</Frequency><Timestamp dt:dt="r8">1517890236657</Timestamp><Current dt:dt…	Simon_B_01.02-28020-1	60.122	1.0.0.27	1	100	1767328419	Standard	2.0.10.353	2.0.10.353	2015-01-08	2015-01-09 02:25:31	18:25:31	2.0.10.248	72	C	q	Images\square.gif	NULL	NULL	NULL	SimonProc	Images\blank.gif	Simon	Left	60	1	60	1	q	-999999	16	261406	0	q	424	261830	NULL	NULL	NULL	NULL	NULL	NULL	NULL	NULL	NULL	Square

## Sheet: Organized
1	Subject	SessionDate	Block	Side	Consistency	SimonExpt.ACC	SimonExpt.RT	SimonExpt.RESP	SimonExpt.CRESP	CorrectRT	FinalRT	FinalACC
2	28020	42012	1	Right	C	NULL	NULL	NULL	NULL					Avg	532.068
3	28020	42012	2	Right	C	NULL	NULL	NULL	NULL					StDev	186.732
4	28020	42012	3	Left	C	NULL	NULL	NULL	NULL					Avg+3StDev	1092.26
5	28020	42012	4	Left	C	NULL	NULL	NULL	NULL					Avg+3StDev	-28.1292
6	28020	42012	5	Right	C	NULL	NULL	NULL	NULL
7	28020	42012	6	Right	C	NULL	NULL	NULL	NULL
8	28020	42012	7	Left	C	NULL	NULL	NULL	NULL
9	28020	42012	8	Left	C	NULL	NULL	NULL	NULL
10	28020	42012	9	Right	C	NULL	NULL	NULL	NULL
11	28020	42012	10	Right	C	NULL	NULL	NULL	NULL
12	28020	42012	11	Left	C	NULL	NULL	NULL	NULL
13	28020	42012	12	Left	C	NULL	NULL	NULL	NULL
14	28020	42012	13	Right	C	1	729	7	7	729	729	Correct
15	28020	42012	14	Right	C	1	435	7	7	435	435	Correct
16	28020	42012	15	Right	C	1	377	7	7	377	377	Correct
17	28020	42012	16	Left	C	1	352	q	q	352	352	Correct
18	28020	42012	17	Left	C	1	329	q	q	329	329	Correct
19	28020	42012	18	Left	I	1	611	7	7	611	611	Correct
20	28020	42012	19	Left	C	1	834	q	q	834	834	Correct
21	28020	42012	20	Right	C	1	520	7	7	520	520	Correct
22	28020	42012	21	Right	C	1	459	7	7	459	459	Correct
23	28020	42012	22	Right	I	1	575	q	q	575	575	Correct
24	28020	42012	23	Right	C	1	639	7	7	639	639	Correct
25	28020	42012	24	Left	C	1	397	q	q	397	397	Correct
26	28020	42012	25	Right	C	1	516	7	7	516	516	Correct
27	28020	42012	26	Left	C	1	1271	q	q	1271		Outlier
28	28020	42012	27	Left	C	1	557	q	q	557	557	Correct
29	28020	42012	28	Right	C	1	541	7	7	541	541	Correct
30	28020	42012	29	Left	C	1	415	q	q	415	415	Correct
31	28020	42012	30	Right	C	1	357	7	7	357	357	Correct
32	28020	42012	31	Right	C	1	398	7	7	398	398	Correct
33	28020	42012	32	Left	C	1	341	q	q	341	341	Correct
34	28020	42012	33	Left	C	1	317	q	q	317	317	Correct
35	28020	42012	34	Right	C	1	312	7	7	312	312	Correct
36	28020	42012	35	Left	I	0	450	q	7			Incorrect
37	28020	42012	36	Left	C	1	487	q	q	487	487	Correct
38	28020	42012	37	Left	C	1	619	q	q	619	619	Correct
39	28020	42012	38	Right	C	1	410	7	7	410	410	Correct
40	28020	42012	39	Right	C	1	384	7	7	384	384	Correct
41	28020	42012	40	Right	C	1	472	7	7	472	472	Correct
42	28020	42012	41	Right	I	1	604	q	q	604	604	Correct
43	28020	42012	42	Right	C	1	556	7	7	556	556	Correct
44	28020	42012	43	Right	I	1	445	q	q	445	445	Correct
45	28020	42012	44	Left	C	1	466	q	q	466	466	Correct
46	28020	42012	45	Left	C	1	407	q	q	407	407	Correct
47	28020	42012	46	Left	I	1	525	7	7	525	525	Correct
48	28020	42012	47	Left	I	1	479	7	7	479	479	Correct
49	28020	42012	48	Right	I	1	579	q	q	579	579	Correct
50	28020	42012	49	Right	C	1	547	7	7	547	547	Correct
51	28020	42012	50	Left	C	1	580	q	q	580	580	Correct
52	28020	42012	51	Left	C	1	437	q	q	437	437	Correct
53	28020	42012	52	Right	C	1	490	7	7	490	490	Correct
54	28020	42012	53	Left	C	1	430	q	q	430	430	Correct
55	28020	42012	54	Left	C	1	387	q	q	387	387	Correct
56	28020	42012	55	Left	I	1	554	7	7	554	554	Correct
57	28020	42012	56	Left	C	1	667	q	q	667	667	Correct
58	28020	42012	57	Left	I	1	520	7	7	520	520	Correct
59	28020	42012	58	Left	C	1	555	q	q	555	555	Correct
60	28020	42012	59	Left	I	1	556	7	7	556	556	Correct
61	28020	42012	60	Right	C	1	493	7	7	493	493	Correct
62	28020	42012	61	Right	I	1	608	q	q	608	608	Correct
63	28020	42012	62	Left	I	1	511	7	7	511	511	Correct
64	28020	42012	63	Right	I	1	1090	q	q	1090	1090	Correct
65	28020	42012	64	Left	C	1	1150	q	q	1150		Outlier
66	28020	42012	65	Right	C	1	617	7	7	617	617	Correct
67	28020	42012	66	Right	C	1	695	7	7	695	695	Correct
68	28020	42012	67	Right	C	1	675	7	7	675	675	Correct
69	28020	42012	68	Right	C	1	543	7	7	543	543	Correct
70	28020	42012	69	Left	C	1	385	q	q	385	385	Correct
71	28020	42012	70	Left	C	1	296	q	q	296	296	Correct
72	28020	42012	71	Right	I	1	467	q	q	467	467	Correct
73	28020	42012	72	Left	C	1	424	q	q	424	424	Correct
74	0
75	0
76	0
77	0
78	0
79	0
80	0
81	0
	EXTRA	EXTRA	EXTRA	EXTRA	EXTRA	EXTRA	EXTRA	EXTRA	EXTRA	EXTRA	EXTRA	Outlier
	EXTRA	EXTRA	EXTRA	EXTRA	EXTRA	EXTRA	EXTRA	EXTRA	EXTRA	EXTRA	EXTRA	Timeout

## Sheet: Pivot
Simon Analysis Template
Date:	2015-02-18
Entered by:	BY
Expt #	Date	Con RT	Incon RT	Incon-Con RT	Con ACC	Incon ACC	Incon-Con ACC	Con TO	Incon TO
28020	2015-01-08	484.814	580.286	95.4718	0.955556	0.933333	-0.0222222	0	0
Row Labels	Average of FinalRT		Count of FinalACC	Column Labels
C	484.814		Row Labels	Correct	Incorrect	Outlier	Timeout	Grand Total
I	580.286		C	43		2		45
Grand Total	508.263		I	14	1			15
			EXTRA			1	1	2
			Grand Total	57	1	3	1	62
