# Supplementary material for: Human performance across decision making, selective attention, and working memory tasks: Experimental data and computer simulations
Source: Data Brief. 2018 Feb 21;17:907–14. doi: 10.1016/j.dib.2018.01.056 (PMC5988376; doi:10.1016/j.dib.2018.01.056)
Supplement: Supplementary file 2 — Supplementary material [file mmc2.zip › DataInBrief/data/Simon/analyzed/Simon Analysis_28022.xlsx]

## Sheet: Instructions
Delete data in 'Raw' tab
Copy data from subjects .edat file
Paste data into 'Raw' tab
Refresh' both pivot tables
copy results to summary document.

## Sheet: Raw
ExperimentName	Subject	Session	Clock.Information	DataFile.Basename	Display.RefreshRate	ExperimentVersion	Group	PracACC	RandomSeed	RuntimeCapabilities	RuntimeVersion	RuntimeVersionExpected	SessionDate	SessionStartDateTimeUtc	SessionTime	StudioVersion	Block	Consistency	CorrectResponse	Left	Practice1	Practice1.Cycle	Practice1.Sample	Procedure	Right	Running	Side	Simon	Simon.Cycle	Simon.Sample	SimonExpt.ACC	SimonExpt.CRESP	SimonExpt.DurationError	SimonExpt.OnsetDelay	SimonExpt.OnsetTime	SimonExpt.OnsetToOnsetTime	SimonExpt.RESP	SimonExpt.RT	SimonExpt.RTTime	SimonPrac.ACC	SimonPrac.CRESP	SimonPrac.DurationError	SimonPrac.OnsetDelay	SimonPrac.OnsetTime	SimonPrac.OnsetToOnsetTime	SimonPrac.RESP	SimonPrac.RT	SimonPrac.RTTime	Stimuli
Simon_B_01.02	28022	1	<?xml version="1.0"?>\n<Clock xmlns:dt="urn:schemas-microsoft-com:datatypes"><Description dt:dt="string">E-Prime Primary Realtime Clock</Description><StartTime><Timestamp dt:dt="int">0</Timestamp><DateUtc dt:dt="string">2015-01-08T17:42:15Z</DateUtc></StartTime><FrequencyChanges><FrequencyChange><Frequency dt:dt="r8">2857441</Frequency><Timestamp dt:dt="r8">6734038106769</Timestamp><Current dt:dt…	Simon_B_01.02-28022-1	60.122	1.0.0.27	1900-01-01	1900-03-15	#VALUE!	Standard	2.0.10.353	2.0.10.353	2015-01-08	2015-01-08 17:42:15	09:42:15	2.0.10.248	1	C	7	Images\blank.gif	1	1	1	PracticeProc1	Images\circle.gif	Practice1	Right	NULL	NULL	NULL	NULL	NULL	NULL	NULL	NULL	NULL	NULL	NULL	NULL	1	7	-999999	17	67886	0	7	673	68559	Circle
Simon_B_01.02	28022	1	<?xml version="1.0"?>\n<Clock xmlns:dt="urn:schemas-microsoft-com:datatypes"><Description dt:dt="string">E-Prime Primary Realtime Clock</Description><StartTime><Timestamp dt:dt="int">0</Timestamp><DateUtc dt:dt="string">2015-01-08T17:42:15Z</DateUtc></StartTime><FrequencyChanges><FrequencyChange><Frequency dt:dt="r8">2857441</Frequency><Timestamp dt:dt="r8">6734038106769</Timestamp><Current dt:dt…	Simon_B_01.02-28022-1	60.122	1.0.0.27	1900-01-01	1900-03-15	#VALUE!	Standard	2.0.10.353	2.0.10.353	2015-01-08	2015-01-08 17:42:15	09:42:15	2.0.10.248	2	C	q	Images\blank.gif	2	1	2	PracticeProc1	Images\square.gif	Practice1	Right	NULL	NULL	NULL	NULL	NULL	NULL	NULL	NULL	NULL	NULL	NULL	NULL	1	q	-999999	16	70181	0	q	634	70815	Square
Simon_B_01.02	28022	1	<?xml version="1.0"?>\n<Clock xmlns:dt="urn:schemas-microsoft-com:datatypes"><Description dt:dt="string">E-Prime Primary Realtime Clock</Description><StartTime><Timestamp dt:dt="int">0</Timestamp><DateUtc dt:dt="string">2015-01-08T17:42:15Z</DateUtc></StartTime><FrequencyChanges><FrequencyChange><Frequency dt:dt="r8">2857441</Frequency><Timestamp dt:dt="r8">6734038106769</Timestamp><Current dt:dt…	Simon_B_01.02-28022-1	60.122	1.0.0.27	1900-01-01	1900-03-15	#VALUE!	Standard	2.0.10.353	2.0.10.353	2015-01-08	2015-01-08 17:42:15	09:42:15	2.0.10.248	3	C	q	Images\square.gif	3	1	3	PracticeProc1	Images\blank.gif	Practice1	Left	NULL	NULL	NULL	NULL	NULL	NULL	NULL	NULL	NULL	NULL	NULL	NULL	1	q	-999999	16	72426	0	q	581	73007	Square
Simon_B_01.02	28022	1	<?xml version="1.0"?>\n<Clock xmlns:dt="urn:schemas-microsoft-com:datatypes"><Description dt:dt="string">E-Prime Primary Realtime Clock</Description><StartTime><Timestamp dt:dt="int">0</Timestamp><DateUtc dt:dt="string">2015-01-08T17:42:15Z</DateUtc></StartTime><FrequencyChanges><FrequencyChange><Frequency dt:dt="r8">2857441</Frequency><Timestamp dt:dt="r8">6734038106769</Timestamp><Current dt:dt…	Simon_B_01.02-28022-1	60.122	1.0.0.27	1900-01-01	1900-03-15	#VALUE!	Standard	2.0.10.353	2.0.10.353	2015-01-08	2015-01-08 17:42:15	09:42:15	2.0.10.248	4	C	7	Images\circle.gif	4	1	4	PracticeProc1	Images\blank.gif	Practice1	Left	NULL	NULL	NULL	NULL	NULL	NULL	NULL	NULL	NULL	NULL	NULL	NULL	0	7	-999999	16	74622	0	q	449	75071	Circle
Simon_B_01.02	28022	1	<?xml version="1.0"?>\n<Clock xmlns:dt="urn:schemas-microsoft-com:datatypes"><Description dt:dt="string">E-Prime Primary Realtime Clock</Description><StartTime><Timestamp dt:dt="int">0</Timestamp><DateUtc dt:dt="string">2015-01-08T17:42:15Z</DateUtc></StartTime><FrequencyChanges><FrequencyChange><Frequency dt:dt="r8">2857441</Frequency><Timestamp dt:dt="r8">6734038106769</Timestamp><Current dt:dt…	Simon_B_01.02-28022-1	60.122	1.0.0.27	1900-01-01	1900-03-15	#VALUE!	Standard	2.0.10.353	2.0.10.353	2015-01-08	2015-01-08 17:42:15	09:42:15	2.0.10.248	5	C	7	Images\blank.gif	NULL	NULL	NULL	SimonProc	Images\circle.gif	Simon	Right	1	1	1	1	7	-999999	16	95446	0	7	521	95967	NULL	NULL	NULL	NULL	NULL	NULL	NULL	NULL	NULL	Circle
Simon_B_01.02	28022	1	<?xml version="1.0"?>\n<Clock xmlns:dt="urn:schemas-microsoft-com:datatypes"><Description dt:dt="string">E-Prime Primary Realtime Clock</Description><StartTime><Timestamp dt:dt="int">0</Timestamp><DateUtc dt:dt="string">2015-01-08T17:42:15Z</DateUtc></StartTime><FrequencyChanges><FrequencyChange><Frequency dt:dt="r8">2857441</Frequency><Timestamp dt:dt="r8">6734038106769</Timestamp><Current dt:dt…	Simon_B_01.02-28022-1	60.122	1.0.0.27	1900-01-01	1900-03-15	#VALUE!	Standard	2.0.10.353	2.0.10.353	2015-01-08	2015-01-08 17:42:15	09:42:15	2.0.10.248	6	C	7	Images\blank.gif	NULL	NULL	NULL	SimonProc	Images\circle.gif	Simon	Right	2	1	2	1	7	-999999	16	97060	0	7	459	97519	NULL	NULL	NULL	NULL	NULL	NULL	NULL	NULL	NULL	Circle
Simon_B_01.02	28022	1	<?xml version="1.0"?>\n<Clock xmlns:dt="urn:schemas-microsoft-com:datatypes"><Description dt:dt="string">E-Prime Primary Realtime Clock</Description><StartTime><Timestamp dt:dt="int">0</Timestamp><DateUtc dt:dt="string">2015-01-08T17:42:15Z</DateUtc></StartTime><FrequencyChanges><FrequencyChange><Frequency dt:dt="r8">2857441</Frequency><Timestamp dt:dt="r8">6734038106769</Timestamp><Current dt:dt…	Simon_B_01.02-28022-1	60.122	1.0.0.27	1900-01-01	1900-03-15	#VALUE!	Standard	2.0.10.353	2.0.10.353	2015-01-08	2015-01-08 17:42:15	09:42:15	2.0.10.248	7	C	7	Images\blank.gif	NULL	NULL	NULL	SimonProc	Images\circle.gif	Simon	Right	3	1	3	1	7	-999999	16	98623	0	7	448	99071	NULL	NULL	NULL	NULL	NULL	NULL	NULL	NULL	NULL	Circle
Simon_B_01.02	28022	1	<?xml version="1.0"?>\n<Clock xmlns:dt="urn:schemas-microsoft-com:datatypes"><Description dt:dt="string">E-Prime Primary Realtime Clock</Description><StartTime><Timestamp dt:dt="int">0</Timestamp><DateUtc dt:dt="string">2015-01-08T17:42:15Z</DateUtc></StartTime><FrequencyChanges><FrequencyChange><Frequency dt:dt="r8">2857441</Frequency><Timestamp dt:dt="r8">6734038106769</Timestamp><Current dt:dt…	Simon_B_01.02-28022-1	60.122	1.0.0.27	1900-01-01	1900-03-15	#VALUE!	Standard	2.0.10.353	2.0.10.353	2015-01-08	2015-01-08 17:42:15	09:42:15	2.0.10.248	8	C	q	Images\square.gif	NULL	NULL	NULL	SimonProc	Images\blank.gif	Simon	Left	4	1	4	1	q	-999999	16	100170	0	q	581	100751	NULL	NULL	NULL	NULL	NULL	NULL	NULL	NULL	NULL	Square
Simon_B_01.02	28022	1	<?xml version="1.0"?>\n<Clock xmlns:dt="urn:schemas-microsoft-com:datatypes"><Description dt:dt="string">E-Prime Primary Realtime Clock</Description><StartTime><Timestamp dt:dt="int">0</Timestamp><DateUtc dt:dt="string">2015-01-08T17:42:15Z</DateUtc></StartTime><FrequencyChanges><FrequencyChange><Frequency dt:dt="r8">2857441</Frequency><Timestamp dt:dt="r8">6734038106769</Timestamp><Current dt:dt…	Simon_B_01.02-28022-1	60.122	1.0.0.27	1900-01-01	1900-03-15	#VALUE!	Standard	2.0.10.353	2.0.10.353	2015-01-08	2015-01-08 17:42:15	09:42:15	2.0.10.248	9	C	q	Images\square.gif	NULL	NULL	NULL	SimonProc	Images\blank.gif	Simon	Left	5	1	5	1	q	-999999	16	101850	0	q	437	102287	NULL	NULL	NULL	NULL	NULL	NULL	NULL	NULL	NULL	Square
Simon_B_01.02	28022	1	<?xml version="1.0"?>\n<Clock xmlns:dt="urn:schemas-microsoft-com:datatypes"><Description dt:dt="string">E-Prime Primary Realtime Clock</Description><StartTime><Timestamp dt:dt="int">0</Timestamp><DateUtc dt:dt="string">2015-01-08T17:42:15Z</DateUtc></StartTime><FrequencyChanges><FrequencyChange><Frequency dt:dt="r8">2857441</Frequency><Timestamp dt:dt="r8">6734038106769</Timestamp><Current dt:dt…	Simon_B_01.02-28022-1	60.122	1.0.0.27	1900-01-01	1900-03-15	#VALUE!	Standard	2.0.10.353	2.0.10.353	2015-01-08	2015-01-08 17:42:15	09:42:15	2.0.10.248	10	I	7	Images\circle.gif	NULL	NULL	NULL	SimonProc	Images\blank.gif	Simon	Left	6	1	6	1	7	-999999	16	103380	0	7	491	103871	NULL	NULL	NULL	NULL	NULL	NULL	NULL	NULL	NULL	Circle
Simon_B_01.02	28022	1	<?xml version="1.0"?>\n<Clock xmlns:dt="urn:schemas-microsoft-com:datatypes"><Description dt:dt="string">E-Prime Primary Realtime Clock</Description><StartTime><Timestamp dt:dt="int">0</Timestamp><DateUtc dt:dt="string">2015-01-08T17:42:15Z</DateUtc></StartTime><FrequencyChanges><FrequencyChange><Frequency dt:dt="r8">2857441</Frequency><Timestamp dt:dt="r8">6734038106769</Timestamp><Current dt:dt…	Simon_B_01.02-28022-1	60.122	1.0.0.27	1900-01-01	1900-03-15	#VALUE!	Standard	2.0.10.353	2.0.10.353	2015-01-08	2015-01-08 17:42:15	09:42:15	2.0.10.248	11	C	q	Images\square.gif	NULL	NULL	NULL	SimonProc	Images\blank.gif	Simon	Left	7	1	7	1	q	-999999	16	104977	0	q	830	105807	NULL	NULL	NULL	NULL	NULL	NULL	NULL	NULL	NULL	Square
Simon_B_01.02	28022	1	<?xml version="1.0"?>\n<Clock xmlns:dt="urn:schemas-microsoft-com:datatypes"><Description dt:dt="string">E-Prime Primary Realtime Clock</Description><StartTime><Timestamp dt:dt="int">0</Timestamp><DateUtc dt:dt="string">2015-01-08T17:42:15Z</DateUtc></StartTime><FrequencyChanges><FrequencyChange><Frequency dt:dt="r8">2857441</Frequency><Timestamp dt:dt="r8">6734038106769</Timestamp><Current dt:dt…	Simon_B_01.02-28022-1	60.122	1.0.0.27	1900-01-01	1900-03-15	#VALUE!	Standard	2.0.10.353	2.0.10.353	2015-01-08	2015-01-08 17:42:15	09:42:15	2.0.10.248	12	C	7	Images\blank.gif	NULL	NULL	NULL	SimonProc	Images\circle.gif	Simon	Right	8	1	8	1	7	-999999	16	106906	0	7	389	107295	NULL	NULL	NULL	NULL	NULL	NULL	NULL	NULL	NULL	Circle
Simon_B_01.02	28022	1	<?xml version="1.0"?>\n<Clock xmlns:dt="urn:schemas-microsoft-com:datatypes"><Description dt:dt="string">E-Prime Primary Realtime Clock</Description><StartTime><Timestamp dt:dt="int">0</Timestamp><DateUtc dt:dt="string">2015-01-08T17:42:15Z</DateUtc></StartTime><FrequencyChanges><FrequencyChange><Frequency dt:dt="r8">2857441</Frequency><Timestamp dt:dt="r8">6734038106769</Timestamp><Current dt:dt…	Simon_B_01.02-28022-1	60.122	1.0.0.27	1900-01-01	1900-03-15	#VALUE!	Standard	2.0.10.353	2.0.10.353	2015-01-08	2015-01-08 17:42:15	09:42:15	2.0.10.248	13	C	7	Images\blank.gif	NULL	NULL	NULL	SimonProc	Images\circle.gif	Simon	Right	9	1	9	1	7	-999999	16	108387	0	7	412	108799	NULL	NULL	NULL	NULL	NULL	NULL	NULL	NULL	NULL	Circle
Simon_B_01.02	28022	1	<?xml version="1.0"?>\n<Clock xmlns:dt="urn:schemas-microsoft-com:datatypes"><Description dt:dt="string">E-Prime Primary Realtime Clock</Description><StartTime><Timestamp dt:dt="int">0</Timestamp><DateUtc dt:dt="string">2015-01-08T17:42:15Z</DateUtc></StartTime><FrequencyChanges><FrequencyChange><Frequency dt:dt="r8">2857441</Frequency><Timestamp dt:dt="r8">6734038106769</Timestamp><Current dt:dt…	Simon_B_01.02-28022-1	60.122	1.0.0.27	1900-01-01	1900-03-15	#VALUE!	Standard	2.0.10.353	2.0.10.353	2015-01-08	2015-01-08 17:42:15	09:42:15	2.0.10.248	14	I	q	Images\blank.gif	NULL	NULL	NULL	SimonProc	Images\square.gif	Simon	Right	10	1	10	1	q	-999999	16	109900	0	q	419	110319	NULL	NULL	NULL	NULL	NULL	NULL	NULL	NULL	NULL	Square
Simon_B_01.02	28022	1	<?xml version="1.0"?>\n<Clock xmlns:dt="urn:schemas-microsoft-com:datatypes"><Description dt:dt="string">E-Prime Primary Realtime Clock</Description><StartTime><Timestamp dt:dt="int">0</Timestamp><DateUtc dt:dt="string">2015-01-08T17:42:15Z</DateUtc></StartTime><FrequencyChanges><FrequencyChange><Frequency dt:dt="r8">2857441</Frequency><Timestamp dt:dt="r8">6734038106769</Timestamp><Current dt:dt…	Simon_B_01.02-28022-1	60.122	1.0.0.27	1900-01-01	1900-03-15	#VALUE!	Standard	2.0.10.353	2.0.10.353	2015-01-08	2015-01-08 17:42:15	09:42:15	2.0.10.248	15	C	7	Images\blank.gif	NULL	NULL	NULL	SimonProc	Images\circle.gif	Simon	Right	11	1	11	1	7	-999999	16	111414	0	7	409	111823	NULL	NULL	NULL	NULL	NULL	NULL	NULL	NULL	NULL	Circle
Simon_B_01.02	28022	1	<?xml version="1.0"?>\n<Clock xmlns:dt="urn:schemas-microsoft-com:datatypes"><Description dt:dt="string">E-Prime Primary Realtime Clock</Description><StartTime><Timestamp dt:dt="int">0</Timestamp><DateUtc dt:dt="string">2015-01-08T17:42:15Z</DateUtc></StartTime><FrequencyChanges><FrequencyChange><Frequency dt:dt="r8">2857441</Frequency><Timestamp dt:dt="r8">6734038106769</Timestamp><Current dt:dt…	Simon_B_01.02-28022-1	60.122	1.0.0.27	1900-01-01	1900-03-15	#VALUE!	Standard	2.0.10.353	2.0.10.353	2015-01-08	2015-01-08 17:42:15	09:42:15	2.0.10.248	16	C	q	Images\square.gif	NULL	NULL	NULL	SimonProc	Images\blank.gif	Simon	Left	12	1	12	1	q	-999999	17	112928	0	q	527	113455	NULL	NULL	NULL	NULL	NULL	NULL	NULL	NULL	NULL	Square
Simon_B_01.02	28022	1	<?xml version="1.0"?>\n<Clock xmlns:dt="urn:schemas-microsoft-com:datatypes"><Description dt:dt="string">E-Prime Primary Realtime Clock</Description><StartTime><Timestamp dt:dt="int">0</Timestamp><DateUtc dt:dt="string">2015-01-08T17:42:15Z</DateUtc></StartTime><FrequencyChanges><FrequencyChange><Frequency dt:dt="r8">2857441</Frequency><Timestamp dt:dt="r8">6734038106769</Timestamp><Current dt:dt…	Simon_B_01.02-28022-1	60.122	1.0.0.27	1900-01-01	1900-03-15	#VALUE!	Standard	2.0.10.353	2.0.10.353	2015-01-08	2015-01-08 17:42:15	09:42:15	2.0.10.248	17	C	7	Images\blank.gif	NULL	NULL	NULL	SimonProc	Images\circle.gif	Simon	Right	13	1	13	1	7	-999999	16	114558	0	7	401	114959	NULL	NULL	NULL	NULL	NULL	NULL	NULL	NULL	NULL	Circle
Simon_B_01.02	28022	1	<?xml version="1.0"?>\n<Clock xmlns:dt="urn:schemas-microsoft-com:datatypes"><Description dt:dt="string">E-Prime Primary Realtime Clock</Description><StartTime><Timestamp dt:dt="int">0</Timestamp><DateUtc dt:dt="string">2015-01-08T17:42:15Z</DateUtc></StartTime><FrequencyChanges><FrequencyChange><Frequency dt:dt="r8">2857441</Frequency><Timestamp dt:dt="r8">6734038106769</Timestamp><Current dt:dt…	Simon_B_01.02-28022-1	60.122	1.0.0.27	1900-01-01	1900-03-15	#VALUE!	Standard	2.0.10.353	2.0.10.353	2015-01-08	2015-01-08 17:42:15	09:42:15	2.0.10.248	18	C	q	Images\square.gif	NULL	NULL	NULL	SimonProc	Images\blank.gif	Simon	Left	14	1	14	1	q	-999999	17	116055	0	q	328	116383	NULL	NULL	NULL	NULL	NULL	NULL	NULL	NULL	NULL	Square
Simon_B_01.02	28022	1	<?xml version="1.0"?>\n<Clock xmlns:dt="urn:schemas-microsoft-com:datatypes"><Description dt:dt="string">E-Prime Primary Realtime Clock</Description><StartTime><Timestamp dt:dt="int">0</Timestamp><DateUtc dt:dt="string">2015-01-08T17:42:15Z</DateUtc></StartTime><FrequencyChanges><FrequencyChange><Frequency dt:dt="r8">2857441</Frequency><Timestamp dt:dt="r8">6734038106769</Timestamp><Current dt:dt…	Simon_B_01.02-28022-1	60.122	1.0.0.27	1900-01-01	1900-03-15	#VALUE!	Standard	2.0.10.353	2.0.10.353	2015-01-08	2015-01-08 17:42:15	09:42:15	2.0.10.248	19	C	q	Images\square.gif	NULL	NULL	NULL	SimonProc	Images\blank.gif	Simon	Left	15	1	15	1	q	-999999	16	117485	0	q	386	117871	NULL	NULL	NULL	NULL	NULL	NULL	NULL	NULL	NULL	Square
Simon_B_01.02	28022	1	<?xml version="1.0"?>\n<Clock xmlns:dt="urn:schemas-microsoft-com:datatypes"><Description dt:dt="string">E-Prime Primary Realtime Clock</Description><StartTime><Timestamp dt:dt="int">0</Timestamp><DateUtc dt:dt="string">2015-01-08T17:42:15Z</DateUtc></StartTime><FrequencyChanges><FrequencyChange><Frequency dt:dt="r8">2857441</Frequency><Timestamp dt:dt="r8">6734038106769</Timestamp><Current dt:dt…	Simon_B_01.02-28022-1	60.122	1.0.0.27	1900-01-01	1900-03-15	#VALUE!	Standard	2.0.10.353	2.0.10.353	2015-01-08	2015-01-08 17:42:15	09:42:15	2.0.10.248	20	C	7	Images\blank.gif	NULL	NULL	NULL	SimonProc	Images\circle.gif	Simon	Right	16	1	16	1	7	-999999	16	118965	0	7	522	119487	NULL	NULL	NULL	NULL	NULL	NULL	NULL	NULL	NULL	Circle
Simon_B_01.02	28022	1	<?xml version="1.0"?>\n<Clock xmlns:dt="urn:schemas-microsoft-com:datatypes"><Description dt:dt="string">E-Prime Primary Realtime Clock</Description><StartTime><Timestamp dt:dt="int">0</Timestamp><DateUtc dt:dt="string">2015-01-08T17:42:15Z</DateUtc></StartTime><FrequencyChanges><FrequencyChange><Frequency dt:dt="r8">2857441</Frequency><Timestamp dt:dt="r8">6734038106769</Timestamp><Current dt:dt…	Simon_B_01.02-28022-1	60.122	1.0.0.27	1900-01-01	1900-03-15	#VALUE!	Standard	2.0.10.353	2.0.10.353	2015-01-08	2015-01-08 17:42:15	09:42:15	2.0.10.248	21	C	q	Images\square.gif	NULL	NULL	NULL	SimonProc	Images\blank.gif	Simon	Left	17	1	17	1	q	-999999	16	120595	0	q	444	121039	NULL	NULL	NULL	NULL	NULL	NULL	NULL	NULL	NULL	Square
Simon_B_01.02	28022	1	<?xml version="1.0"?>\n<Clock xmlns:dt="urn:schemas-microsoft-com:datatypes"><Description dt:dt="string">E-Prime Primary Realtime Clock</Description><StartTime><Timestamp dt:dt="int">0</Timestamp><DateUtc dt:dt="string">2015-01-08T17:42:15Z</DateUtc></StartTime><FrequencyChanges><FrequencyChange><Frequency dt:dt="r8">2857441</Frequency><Timestamp dt:dt="r8">6734038106769</Timestamp><Current dt:dt…	Simon_B_01.02-28022-1	60.122	1.0.0.27	1900-01-01	1900-03-15	#VALUE!	Standard	2.0.10.353	2.0.10.353	2015-01-08	2015-01-08 17:42:15	09:42:15	2.0.10.248	22	C	7	Images\blank.gif	NULL	NULL	NULL	SimonProc	Images\circle.gif	Simon	Right	18	1	18	1	7	-999999	16	122142	0	7	305	122447	NULL	NULL	NULL	NULL	NULL	NULL	NULL	NULL	NULL	Circle
Simon_B_01.02	28022	1	<?xml version="1.0"?>\n<Clock xmlns:dt="urn:schemas-microsoft-com:datatypes"><Description dt:dt="string">E-Prime Primary Realtime Clock</Description><StartTime><Timestamp dt:dt="int">0</Timestamp><DateUtc dt:dt="string">2015-01-08T17:42:15Z</DateUtc></StartTime><FrequencyChanges><FrequencyChange><Frequency dt:dt="r8">2857441</Frequency><Timestamp dt:dt="r8">6734038106769</Timestamp><Current dt:dt…	Simon_B_01.02-28022-1	60.122	1.0.0.27	1900-01-01	1900-03-15	#VALUE!	Standard	2.0.10.353	2.0.10.353	2015-01-08	2015-01-08 17:42:15	09:42:15	2.0.10.248	23	C	7	Images\blank.gif	NULL	NULL	NULL	SimonProc	Images\circle.gif	Simon	Right	19	1	19	1	7	-999999	16	123539	0	7	364	123903	NULL	NULL	NULL	NULL	NULL	NULL	NULL	NULL	NULL	Circle
Simon_B_01.02	28022	1	<?xml version="1.0"?>\n<Clock xmlns:dt="urn:schemas-microsoft-com:datatypes"><Description dt:dt="string">E-Prime Primary Realtime Clock</Description><StartTime><Timestamp dt:dt="int">0</Timestamp><DateUtc dt:dt="string">2015-01-08T17:42:15Z</DateUtc></StartTime><FrequencyChanges><FrequencyChange><Frequency dt:dt="r8">2857441</Frequency><Timestamp dt:dt="r8">6734038106769</Timestamp><Current dt:dt…	Simon_B_01.02-28022-1	60.122	1.0.0.27	1900-01-01	1900-03-15	#VALUE!	Standard	2.0.10.353	2.0.10.353	2015-01-08	2015-01-08 17:42:15	09:42:15	2.0.10.248	24	C	q	Images\square.gif	NULL	NULL	NULL	SimonProc	Images\blank.gif	Simon	Left	20	1	20	1	q	-999999	16	125003	0	q	292	125295	NULL	NULL	NULL	NULL	NULL	NULL	NULL	NULL	NULL	Square
Simon_B_01.02	28022	1	<?xml version="1.0"?>\n<Clock xmlns:dt="urn:schemas-microsoft-com:datatypes"><Description dt:dt="string">E-Prime Primary Realtime Clock</Description><StartTime><Timestamp dt:dt="int">0</Timestamp><DateUtc dt:dt="string">2015-01-08T17:42:15Z</DateUtc></StartTime><FrequencyChanges><FrequencyChange><Frequency dt:dt="r8">2857441</Frequency><Timestamp dt:dt="r8">6734038106769</Timestamp><Current dt:dt…	Simon_B_01.02-28022-1	60.122	1.0.0.27	1900-01-01	1900-03-15	#VALUE!	Standard	2.0.10.353	2.0.10.353	2015-01-08	2015-01-08 17:42:15	09:42:15	2.0.10.248	25	C	q	Images\square.gif	NULL	NULL	NULL	SimonProc	Images\blank.gif	Simon	Left	21	1	21	1	q	-999999	16	126400	0	q	351	126751	NULL	NULL	NULL	NULL	NULL	NULL	NULL	NULL	NULL	Square
Simon_B_01.02	28022	1	<?xml version="1.0"?>\n<Clock xmlns:dt="urn:schemas-microsoft-com:datatypes"><Description dt:dt="string">E-Prime Primary Realtime Clock</Description><StartTime><Timestamp dt:dt="int">0</Timestamp><DateUtc dt:dt="string">2015-01-08T17:42:15Z</DateUtc></StartTime><FrequencyChanges><FrequencyChange><Frequency dt:dt="r8">2857441</Frequency><Timestamp dt:dt="r8">6734038106769</Timestamp><Current dt:dt…	Simon_B_01.02-28022-1	60.122	1.0.0.27	1900-01-01	1900-03-15	#VALUE!	Standard	2.0.10.353	2.0.10.353	2015-01-08	2015-01-08 17:42:15	09:42:15	2.0.10.248	26	C	7	Images\blank.gif	NULL	NULL	NULL	SimonProc	Images\circle.gif	Simon	Right	22	1	22	1	7	-999999	17	127848	0	7	503	128351	NULL	NULL	NULL	NULL	NULL	NULL	NULL	NULL	NULL	Circle
Simon_B_01.02	28022	1	<?xml version="1.0"?>\n<Clock xmlns:dt="urn:schemas-microsoft-com:datatypes"><Description dt:dt="string">E-Prime Primary Realtime Clock</Description><StartTime><Timestamp dt:dt="int">0</Timestamp><DateUtc dt:dt="string">2015-01-08T17:42:15Z</DateUtc></StartTime><FrequencyChanges><FrequencyChange><Frequency dt:dt="r8">2857441</Frequency><Timestamp dt:dt="r8">6734038106769</Timestamp><Current dt:dt…	Simon_B_01.02-28022-1	60.122	1.0.0.27	1900-01-01	1900-03-15	#VALUE!	Standard	2.0.10.353	2.0.10.353	2015-01-08	2015-01-08 17:42:15	09:42:15	2.0.10.248	27	I	7	Images\circle.gif	NULL	NULL	NULL	SimonProc	Images\blank.gif	Simon	Left	23	1	23	1	7	-999999	16	129444	0	7	571	130015	NULL	NULL	NULL	NULL	NULL	NULL	NULL	NULL	NULL	Circle
Simon_B_01.02	28022	1	<?xml version="1.0"?>\n<Clock xmlns:dt="urn:schemas-microsoft-com:datatypes"><Description dt:dt="string">E-Prime Primary Realtime Clock</Description><StartTime><Timestamp dt:dt="int">0</Timestamp><DateUtc dt:dt="string">2015-01-08T17:42:15Z</DateUtc></StartTime><FrequencyChanges><FrequencyChange><Frequency dt:dt="r8">2857441</Frequency><Timestamp dt:dt="r8">6734038106769</Timestamp><Current dt:dt…	Simon_B_01.02-28022-1	60.122	1.0.0.27	1900-01-01	1900-03-15	#VALUE!	Standard	2.0.10.353	2.0.10.353	2015-01-08	2015-01-08 17:42:15	09:42:15	2.0.10.248	28	C	q	Images\square.gif	NULL	NULL	NULL	SimonProc	Images\blank.gif	Simon	Left	24	1	24	1	q	-999999	16	131107	0	q	652	131759	NULL	NULL	NULL	NULL	NULL	NULL	NULL	NULL	NULL	Square
Simon_B_01.02	28022	1	<?xml version="1.0"?>\n<Clock xmlns:dt="urn:schemas-microsoft-com:datatypes"><Description dt:dt="string">E-Prime Primary Realtime Clock</Description><StartTime><Timestamp dt:dt="int">0</Timestamp><DateUtc dt:dt="string">2015-01-08T17:42:15Z</DateUtc></StartTime><FrequencyChanges><FrequencyChange><Frequency dt:dt="r8">2857441</Frequency><Timestamp dt:dt="r8">6734038106769</Timestamp><Current dt:dt…	Simon_B_01.02-28022-1	60.122	1.0.0.27	1900-01-01	1900-03-15	#VALUE!	Standard	2.0.10.353	2.0.10.353	2015-01-08	2015-01-08 17:42:15	09:42:15	2.0.10.248	29	C	q	Images\square.gif	NULL	NULL	NULL	SimonProc	Images\blank.gif	Simon	Left	25	1	25	1	q	-999999	16	132854	0	q	408	133262	NULL	NULL	NULL	NULL	NULL	NULL	NULL	NULL	NULL	Square
Simon_B_01.02	28022	1	<?xml version="1.0"?>\n<Clock xmlns:dt="urn:schemas-microsoft-com:datatypes"><Description dt:dt="string">E-Prime Primary Realtime Clock</Description><StartTime><Timestamp dt:dt="int">0</Timestamp><DateUtc dt:dt="string">2015-01-08T17:42:15Z</DateUtc></StartTime><FrequencyChanges><FrequencyChange><Frequency dt:dt="r8">2857441</Frequency><Timestamp dt:dt="r8">6734038106769</Timestamp><Current dt:dt…	Simon_B_01.02-28022-1	60.122	1.0.0.27	1900-01-01	1900-03-15	#VALUE!	Standard	2.0.10.353	2.0.10.353	2015-01-08	2015-01-08 17:42:15	09:42:15	2.0.10.248	30	C	7	Images\blank.gif	NULL	NULL	NULL	SimonProc	Images\circle.gif	Simon	Right	26	1	26	1	7	-999999	16	134367	0	7	335	134702	NULL	NULL	NULL	NULL	NULL	NULL	NULL	NULL	NULL	Circle
Simon_B_01.02	28022	1	<?xml version="1.0"?>\n<Clock xmlns:dt="urn:schemas-microsoft-com:datatypes"><Description dt:dt="string">E-Prime Primary Realtime Clock</Description><StartTime><Timestamp dt:dt="int">0</Timestamp><DateUtc dt:dt="string">2015-01-08T17:42:15Z</DateUtc></StartTime><FrequencyChanges><FrequencyChange><Frequency dt:dt="r8">2857441</Frequency><Timestamp dt:dt="r8">6734038106769</Timestamp><Current dt:dt…	Simon_B_01.02-28022-1	60.122	1.0.0.27	1900-01-01	1900-03-15	#VALUE!	Standard	2.0.10.353	2.0.10.353	2015-01-08	2015-01-08 17:42:15	09:42:15	2.0.10.248	31	C	7	Images\blank.gif	NULL	NULL	NULL	SimonProc	Images\circle.gif	Simon	Right	27	1	27	1	7	-999999	16	135798	0	7	313	136111	NULL	NULL	NULL	NULL	NULL	NULL	NULL	NULL	NULL	Circle
Simon_B_01.02	28022	1	<?xml version="1.0"?>\n<Clock xmlns:dt="urn:schemas-microsoft-com:datatypes"><Description dt:dt="string">E-Prime Primary Realtime Clock</Description><StartTime><Timestamp dt:dt="int">0</Timestamp><DateUtc dt:dt="string">2015-01-08T17:42:15Z</DateUtc></StartTime><FrequencyChanges><FrequencyChange><Frequency dt:dt="r8">2857441</Frequency><Timestamp dt:dt="r8">6734038106769</Timestamp><Current dt:dt…	Simon_B_01.02-28022-1	60.122	1.0.0.27	1900-01-01	1900-03-15	#VALUE!	Standard	2.0.10.353	2.0.10.353	2015-01-08	2015-01-08 17:42:15	09:42:15	2.0.10.248	32	C	7	Images\blank.gif	NULL	NULL	NULL	SimonProc	Images\circle.gif	Simon	Right	28	1	28	1	7	-999999	16	137212	0	7	322	137534	NULL	NULL	NULL	NULL	NULL	NULL	NULL	NULL	NULL	Circle
Simon_B_01.02	28022	1	<?xml version="1.0"?>\n<Clock xmlns:dt="urn:schemas-microsoft-com:datatypes"><Description dt:dt="string">E-Prime Primary Realtime Clock</Description><StartTime><Timestamp dt:dt="int">0</Timestamp><DateUtc dt:dt="string">2015-01-08T17:42:15Z</DateUtc></StartTime><FrequencyChanges><FrequencyChange><Frequency dt:dt="r8">2857441</Frequency><Timestamp dt:dt="r8">6734038106769</Timestamp><Current dt:dt…	Simon_B_01.02-28022-1	60.122	1.0.0.27	1900-01-01	1900-03-15	#VALUE!	Standard	2.0.10.353	2.0.10.353	2015-01-08	2015-01-08 17:42:15	09:42:15	2.0.10.248	33	I	q	Images\blank.gif	NULL	NULL	NULL	SimonProc	Images\square.gif	Simon	Right	29	1	29	1	q	-999999	16	138642	0	q	492	139134	NULL	NULL	NULL	NULL	NULL	NULL	NULL	NULL	NULL	Square
Simon_B_01.02	28022	1	<?xml version="1.0"?>\n<Clock xmlns:dt="urn:schemas-microsoft-com:datatypes"><Description dt:dt="string">E-Prime Primary Realtime Clock</Description><StartTime><Timestamp dt:dt="int">0</Timestamp><DateUtc dt:dt="string">2015-01-08T17:42:15Z</DateUtc></StartTime><FrequencyChanges><FrequencyChange><Frequency dt:dt="r8">2857441</Frequency><Timestamp dt:dt="r8">6734038106769</Timestamp><Current dt:dt…	Simon_B_01.02-28022-1	60.122	1.0.0.27	1900-01-01	1900-03-15	#VALUE!	Standard	2.0.10.353	2.0.10.353	2015-01-08	2015-01-08 17:42:15	09:42:15	2.0.10.248	34	C	7	Images\blank.gif	NULL	NULL	NULL	SimonProc	Images\circle.gif	Simon	Right	30	1	30	1	7	-999999	16	140239	0	7	479	140718	NULL	NULL	NULL	NULL	NULL	NULL	NULL	NULL	NULL	Circle
Simon_B_01.02	28022	1	<?xml version="1.0"?>\n<Clock xmlns:dt="urn:schemas-microsoft-com:datatypes"><Description dt:dt="string">E-Prime Primary Realtime Clock</Description><StartTime><Timestamp dt:dt="int">0</Timestamp><DateUtc dt:dt="string">2015-01-08T17:42:15Z</DateUtc></StartTime><FrequencyChanges><FrequencyChange><Frequency dt:dt="r8">2857441</Frequency><Timestamp dt:dt="r8">6734038106769</Timestamp><Current dt:dt…	Simon_B_01.02-28022-1	60.122	1.0.0.27	1900-01-01	1900-03-15	#VALUE!	Standard	2.0.10.353	2.0.10.353	2015-01-08	2015-01-08 17:42:15	09:42:15	2.0.10.248	35	I	q	Images\blank.gif	NULL	NULL	NULL	SimonProc	Images\square.gif	Simon	Right	31	1	31	0	q	-999999	16	141819	0	7	275	142094	NULL	NULL	NULL	NULL	NULL	NULL	NULL	NULL	NULL	Square
Simon_B_01.02	28022	1	<?xml version="1.0"?>\n<Clock xmlns:dt="urn:schemas-microsoft-com:datatypes"><Description dt:dt="string">E-Prime Primary Realtime Clock</Description><StartTime><Timestamp dt:dt="int">0</Timestamp><DateUtc dt:dt="string">2015-01-08T17:42:15Z</DateUtc></StartTime><FrequencyChanges><FrequencyChange><Frequency dt:dt="r8">2857441</Frequency><Timestamp dt:dt="r8">6734038106769</Timestamp><Current dt:dt…	Simon_B_01.02-28022-1	60.122	1.0.0.27	1900-01-01	1900-03-15	#VALUE!	Standard	2.0.10.353	2.0.10.353	2015-01-08	2015-01-08 17:42:15	09:42:15	2.0.10.248	36	C	q	Images\square.gif	NULL	NULL	NULL	SimonProc	Images\blank.gif	Simon	Left	32	1	32	1	q	-999999	17	143200	0	q	494	143694	NULL	NULL	NULL	NULL	NULL	NULL	NULL	NULL	NULL	Square
Simon_B_01.02	28022	1	<?xml version="1.0"?>\n<Clock xmlns:dt="urn:schemas-microsoft-com:datatypes"><Description dt:dt="string">E-Prime Primary Realtime Clock</Description><StartTime><Timestamp dt:dt="int">0</Timestamp><DateUtc dt:dt="string">2015-01-08T17:42:15Z</DateUtc></StartTime><FrequencyChanges><FrequencyChange><Frequency dt:dt="r8">2857441</Frequency><Timestamp dt:dt="r8">6734038106769</Timestamp><Current dt:dt…	Simon_B_01.02-28022-1	60.122	1.0.0.27	1900-01-01	1900-03-15	#VALUE!	Standard	2.0.10.353	2.0.10.353	2015-01-08	2015-01-08 17:42:15	09:42:15	2.0.10.248	37	C	q	Images\square.gif	NULL	NULL	NULL	SimonProc	Images\blank.gif	Simon	Left	33	1	33	1	q	-999999	16	144796	0	q	386	145182	NULL	NULL	NULL	NULL	NULL	NULL	NULL	NULL	NULL	Square
Simon_B_01.02	28022	1	<?xml version="1.0"?>\n<Clock xmlns:dt="urn:schemas-microsoft-com:datatypes"><Description dt:dt="string">E-Prime Primary Realtime Clock</Description><StartTime><Timestamp dt:dt="int">0</Timestamp><DateUtc dt:dt="string">2015-01-08T17:42:15Z</DateUtc></StartTime><FrequencyChanges><FrequencyChange><Frequency dt:dt="r8">2857441</Frequency><Timestamp dt:dt="r8">6734038106769</Timestamp><Current dt:dt…	Simon_B_01.02-28022-1	60.122	1.0.0.27	1900-01-01	1900-03-15	#VALUE!	Standard	2.0.10.353	2.0.10.353	2015-01-08	2015-01-08 17:42:15	09:42:15	2.0.10.248	38	I	7	Images\circle.gif	NULL	NULL	NULL	SimonProc	Images\blank.gif	Simon	Left	34	1	34	1	7	-999999	16	146277	0	7	409	146686	NULL	NULL	NULL	NULL	NULL	NULL	NULL	NULL	NULL	Circle
Simon_B_01.02	28022	1	<?xml version="1.0"?>\n<Clock xmlns:dt="urn:schemas-microsoft-com:datatypes"><Description dt:dt="string">E-Prime Primary Realtime Clock</Description><StartTime><Timestamp dt:dt="int">0</Timestamp><DateUtc dt:dt="string">2015-01-08T17:42:15Z</DateUtc></StartTime><FrequencyChanges><FrequencyChange><Frequency dt:dt="r8">2857441</Frequency><Timestamp dt:dt="r8">6734038106769</Timestamp><Current dt:dt…	Simon_B_01.02-28022-1	60.122	1.0.0.27	1900-01-01	1900-03-15	#VALUE!	Standard	2.0.10.353	2.0.10.353	2015-01-08	2015-01-08 17:42:15	09:42:15	2.0.10.248	39	I	7	Images\circle.gif	NULL	NULL	NULL	SimonProc	Images\blank.gif	Simon	Left	35	1	35	1	7	-999999	16	147790	0	7	400	148190	NULL	NULL	NULL	NULL	NULL	NULL	NULL	NULL	NULL	Circle
Simon_B_01.02	28022	1	<?xml version="1.0"?>\n<Clock xmlns:dt="urn:schemas-microsoft-com:datatypes"><Description dt:dt="string">E-Prime Primary Realtime Clock</Description><StartTime><Timestamp dt:dt="int">0</Timestamp><DateUtc dt:dt="string">2015-01-08T17:42:15Z</DateUtc></StartTime><FrequencyChanges><FrequencyChange><Frequency dt:dt="r8">2857441</Frequency><Timestamp dt:dt="r8">6734038106769</Timestamp><Current dt:dt…	Simon_B_01.02-28022-1	60.122	1.0.0.27	1900-01-01	1900-03-15	#VALUE!	Standard	2.0.10.353	2.0.10.353	2015-01-08	2015-01-08 17:42:15	09:42:15	2.0.10.248	40	I	q	Images\blank.gif	NULL	NULL	NULL	SimonProc	Images\square.gif	Simon	Right	36	1	36	1	q	-999999	16	149287	0	q	343	149630	NULL	NULL	NULL	NULL	NULL	NULL	NULL	NULL	NULL	Square
Simon_B_01.02	28022	1	<?xml version="1.0"?>\n<Clock xmlns:dt="urn:schemas-microsoft-com:datatypes"><Description dt:dt="string">E-Prime Primary Realtime Clock</Description><StartTime><Timestamp dt:dt="int">0</Timestamp><DateUtc dt:dt="string">2015-01-08T17:42:15Z</DateUtc></StartTime><FrequencyChanges><FrequencyChange><Frequency dt:dt="r8">2857441</Frequency><Timestamp dt:dt="r8">6734038106769</Timestamp><Current dt:dt…	Simon_B_01.02-28022-1	60.122	1.0.0.27	1900-01-01	1900-03-15	#VALUE!	Standard	2.0.10.353	2.0.10.353	2015-01-08	2015-01-08 17:42:15	09:42:15	2.0.10.248	41	C	7	Images\blank.gif	NULL	NULL	NULL	SimonProc	Images\circle.gif	Simon	Right	37	1	37	1	7	-999999	16	150734	0	7	400	151134	NULL	NULL	NULL	NULL	NULL	NULL	NULL	NULL	NULL	Circle
Simon_B_01.02	28022	1	<?xml version="1.0"?>\n<Clock xmlns:dt="urn:schemas-microsoft-com:datatypes"><Description dt:dt="string">E-Prime Primary Realtime Clock</Description><StartTime><Timestamp dt:dt="int">0</Timestamp><DateUtc dt:dt="string">2015-01-08T17:42:15Z</DateUtc></StartTime><FrequencyChanges><FrequencyChange><Frequency dt:dt="r8">2857441</Frequency><Timestamp dt:dt="r8">6734038106769</Timestamp><Current dt:dt…	Simon_B_01.02-28022-1	60.122	1.0.0.27	1900-01-01	1900-03-15	#VALUE!	Standard	2.0.10.353	2.0.10.353	2015-01-08	2015-01-08 17:42:15	09:42:15	2.0.10.248	42	C	q	Images\square.gif	NULL	NULL	NULL	SimonProc	Images\blank.gif	Simon	Left	38	1	38	1	q	-999999	16	152231	0	q	423	152654	NULL	NULL	NULL	NULL	NULL	NULL	NULL	NULL	NULL	Square
Simon_B_01.02	28022	1	<?xml version="1.0"?>\n<Clock xmlns:dt="urn:schemas-microsoft-com:datatypes"><Description dt:dt="string">E-Prime Primary Realtime Clock</Description><StartTime><Timestamp dt:dt="int">0</Timestamp><DateUtc dt:dt="string">2015-01-08T17:42:15Z</DateUtc></StartTime><FrequencyChanges><FrequencyChange><Frequency dt:dt="r8">2857441</Frequency><Timestamp dt:dt="r8">6734038106769</Timestamp><Current dt:dt…	Simon_B_01.02-28022-1	60.122	1.0.0.27	1900-01-01	1900-03-15	#VALUE!	Standard	2.0.10.353	2.0.10.353	2015-01-08	2015-01-08 17:42:15	09:42:15	2.0.10.248	43	C	q	Images\square.gif	NULL	NULL	NULL	SimonProc	Images\blank.gif	Simon	Left	39	1	39	1	q	-999999	17	153762	0	q	412	154174	NULL	NULL	NULL	NULL	NULL	NULL	NULL	NULL	NULL	Square
Simon_B_01.02	28022	1	<?xml version="1.0"?>\n<Clock xmlns:dt="urn:schemas-microsoft-com:datatypes"><Description dt:dt="string">E-Prime Primary Realtime Clock</Description><StartTime><Timestamp dt:dt="int">0</Timestamp><DateUtc dt:dt="string">2015-01-08T17:42:15Z</DateUtc></StartTime><FrequencyChanges><FrequencyChange><Frequency dt:dt="r8">2857441</Frequency><Timestamp dt:dt="r8">6734038106769</Timestamp><Current dt:dt…	Simon_B_01.02-28022-1	60.122	1.0.0.27	1900-01-01	1900-03-15	#VALUE!	Standard	2.0.10.353	2.0.10.353	2015-01-08	2015-01-08 17:42:15	09:42:15	2.0.10.248	44	C	7	Images\blank.gif	NULL	NULL	NULL	SimonProc	Images\circle.gif	Simon	Right	40	1	40	1	7	-999999	16	155275	0	7	547	155822	NULL	NULL	NULL	NULL	NULL	NULL	NULL	NULL	NULL	Circle
Simon_B_01.02	28022	1	<?xml version="1.0"?>\n<Clock xmlns:dt="urn:schemas-microsoft-com:datatypes"><Description dt:dt="string">E-Prime Primary Realtime Clock</Description><StartTime><Timestamp dt:dt="int">0</Timestamp><DateUtc dt:dt="string">2015-01-08T17:42:15Z</DateUtc></StartTime><FrequencyChanges><FrequencyChange><Frequency dt:dt="r8">2857441</Frequency><Timestamp dt:dt="r8">6734038106769</Timestamp><Current dt:dt…	Simon_B_01.02-28022-1	60.122	1.0.0.27	1900-01-01	1900-03-15	#VALUE!	Standard	2.0.10.353	2.0.10.353	2015-01-08	2015-01-08 17:42:15	09:42:15	2.0.10.248	45	C	q	Images\square.gif	NULL	NULL	NULL	SimonProc	Images\blank.gif	Simon	Left	41	1	41	1	q	-999999	16	156922	0	q	420	157342	NULL	NULL	NULL	NULL	NULL	NULL	NULL	NULL	NULL	Square
Simon_B_01.02	28022	1	<?xml version="1.0"?>\n<Clock xmlns:dt="urn:schemas-microsoft-com:datatypes"><Description dt:dt="string">E-Prime Primary Realtime Clock</Description><StartTime><Timestamp dt:dt="int">0</Timestamp><DateUtc dt:dt="string">2015-01-08T17:42:15Z</DateUtc></StartTime><FrequencyChanges><FrequencyChange><Frequency dt:dt="r8">2857441</Frequency><Timestamp dt:dt="r8">6734038106769</Timestamp><Current dt:dt…	Simon_B_01.02-28022-1	60.122	1.0.0.27	1900-01-01	1900-03-15	#VALUE!	Standard	2.0.10.353	2.0.10.353	2015-01-08	2015-01-08 17:42:15	09:42:15	2.0.10.248	46	C	q	Images\square.gif	NULL	NULL	NULL	SimonProc	Images\blank.gif	Simon	Left	42	1	42	1	q	-999999	16	158435	0	q	331	158766	NULL	NULL	NULL	NULL	NULL	NULL	NULL	NULL	NULL	Square
Simon_B_01.02	28022	1	<?xml version="1.0"?>\n<Clock xmlns:dt="urn:schemas-microsoft-com:datatypes"><Description dt:dt="string">E-Prime Primary Realtime Clock</Description><StartTime><Timestamp dt:dt="int">0</Timestamp><DateUtc dt:dt="string">2015-01-08T17:42:15Z</DateUtc></StartTime><FrequencyChanges><FrequencyChange><Frequency dt:dt="r8">2857441</Frequency><Timestamp dt:dt="r8">6734038106769</Timestamp><Current dt:dt…	Simon_B_01.02-28022-1	60.122	1.0.0.27	1900-01-01	1900-03-15	#VALUE!	Standard	2.0.10.353	2.0.10.353	2015-01-08	2015-01-08 17:42:15	09:42:15	2.0.10.248	47	I	7	Images\circle.gif	NULL	NULL	NULL	SimonProc	Images\blank.gif	Simon	Left	43	1	43	1	7	-999999	16	159866	0	7	420	160286	NULL	NULL	NULL	NULL	NULL	NULL	NULL	NULL	NULL	Circle
Simon_B_01.02	28022	1	<?xml version="1.0"?>\n<Clock xmlns:dt="urn:schemas-microsoft-com:datatypes"><Description dt:dt="string">E-Prime Primary Realtime Clock</Description><StartTime><Timestamp dt:dt="int">0</Timestamp><DateUtc dt:dt="string">2015-01-08T17:42:15Z</DateUtc></StartTime><FrequencyChanges><FrequencyChange><Frequency dt:dt="r8">2857441</Frequency><Timestamp dt:dt="r8">6734038106769</Timestamp><Current dt:dt…	Simon_B_01.02-28022-1	60.122	1.0.0.27	1900-01-01	1900-03-15	#VALUE!	Standard	2.0.10.353	2.0.10.353	2015-01-08	2015-01-08 17:42:15	09:42:15	2.0.10.248	48	C	q	Images\square.gif	NULL	NULL	NULL	SimonProc	Images\blank.gif	Simon	Left	44	1	44	1	q	-999999	16	161379	0	q	491	161870	NULL	NULL	NULL	NULL	NULL	NULL	NULL	NULL	NULL	Square
Simon_B_01.02	28022	1	<?xml version="1.0"?>\n<Clock xmlns:dt="urn:schemas-microsoft-com:datatypes"><Description dt:dt="string">E-Prime Primary Realtime Clock</Description><StartTime><Timestamp dt:dt="int">0</Timestamp><DateUtc dt:dt="string">2015-01-08T17:42:15Z</DateUtc></StartTime><FrequencyChanges><FrequencyChange><Frequency dt:dt="r8">2857441</Frequency><Timestamp dt:dt="r8">6734038106769</Timestamp><Current dt:dt…	Simon_B_01.02-28022-1	60.122	1.0.0.27	1900-01-01	1900-03-15	#VALUE!	Standard	2.0.10.353	2.0.10.353	2015-01-08	2015-01-08 17:42:15	09:42:15	2.0.10.248	49	I	7	Images\circle.gif	NULL	NULL	NULL	SimonProc	Images\blank.gif	Simon	Left	45	1	45	1	7	-999999	16	162976	0	7	414	163390	NULL	NULL	NULL	NULL	NULL	NULL	NULL	NULL	NULL	Circle
Simon_B_01.02	28022	1	<?xml version="1.0"?>\n<Clock xmlns:dt="urn:schemas-microsoft-com:datatypes"><Description dt:dt="string">E-Prime Primary Realtime Clock</Description><StartTime><Timestamp dt:dt="int">0</Timestamp><DateUtc dt:dt="string">2015-01-08T17:42:15Z</DateUtc></StartTime><FrequencyChanges><FrequencyChange><Frequency dt:dt="r8">2857441</Frequency><Timestamp dt:dt="r8">6734038106769</Timestamp><Current dt:dt…	Simon_B_01.02-28022-1	60.122	1.0.0.27	1900-01-01	1900-03-15	#VALUE!	Standard	2.0.10.353	2.0.10.353	2015-01-08	2015-01-08 17:42:15	09:42:15	2.0.10.248	50	C	q	Images\square.gif	NULL	NULL	NULL	SimonProc	Images\blank.gif	Simon	Left	46	1	46	1	q	-999999	16	164490	0	q	388	164878	NULL	NULL	NULL	NULL	NULL	NULL	NULL	NULL	NULL	Square
Simon_B_01.02	28022	1	<?xml version="1.0"?>\n<Clock xmlns:dt="urn:schemas-microsoft-com:datatypes"><Description dt:dt="string">E-Prime Primary Realtime Clock</Description><StartTime><Timestamp dt:dt="int">0</Timestamp><DateUtc dt:dt="string">2015-01-08T17:42:15Z</DateUtc></StartTime><FrequencyChanges><FrequencyChange><Frequency dt:dt="r8">2857441</Frequency><Timestamp dt:dt="r8">6734038106769</Timestamp><Current dt:dt…	Simon_B_01.02-28022-1	60.122	1.0.0.27	1900-01-01	1900-03-15	#VALUE!	Standard	2.0.10.353	2.0.10.353	2015-01-08	2015-01-08 17:42:15	09:42:15	2.0.10.248	51	I	7	Images\circle.gif	NULL	NULL	NULL	SimonProc	Images\blank.gif	Simon	Left	47	1	47	1	7	-999999	16	165987	0	7	427	166414	NULL	NULL	NULL	NULL	NULL	NULL	NULL	NULL	NULL	Circle
Simon_B_01.02	28022	1	<?xml version="1.0"?>\n<Clock xmlns:dt="urn:schemas-microsoft-com:datatypes"><Description dt:dt="string">E-Prime Primary Realtime Clock</Description><StartTime><Timestamp dt:dt="int">0</Timestamp><DateUtc dt:dt="string">2015-01-08T17:42:15Z</DateUtc></StartTime><FrequencyChanges><FrequencyChange><Frequency dt:dt="r8">2857441</Frequency><Timestamp dt:dt="r8">6734038106769</Timestamp><Current dt:dt…	Simon_B_01.02-28022-1	60.122	1.0.0.27	1900-01-01	1900-03-15	#VALUE!	Standard	2.0.10.353	2.0.10.353	2015-01-08	2015-01-08 17:42:15	09:42:15	2.0.10.248	52	C	7	Images\blank.gif	NULL	NULL	NULL	SimonProc	Images\circle.gif	Simon	Right	48	1	48	1	7	-999999	16	167517	0	7	497	168014	NULL	NULL	NULL	NULL	NULL	NULL	NULL	NULL	NULL	Circle
Simon_B_01.02	28022	1	<?xml version="1.0"?>\n<Clock xmlns:dt="urn:schemas-microsoft-com:datatypes"><Description dt:dt="string">E-Prime Primary Realtime Clock</Description><StartTime><Timestamp dt:dt="int">0</Timestamp><DateUtc dt:dt="string">2015-01-08T17:42:15Z</DateUtc></StartTime><FrequencyChanges><FrequencyChange><Frequency dt:dt="r8">2857441</Frequency><Timestamp dt:dt="r8">6734038106769</Timestamp><Current dt:dt…	Simon_B_01.02-28022-1	60.122	1.0.0.27	1900-01-01	1900-03-15	#VALUE!	Standard	2.0.10.353	2.0.10.353	2015-01-08	2015-01-08 17:42:15	09:42:15	2.0.10.248	53	I	q	Images\blank.gif	NULL	NULL	NULL	SimonProc	Images\square.gif	Simon	Right	49	1	49	1	q	-999999	16	169114	0	q	356	169470	NULL	NULL	NULL	NULL	NULL	NULL	NULL	NULL	NULL	Square
Simon_B_01.02	28022	1	<?xml version="1.0"?>\n<Clock xmlns:dt="urn:schemas-microsoft-com:datatypes"><Description dt:dt="string">E-Prime Primary Realtime Clock</Description><StartTime><Timestamp dt:dt="int">0</Timestamp><DateUtc dt:dt="string">2015-01-08T17:42:15Z</DateUtc></StartTime><FrequencyChanges><FrequencyChange><Frequency dt:dt="r8">2857441</Frequency><Timestamp dt:dt="r8">6734038106769</Timestamp><Current dt:dt…	Simon_B_01.02-28022-1	60.122	1.0.0.27	1900-01-01	1900-03-15	#VALUE!	Standard	2.0.10.353	2.0.10.353	2015-01-08	2015-01-08 17:42:15	09:42:15	2.0.10.248	54	I	7	Images\circle.gif	NULL	NULL	NULL	SimonProc	Images\blank.gif	Simon	Left	50	1	50	1	7	-999999	16	170577	0	7	477	171054	NULL	NULL	NULL	NULL	NULL	NULL	NULL	NULL	NULL	Circle
Simon_B_01.02	28022	1	<?xml version="1.0"?>\n<Clock xmlns:dt="urn:schemas-microsoft-com:datatypes"><Description dt:dt="string">E-Prime Primary Realtime Clock</Description><StartTime><Timestamp dt:dt="int">0</Timestamp><DateUtc dt:dt="string">2015-01-08T17:42:15Z</DateUtc></StartTime><FrequencyChanges><FrequencyChange><Frequency dt:dt="r8">2857441</Frequency><Timestamp dt:dt="r8">6734038106769</Timestamp><Current dt:dt…	Simon_B_01.02-28022-1	60.122	1.0.0.27	1900-01-01	1900-03-15	#VALUE!	Standard	2.0.10.353	2.0.10.353	2015-01-08	2015-01-08 17:42:15	09:42:15	2.0.10.248	55	I	q	Images\blank.gif	NULL	NULL	NULL	SimonProc	Images\square.gif	Simon	Right	51	1	51	1	q	-999999	17	172158	0	q	368	172526	NULL	NULL	NULL	NULL	NULL	NULL	NULL	NULL	NULL	Square
Simon_B_01.02	28022	1	<?xml version="1.0"?>\n<Clock xmlns:dt="urn:schemas-microsoft-com:datatypes"><Description dt:dt="string">E-Prime Primary Realtime Clock</Description><StartTime><Timestamp dt:dt="int">0</Timestamp><DateUtc dt:dt="string">2015-01-08T17:42:15Z</DateUtc></StartTime><FrequencyChanges><FrequencyChange><Frequency dt:dt="r8">2857441</Frequency><Timestamp dt:dt="r8">6734038106769</Timestamp><Current dt:dt…	Simon_B_01.02-28022-1	60.122	1.0.0.27	1900-01-01	1900-03-15	#VALUE!	Standard	2.0.10.353	2.0.10.353	2015-01-08	2015-01-08 17:42:15	09:42:15	2.0.10.248	56	C	q	Images\square.gif	NULL	NULL	NULL	SimonProc	Images\blank.gif	Simon	Left	52	1	52	1	q	-999999	16	173621	0	q	361	173982	NULL	NULL	NULL	NULL	NULL	NULL	NULL	NULL	NULL	Square
Simon_B_01.02	28022	1	<?xml version="1.0"?>\n<Clock xmlns:dt="urn:schemas-microsoft-com:datatypes"><Description dt:dt="string">E-Prime Primary Realtime Clock</Description><StartTime><Timestamp dt:dt="int">0</Timestamp><DateUtc dt:dt="string">2015-01-08T17:42:15Z</DateUtc></StartTime><FrequencyChanges><FrequencyChange><Frequency dt:dt="r8">2857441</Frequency><Timestamp dt:dt="r8">6734038106769</Timestamp><Current dt:dt…	Simon_B_01.02-28022-1	60.122	1.0.0.27	1900-01-01	1900-03-15	#VALUE!	Standard	2.0.10.353	2.0.10.353	2015-01-08	2015-01-08 17:42:15	09:42:15	2.0.10.248	57	C	7	Images\blank.gif	NULL	NULL	NULL	SimonProc	Images\circle.gif	Simon	Right	53	1	53	1	7	-999999	33	175102	0	7	368	175470	NULL	NULL	NULL	NULL	NULL	NULL	NULL	NULL	NULL	Circle
Simon_B_01.02	28022	1	<?xml version="1.0"?>\n<Clock xmlns:dt="urn:schemas-microsoft-com:datatypes"><Description dt:dt="string">E-Prime Primary Realtime Clock</Description><StartTime><Timestamp dt:dt="int">0</Timestamp><DateUtc dt:dt="string">2015-01-08T17:42:15Z</DateUtc></StartTime><FrequencyChanges><FrequencyChange><Frequency dt:dt="r8">2857441</Frequency><Timestamp dt:dt="r8">6734038106769</Timestamp><Current dt:dt…	Simon_B_01.02-28022-1	60.122	1.0.0.27	1900-01-01	1900-03-15	#VALUE!	Standard	2.0.10.353	2.0.10.353	2015-01-08	2015-01-08 17:42:15	09:42:15	2.0.10.248	58	C	7	Images\blank.gif	NULL	NULL	NULL	SimonProc	Images\circle.gif	Simon	Right	54	1	54	1	7	-999999	16	176565	0	7	297	176862	NULL	NULL	NULL	NULL	NULL	NULL	NULL	NULL	NULL	Circle
Simon_B_01.02	28022	1	<?xml version="1.0"?>\n<Clock xmlns:dt="urn:schemas-microsoft-com:datatypes"><Description dt:dt="string">E-Prime Primary Realtime Clock</Description><StartTime><Timestamp dt:dt="int">0</Timestamp><DateUtc dt:dt="string">2015-01-08T17:42:15Z</DateUtc></StartTime><FrequencyChanges><FrequencyChange><Frequency dt:dt="r8">2857441</Frequency><Timestamp dt:dt="r8">6734038106769</Timestamp><Current dt:dt…	Simon_B_01.02-28022-1	60.122	1.0.0.27	1900-01-01	1900-03-15	#VALUE!	Standard	2.0.10.353	2.0.10.353	2015-01-08	2015-01-08 17:42:15	09:42:15	2.0.10.248	59	C	7	Images\blank.gif	NULL	NULL	NULL	SimonProc	Images\circle.gif	Simon	Right	55	1	55	1	7	-999999	16	177962	0	7	244	178206	NULL	NULL	NULL	NULL	NULL	NULL	NULL	NULL	NULL	Circle
Simon_B_01.02	28022	1	<?xml version="1.0"?>\n<Clock xmlns:dt="urn:schemas-microsoft-com:datatypes"><Description dt:dt="string">E-Prime Primary Realtime Clock</Description><StartTime><Timestamp dt:dt="int">0</Timestamp><DateUtc dt:dt="string">2015-01-08T17:42:15Z</DateUtc></StartTime><FrequencyChanges><FrequencyChange><Frequency dt:dt="r8">2857441</Frequency><Timestamp dt:dt="r8">6734038106769</Timestamp><Current dt:dt…	Simon_B_01.02-28022-1	60.122	1.0.0.27	1900-01-01	1900-03-15	#VALUE!	Standard	2.0.10.353	2.0.10.353	2015-01-08	2015-01-08 17:42:15	09:42:15	2.0.10.248	60	C	7	Images\blank.gif	NULL	NULL	NULL	SimonProc	Images\circle.gif	Simon	Right	56	1	56	1	7	-999999	16	179310	0	7	288	179598	NULL	NULL	NULL	NULL	NULL	NULL	NULL	NULL	NULL	Circle
Simon_B_01.02	28022	1	<?xml version="1.0"?>\n<Clock xmlns:dt="urn:schemas-microsoft-com:datatypes"><Description dt:dt="string">E-Prime Primary Realtime Clock</Description><StartTime><Timestamp dt:dt="int">0</Timestamp><DateUtc dt:dt="string">2015-01-08T17:42:15Z</DateUtc></StartTime><FrequencyChanges><FrequencyChange><Frequency dt:dt="r8">2857441</Frequency><Timestamp dt:dt="r8">6734038106769</Timestamp><Current dt:dt…	Simon_B_01.02-28022-1	60.122	1.0.0.27	1900-01-01	1900-03-15	#VALUE!	Standard	2.0.10.353	2.0.10.353	2015-01-08	2015-01-08 17:42:15	09:42:15	2.0.10.248	61	C	q	Images\square.gif	NULL	NULL	NULL	SimonProc	Images\blank.gif	Simon	Left	57	1	57	1	q	-999999	33	180724	0	q	330	181054	NULL	NULL	NULL	NULL	NULL	NULL	NULL	NULL	NULL	Square
Simon_B_01.02	28022	1	<?xml version="1.0"?>\n<Clock xmlns:dt="urn:schemas-microsoft-com:datatypes"><Description dt:dt="string">E-Prime Primary Realtime Clock</Description><StartTime><Timestamp dt:dt="int">0</Timestamp><DateUtc dt:dt="string">2015-01-08T17:42:15Z</DateUtc></StartTime><FrequencyChanges><FrequencyChange><Frequency dt:dt="r8">2857441</Frequency><Timestamp dt:dt="r8">6734038106769</Timestamp><Current dt:dt…	Simon_B_01.02-28022-1	60.122	1.0.0.27	1900-01-01	1900-03-15	#VALUE!	Standard	2.0.10.353	2.0.10.353	2015-01-08	2015-01-08 17:42:15	09:42:15	2.0.10.248	62	C	q	Images\square.gif	NULL	NULL	NULL	SimonProc	Images\blank.gif	Simon	Left	58	1	58	1	q	-999999	16	182154	0	q	292	182446	NULL	NULL	NULL	NULL	NULL	NULL	NULL	NULL	NULL	Square
Simon_B_01.02	28022	1	<?xml version="1.0"?>\n<Clock xmlns:dt="urn:schemas-microsoft-com:datatypes"><Description dt:dt="string">E-Prime Primary Realtime Clock</Description><StartTime><Timestamp dt:dt="int">0</Timestamp><DateUtc dt:dt="string">2015-01-08T17:42:15Z</DateUtc></StartTime><FrequencyChanges><FrequencyChange><Frequency dt:dt="r8">2857441</Frequency><Timestamp dt:dt="r8">6734038106769</Timestamp><Current dt:dt…	Simon_B_01.02-28022-1	60.122	1.0.0.27	1900-01-01	1900-03-15	#VALUE!	Standard	2.0.10.353	2.0.10.353	2015-01-08	2015-01-08 17:42:15	09:42:15	2.0.10.248	63	I	q	Images\blank.gif	NULL	NULL	NULL	SimonProc	Images\square.gif	Simon	Right	59	1	59	0	q	-999999	16	183551	0	7	319	183870	NULL	NULL	NULL	NULL	NULL	NULL	NULL	NULL	NULL	Square
Simon_B_01.02	28022	1	<?xml version="1.0"?>\n<Clock xmlns:dt="urn:schemas-microsoft-com:datatypes"><Description dt:dt="string">E-Prime Primary Realtime Clock</Description><StartTime><Timestamp dt:dt="int">0</Timestamp><DateUtc dt:dt="string">2015-01-08T17:42:15Z</DateUtc></StartTime><FrequencyChanges><FrequencyChange><Frequency dt:dt="r8">2857441</Frequency><Timestamp dt:dt="r8">6734038106769</Timestamp><Current dt:dt…	Simon_B_01.02-28022-1	60.122	1.0.0.27	1900-01-01	1900-03-15	#VALUE!	Standard	2.0.10.353	2.0.10.353	2015-01-08	2015-01-08 17:42:15	09:42:15	2.0.10.248	64	C	q	Images\square.gif	NULL	NULL	NULL	SimonProc	Images\blank.gif	Simon	Left	60	1	60	1	q	-999999	16	184965	0	q	409	185374	NULL	NULL	NULL	NULL	NULL	NULL	NULL	NULL	NULL	Square

## Sheet: Organized
1	Subject	SessionDate	Block	Side	Consistency	SimonExpt.ACC	SimonExpt.RT	SimonExpt.RESP	SimonExpt.CRESP	CorrectRT	FinalRT	FinalACC
2	28022	42012	1	Right	C	NULL	NULL	NULL	NULL					Avg	420.397
3	28022	42012	2	Right	C	NULL	NULL	NULL	NULL					StDev	98.9031
4	28022	42012	3	Left	C	NULL	NULL	NULL	NULL					Avg+3StDev	717.106
5	28022	42012	4	Left	C	NULL	NULL	NULL	NULL					Avg+3StDev	123.687
6	28022	42012	5	Right	C	1	521	7	7	521	521	Correct
7	28022	42012	6	Right	C	1	459	7	7	459	459	Correct
8	28022	42012	7	Right	C	1	448	7	7	448	448	Correct
9	28022	42012	8	Left	C	1	581	q	q	581	581	Correct
10	28022	42012	9	Left	C	1	437	q	q	437	437	Correct
11	28022	42012	10	Left	I	1	491	7	7	491	491	Correct
12	28022	42012	11	Left	C	1	830	q	q	830		Outlier
13	28022	42012	12	Right	C	1	389	7	7	389	389	Correct
14	28022	42012	13	Right	C	1	412	7	7	412	412	Correct
15	28022	42012	14	Right	I	1	419	q	q	419	419	Correct
16	28022	42012	15	Right	C	1	409	7	7	409	409	Correct
17	28022	42012	16	Left	C	1	527	q	q	527	527	Correct
18	28022	42012	17	Right	C	1	401	7	7	401	401	Correct
19	28022	42012	18	Left	C	1	328	q	q	328	328	Correct
20	28022	42012	19	Left	C	1	386	q	q	386	386	Correct
21	28022	42012	20	Right	C	1	522	7	7	522	522	Correct
22	28022	42012	21	Left	C	1	444	q	q	444	444	Correct
23	28022	42012	22	Right	C	1	305	7	7	305	305	Correct
24	28022	42012	23	Right	C	1	364	7	7	364	364	Correct
25	28022	42012	24	Left	C	1	292	q	q	292	292	Correct
26	28022	42012	25	Left	C	1	351	q	q	351	351	Correct
27	28022	42012	26	Right	C	1	503	7	7	503	503	Correct
28	28022	42012	27	Left	I	1	571	7	7	571	571	Correct
29	28022	42012	28	Left	C	1	652	q	q	652	652	Correct
30	28022	42012	29	Left	C	1	408	q	q	408	408	Correct
31	28022	42012	30	Right	C	1	335	7	7	335	335	Correct
32	28022	42012	31	Right	C	1	313	7	7	313	313	Correct
33	28022	42012	32	Right	C	1	322	7	7	322	322	Correct
34	28022	42012	33	Right	I	1	492	q	q	492	492	Correct
35	28022	42012	34	Right	C	1	479	7	7	479	479	Correct
36	28022	42012	35	Right	I	0	275	7	q			Incorrect
37	28022	42012	36	Left	C	1	494	q	q	494	494	Correct
38	28022	42012	37	Left	C	1	386	q	q	386	386	Correct
39	28022	42012	38	Left	I	1	409	7	7	409	409	Correct
40	28022	42012	39	Left	I	1	400	7	7	400	400	Correct
41	28022	42012	40	Right	I	1	343	q	q	343	343	Correct
42	28022	42012	41	Right	C	1	400	7	7	400	400	Correct
43	28022	42012	42	Left	C	1	423	q	q	423	423	Correct
44	28022	42012	43	Left	C	1	412	q	q	412	412	Correct
45	28022	42012	44	Right	C	1	547	7	7	547	547	Correct
46	28022	42012	45	Left	C	1	420	q	q	420	420	Correct
47	28022	42012	46	Left	C	1	331	q	q	331	331	Correct
48	28022	42012	47	Left	I	1	420	7	7	420	420	Correct
49	28022	42012	48	Left	C	1	491	q	q	491	491	Correct
50	28022	42012	49	Left	I	1	414	7	7	414	414	Correct
51	28022	42012	50	Left	C	1	388	q	q	388	388	Correct
52	28022	42012	51	Left	I	1	427	7	7	427	427	Correct
53	28022	42012	52	Right	C	1	497	7	7	497	497	Correct
54	28022	42012	53	Right	I	1	356	q	q	356	356	Correct
55	28022	42012	54	Left	I	1	477	7	7	477	477	Correct
56	28022	42012	55	Right	I	1	368	q	q	368	368	Correct
57	28022	42012	56	Left	C	1	361	q	q	361	361	Correct
58	28022	42012	57	Right	C	1	368	7	7	368	368	Correct
59	28022	42012	58	Right	C	1	297	7	7	297	297	Correct
60	28022	42012	59	Right	C	1	244	7	7	244	244	Correct
61	28022	42012	60	Right	C	1	288	7	7	288	288	Correct
62	28022	42012	61	Left	C	1	330	q	q	330	330	Correct
63	28022	42012	62	Left	C	1	292	q	q	292	292	Correct
64	28022	42012	63	Right	I	0	319	7	q			Incorrect
65	28022	42012	64	Left	C	1	409	q	q	409	409	Correct
66	0
67	0
68	0
69	0
70	0
71	0
72	0
73	0
74	0
75	0
76	0
77	0
78	0
79	0
80	0
81	0
	EXTRA	EXTRA	EXTRA	EXTRA	EXTRA	EXTRA	EXTRA	EXTRA	EXTRA	EXTRA	EXTRA	Outlier
	EXTRA	EXTRA	EXTRA	EXTRA	EXTRA	EXTRA	EXTRA	EXTRA	EXTRA	EXTRA	EXTRA	Timeout

## Sheet: Pivot
Simon Analysis Template
Date:	2015-02-18
Entered by:	BY
Expt #	Date	Con RT	Incon RT	Incon-Con RT	Con ACC	Incon ACC	Incon-Con ACC	Con TO	Incon TO
28022	2015-01-08	408.318	429.769	21.451	0.977778	0.866667	-0.111111	0	0
Row Labels	Average of FinalRT		Count of FinalACC	Column Labels
C	408.318		Row Labels	Correct	Incorrect	Outlier	Timeout	Grand Total
I	429.769		C	44		1		45
Grand Total	413.211		I	13	2			15
			EXTRA			1	1	2
			Grand Total	57	2	2	1	62
