# Supplementary material for: Human performance across decision making, selective attention, and working memory tasks: Experimental data and computer simulations
Source: Data Brief. 2018 Feb 21;17:907–14. doi: 10.1016/j.dib.2018.01.056 (PMC5988376; doi:10.1016/j.dib.2018.01.056)
Supplement: Supplementary file 2 — Supplementary material [file mmc2.zip › DataInBrief/data/Simon/analyzed/Simon Analysis_28024.xlsx]

## Sheet: Instructions
Delete data in 'Raw' tab
Copy data from subjects .edat file
Paste data into 'Raw' tab
Refresh' both pivot tables
copy results to summary document.

## Sheet: Raw
ExperimentName	Subject	Session	Clock.Information	DataFile.Basename	Display.RefreshRate	ExperimentVersion	Group	PracACC	RandomSeed	RuntimeCapabilities	RuntimeVersion	RuntimeVersionExpected	SessionDate	SessionStartDateTimeUtc	SessionTime	StudioVersion	Block	Consistency	CorrectResponse	Left	Practice1	Practice1.Cycle	Practice1.Sample	Procedure	Right	Running	Side	Simon	Simon.Cycle	Simon.Sample	SimonExpt.ACC	SimonExpt.CRESP	SimonExpt.DurationError	SimonExpt.OnsetDelay	SimonExpt.OnsetTime	SimonExpt.OnsetToOnsetTime	SimonExpt.RESP	SimonExpt.RT	SimonExpt.RTTime	SimonPrac.ACC	SimonPrac.CRESP	SimonPrac.DurationError	SimonPrac.OnsetDelay	SimonPrac.OnsetTime	SimonPrac.OnsetToOnsetTime	SimonPrac.RESP	SimonPrac.RT	SimonPrac.RTTime	Stimuli
Simon_A_01.02	28024	1	<?xml version="1.0"?>\n<Clock xmlns:dt="urn:schemas-microsoft-com:datatypes"><Description dt:dt="string">E-Prime Primary Realtime Clock</Description><StartTime><Timestamp dt:dt="int">0</Timestamp><DateUtc dt:dt="string">2015-01-08T22:46:15Z</DateUtc></StartTime><FrequencyChanges><FrequencyChange><Frequency dt:dt="r8">2857451</Frequency><Timestamp dt:dt="r8">1480298793084</Timestamp><Current dt:dt…	Simon_A_01.02-28024-1	60.122	1.0.0.24	1900-01-01	1900-04-09	#VALUE!	Standard	2.0.10.353	2.0.10.353	2015-01-08		14:46:16	2.0.10.248	1	C	7	Images\blank.gif	1	1	1	PracticeProc1	Images\circle.gif	Practice1	Right	NULL	NULL	NULL	NULL	NULL	NULL	NULL	NULL	NULL	NULL	NULL	NULL	1	7	-999999	16	94869	0	7	1099	95968	Circle
Simon_A_01.02	28024	1	<?xml version="1.0"?>\n<Clock xmlns:dt="urn:schemas-microsoft-com:datatypes"><Description dt:dt="string">E-Prime Primary Realtime Clock</Description><StartTime><Timestamp dt:dt="int">0</Timestamp><DateUtc dt:dt="string">2015-01-08T22:46:15Z</DateUtc></StartTime><FrequencyChanges><FrequencyChange><Frequency dt:dt="r8">2857451</Frequency><Timestamp dt:dt="r8">1480298793084</Timestamp><Current dt:dt…	Simon_A_01.02-28024-1	60.122	1.0.0.24	1900-01-01	1900-04-09	#VALUE!	Standard	2.0.10.353	2.0.10.353	2015-01-08		14:46:16	2.0.10.248	2	C	q	Images\blank.gif	2	1	2	PracticeProc1	Images\square.gif	Practice1	Right	NULL	NULL	NULL	NULL	NULL	NULL	NULL	NULL	NULL	NULL	NULL	NULL	1	q	-999999	16	97580	0	q	2676	100256	Square
Simon_A_01.02	28024	1	<?xml version="1.0"?>\n<Clock xmlns:dt="urn:schemas-microsoft-com:datatypes"><Description dt:dt="string">E-Prime Primary Realtime Clock</Description><StartTime><Timestamp dt:dt="int">0</Timestamp><DateUtc dt:dt="string">2015-01-08T22:46:15Z</DateUtc></StartTime><FrequencyChanges><FrequencyChange><Frequency dt:dt="r8">2857451</Frequency><Timestamp dt:dt="r8">1480298793084</Timestamp><Current dt:dt…	Simon_A_01.02-28024-1	60.122	1.0.0.24	1900-01-01	1900-04-09	#VALUE!	Standard	2.0.10.353	2.0.10.353	2015-01-08		14:46:16	2.0.10.248	3	C	q	Images\square.gif	3	1	3	PracticeProc1	Images\blank.gif	Practice1	Left	NULL	NULL	NULL	NULL	NULL	NULL	NULL	NULL	NULL	NULL	NULL	NULL	1	q	-999999	16	101871	0	q	1425	103296	Square
Simon_A_01.02	28024	1	<?xml version="1.0"?>\n<Clock xmlns:dt="urn:schemas-microsoft-com:datatypes"><Description dt:dt="string">E-Prime Primary Realtime Clock</Description><StartTime><Timestamp dt:dt="int">0</Timestamp><DateUtc dt:dt="string">2015-01-08T22:46:15Z</DateUtc></StartTime><FrequencyChanges><FrequencyChange><Frequency dt:dt="r8">2857451</Frequency><Timestamp dt:dt="r8">1480298793084</Timestamp><Current dt:dt…	Simon_A_01.02-28024-1	60.122	1.0.0.24	1900-01-01	1900-04-09	#VALUE!	Standard	2.0.10.353	2.0.10.353	2015-01-08		14:46:16	2.0.10.248	4	C	7	Images\circle.gif	4	1	4	PracticeProc1	Images\blank.gif	Practice1	Left	NULL	NULL	NULL	NULL	NULL	NULL	NULL	NULL	NULL	NULL	NULL	NULL	1	7	-999999	16	104915	0	7	925	105840	Circle
Simon_A_01.02	28024	1	<?xml version="1.0"?>\n<Clock xmlns:dt="urn:schemas-microsoft-com:datatypes"><Description dt:dt="string">E-Prime Primary Realtime Clock</Description><StartTime><Timestamp dt:dt="int">0</Timestamp><DateUtc dt:dt="string">2015-01-08T22:46:15Z</DateUtc></StartTime><FrequencyChanges><FrequencyChange><Frequency dt:dt="r8">2857451</Frequency><Timestamp dt:dt="r8">1480298793084</Timestamp><Current dt:dt…	Simon_A_01.02-28024-1	60.122	1.0.0.24	1900-01-01	1900-04-09	#VALUE!	Standard	2.0.10.353	2.0.10.353	2015-01-08		14:46:16	2.0.10.248	5	C	7	Images\blank.gif	1	2	5	PracticeProc1	Images\circle.gif	Practice1	Right	NULL	NULL	NULL	NULL	NULL	NULL	NULL	NULL	NULL	NULL	NULL	NULL	1	7	-999999	16	116226	0	7	766	116992	Circle
Simon_A_01.02	28024	1	<?xml version="1.0"?>\n<Clock xmlns:dt="urn:schemas-microsoft-com:datatypes"><Description dt:dt="string">E-Prime Primary Realtime Clock</Description><StartTime><Timestamp dt:dt="int">0</Timestamp><DateUtc dt:dt="string">2015-01-08T22:46:15Z</DateUtc></StartTime><FrequencyChanges><FrequencyChange><Frequency dt:dt="r8">2857451</Frequency><Timestamp dt:dt="r8">1480298793084</Timestamp><Current dt:dt…	Simon_A_01.02-28024-1	60.122	1.0.0.24	1900-01-01	1900-04-09	#VALUE!	Standard	2.0.10.353	2.0.10.353	2015-01-08		14:46:16	2.0.10.248	6	C	q	Images\blank.gif	2	2	6	PracticeProc1	Images\square.gif	Practice1	Right	NULL	NULL	NULL	NULL	NULL	NULL	NULL	NULL	NULL	NULL	NULL	NULL	1	q	-999999	16	118604	0	q	628	119232	Square
Simon_A_01.02	28024	1	<?xml version="1.0"?>\n<Clock xmlns:dt="urn:schemas-microsoft-com:datatypes"><Description dt:dt="string">E-Prime Primary Realtime Clock</Description><StartTime><Timestamp dt:dt="int">0</Timestamp><DateUtc dt:dt="string">2015-01-08T22:46:15Z</DateUtc></StartTime><FrequencyChanges><FrequencyChange><Frequency dt:dt="r8">2857451</Frequency><Timestamp dt:dt="r8">1480298793084</Timestamp><Current dt:dt…	Simon_A_01.02-28024-1	60.122	1.0.0.24	1900-01-01	1900-04-09	#VALUE!	Standard	2.0.10.353	2.0.10.353	2015-01-08		14:46:16	2.0.10.248	7	C	q	Images\square.gif	3	2	7	PracticeProc1	Images\blank.gif	Practice1	Left	NULL	NULL	NULL	NULL	NULL	NULL	NULL	NULL	NULL	NULL	NULL	NULL	1	q	-999999	17	120850	0	q	958	121808	Square
Simon_A_01.02	28024	1	<?xml version="1.0"?>\n<Clock xmlns:dt="urn:schemas-microsoft-com:datatypes"><Description dt:dt="string">E-Prime Primary Realtime Clock</Description><StartTime><Timestamp dt:dt="int">0</Timestamp><DateUtc dt:dt="string">2015-01-08T22:46:15Z</DateUtc></StartTime><FrequencyChanges><FrequencyChange><Frequency dt:dt="r8">2857451</Frequency><Timestamp dt:dt="r8">1480298793084</Timestamp><Current dt:dt…	Simon_A_01.02-28024-1	60.122	1.0.0.24	1900-01-01	1900-04-09	#VALUE!	Standard	2.0.10.353	2.0.10.353	2015-01-08		14:46:16	2.0.10.248	8	C	7	Images\circle.gif	4	2	8	PracticeProc1	Images\blank.gif	Practice1	Left	NULL	NULL	NULL	NULL	NULL	NULL	NULL	NULL	NULL	NULL	NULL	NULL	1	7	-999999	16	123428	0	7	732	124160	Circle
Simon_A_01.02	28024	1	<?xml version="1.0"?>\n<Clock xmlns:dt="urn:schemas-microsoft-com:datatypes"><Description dt:dt="string">E-Prime Primary Realtime Clock</Description><StartTime><Timestamp dt:dt="int">0</Timestamp><DateUtc dt:dt="string">2015-01-08T22:46:15Z</DateUtc></StartTime><FrequencyChanges><FrequencyChange><Frequency dt:dt="r8">2857451</Frequency><Timestamp dt:dt="r8">1480298793084</Timestamp><Current dt:dt…	Simon_A_01.02-28024-1	60.122	1.0.0.24	1900-01-01	1900-04-09	#VALUE!	Standard	2.0.10.353	2.0.10.353	2015-01-08		14:46:16	2.0.10.248	9	C	q	Images\square.gif	NULL	NULL	NULL	SimonProc	Images\blank.gif	Simon	Left	1	1	1	1	q	-999999	16	133707	0	q	533	134240	NULL	NULL	NULL	NULL	NULL	NULL	NULL	NULL	NULL	Square
Simon_A_01.02	28024	1	<?xml version="1.0"?>\n<Clock xmlns:dt="urn:schemas-microsoft-com:datatypes"><Description dt:dt="string">E-Prime Primary Realtime Clock</Description><StartTime><Timestamp dt:dt="int">0</Timestamp><DateUtc dt:dt="string">2015-01-08T22:46:15Z</DateUtc></StartTime><FrequencyChanges><FrequencyChange><Frequency dt:dt="r8">2857451</Frequency><Timestamp dt:dt="r8">1480298793084</Timestamp><Current dt:dt…	Simon_A_01.02-28024-1	60.122	1.0.0.24	1900-01-01	1900-04-09	#VALUE!	Standard	2.0.10.353	2.0.10.353	2015-01-08		14:46:16	2.0.10.248	10	I	q	Images\blank.gif	NULL	NULL	NULL	SimonProc	Images\square.gif	Simon	Right	2	1	2	1	q	-999999	16	135337	0	q	727	136064	NULL	NULL	NULL	NULL	NULL	NULL	NULL	NULL	NULL	Square
Simon_A_01.02	28024	1	<?xml version="1.0"?>\n<Clock xmlns:dt="urn:schemas-microsoft-com:datatypes"><Description dt:dt="string">E-Prime Primary Realtime Clock</Description><StartTime><Timestamp dt:dt="int">0</Timestamp><DateUtc dt:dt="string">2015-01-08T22:46:15Z</DateUtc></StartTime><FrequencyChanges><FrequencyChange><Frequency dt:dt="r8">2857451</Frequency><Timestamp dt:dt="r8">1480298793084</Timestamp><Current dt:dt…	Simon_A_01.02-28024-1	60.122	1.0.0.24	1900-01-01	1900-04-09	#VALUE!	Standard	2.0.10.353	2.0.10.353	2015-01-08		14:46:16	2.0.10.248	11	C	q	Images\square.gif	NULL	NULL	NULL	SimonProc	Images\blank.gif	Simon	Left	3	1	3	1	q	-999999	16	137166	0	q	610	137776	NULL	NULL	NULL	NULL	NULL	NULL	NULL	NULL	NULL	Square
Simon_A_01.02	28024	1	<?xml version="1.0"?>\n<Clock xmlns:dt="urn:schemas-microsoft-com:datatypes"><Description dt:dt="string">E-Prime Primary Realtime Clock</Description><StartTime><Timestamp dt:dt="int">0</Timestamp><DateUtc dt:dt="string">2015-01-08T22:46:15Z</DateUtc></StartTime><FrequencyChanges><FrequencyChange><Frequency dt:dt="r8">2857451</Frequency><Timestamp dt:dt="r8">1480298793084</Timestamp><Current dt:dt…	Simon_A_01.02-28024-1	60.122	1.0.0.24	1900-01-01	1900-04-09	#VALUE!	Standard	2.0.10.353	2.0.10.353	2015-01-08		14:46:16	2.0.10.248	12	C	q	Images\square.gif	NULL	NULL	NULL	SimonProc	Images\blank.gif	Simon	Left	4	1	4	1	q	-999999	16	138880	0	q	432	139312	NULL	NULL	NULL	NULL	NULL	NULL	NULL	NULL	NULL	Square
Simon_A_01.02	28024	1	<?xml version="1.0"?>\n<Clock xmlns:dt="urn:schemas-microsoft-com:datatypes"><Description dt:dt="string">E-Prime Primary Realtime Clock</Description><StartTime><Timestamp dt:dt="int">0</Timestamp><DateUtc dt:dt="string">2015-01-08T22:46:15Z</DateUtc></StartTime><FrequencyChanges><FrequencyChange><Frequency dt:dt="r8">2857451</Frequency><Timestamp dt:dt="r8">1480298793084</Timestamp><Current dt:dt…	Simon_A_01.02-28024-1	60.122	1.0.0.24	1900-01-01	1900-04-09	#VALUE!	Standard	2.0.10.353	2.0.10.353	2015-01-08		14:46:16	2.0.10.248	13	C	7	Images\blank.gif	NULL	NULL	NULL	SimonProc	Images\circle.gif	Simon	Right	5	1	5	1	7	-999999	16	140410	0	7	438	140848	NULL	NULL	NULL	NULL	NULL	NULL	NULL	NULL	NULL	Circle
Simon_A_01.02	28024	1	<?xml version="1.0"?>\n<Clock xmlns:dt="urn:schemas-microsoft-com:datatypes"><Description dt:dt="string">E-Prime Primary Realtime Clock</Description><StartTime><Timestamp dt:dt="int">0</Timestamp><DateUtc dt:dt="string">2015-01-08T22:46:15Z</DateUtc></StartTime><FrequencyChanges><FrequencyChange><Frequency dt:dt="r8">2857451</Frequency><Timestamp dt:dt="r8">1480298793084</Timestamp><Current dt:dt…	Simon_A_01.02-28024-1	60.122	1.0.0.24	1900-01-01	1900-04-09	#VALUE!	Standard	2.0.10.353	2.0.10.353	2015-01-08		14:46:16	2.0.10.248	14	C	7	Images\blank.gif	NULL	NULL	NULL	SimonProc	Images\circle.gif	Simon	Right	6	1	6	1	7	-999999	16	141940	0	7	540	142480	NULL	NULL	NULL	NULL	NULL	NULL	NULL	NULL	NULL	Circle
Simon_A_01.02	28024	1	<?xml version="1.0"?>\n<Clock xmlns:dt="urn:schemas-microsoft-com:datatypes"><Description dt:dt="string">E-Prime Primary Realtime Clock</Description><StartTime><Timestamp dt:dt="int">0</Timestamp><DateUtc dt:dt="string">2015-01-08T22:46:15Z</DateUtc></StartTime><FrequencyChanges><FrequencyChange><Frequency dt:dt="r8">2857451</Frequency><Timestamp dt:dt="r8">1480298793084</Timestamp><Current dt:dt…	Simon_A_01.02-28024-1	60.122	1.0.0.24	1900-01-01	1900-04-09	#VALUE!	Standard	2.0.10.353	2.0.10.353	2015-01-08		14:46:16	2.0.10.248	15	C	7	Images\blank.gif	NULL	NULL	NULL	SimonProc	Images\circle.gif	Simon	Right	7	1	7	1	7	-999999	16	143587	0	7	413	144000	NULL	NULL	NULL	NULL	NULL	NULL	NULL	NULL	NULL	Circle
Simon_A_01.02	28024	1	<?xml version="1.0"?>\n<Clock xmlns:dt="urn:schemas-microsoft-com:datatypes"><Description dt:dt="string">E-Prime Primary Realtime Clock</Description><StartTime><Timestamp dt:dt="int">0</Timestamp><DateUtc dt:dt="string">2015-01-08T22:46:15Z</DateUtc></StartTime><FrequencyChanges><FrequencyChange><Frequency dt:dt="r8">2857451</Frequency><Timestamp dt:dt="r8">1480298793084</Timestamp><Current dt:dt…	Simon_A_01.02-28024-1	60.122	1.0.0.24	1900-01-01	1900-04-09	#VALUE!	Standard	2.0.10.353	2.0.10.353	2015-01-08		14:46:16	2.0.10.248	16	C	7	Images\blank.gif	NULL	NULL	NULL	SimonProc	Images\circle.gif	Simon	Right	8	1	8	1	7	-999999	16	145100	0	7	500	145600	NULL	NULL	NULL	NULL	NULL	NULL	NULL	NULL	NULL	Circle
Simon_A_01.02	28024	1	<?xml version="1.0"?>\n<Clock xmlns:dt="urn:schemas-microsoft-com:datatypes"><Description dt:dt="string">E-Prime Primary Realtime Clock</Description><StartTime><Timestamp dt:dt="int">0</Timestamp><DateUtc dt:dt="string">2015-01-08T22:46:15Z</DateUtc></StartTime><FrequencyChanges><FrequencyChange><Frequency dt:dt="r8">2857451</Frequency><Timestamp dt:dt="r8">1480298793084</Timestamp><Current dt:dt…	Simon_A_01.02-28024-1	60.122	1.0.0.24	1900-01-01	1900-04-09	#VALUE!	Standard	2.0.10.353	2.0.10.353	2015-01-08		14:46:16	2.0.10.248	17	C	q	Images\square.gif	NULL	NULL	NULL	SimonProc	Images\blank.gif	Simon	Left	9	1	9	1	q	-999999	16	146697	0	q	551	147248	NULL	NULL	NULL	NULL	NULL	NULL	NULL	NULL	NULL	Square
Simon_A_01.02	28024	1	<?xml version="1.0"?>\n<Clock xmlns:dt="urn:schemas-microsoft-com:datatypes"><Description dt:dt="string">E-Prime Primary Realtime Clock</Description><StartTime><Timestamp dt:dt="int">0</Timestamp><DateUtc dt:dt="string">2015-01-08T22:46:15Z</DateUtc></StartTime><FrequencyChanges><FrequencyChange><Frequency dt:dt="r8">2857451</Frequency><Timestamp dt:dt="r8">1480298793084</Timestamp><Current dt:dt…	Simon_A_01.02-28024-1	60.122	1.0.0.24	1900-01-01	1900-04-09	#VALUE!	Standard	2.0.10.353	2.0.10.353	2015-01-08		14:46:16	2.0.10.248	18	I	q	Images\blank.gif	NULL	NULL	NULL	SimonProc	Images\square.gif	Simon	Right	10	1	10	1	q	-999999	16	148344	0	q	856	149200	NULL	NULL	NULL	NULL	NULL	NULL	NULL	NULL	NULL	Square
Simon_A_01.02	28024	1	<?xml version="1.0"?>\n<Clock xmlns:dt="urn:schemas-microsoft-com:datatypes"><Description dt:dt="string">E-Prime Primary Realtime Clock</Description><StartTime><Timestamp dt:dt="int">0</Timestamp><DateUtc dt:dt="string">2015-01-08T22:46:15Z</DateUtc></StartTime><FrequencyChanges><FrequencyChange><Frequency dt:dt="r8">2857451</Frequency><Timestamp dt:dt="r8">1480298793084</Timestamp><Current dt:dt…	Simon_A_01.02-28024-1	60.122	1.0.0.24	1900-01-01	1900-04-09	#VALUE!	Standard	2.0.10.353	2.0.10.353	2015-01-08		14:46:16	2.0.10.248	19	I	7	Images\circle.gif	NULL	NULL	NULL	SimonProc	Images\blank.gif	Simon	Left	11	1	11	1	7	-999999	16	150306	0	7	654	150960	NULL	NULL	NULL	NULL	NULL	NULL	NULL	NULL	NULL	Circle
Simon_A_01.02	28024	1	<?xml version="1.0"?>\n<Clock xmlns:dt="urn:schemas-microsoft-com:datatypes"><Description dt:dt="string">E-Prime Primary Realtime Clock</Description><StartTime><Timestamp dt:dt="int">0</Timestamp><DateUtc dt:dt="string">2015-01-08T22:46:15Z</DateUtc></StartTime><FrequencyChanges><FrequencyChange><Frequency dt:dt="r8">2857451</Frequency><Timestamp dt:dt="r8">1480298793084</Timestamp><Current dt:dt…	Simon_A_01.02-28024-1	60.122	1.0.0.24	1900-01-01	1900-04-09	#VALUE!	Standard	2.0.10.353	2.0.10.353	2015-01-08		14:46:16	2.0.10.248	20	I	q	Images\blank.gif	NULL	NULL	NULL	SimonProc	Images\square.gif	Simon	Right	12	1	12	1	q	-999999	16	152053	0	q	715	152768	NULL	NULL	NULL	NULL	NULL	NULL	NULL	NULL	NULL	Square
Simon_A_01.02	28024	1	<?xml version="1.0"?>\n<Clock xmlns:dt="urn:schemas-microsoft-com:datatypes"><Description dt:dt="string">E-Prime Primary Realtime Clock</Description><StartTime><Timestamp dt:dt="int">0</Timestamp><DateUtc dt:dt="string">2015-01-08T22:46:15Z</DateUtc></StartTime><FrequencyChanges><FrequencyChange><Frequency dt:dt="r8">2857451</Frequency><Timestamp dt:dt="r8">1480298793084</Timestamp><Current dt:dt…	Simon_A_01.02-28024-1	60.122	1.0.0.24	1900-01-01	1900-04-09	#VALUE!	Standard	2.0.10.353	2.0.10.353	2015-01-08		14:46:16	2.0.10.248	21	C	7	Images\blank.gif	NULL	NULL	NULL	SimonProc	Images\circle.gif	Simon	Right	13	1	13	1	7	-999999	16	153866	0	7	454	154320	NULL	NULL	NULL	NULL	NULL	NULL	NULL	NULL	NULL	Circle
Simon_A_01.02	28024	1	<?xml version="1.0"?>\n<Clock xmlns:dt="urn:schemas-microsoft-com:datatypes"><Description dt:dt="string">E-Prime Primary Realtime Clock</Description><StartTime><Timestamp dt:dt="int">0</Timestamp><DateUtc dt:dt="string">2015-01-08T22:46:15Z</DateUtc></StartTime><FrequencyChanges><FrequencyChange><Frequency dt:dt="r8">2857451</Frequency><Timestamp dt:dt="r8">1480298793084</Timestamp><Current dt:dt…	Simon_A_01.02-28024-1	60.122	1.0.0.24	1900-01-01	1900-04-09	#VALUE!	Standard	2.0.10.353	2.0.10.353	2015-01-08		14:46:16	2.0.10.248	22	I	7	Images\circle.gif	NULL	NULL	NULL	SimonProc	Images\blank.gif	Simon	Left	14	1	14	1	7	-999999	16	155413	0	7	475	155888	NULL	NULL	NULL	NULL	NULL	NULL	NULL	NULL	NULL	Circle
Simon_A_01.02	28024	1	<?xml version="1.0"?>\n<Clock xmlns:dt="urn:schemas-microsoft-com:datatypes"><Description dt:dt="string">E-Prime Primary Realtime Clock</Description><StartTime><Timestamp dt:dt="int">0</Timestamp><DateUtc dt:dt="string">2015-01-08T22:46:15Z</DateUtc></StartTime><FrequencyChanges><FrequencyChange><Frequency dt:dt="r8">2857451</Frequency><Timestamp dt:dt="r8">1480298793084</Timestamp><Current dt:dt…	Simon_A_01.02-28024-1	60.122	1.0.0.24	1900-01-01	1900-04-09	#VALUE!	Standard	2.0.10.353	2.0.10.353	2015-01-08		14:46:16	2.0.10.248	23	C	q	Images\square.gif	NULL	NULL	NULL	SimonProc	Images\blank.gif	Simon	Left	15	1	15	1	q	-999999	16	156993	0	q	511	157504	NULL	NULL	NULL	NULL	NULL	NULL	NULL	NULL	NULL	Square
Simon_A_01.02	28024	1	<?xml version="1.0"?>\n<Clock xmlns:dt="urn:schemas-microsoft-com:datatypes"><Description dt:dt="string">E-Prime Primary Realtime Clock</Description><StartTime><Timestamp dt:dt="int">0</Timestamp><DateUtc dt:dt="string">2015-01-08T22:46:15Z</DateUtc></StartTime><FrequencyChanges><FrequencyChange><Frequency dt:dt="r8">2857451</Frequency><Timestamp dt:dt="r8">1480298793084</Timestamp><Current dt:dt…	Simon_A_01.02-28024-1	60.122	1.0.0.24	1900-01-01	1900-04-09	#VALUE!	Standard	2.0.10.353	2.0.10.353	2015-01-08		14:46:16	2.0.10.248	24	I	7	Images\circle.gif	NULL	NULL	NULL	SimonProc	Images\blank.gif	Simon	Left	16	1	16	1	7	-999999	16	158606	0	7	594	159200	NULL	NULL	NULL	NULL	NULL	NULL	NULL	NULL	NULL	Circle
Simon_A_01.02	28024	1	<?xml version="1.0"?>\n<Clock xmlns:dt="urn:schemas-microsoft-com:datatypes"><Description dt:dt="string">E-Prime Primary Realtime Clock</Description><StartTime><Timestamp dt:dt="int">0</Timestamp><DateUtc dt:dt="string">2015-01-08T22:46:15Z</DateUtc></StartTime><FrequencyChanges><FrequencyChange><Frequency dt:dt="r8">2857451</Frequency><Timestamp dt:dt="r8">1480298793084</Timestamp><Current dt:dt…	Simon_A_01.02-28024-1	60.122	1.0.0.24	1900-01-01	1900-04-09	#VALUE!	Standard	2.0.10.353	2.0.10.353	2015-01-08		14:46:16	2.0.10.248	25	C	q	Images\square.gif	NULL	NULL	NULL	SimonProc	Images\blank.gif	Simon	Left	17	1	17	1	q	-999999	16	160303	0	q	433	160736	NULL	NULL	NULL	NULL	NULL	NULL	NULL	NULL	NULL	Square
Simon_A_01.02	28024	1	<?xml version="1.0"?>\n<Clock xmlns:dt="urn:schemas-microsoft-com:datatypes"><Description dt:dt="string">E-Prime Primary Realtime Clock</Description><StartTime><Timestamp dt:dt="int">0</Timestamp><DateUtc dt:dt="string">2015-01-08T22:46:15Z</DateUtc></StartTime><FrequencyChanges><FrequencyChange><Frequency dt:dt="r8">2857451</Frequency><Timestamp dt:dt="r8">1480298793084</Timestamp><Current dt:dt…	Simon_A_01.02-28024-1	60.122	1.0.0.24	1900-01-01	1900-04-09	#VALUE!	Standard	2.0.10.353	2.0.10.353	2015-01-08		14:46:16	2.0.10.248	26	I	7	Images\circle.gif	NULL	NULL	NULL	SimonProc	Images\blank.gif	Simon	Left	18	1	18	1	7	-999999	16	161833	0	7	679	162512	NULL	NULL	NULL	NULL	NULL	NULL	NULL	NULL	NULL	Circle
Simon_A_01.02	28024	1	<?xml version="1.0"?>\n<Clock xmlns:dt="urn:schemas-microsoft-com:datatypes"><Description dt:dt="string">E-Prime Primary Realtime Clock</Description><StartTime><Timestamp dt:dt="int">0</Timestamp><DateUtc dt:dt="string">2015-01-08T22:46:15Z</DateUtc></StartTime><FrequencyChanges><FrequencyChange><Frequency dt:dt="r8">2857451</Frequency><Timestamp dt:dt="r8">1480298793084</Timestamp><Current dt:dt…	Simon_A_01.02-28024-1	60.122	1.0.0.24	1900-01-01	1900-04-09	#VALUE!	Standard	2.0.10.353	2.0.10.353	2015-01-08		14:46:16	2.0.10.248	27	C	q	Images\square.gif	NULL	NULL	NULL	SimonProc	Images\blank.gif	Simon	Left	19	1	19	1	q	-999999	16	163613	0	q	611	164224	NULL	NULL	NULL	NULL	NULL	NULL	NULL	NULL	NULL	Square
Simon_A_01.02	28024	1	<?xml version="1.0"?>\n<Clock xmlns:dt="urn:schemas-microsoft-com:datatypes"><Description dt:dt="string">E-Prime Primary Realtime Clock</Description><StartTime><Timestamp dt:dt="int">0</Timestamp><DateUtc dt:dt="string">2015-01-08T22:46:15Z</DateUtc></StartTime><FrequencyChanges><FrequencyChange><Frequency dt:dt="r8">2857451</Frequency><Timestamp dt:dt="r8">1480298793084</Timestamp><Current dt:dt…	Simon_A_01.02-28024-1	60.122	1.0.0.24	1900-01-01	1900-04-09	#VALUE!	Standard	2.0.10.353	2.0.10.353	2015-01-08		14:46:16	2.0.10.248	28	C	q	Images\square.gif	NULL	NULL	NULL	SimonProc	Images\blank.gif	Simon	Left	20	1	20	1	q	-999999	16	165326	0	q	450	165776	NULL	NULL	NULL	NULL	NULL	NULL	NULL	NULL	NULL	Square
Simon_A_01.02	28024	1	<?xml version="1.0"?>\n<Clock xmlns:dt="urn:schemas-microsoft-com:datatypes"><Description dt:dt="string">E-Prime Primary Realtime Clock</Description><StartTime><Timestamp dt:dt="int">0</Timestamp><DateUtc dt:dt="string">2015-01-08T22:46:15Z</DateUtc></StartTime><FrequencyChanges><FrequencyChange><Frequency dt:dt="r8">2857451</Frequency><Timestamp dt:dt="r8">1480298793084</Timestamp><Current dt:dt…	Simon_A_01.02-28024-1	60.122	1.0.0.24	1900-01-01	1900-04-09	#VALUE!	Standard	2.0.10.353	2.0.10.353	2015-01-08		14:46:16	2.0.10.248	29	C	7	Images\blank.gif	NULL	NULL	NULL	SimonProc	Images\circle.gif	Simon	Right	21	1	21	1	7	-999999	16	166873	0	7	407	167280	NULL	NULL	NULL	NULL	NULL	NULL	NULL	NULL	NULL	Circle
Simon_A_01.02	28024	1	<?xml version="1.0"?>\n<Clock xmlns:dt="urn:schemas-microsoft-com:datatypes"><Description dt:dt="string">E-Prime Primary Realtime Clock</Description><StartTime><Timestamp dt:dt="int">0</Timestamp><DateUtc dt:dt="string">2015-01-08T22:46:15Z</DateUtc></StartTime><FrequencyChanges><FrequencyChange><Frequency dt:dt="r8">2857451</Frequency><Timestamp dt:dt="r8">1480298793084</Timestamp><Current dt:dt…	Simon_A_01.02-28024-1	60.122	1.0.0.24	1900-01-01	1900-04-09	#VALUE!	Standard	2.0.10.353	2.0.10.353	2015-01-08		14:46:16	2.0.10.248	30	C	q	Images\square.gif	NULL	NULL	NULL	SimonProc	Images\blank.gif	Simon	Left	22	1	22	1	q	-999999	16	168386	0	q	542	168928	NULL	NULL	NULL	NULL	NULL	NULL	NULL	NULL	NULL	Square
Simon_A_01.02	28024	1	<?xml version="1.0"?>\n<Clock xmlns:dt="urn:schemas-microsoft-com:datatypes"><Description dt:dt="string">E-Prime Primary Realtime Clock</Description><StartTime><Timestamp dt:dt="int">0</Timestamp><DateUtc dt:dt="string">2015-01-08T22:46:15Z</DateUtc></StartTime><FrequencyChanges><FrequencyChange><Frequency dt:dt="r8">2857451</Frequency><Timestamp dt:dt="r8">1480298793084</Timestamp><Current dt:dt…	Simon_A_01.02-28024-1	60.122	1.0.0.24	1900-01-01	1900-04-09	#VALUE!	Standard	2.0.10.353	2.0.10.353	2015-01-08		14:46:16	2.0.10.248	31	C	q	Images\square.gif	NULL	NULL	NULL	SimonProc	Images\blank.gif	Simon	Left	23	1	23	1	q	-999999	16	170033	0	q	463	170496	NULL	NULL	NULL	NULL	NULL	NULL	NULL	NULL	NULL	Square
Simon_A_01.02	28024	1	<?xml version="1.0"?>\n<Clock xmlns:dt="urn:schemas-microsoft-com:datatypes"><Description dt:dt="string">E-Prime Primary Realtime Clock</Description><StartTime><Timestamp dt:dt="int">0</Timestamp><DateUtc dt:dt="string">2015-01-08T22:46:15Z</DateUtc></StartTime><FrequencyChanges><FrequencyChange><Frequency dt:dt="r8">2857451</Frequency><Timestamp dt:dt="r8">1480298793084</Timestamp><Current dt:dt…	Simon_A_01.02-28024-1	60.122	1.0.0.24	1900-01-01	1900-04-09	#VALUE!	Standard	2.0.10.353	2.0.10.353	2015-01-08		14:46:16	2.0.10.248	32	C	7	Images\blank.gif	NULL	NULL	NULL	SimonProc	Images\circle.gif	Simon	Right	24	1	24	1	7	-999999	17	171597	0	7	531	172128	NULL	NULL	NULL	NULL	NULL	NULL	NULL	NULL	NULL	Circle
Simon_A_01.02	28024	1	<?xml version="1.0"?>\n<Clock xmlns:dt="urn:schemas-microsoft-com:datatypes"><Description dt:dt="string">E-Prime Primary Realtime Clock</Description><StartTime><Timestamp dt:dt="int">0</Timestamp><DateUtc dt:dt="string">2015-01-08T22:46:15Z</DateUtc></StartTime><FrequencyChanges><FrequencyChange><Frequency dt:dt="r8">2857451</Frequency><Timestamp dt:dt="r8">1480298793084</Timestamp><Current dt:dt…	Simon_A_01.02-28024-1	60.122	1.0.0.24	1900-01-01	1900-04-09	#VALUE!	Standard	2.0.10.353	2.0.10.353	2015-01-08		14:46:16	2.0.10.248	33	I	q	Images\blank.gif	NULL	NULL	NULL	SimonProc	Images\square.gif	Simon	Right	25	1	25	1	q	-999999	17	173227	0	q	821	174048	NULL	NULL	NULL	NULL	NULL	NULL	NULL	NULL	NULL	Square
Simon_A_01.02	28024	1	<?xml version="1.0"?>\n<Clock xmlns:dt="urn:schemas-microsoft-com:datatypes"><Description dt:dt="string">E-Prime Primary Realtime Clock</Description><StartTime><Timestamp dt:dt="int">0</Timestamp><DateUtc dt:dt="string">2015-01-08T22:46:15Z</DateUtc></StartTime><FrequencyChanges><FrequencyChange><Frequency dt:dt="r8">2857451</Frequency><Timestamp dt:dt="r8">1480298793084</Timestamp><Current dt:dt…	Simon_A_01.02-28024-1	60.122	1.0.0.24	1900-01-01	1900-04-09	#VALUE!	Standard	2.0.10.353	2.0.10.353	2015-01-08		14:46:16	2.0.10.248	34	I	7	Images\circle.gif	NULL	NULL	NULL	SimonProc	Images\blank.gif	Simon	Left	26	1	26	1	7	-999999	16	175139	0	7	461	175600	NULL	NULL	NULL	NULL	NULL	NULL	NULL	NULL	NULL	Circle
Simon_A_01.02	28024	1	<?xml version="1.0"?>\n<Clock xmlns:dt="urn:schemas-microsoft-com:datatypes"><Description dt:dt="string">E-Prime Primary Realtime Clock</Description><StartTime><Timestamp dt:dt="int">0</Timestamp><DateUtc dt:dt="string">2015-01-08T22:46:15Z</DateUtc></StartTime><FrequencyChanges><FrequencyChange><Frequency dt:dt="r8">2857451</Frequency><Timestamp dt:dt="r8">1480298793084</Timestamp><Current dt:dt…	Simon_A_01.02-28024-1	60.122	1.0.0.24	1900-01-01	1900-04-09	#VALUE!	Standard	2.0.10.353	2.0.10.353	2015-01-08		14:46:16	2.0.10.248	35	I	7	Images\circle.gif	NULL	NULL	NULL	SimonProc	Images\blank.gif	Simon	Left	27	1	27	1	7	-999999	16	176703	0	7	577	177280	NULL	NULL	NULL	NULL	NULL	NULL	NULL	NULL	NULL	Circle
Simon_A_01.02	28024	1	<?xml version="1.0"?>\n<Clock xmlns:dt="urn:schemas-microsoft-com:datatypes"><Description dt:dt="string">E-Prime Primary Realtime Clock</Description><StartTime><Timestamp dt:dt="int">0</Timestamp><DateUtc dt:dt="string">2015-01-08T22:46:15Z</DateUtc></StartTime><FrequencyChanges><FrequencyChange><Frequency dt:dt="r8">2857451</Frequency><Timestamp dt:dt="r8">1480298793084</Timestamp><Current dt:dt…	Simon_A_01.02-28024-1	60.122	1.0.0.24	1900-01-01	1900-04-09	#VALUE!	Standard	2.0.10.353	2.0.10.353	2015-01-08		14:46:16	2.0.10.248	36	C	q	Images\square.gif	NULL	NULL	NULL	SimonProc	Images\blank.gif	Simon	Left	28	1	28	1	q	-999999	16	178383	0	q	657	179040	NULL	NULL	NULL	NULL	NULL	NULL	NULL	NULL	NULL	Square
Simon_A_01.02	28024	1	<?xml version="1.0"?>\n<Clock xmlns:dt="urn:schemas-microsoft-com:datatypes"><Description dt:dt="string">E-Prime Primary Realtime Clock</Description><StartTime><Timestamp dt:dt="int">0</Timestamp><DateUtc dt:dt="string">2015-01-08T22:46:15Z</DateUtc></StartTime><FrequencyChanges><FrequencyChange><Frequency dt:dt="r8">2857451</Frequency><Timestamp dt:dt="r8">1480298793084</Timestamp><Current dt:dt…	Simon_A_01.02-28024-1	60.122	1.0.0.24	1900-01-01	1900-04-09	#VALUE!	Standard	2.0.10.353	2.0.10.353	2015-01-08		14:46:16	2.0.10.248	37	C	q	Images\square.gif	NULL	NULL	NULL	SimonProc	Images\blank.gif	Simon	Left	29	1	29	1	q	-999999	16	180146	0	q	542	180688	NULL	NULL	NULL	NULL	NULL	NULL	NULL	NULL	NULL	Square
Simon_A_01.02	28024	1	<?xml version="1.0"?>\n<Clock xmlns:dt="urn:schemas-microsoft-com:datatypes"><Description dt:dt="string">E-Prime Primary Realtime Clock</Description><StartTime><Timestamp dt:dt="int">0</Timestamp><DateUtc dt:dt="string">2015-01-08T22:46:15Z</DateUtc></StartTime><FrequencyChanges><FrequencyChange><Frequency dt:dt="r8">2857451</Frequency><Timestamp dt:dt="r8">1480298793084</Timestamp><Current dt:dt…	Simon_A_01.02-28024-1	60.122	1.0.0.24	1900-01-01	1900-04-09	#VALUE!	Standard	2.0.10.353	2.0.10.353	2015-01-08		14:46:16	2.0.10.248	38	I	q	Images\blank.gif	NULL	NULL	NULL	SimonProc	Images\square.gif	Simon	Right	30	1	30	1	q	-999999	16	181792	0	q	656	182448	NULL	NULL	NULL	NULL	NULL	NULL	NULL	NULL	NULL	Square
Simon_A_01.02	28024	1	<?xml version="1.0"?>\n<Clock xmlns:dt="urn:schemas-microsoft-com:datatypes"><Description dt:dt="string">E-Prime Primary Realtime Clock</Description><StartTime><Timestamp dt:dt="int">0</Timestamp><DateUtc dt:dt="string">2015-01-08T22:46:15Z</DateUtc></StartTime><FrequencyChanges><FrequencyChange><Frequency dt:dt="r8">2857451</Frequency><Timestamp dt:dt="r8">1480298793084</Timestamp><Current dt:dt…	Simon_A_01.02-28024-1	60.122	1.0.0.24	1900-01-01	1900-04-09	#VALUE!	Standard	2.0.10.353	2.0.10.353	2015-01-08		14:46:16	2.0.10.248	39	C	7	Images\blank.gif	NULL	NULL	NULL	SimonProc	Images\circle.gif	Simon	Right	31	1	31	1	7	-999999	16	183539	0	7	364	183903	NULL	NULL	NULL	NULL	NULL	NULL	NULL	NULL	NULL	Circle
Simon_A_01.02	28024	1	<?xml version="1.0"?>\n<Clock xmlns:dt="urn:schemas-microsoft-com:datatypes"><Description dt:dt="string">E-Prime Primary Realtime Clock</Description><StartTime><Timestamp dt:dt="int">0</Timestamp><DateUtc dt:dt="string">2015-01-08T22:46:15Z</DateUtc></StartTime><FrequencyChanges><FrequencyChange><Frequency dt:dt="r8">2857451</Frequency><Timestamp dt:dt="r8">1480298793084</Timestamp><Current dt:dt…	Simon_A_01.02-28024-1	60.122	1.0.0.24	1900-01-01	1900-04-09	#VALUE!	Standard	2.0.10.353	2.0.10.353	2015-01-08		14:46:16	2.0.10.248	40	I	q	Images\blank.gif	NULL	NULL	NULL	SimonProc	Images\square.gif	Simon	Right	32	1	32	1	q	-999999	16	185003	0	q	900	185903	NULL	NULL	NULL	NULL	NULL	NULL	NULL	NULL	NULL	Square
Simon_A_01.02	28024	1	<?xml version="1.0"?>\n<Clock xmlns:dt="urn:schemas-microsoft-com:datatypes"><Description dt:dt="string">E-Prime Primary Realtime Clock</Description><StartTime><Timestamp dt:dt="int">0</Timestamp><DateUtc dt:dt="string">2015-01-08T22:46:15Z</DateUtc></StartTime><FrequencyChanges><FrequencyChange><Frequency dt:dt="r8">2857451</Frequency><Timestamp dt:dt="r8">1480298793084</Timestamp><Current dt:dt…	Simon_A_01.02-28024-1	60.122	1.0.0.24	1900-01-01	1900-04-09	#VALUE!	Standard	2.0.10.353	2.0.10.353	2015-01-08		14:46:16	2.0.10.248	41	C	7	Images\blank.gif	NULL	NULL	NULL	SimonProc	Images\circle.gif	Simon	Right	33	1	33	1	7	-999999	17	186999	0	7	600	187599	NULL	NULL	NULL	NULL	NULL	NULL	NULL	NULL	NULL	Circle
Simon_A_01.02	28024	1	<?xml version="1.0"?>\n<Clock xmlns:dt="urn:schemas-microsoft-com:datatypes"><Description dt:dt="string">E-Prime Primary Realtime Clock</Description><StartTime><Timestamp dt:dt="int">0</Timestamp><DateUtc dt:dt="string">2015-01-08T22:46:15Z</DateUtc></StartTime><FrequencyChanges><FrequencyChange><Frequency dt:dt="r8">2857451</Frequency><Timestamp dt:dt="r8">1480298793084</Timestamp><Current dt:dt…	Simon_A_01.02-28024-1	60.122	1.0.0.24	1900-01-01	1900-04-09	#VALUE!	Standard	2.0.10.353	2.0.10.353	2015-01-08		14:46:16	2.0.10.248	42	C	7	Images\blank.gif	NULL	NULL	NULL	SimonProc	Images\circle.gif	Simon	Right	34	1	34	1	7	-999999	16	188695	0	7	1480	190175	NULL	NULL	NULL	NULL	NULL	NULL	NULL	NULL	NULL	Circle
Simon_A_01.02	28024	1	<?xml version="1.0"?>\n<Clock xmlns:dt="urn:schemas-microsoft-com:datatypes"><Description dt:dt="string">E-Prime Primary Realtime Clock</Description><StartTime><Timestamp dt:dt="int">0</Timestamp><DateUtc dt:dt="string">2015-01-08T22:46:15Z</DateUtc></StartTime><FrequencyChanges><FrequencyChange><Frequency dt:dt="r8">2857451</Frequency><Timestamp dt:dt="r8">1480298793084</Timestamp><Current dt:dt…	Simon_A_01.02-28024-1	60.122	1.0.0.24	1900-01-01	1900-04-09	#VALUE!	Standard	2.0.10.353	2.0.10.353	2015-01-08		14:46:16	2.0.10.248	43	C	7	Images\blank.gif	NULL	NULL	NULL	SimonProc	Images\circle.gif	Simon	Right	35	1	35	1	7	-999999	16	191273	0	7	518	191791	NULL	NULL	NULL	NULL	NULL	NULL	NULL	NULL	NULL	Circle
Simon_A_01.02	28024	1	<?xml version="1.0"?>\n<Clock xmlns:dt="urn:schemas-microsoft-com:datatypes"><Description dt:dt="string">E-Prime Primary Realtime Clock</Description><StartTime><Timestamp dt:dt="int">0</Timestamp><DateUtc dt:dt="string">2015-01-08T22:46:15Z</DateUtc></StartTime><FrequencyChanges><FrequencyChange><Frequency dt:dt="r8">2857451</Frequency><Timestamp dt:dt="r8">1480298793084</Timestamp><Current dt:dt…	Simon_A_01.02-28024-1	60.122	1.0.0.24	1900-01-01	1900-04-09	#VALUE!	Standard	2.0.10.353	2.0.10.353	2015-01-08		14:46:16	2.0.10.248	44	C	q	Images\square.gif	NULL	NULL	NULL	SimonProc	Images\blank.gif	Simon	Left	36	1	36	1	q	-999999	16	192887	0	q	504	193391	NULL	NULL	NULL	NULL	NULL	NULL	NULL	NULL	NULL	Square
Simon_A_01.02	28024	1	<?xml version="1.0"?>\n<Clock xmlns:dt="urn:schemas-microsoft-com:datatypes"><Description dt:dt="string">E-Prime Primary Realtime Clock</Description><StartTime><Timestamp dt:dt="int">0</Timestamp><DateUtc dt:dt="string">2015-01-08T22:46:15Z</DateUtc></StartTime><FrequencyChanges><FrequencyChange><Frequency dt:dt="r8">2857451</Frequency><Timestamp dt:dt="r8">1480298793084</Timestamp><Current dt:dt…	Simon_A_01.02-28024-1	60.122	1.0.0.24	1900-01-01	1900-04-09	#VALUE!	Standard	2.0.10.353	2.0.10.353	2015-01-08		14:46:16	2.0.10.248	45	C	q	Images\square.gif	NULL	NULL	NULL	SimonProc	Images\blank.gif	Simon	Left	37	1	37	1	q	-999999	16	194483	0	q	412	194895	NULL	NULL	NULL	NULL	NULL	NULL	NULL	NULL	NULL	Square
Simon_A_01.02	28024	1	<?xml version="1.0"?>\n<Clock xmlns:dt="urn:schemas-microsoft-com:datatypes"><Description dt:dt="string">E-Prime Primary Realtime Clock</Description><StartTime><Timestamp dt:dt="int">0</Timestamp><DateUtc dt:dt="string">2015-01-08T22:46:15Z</DateUtc></StartTime><FrequencyChanges><FrequencyChange><Frequency dt:dt="r8">2857451</Frequency><Timestamp dt:dt="r8">1480298793084</Timestamp><Current dt:dt…	Simon_A_01.02-28024-1	60.122	1.0.0.24	1900-01-01	1900-04-09	#VALUE!	Standard	2.0.10.353	2.0.10.353	2015-01-08		14:46:16	2.0.10.248	46	I	7	Images\circle.gif	NULL	NULL	NULL	SimonProc	Images\blank.gif	Simon	Left	38	1	38	1	7	-999999	16	195997	0	7	658	196655	NULL	NULL	NULL	NULL	NULL	NULL	NULL	NULL	NULL	Circle
Simon_A_01.02	28024	1	<?xml version="1.0"?>\n<Clock xmlns:dt="urn:schemas-microsoft-com:datatypes"><Description dt:dt="string">E-Prime Primary Realtime Clock</Description><StartTime><Timestamp dt:dt="int">0</Timestamp><DateUtc dt:dt="string">2015-01-08T22:46:15Z</DateUtc></StartTime><FrequencyChanges><FrequencyChange><Frequency dt:dt="r8">2857451</Frequency><Timestamp dt:dt="r8">1480298793084</Timestamp><Current dt:dt…	Simon_A_01.02-28024-1	60.122	1.0.0.24	1900-01-01	1900-04-09	#VALUE!	Standard	2.0.10.353	2.0.10.353	2015-01-08		14:46:16	2.0.10.248	47	C	7	Images\blank.gif	NULL	NULL	NULL	SimonProc	Images\circle.gif	Simon	Right	39	1	39	1	7	-999999	16	197760	0	7	543	198303	NULL	NULL	NULL	NULL	NULL	NULL	NULL	NULL	NULL	Circle
Simon_A_01.02	28024	1	<?xml version="1.0"?>\n<Clock xmlns:dt="urn:schemas-microsoft-com:datatypes"><Description dt:dt="string">E-Prime Primary Realtime Clock</Description><StartTime><Timestamp dt:dt="int">0</Timestamp><DateUtc dt:dt="string">2015-01-08T22:46:15Z</DateUtc></StartTime><FrequencyChanges><FrequencyChange><Frequency dt:dt="r8">2857451</Frequency><Timestamp dt:dt="r8">1480298793084</Timestamp><Current dt:dt…	Simon_A_01.02-28024-1	60.122	1.0.0.24	1900-01-01	1900-04-09	#VALUE!	Standard	2.0.10.353	2.0.10.353	2015-01-08		14:46:16	2.0.10.248	48	C	q	Images\square.gif	NULL	NULL	NULL	SimonProc	Images\blank.gif	Simon	Left	40	1	40	1	q	-999999	16	199407	0	q	480	199887	NULL	NULL	NULL	NULL	NULL	NULL	NULL	NULL	NULL	Square
Simon_A_01.02	28024	1	<?xml version="1.0"?>\n<Clock xmlns:dt="urn:schemas-microsoft-com:datatypes"><Description dt:dt="string">E-Prime Primary Realtime Clock</Description><StartTime><Timestamp dt:dt="int">0</Timestamp><DateUtc dt:dt="string">2015-01-08T22:46:15Z</DateUtc></StartTime><FrequencyChanges><FrequencyChange><Frequency dt:dt="r8">2857451</Frequency><Timestamp dt:dt="r8">1480298793084</Timestamp><Current dt:dt…	Simon_A_01.02-28024-1	60.122	1.0.0.24	1900-01-01	1900-04-09	#VALUE!	Standard	2.0.10.353	2.0.10.353	2015-01-08		14:46:16	2.0.10.248	49	C	q	Images\square.gif	NULL	NULL	NULL	SimonProc	Images\blank.gif	Simon	Left	41	1	41	1	q	-999999	16	200987	0	q	516	201503	NULL	NULL	NULL	NULL	NULL	NULL	NULL	NULL	NULL	Square
Simon_A_01.02	28024	1	<?xml version="1.0"?>\n<Clock xmlns:dt="urn:schemas-microsoft-com:datatypes"><Description dt:dt="string">E-Prime Primary Realtime Clock</Description><StartTime><Timestamp dt:dt="int">0</Timestamp><DateUtc dt:dt="string">2015-01-08T22:46:15Z</DateUtc></StartTime><FrequencyChanges><FrequencyChange><Frequency dt:dt="r8">2857451</Frequency><Timestamp dt:dt="r8">1480298793084</Timestamp><Current dt:dt…	Simon_A_01.02-28024-1	60.122	1.0.0.24	1900-01-01	1900-04-09	#VALUE!	Standard	2.0.10.353	2.0.10.353	2015-01-08		14:46:16	2.0.10.248	50	C	7	Images\blank.gif	NULL	NULL	NULL	SimonProc	Images\circle.gif	Simon	Right	42	1	42	1	7	-999999	16	202600	0	7	455	203055	NULL	NULL	NULL	NULL	NULL	NULL	NULL	NULL	NULL	Circle
Simon_A_01.02	28024	1	<?xml version="1.0"?>\n<Clock xmlns:dt="urn:schemas-microsoft-com:datatypes"><Description dt:dt="string">E-Prime Primary Realtime Clock</Description><StartTime><Timestamp dt:dt="int">0</Timestamp><DateUtc dt:dt="string">2015-01-08T22:46:15Z</DateUtc></StartTime><FrequencyChanges><FrequencyChange><Frequency dt:dt="r8">2857451</Frequency><Timestamp dt:dt="r8">1480298793084</Timestamp><Current dt:dt…	Simon_A_01.02-28024-1	60.122	1.0.0.24	1900-01-01	1900-04-09	#VALUE!	Standard	2.0.10.353	2.0.10.353	2015-01-08		14:46:16	2.0.10.248	51	C	7	Images\blank.gif	NULL	NULL	NULL	SimonProc	Images\circle.gif	Simon	Right	43	1	43	1	7	-999999	16	204147	0	7	380	204527	NULL	NULL	NULL	NULL	NULL	NULL	NULL	NULL	NULL	Circle
Simon_A_01.02	28024	1	<?xml version="1.0"?>\n<Clock xmlns:dt="urn:schemas-microsoft-com:datatypes"><Description dt:dt="string">E-Prime Primary Realtime Clock</Description><StartTime><Timestamp dt:dt="int">0</Timestamp><DateUtc dt:dt="string">2015-01-08T22:46:15Z</DateUtc></StartTime><FrequencyChanges><FrequencyChange><Frequency dt:dt="r8">2857451</Frequency><Timestamp dt:dt="r8">1480298793084</Timestamp><Current dt:dt…	Simon_A_01.02-28024-1	60.122	1.0.0.24	1900-01-01	1900-04-09	#VALUE!	Standard	2.0.10.353	2.0.10.353	2015-01-08		14:46:16	2.0.10.248	52	C	q	Images\square.gif	NULL	NULL	NULL	SimonProc	Images\blank.gif	Simon	Left	44	1	44	1	q	-999999	16	205627	0	q	420	206047	NULL	NULL	NULL	NULL	NULL	NULL	NULL	NULL	NULL	Square
Simon_A_01.02	28024	1	<?xml version="1.0"?>\n<Clock xmlns:dt="urn:schemas-microsoft-com:datatypes"><Description dt:dt="string">E-Prime Primary Realtime Clock</Description><StartTime><Timestamp dt:dt="int">0</Timestamp><DateUtc dt:dt="string">2015-01-08T22:46:15Z</DateUtc></StartTime><FrequencyChanges><FrequencyChange><Frequency dt:dt="r8">2857451</Frequency><Timestamp dt:dt="r8">1480298793084</Timestamp><Current dt:dt…	Simon_A_01.02-28024-1	60.122	1.0.0.24	1900-01-01	1900-04-09	#VALUE!	Standard	2.0.10.353	2.0.10.353	2015-01-08		14:46:16	2.0.10.248	53	C	7	Images\blank.gif	NULL	NULL	NULL	SimonProc	Images\circle.gif	Simon	Right	45	1	45	1	7	-999999	16	207141	0	7	506	207647	NULL	NULL	NULL	NULL	NULL	NULL	NULL	NULL	NULL	Circle
Simon_A_01.02	28024	1	<?xml version="1.0"?>\n<Clock xmlns:dt="urn:schemas-microsoft-com:datatypes"><Description dt:dt="string">E-Prime Primary Realtime Clock</Description><StartTime><Timestamp dt:dt="int">0</Timestamp><DateUtc dt:dt="string">2015-01-08T22:46:15Z</DateUtc></StartTime><FrequencyChanges><FrequencyChange><Frequency dt:dt="r8">2857451</Frequency><Timestamp dt:dt="r8">1480298793084</Timestamp><Current dt:dt…	Simon_A_01.02-28024-1	60.122	1.0.0.24	1900-01-01	1900-04-09	#VALUE!	Standard	2.0.10.353	2.0.10.353	2015-01-08		14:46:16	2.0.10.248	54	C	q	Images\square.gif	NULL	NULL	NULL	SimonProc	Images\blank.gif	Simon	Left	46	1	46	1	q	-999999	16	208754	0	q	349	209103	NULL	NULL	NULL	NULL	NULL	NULL	NULL	NULL	NULL	Square
Simon_A_01.02	28024	1	<?xml version="1.0"?>\n<Clock xmlns:dt="urn:schemas-microsoft-com:datatypes"><Description dt:dt="string">E-Prime Primary Realtime Clock</Description><StartTime><Timestamp dt:dt="int">0</Timestamp><DateUtc dt:dt="string">2015-01-08T22:46:15Z</DateUtc></StartTime><FrequencyChanges><FrequencyChange><Frequency dt:dt="r8">2857451</Frequency><Timestamp dt:dt="r8">1480298793084</Timestamp><Current dt:dt…	Simon_A_01.02-28024-1	60.122	1.0.0.24	1900-01-01	1900-04-09	#VALUE!	Standard	2.0.10.353	2.0.10.353	2015-01-08		14:46:16	2.0.10.248	55	C	q	Images\square.gif	NULL	NULL	NULL	SimonProc	Images\blank.gif	Simon	Left	47	1	47	1	q	-999999	16	210201	0	q	438	210639	NULL	NULL	NULL	NULL	NULL	NULL	NULL	NULL	NULL	Square
Simon_A_01.02	28024	1	<?xml version="1.0"?>\n<Clock xmlns:dt="urn:schemas-microsoft-com:datatypes"><Description dt:dt="string">E-Prime Primary Realtime Clock</Description><StartTime><Timestamp dt:dt="int">0</Timestamp><DateUtc dt:dt="string">2015-01-08T22:46:15Z</DateUtc></StartTime><FrequencyChanges><FrequencyChange><Frequency dt:dt="r8">2857451</Frequency><Timestamp dt:dt="r8">1480298793084</Timestamp><Current dt:dt…	Simon_A_01.02-28024-1	60.122	1.0.0.24	1900-01-01	1900-04-09	#VALUE!	Standard	2.0.10.353	2.0.10.353	2015-01-08		14:46:16	2.0.10.248	56	C	7	Images\blank.gif	NULL	NULL	NULL	SimonProc	Images\circle.gif	Simon	Right	48	1	48	1	7	-999999	16	211732	0	7	395	212127	NULL	NULL	NULL	NULL	NULL	NULL	NULL	NULL	NULL	Circle
Simon_A_01.02	28024	1	<?xml version="1.0"?>\n<Clock xmlns:dt="urn:schemas-microsoft-com:datatypes"><Description dt:dt="string">E-Prime Primary Realtime Clock</Description><StartTime><Timestamp dt:dt="int">0</Timestamp><DateUtc dt:dt="string">2015-01-08T22:46:15Z</DateUtc></StartTime><FrequencyChanges><FrequencyChange><Frequency dt:dt="r8">2857451</Frequency><Timestamp dt:dt="r8">1480298793084</Timestamp><Current dt:dt…	Simon_A_01.02-28024-1	60.122	1.0.0.24	1900-01-01	1900-04-09	#VALUE!	Standard	2.0.10.353	2.0.10.353	2015-01-08		14:46:16	2.0.10.248	57	C	q	Images\square.gif	NULL	NULL	NULL	SimonProc	Images\blank.gif	Simon	Left	49	1	49	1	q	-999999	16	213229	0	q	450	213679	NULL	NULL	NULL	NULL	NULL	NULL	NULL	NULL	NULL	Square
Simon_A_01.02	28024	1	<?xml version="1.0"?>\n<Clock xmlns:dt="urn:schemas-microsoft-com:datatypes"><Description dt:dt="string">E-Prime Primary Realtime Clock</Description><StartTime><Timestamp dt:dt="int">0</Timestamp><DateUtc dt:dt="string">2015-01-08T22:46:15Z</DateUtc></StartTime><FrequencyChanges><FrequencyChange><Frequency dt:dt="r8">2857451</Frequency><Timestamp dt:dt="r8">1480298793084</Timestamp><Current dt:dt…	Simon_A_01.02-28024-1	60.122	1.0.0.24	1900-01-01	1900-04-09	#VALUE!	Standard	2.0.10.353	2.0.10.353	2015-01-08		14:46:16	2.0.10.248	58	C	7	Images\blank.gif	NULL	NULL	NULL	SimonProc	Images\circle.gif	Simon	Right	50	1	50	1	7	-999999	17	214776	0	7	359	215135	NULL	NULL	NULL	NULL	NULL	NULL	NULL	NULL	NULL	Circle
Simon_A_01.02	28024	1	<?xml version="1.0"?>\n<Clock xmlns:dt="urn:schemas-microsoft-com:datatypes"><Description dt:dt="string">E-Prime Primary Realtime Clock</Description><StartTime><Timestamp dt:dt="int">0</Timestamp><DateUtc dt:dt="string">2015-01-08T22:46:15Z</DateUtc></StartTime><FrequencyChanges><FrequencyChange><Frequency dt:dt="r8">2857451</Frequency><Timestamp dt:dt="r8">1480298793084</Timestamp><Current dt:dt…	Simon_A_01.02-28024-1	60.122	1.0.0.24	1900-01-01	1900-04-09	#VALUE!	Standard	2.0.10.353	2.0.10.353	2015-01-08		14:46:16	2.0.10.248	59	I	q	Images\blank.gif	NULL	NULL	NULL	SimonProc	Images\square.gif	Simon	Right	51	1	51	0	q	-999999	16	216239	0	7	384	216623	NULL	NULL	NULL	NULL	NULL	NULL	NULL	NULL	NULL	Square
Simon_A_01.02	28024	1	<?xml version="1.0"?>\n<Clock xmlns:dt="urn:schemas-microsoft-com:datatypes"><Description dt:dt="string">E-Prime Primary Realtime Clock</Description><StartTime><Timestamp dt:dt="int">0</Timestamp><DateUtc dt:dt="string">2015-01-08T22:46:15Z</DateUtc></StartTime><FrequencyChanges><FrequencyChange><Frequency dt:dt="r8">2857451</Frequency><Timestamp dt:dt="r8">1480298793084</Timestamp><Current dt:dt…	Simon_A_01.02-28024-1	60.122	1.0.0.24	1900-01-01	1900-04-09	#VALUE!	Standard	2.0.10.353	2.0.10.353	2015-01-08		14:46:16	2.0.10.248	60	C	7	Images\blank.gif	NULL	NULL	NULL	SimonProc	Images\circle.gif	Simon	Right	52	1	52	1	7	-999999	17	217720	0	7	503	218223	NULL	NULL	NULL	NULL	NULL	NULL	NULL	NULL	NULL	Circle
Simon_A_01.02	28024	1	<?xml version="1.0"?>\n<Clock xmlns:dt="urn:schemas-microsoft-com:datatypes"><Description dt:dt="string">E-Prime Primary Realtime Clock</Description><StartTime><Timestamp dt:dt="int">0</Timestamp><DateUtc dt:dt="string">2015-01-08T22:46:15Z</DateUtc></StartTime><FrequencyChanges><FrequencyChange><Frequency dt:dt="r8">2857451</Frequency><Timestamp dt:dt="r8">1480298793084</Timestamp><Current dt:dt…	Simon_A_01.02-28024-1	60.122	1.0.0.24	1900-01-01	1900-04-09	#VALUE!	Standard	2.0.10.353	2.0.10.353	2015-01-08		14:46:16	2.0.10.248	61	C	7	Images\blank.gif	NULL	NULL	NULL	SimonProc	Images\circle.gif	Simon	Right	53	1	53	1	7	-999999	16	219316	0	7	587	219903	NULL	NULL	NULL	NULL	NULL	NULL	NULL	NULL	NULL	Circle
Simon_A_01.02	28024	1	<?xml version="1.0"?>\n<Clock xmlns:dt="urn:schemas-microsoft-com:datatypes"><Description dt:dt="string">E-Prime Primary Realtime Clock</Description><StartTime><Timestamp dt:dt="int">0</Timestamp><DateUtc dt:dt="string">2015-01-08T22:46:15Z</DateUtc></StartTime><FrequencyChanges><FrequencyChange><Frequency dt:dt="r8">2857451</Frequency><Timestamp dt:dt="r8">1480298793084</Timestamp><Current dt:dt…	Simon_A_01.02-28024-1	60.122	1.0.0.24	1900-01-01	1900-04-09	#VALUE!	Standard	2.0.10.353	2.0.10.353	2015-01-08		14:46:16	2.0.10.248	62	C	q	Images\square.gif	NULL	NULL	NULL	SimonProc	Images\blank.gif	Simon	Left	54	1	54	1	q	-999999	16	220996	0	q	443	221439	NULL	NULL	NULL	NULL	NULL	NULL	NULL	NULL	NULL	Square
Simon_A_01.02	28024	1	<?xml version="1.0"?>\n<Clock xmlns:dt="urn:schemas-microsoft-com:datatypes"><Description dt:dt="string">E-Prime Primary Realtime Clock</Description><StartTime><Timestamp dt:dt="int">0</Timestamp><DateUtc dt:dt="string">2015-01-08T22:46:15Z</DateUtc></StartTime><FrequencyChanges><FrequencyChange><Frequency dt:dt="r8">2857451</Frequency><Timestamp dt:dt="r8">1480298793084</Timestamp><Current dt:dt…	Simon_A_01.02-28024-1	60.122	1.0.0.24	1900-01-01	1900-04-09	#VALUE!	Standard	2.0.10.353	2.0.10.353	2015-01-08		14:46:16	2.0.10.248	63	I	7	Images\circle.gif	NULL	NULL	NULL	SimonProc	Images\blank.gif	Simon	Left	55	1	55	1	7	-999999	16	222543	0	7	576	223119	NULL	NULL	NULL	NULL	NULL	NULL	NULL	NULL	NULL	Circle
Simon_A_01.02	28024	1	<?xml version="1.0"?>\n<Clock xmlns:dt="urn:schemas-microsoft-com:datatypes"><Description dt:dt="string">E-Prime Primary Realtime Clock</Description><StartTime><Timestamp dt:dt="int">0</Timestamp><DateUtc dt:dt="string">2015-01-08T22:46:15Z</DateUtc></StartTime><FrequencyChanges><FrequencyChange><Frequency dt:dt="r8">2857451</Frequency><Timestamp dt:dt="r8">1480298793084</Timestamp><Current dt:dt…	Simon_A_01.02-28024-1	60.122	1.0.0.24	1900-01-01	1900-04-09	#VALUE!	Standard	2.0.10.353	2.0.10.353	2015-01-08		14:46:16	2.0.10.248	64	C	q	Images\square.gif	NULL	NULL	NULL	SimonProc	Images\blank.gif	Simon	Left	56	1	56	1	q	-999999	16	224223	0	q	832	225055	NULL	NULL	NULL	NULL	NULL	NULL	NULL	NULL	NULL	Square
Simon_A_01.02	28024	1	<?xml version="1.0"?>\n<Clock xmlns:dt="urn:schemas-microsoft-com:datatypes"><Description dt:dt="string">E-Prime Primary Realtime Clock</Description><StartTime><Timestamp dt:dt="int">0</Timestamp><DateUtc dt:dt="string">2015-01-08T22:46:15Z</DateUtc></StartTime><FrequencyChanges><FrequencyChange><Frequency dt:dt="r8">2857451</Frequency><Timestamp dt:dt="r8">1480298793084</Timestamp><Current dt:dt…	Simon_A_01.02-28024-1	60.122	1.0.0.24	1900-01-01	1900-04-09	#VALUE!	Standard	2.0.10.353	2.0.10.353	2015-01-08		14:46:16	2.0.10.248	65	C	q	Images\square.gif	NULL	NULL	NULL	SimonProc	Images\blank.gif	Simon	Left	57	1	57	1	q	-999999	16	226152	0	q	583	226735	NULL	NULL	NULL	NULL	NULL	NULL	NULL	NULL	NULL	Square
Simon_A_01.02	28024	1	<?xml version="1.0"?>\n<Clock xmlns:dt="urn:schemas-microsoft-com:datatypes"><Description dt:dt="string">E-Prime Primary Realtime Clock</Description><StartTime><Timestamp dt:dt="int">0</Timestamp><DateUtc dt:dt="string">2015-01-08T22:46:15Z</DateUtc></StartTime><FrequencyChanges><FrequencyChange><Frequency dt:dt="r8">2857451</Frequency><Timestamp dt:dt="r8">1480298793084</Timestamp><Current dt:dt…	Simon_A_01.02-28024-1	60.122	1.0.0.24	1900-01-01	1900-04-09	#VALUE!	Standard	2.0.10.353	2.0.10.353	2015-01-08		14:46:16	2.0.10.248	66	C	7	Images\blank.gif	NULL	NULL	NULL	SimonProc	Images\circle.gif	Simon	Right	58	1	58	1	7	-999999	16	227832	0	7	455	228287	NULL	NULL	NULL	NULL	NULL	NULL	NULL	NULL	NULL	Circle
Simon_A_01.02	28024	1	<?xml version="1.0"?>\n<Clock xmlns:dt="urn:schemas-microsoft-com:datatypes"><Description dt:dt="string">E-Prime Primary Realtime Clock</Description><StartTime><Timestamp dt:dt="int">0</Timestamp><DateUtc dt:dt="string">2015-01-08T22:46:15Z</DateUtc></StartTime><FrequencyChanges><FrequencyChange><Frequency dt:dt="r8">2857451</Frequency><Timestamp dt:dt="r8">1480298793084</Timestamp><Current dt:dt…	Simon_A_01.02-28024-1	60.122	1.0.0.24	1900-01-01	1900-04-09	#VALUE!	Standard	2.0.10.353	2.0.10.353	2015-01-08		14:46:16	2.0.10.248	67	C	7	Images\blank.gif	NULL	NULL	NULL	SimonProc	Images\circle.gif	Simon	Right	59	1	59	1	7	-999999	16	229379	0	7	316	229695	NULL	NULL	NULL	NULL	NULL	NULL	NULL	NULL	NULL	Circle
Simon_A_01.02	28024	1	<?xml version="1.0"?>\n<Clock xmlns:dt="urn:schemas-microsoft-com:datatypes"><Description dt:dt="string">E-Prime Primary Realtime Clock</Description><StartTime><Timestamp dt:dt="int">0</Timestamp><DateUtc dt:dt="string">2015-01-08T22:46:15Z</DateUtc></StartTime><FrequencyChanges><FrequencyChange><Frequency dt:dt="r8">2857451</Frequency><Timestamp dt:dt="r8">1480298793084</Timestamp><Current dt:dt…	Simon_A_01.02-28024-1	60.122	1.0.0.24	1900-01-01	1900-04-09	#VALUE!	Standard	2.0.10.353	2.0.10.353	2015-01-08		14:46:16	2.0.10.248	68	C	7	Images\blank.gif	NULL	NULL	NULL	SimonProc	Images\circle.gif	Simon	Right	60	1	60	1	7	-999999	16	230793	0	7	294	231087	NULL	NULL	NULL	NULL	NULL	NULL	NULL	NULL	NULL	Circle

## Sheet: Organized
1	Subject	SessionDate	Block	Side	Consistency	SimonExpt.ACC	SimonExpt.RT	SimonExpt.RESP	SimonExpt.CRESP	CorrectRT	FinalRT	FinalACC
2	28024	42012	1	Right	C	NULL	NULL	NULL	NULL					Avg	544.898
3	28024	42012	2	Right	C	NULL	NULL	NULL	NULL					StDev	179.996
4	28024	42012	3	Left	C	NULL	NULL	NULL	NULL					Avg+3StDev	1084.89
5	28024	42012	4	Left	C	NULL	NULL	NULL	NULL					Avg+3StDev	4.90931
6	28024	42012	5	Right	C	NULL	NULL	NULL	NULL
7	28024	42012	6	Right	C	NULL	NULL	NULL	NULL
8	28024	42012	7	Left	C	NULL	NULL	NULL	NULL
9	28024	42012	8	Left	C	NULL	NULL	NULL	NULL
10	28024	42012	9	Left	C	1	533	q	q	533	533	Correct
11	28024	42012	10	Right	I	1	727	q	q	727	727	Correct
12	28024	42012	11	Left	C	1	610	q	q	610	610	Correct
13	28024	42012	12	Left	C	1	432	q	q	432	432	Correct
14	28024	42012	13	Right	C	1	438	7	7	438	438	Correct
15	28024	42012	14	Right	C	1	540	7	7	540	540	Correct
16	28024	42012	15	Right	C	1	413	7	7	413	413	Correct
17	28024	42012	16	Right	C	1	500	7	7	500	500	Correct
18	28024	42012	17	Left	C	1	551	q	q	551	551	Correct
19	28024	42012	18	Right	I	1	856	q	q	856	856	Correct
20	28024	42012	19	Left	I	1	654	7	7	654	654	Correct
21	28024	42012	20	Right	I	1	715	q	q	715	715	Correct
22	28024	42012	21	Right	C	1	454	7	7	454	454	Correct
23	28024	42012	22	Left	I	1	475	7	7	475	475	Correct
24	28024	42012	23	Left	C	1	511	q	q	511	511	Correct
25	28024	42012	24	Left	I	1	594	7	7	594	594	Correct
26	28024	42012	25	Left	C	1	433	q	q	433	433	Correct
27	28024	42012	26	Left	I	1	679	7	7	679	679	Correct
28	28024	42012	27	Left	C	1	611	q	q	611	611	Correct
29	28024	42012	28	Left	C	1	450	q	q	450	450	Correct
30	28024	42012	29	Right	C	1	407	7	7	407	407	Correct
31	28024	42012	30	Left	C	1	542	q	q	542	542	Correct
32	28024	42012	31	Left	C	1	463	q	q	463	463	Correct
33	28024	42012	32	Right	C	1	531	7	7	531	531	Correct
34	28024	42012	33	Right	I	1	821	q	q	821	821	Correct
35	28024	42012	34	Left	I	1	461	7	7	461	461	Correct
36	28024	42012	35	Left	I	1	577	7	7	577	577	Correct
37	28024	42012	36	Left	C	1	657	q	q	657	657	Correct
38	28024	42012	37	Left	C	1	542	q	q	542	542	Correct
39	28024	42012	38	Right	I	1	656	q	q	656	656	Correct
40	28024	42012	39	Right	C	1	364	7	7	364	364	Correct
41	28024	42012	40	Right	I	1	900	q	q	900	900	Correct
42	28024	42012	41	Right	C	1	600	7	7	600	600	Correct
43	28024	42012	42	Right	C	1	1480	7	7	1480		Outlier
44	28024	42012	43	Right	C	1	518	7	7	518	518	Correct
45	28024	42012	44	Left	C	1	504	q	q	504	504	Correct
46	28024	42012	45	Left	C	1	412	q	q	412	412	Correct
47	28024	42012	46	Left	I	1	658	7	7	658	658	Correct
48	28024	42012	47	Right	C	1	543	7	7	543	543	Correct
49	28024	42012	48	Left	C	1	480	q	q	480	480	Correct
50	28024	42012	49	Left	C	1	516	q	q	516	516	Correct
51	28024	42012	50	Right	C	1	455	7	7	455	455	Correct
52	28024	42012	51	Right	C	1	380	7	7	380	380	Correct
53	28024	42012	52	Left	C	1	420	q	q	420	420	Correct
54	28024	42012	53	Right	C	1	506	7	7	506	506	Correct
55	28024	42012	54	Left	C	1	349	q	q	349	349	Correct
56	28024	42012	55	Left	C	1	438	q	q	438	438	Correct
57	28024	42012	56	Right	C	1	395	7	7	395	395	Correct
58	28024	42012	57	Left	C	1	450	q	q	450	450	Correct
59	28024	42012	58	Right	C	1	359	7	7	359	359	Correct
60	28024	42012	59	Right	I	0	384	7	q			Incorrect
61	28024	42012	60	Right	C	1	503	7	7	503	503	Correct
62	28024	42012	61	Right	C	1	587	7	7	587	587	Correct
63	28024	42012	62	Left	C	1	443	q	q	443	443	Correct
64	28024	42012	63	Left	I	1	576	7	7	576	576	Correct
65	28024	42012	64	Left	C	1	832	q	q	832	832	Correct
66	28024	42012	65	Left	C	1	583	q	q	583	583	Correct
67	28024	42012	66	Right	C	1	455	7	7	455	455	Correct
68	28024	42012	67	Right	C	1	316	7	7	316	316	Correct
69	28024	42012	68	Right	C	1	294	7	7	294	294	Correct
70	0
71	0
72	0
73	0
74	0
75	0
76	0
77	0
78	0
79	0
80	0
81	0
	EXTRA	EXTRA	EXTRA	EXTRA	EXTRA	EXTRA	EXTRA	EXTRA	EXTRA	EXTRA	EXTRA	Outlier
	EXTRA	EXTRA	EXTRA	EXTRA	EXTRA	EXTRA	EXTRA	EXTRA	EXTRA	EXTRA	EXTRA	Timeout

## Sheet: Pivot
Simon Analysis Template
Date:	2015-02-18
Entered by:	BY
Expt #	Date	Con RT	Incon RT	Incon-Con RT	Con ACC	Incon ACC	Incon-Con ACC	Con TO	Incon TO
28024	2015-01-08	484.545	667.786	183.24	0.977778	0.933333	-0.0444444	0	0
Row Labels	Average of FinalRT		Count of FinalACC	Column Labels
C	484.545		Row Labels	Correct	Incorrect	Outlier	Timeout	Grand Total
I	667.786		C	44		1		45
Grand Total	528.776		I	14	1			15
			EXTRA			1	1	2
			Grand Total	58	1	2	1	62
