# Supplementary material for: Human performance across decision making, selective attention, and working memory tasks: Experimental data and computer simulations
Source: Data Brief. 2018 Feb 21;17:907–14. doi: 10.1016/j.dib.2018.01.056 (PMC5988376; doi:10.1016/j.dib.2018.01.056)
Supplement: Supplementary file 2 — Supplementary material [file mmc2.zip › DataInBrief/data/Simon/analyzed/Simon Analysis_28026.xlsx]

## Sheet: Instructions
Delete data in 'Raw' tab
Copy data from subjects .edat file
Paste data into 'Raw' tab
Refresh' both pivot tables
copy results to summary document.

## Sheet: Raw
ExperimentName	Subject	Session	Clock.Information	DataFile.Basename	Display.RefreshRate	ExperimentVersion	Group	PracACC	RandomSeed	RuntimeCapabilities	RuntimeVersion	RuntimeVersionExpected	SessionDate	SessionStartDateTimeUtc	SessionTime	StudioVersion	Block	Consistency	CorrectResponse	Left	Practice1	Practice1.Cycle	Practice1.Sample	Procedure	Right	Running	Side	Simon	Simon.Cycle	Simon.Sample	SimonExpt.ACC	SimonExpt.CRESP	SimonExpt.DurationError	SimonExpt.OnsetDelay	SimonExpt.OnsetTime	SimonExpt.OnsetToOnsetTime	SimonExpt.RESP	SimonExpt.RT	SimonExpt.RTTime	SimonPrac.ACC	SimonPrac.CRESP	SimonPrac.DurationError	SimonPrac.OnsetDelay	SimonPrac.OnsetTime	SimonPrac.OnsetToOnsetTime	SimonPrac.RESP	SimonPrac.RT	SimonPrac.RTTime	Stimuli
Simon_A_01.02	28026	1	<?xml version="1.0"?>\n<Clock xmlns:dt="urn:schemas-microsoft-com:datatypes"><Description dt:dt="string">E-Prime Primary Realtime Clock</Description><StartTime><Timestamp dt:dt="int">0</Timestamp><DateUtc dt:dt="string">2015-01-09T18:12:44Z</DateUtc></StartTime><FrequencyChanges><FrequencyChange><Frequency dt:dt="r8">2857451</Frequency><Timestamp dt:dt="r8">811767402170</Timestamp><Current dt:dt=…	Simon_A_01.02-28026-1	60.122	1.0.0.24	1900-01-01	1900-04-09	#VALUE!	Standard	2.0.10.353	2.0.10.353	2015-01-09	2015-01-09 18:12:45	10:12:45	2.0.10.248	1	C	7	Images\blank.gif	1	1	1	PracticeProc1	Images\circle.gif	Practice1	Right	NULL	NULL	NULL	NULL	NULL	NULL	NULL	NULL	NULL	NULL	NULL	NULL	1	7	-999999	16	47666	0	7	422	48088	Circle
Simon_A_01.02	28026	1	<?xml version="1.0"?>\n<Clock xmlns:dt="urn:schemas-microsoft-com:datatypes"><Description dt:dt="string">E-Prime Primary Realtime Clock</Description><StartTime><Timestamp dt:dt="int">0</Timestamp><DateUtc dt:dt="string">2015-01-09T18:12:44Z</DateUtc></StartTime><FrequencyChanges><FrequencyChange><Frequency dt:dt="r8">2857451</Frequency><Timestamp dt:dt="r8">811767402170</Timestamp><Current dt:dt=…	Simon_A_01.02-28026-1	60.122	1.0.0.24	1900-01-01	1900-04-09	#VALUE!	Standard	2.0.10.353	2.0.10.353	2015-01-09	2015-01-09 18:12:45	10:12:45	2.0.10.248	2	C	q	Images\blank.gif	2	1	2	PracticeProc1	Images\square.gif	Practice1	Right	NULL	NULL	NULL	NULL	NULL	NULL	NULL	NULL	NULL	NULL	NULL	NULL	1	q	-999999	16	49712	0	q	416	50128	Square
Simon_A_01.02	28026	1	<?xml version="1.0"?>\n<Clock xmlns:dt="urn:schemas-microsoft-com:datatypes"><Description dt:dt="string">E-Prime Primary Realtime Clock</Description><StartTime><Timestamp dt:dt="int">0</Timestamp><DateUtc dt:dt="string">2015-01-09T18:12:44Z</DateUtc></StartTime><FrequencyChanges><FrequencyChange><Frequency dt:dt="r8">2857451</Frequency><Timestamp dt:dt="r8">811767402170</Timestamp><Current dt:dt=…	Simon_A_01.02-28026-1	60.122	1.0.0.24	1900-01-01	1900-04-09	#VALUE!	Standard	2.0.10.353	2.0.10.353	2015-01-09	2015-01-09 18:12:45	10:12:45	2.0.10.248	3	C	q	Images\square.gif	3	1	3	PracticeProc1	Images\blank.gif	Practice1	Left	NULL	NULL	NULL	NULL	NULL	NULL	NULL	NULL	NULL	NULL	NULL	NULL	1	q	-999999	16	51741	0	q	539	52280	Square
Simon_A_01.02	28026	1	<?xml version="1.0"?>\n<Clock xmlns:dt="urn:schemas-microsoft-com:datatypes"><Description dt:dt="string">E-Prime Primary Realtime Clock</Description><StartTime><Timestamp dt:dt="int">0</Timestamp><DateUtc dt:dt="string">2015-01-09T18:12:44Z</DateUtc></StartTime><FrequencyChanges><FrequencyChange><Frequency dt:dt="r8">2857451</Frequency><Timestamp dt:dt="r8">811767402170</Timestamp><Current dt:dt=…	Simon_A_01.02-28026-1	60.122	1.0.0.24	1900-01-01	1900-04-09	#VALUE!	Standard	2.0.10.353	2.0.10.353	2015-01-09	2015-01-09 18:12:45	10:12:45	2.0.10.248	4	C	7	Images\circle.gif	4	1	4	PracticeProc1	Images\blank.gif	Practice1	Left	NULL	NULL	NULL	NULL	NULL	NULL	NULL	NULL	NULL	NULL	NULL	NULL	1	7	-999999	16	53903	0	7	432	54335	Circle
Simon_A_01.02	28026	1	<?xml version="1.0"?>\n<Clock xmlns:dt="urn:schemas-microsoft-com:datatypes"><Description dt:dt="string">E-Prime Primary Realtime Clock</Description><StartTime><Timestamp dt:dt="int">0</Timestamp><DateUtc dt:dt="string">2015-01-09T18:12:44Z</DateUtc></StartTime><FrequencyChanges><FrequencyChange><Frequency dt:dt="r8">2857451</Frequency><Timestamp dt:dt="r8">811767402170</Timestamp><Current dt:dt=…	Simon_A_01.02-28026-1	60.122	1.0.0.24	1900-01-01	1900-04-09	#VALUE!	Standard	2.0.10.353	2.0.10.353	2015-01-09	2015-01-09 18:12:45	10:12:45	2.0.10.248	5	C	q	Images\square.gif	NULL	NULL	NULL	SimonProc	Images\blank.gif	Simon	Left	1	1	1	0	q	-999999	16	64498	0	7	485	64983	NULL	NULL	NULL	NULL	NULL	NULL	NULL	NULL	NULL	Square
Simon_A_01.02	28026	1	<?xml version="1.0"?>\n<Clock xmlns:dt="urn:schemas-microsoft-com:datatypes"><Description dt:dt="string">E-Prime Primary Realtime Clock</Description><StartTime><Timestamp dt:dt="int">0</Timestamp><DateUtc dt:dt="string">2015-01-09T18:12:44Z</DateUtc></StartTime><FrequencyChanges><FrequencyChange><Frequency dt:dt="r8">2857451</Frequency><Timestamp dt:dt="r8">811767402170</Timestamp><Current dt:dt=…	Simon_A_01.02-28026-1	60.122	1.0.0.24	1900-01-01	1900-04-09	#VALUE!	Standard	2.0.10.353	2.0.10.353	2015-01-09	2015-01-09 18:12:45	10:12:45	2.0.10.248	6	I	q	Images\blank.gif	NULL	NULL	NULL	SimonProc	Images\square.gif	Simon	Right	2	1	2	1	q	-999999	17	66079	0	q	528	66607	NULL	NULL	NULL	NULL	NULL	NULL	NULL	NULL	NULL	Square
Simon_A_01.02	28026	1	<?xml version="1.0"?>\n<Clock xmlns:dt="urn:schemas-microsoft-com:datatypes"><Description dt:dt="string">E-Prime Primary Realtime Clock</Description><StartTime><Timestamp dt:dt="int">0</Timestamp><DateUtc dt:dt="string">2015-01-09T18:12:44Z</DateUtc></StartTime><FrequencyChanges><FrequencyChange><Frequency dt:dt="r8">2857451</Frequency><Timestamp dt:dt="r8">811767402170</Timestamp><Current dt:dt=…	Simon_A_01.02-28026-1	60.122	1.0.0.24	1900-01-01	1900-04-09	#VALUE!	Standard	2.0.10.353	2.0.10.353	2015-01-09	2015-01-09 18:12:45	10:12:45	2.0.10.248	7	C	q	Images\square.gif	NULL	NULL	NULL	SimonProc	Images\blank.gif	Simon	Left	3	1	3	1	q	-999999	17	67709	0	q	402	68111	NULL	NULL	NULL	NULL	NULL	NULL	NULL	NULL	NULL	Square
Simon_A_01.02	28026	1	<?xml version="1.0"?>\n<Clock xmlns:dt="urn:schemas-microsoft-com:datatypes"><Description dt:dt="string">E-Prime Primary Realtime Clock</Description><StartTime><Timestamp dt:dt="int">0</Timestamp><DateUtc dt:dt="string">2015-01-09T18:12:44Z</DateUtc></StartTime><FrequencyChanges><FrequencyChange><Frequency dt:dt="r8">2857451</Frequency><Timestamp dt:dt="r8">811767402170</Timestamp><Current dt:dt=…	Simon_A_01.02-28026-1	60.122	1.0.0.24	1900-01-01	1900-04-09	#VALUE!	Standard	2.0.10.353	2.0.10.353	2015-01-09	2015-01-09 18:12:45	10:12:45	2.0.10.248	8	C	q	Images\square.gif	NULL	NULL	NULL	SimonProc	Images\blank.gif	Simon	Left	4	1	4	1	q	-999999	17	69206	0	q	417	69623	NULL	NULL	NULL	NULL	NULL	NULL	NULL	NULL	NULL	Square
Simon_A_01.02	28026	1	<?xml version="1.0"?>\n<Clock xmlns:dt="urn:schemas-microsoft-com:datatypes"><Description dt:dt="string">E-Prime Primary Realtime Clock</Description><StartTime><Timestamp dt:dt="int">0</Timestamp><DateUtc dt:dt="string">2015-01-09T18:12:44Z</DateUtc></StartTime><FrequencyChanges><FrequencyChange><Frequency dt:dt="r8">2857451</Frequency><Timestamp dt:dt="r8">811767402170</Timestamp><Current dt:dt=…	Simon_A_01.02-28026-1	60.122	1.0.0.24	1900-01-01	1900-04-09	#VALUE!	Standard	2.0.10.353	2.0.10.353	2015-01-09	2015-01-09 18:12:45	10:12:45	2.0.10.248	9	C	7	Images\blank.gif	NULL	NULL	NULL	SimonProc	Images\circle.gif	Simon	Right	5	1	5	1	7	-999999	16	70719	0	7	400	71119	NULL	NULL	NULL	NULL	NULL	NULL	NULL	NULL	NULL	Circle
Simon_A_01.02	28026	1	<?xml version="1.0"?>\n<Clock xmlns:dt="urn:schemas-microsoft-com:datatypes"><Description dt:dt="string">E-Prime Primary Realtime Clock</Description><StartTime><Timestamp dt:dt="int">0</Timestamp><DateUtc dt:dt="string">2015-01-09T18:12:44Z</DateUtc></StartTime><FrequencyChanges><FrequencyChange><Frequency dt:dt="r8">2857451</Frequency><Timestamp dt:dt="r8">811767402170</Timestamp><Current dt:dt=…	Simon_A_01.02-28026-1	60.122	1.0.0.24	1900-01-01	1900-04-09	#VALUE!	Standard	2.0.10.353	2.0.10.353	2015-01-09	2015-01-09 18:12:45	10:12:45	2.0.10.248	10	C	7	Images\blank.gif	NULL	NULL	NULL	SimonProc	Images\circle.gif	Simon	Right	6	1	6	1	7	-999999	16	72216	0	7	391	72607	NULL	NULL	NULL	NULL	NULL	NULL	NULL	NULL	NULL	Circle
Simon_A_01.02	28026	1	<?xml version="1.0"?>\n<Clock xmlns:dt="urn:schemas-microsoft-com:datatypes"><Description dt:dt="string">E-Prime Primary Realtime Clock</Description><StartTime><Timestamp dt:dt="int">0</Timestamp><DateUtc dt:dt="string">2015-01-09T18:12:44Z</DateUtc></StartTime><FrequencyChanges><FrequencyChange><Frequency dt:dt="r8">2857451</Frequency><Timestamp dt:dt="r8">811767402170</Timestamp><Current dt:dt=…	Simon_A_01.02-28026-1	60.122	1.0.0.24	1900-01-01	1900-04-09	#VALUE!	Standard	2.0.10.353	2.0.10.353	2015-01-09	2015-01-09 18:12:45	10:12:45	2.0.10.248	11	C	7	Images\blank.gif	NULL	NULL	NULL	SimonProc	Images\circle.gif	Simon	Right	7	1	7	1	7	-999999	16	73713	0	7	438	74151	NULL	NULL	NULL	NULL	NULL	NULL	NULL	NULL	NULL	Circle
Simon_A_01.02	28026	1	<?xml version="1.0"?>\n<Clock xmlns:dt="urn:schemas-microsoft-com:datatypes"><Description dt:dt="string">E-Prime Primary Realtime Clock</Description><StartTime><Timestamp dt:dt="int">0</Timestamp><DateUtc dt:dt="string">2015-01-09T18:12:44Z</DateUtc></StartTime><FrequencyChanges><FrequencyChange><Frequency dt:dt="r8">2857451</Frequency><Timestamp dt:dt="r8">811767402170</Timestamp><Current dt:dt=…	Simon_A_01.02-28026-1	60.122	1.0.0.24	1900-01-01	1900-04-09	#VALUE!	Standard	2.0.10.353	2.0.10.353	2015-01-09	2015-01-09 18:12:45	10:12:45	2.0.10.248	12	C	7	Images\blank.gif	NULL	NULL	NULL	SimonProc	Images\circle.gif	Simon	Right	8	1	8	1	7	-999999	16	75243	0	7	444	75687	NULL	NULL	NULL	NULL	NULL	NULL	NULL	NULL	NULL	Circle
Simon_A_01.02	28026	1	<?xml version="1.0"?>\n<Clock xmlns:dt="urn:schemas-microsoft-com:datatypes"><Description dt:dt="string">E-Prime Primary Realtime Clock</Description><StartTime><Timestamp dt:dt="int">0</Timestamp><DateUtc dt:dt="string">2015-01-09T18:12:44Z</DateUtc></StartTime><FrequencyChanges><FrequencyChange><Frequency dt:dt="r8">2857451</Frequency><Timestamp dt:dt="r8">811767402170</Timestamp><Current dt:dt=…	Simon_A_01.02-28026-1	60.122	1.0.0.24	1900-01-01	1900-04-09	#VALUE!	Standard	2.0.10.353	2.0.10.353	2015-01-09	2015-01-09 18:12:45	10:12:45	2.0.10.248	13	C	q	Images\square.gif	NULL	NULL	NULL	SimonProc	Images\blank.gif	Simon	Left	9	1	9	1	q	-999999	16	76790	0	q	385	77175	NULL	NULL	NULL	NULL	NULL	NULL	NULL	NULL	NULL	Square
Simon_A_01.02	28026	1	<?xml version="1.0"?>\n<Clock xmlns:dt="urn:schemas-microsoft-com:datatypes"><Description dt:dt="string">E-Prime Primary Realtime Clock</Description><StartTime><Timestamp dt:dt="int">0</Timestamp><DateUtc dt:dt="string">2015-01-09T18:12:44Z</DateUtc></StartTime><FrequencyChanges><FrequencyChange><Frequency dt:dt="r8">2857451</Frequency><Timestamp dt:dt="r8">811767402170</Timestamp><Current dt:dt=…	Simon_A_01.02-28026-1	60.122	1.0.0.24	1900-01-01	1900-04-09	#VALUE!	Standard	2.0.10.353	2.0.10.353	2015-01-09	2015-01-09 18:12:45	10:12:45	2.0.10.248	14	I	q	Images\blank.gif	NULL	NULL	NULL	SimonProc	Images\square.gif	Simon	Right	10	1	10	1	q	-999999	17	78271	0	q	600	78871	NULL	NULL	NULL	NULL	NULL	NULL	NULL	NULL	NULL	Square
Simon_A_01.02	28026	1	<?xml version="1.0"?>\n<Clock xmlns:dt="urn:schemas-microsoft-com:datatypes"><Description dt:dt="string">E-Prime Primary Realtime Clock</Description><StartTime><Timestamp dt:dt="int">0</Timestamp><DateUtc dt:dt="string">2015-01-09T18:12:44Z</DateUtc></StartTime><FrequencyChanges><FrequencyChange><Frequency dt:dt="r8">2857451</Frequency><Timestamp dt:dt="r8">811767402170</Timestamp><Current dt:dt=…	Simon_A_01.02-28026-1	60.122	1.0.0.24	1900-01-01	1900-04-09	#VALUE!	Standard	2.0.10.353	2.0.10.353	2015-01-09	2015-01-09 18:12:45	10:12:45	2.0.10.248	15	I	7	Images\circle.gif	NULL	NULL	NULL	SimonProc	Images\blank.gif	Simon	Left	11	1	11	1	7	-999999	16	79967	0	7	416	80383	NULL	NULL	NULL	NULL	NULL	NULL	NULL	NULL	NULL	Circle
Simon_A_01.02	28026	1	<?xml version="1.0"?>\n<Clock xmlns:dt="urn:schemas-microsoft-com:datatypes"><Description dt:dt="string">E-Prime Primary Realtime Clock</Description><StartTime><Timestamp dt:dt="int">0</Timestamp><DateUtc dt:dt="string">2015-01-09T18:12:44Z</DateUtc></StartTime><FrequencyChanges><FrequencyChange><Frequency dt:dt="r8">2857451</Frequency><Timestamp dt:dt="r8">811767402170</Timestamp><Current dt:dt=…	Simon_A_01.02-28026-1	60.122	1.0.0.24	1900-01-01	1900-04-09	#VALUE!	Standard	2.0.10.353	2.0.10.353	2015-01-09	2015-01-09 18:12:45	10:12:45	2.0.10.248	16	I	q	Images\blank.gif	NULL	NULL	NULL	SimonProc	Images\square.gif	Simon	Right	12	1	12	1	q	-999999	16	81481	0	q	462	81943	NULL	NULL	NULL	NULL	NULL	NULL	NULL	NULL	NULL	Square
Simon_A_01.02	28026	1	<?xml version="1.0"?>\n<Clock xmlns:dt="urn:schemas-microsoft-com:datatypes"><Description dt:dt="string">E-Prime Primary Realtime Clock</Description><StartTime><Timestamp dt:dt="int">0</Timestamp><DateUtc dt:dt="string">2015-01-09T18:12:44Z</DateUtc></StartTime><FrequencyChanges><FrequencyChange><Frequency dt:dt="r8">2857451</Frequency><Timestamp dt:dt="r8">811767402170</Timestamp><Current dt:dt=…	Simon_A_01.02-28026-1	60.122	1.0.0.24	1900-01-01	1900-04-09	#VALUE!	Standard	2.0.10.353	2.0.10.353	2015-01-09	2015-01-09 18:12:45	10:12:45	2.0.10.248	17	C	7	Images\blank.gif	NULL	NULL	NULL	SimonProc	Images\circle.gif	Simon	Right	13	1	13	1	7	-999999	16	83044	0	7	603	83647	NULL	NULL	NULL	NULL	NULL	NULL	NULL	NULL	NULL	Circle
Simon_A_01.02	28026	1	<?xml version="1.0"?>\n<Clock xmlns:dt="urn:schemas-microsoft-com:datatypes"><Description dt:dt="string">E-Prime Primary Realtime Clock</Description><StartTime><Timestamp dt:dt="int">0</Timestamp><DateUtc dt:dt="string">2015-01-09T18:12:44Z</DateUtc></StartTime><FrequencyChanges><FrequencyChange><Frequency dt:dt="r8">2857451</Frequency><Timestamp dt:dt="r8">811767402170</Timestamp><Current dt:dt=…	Simon_A_01.02-28026-1	60.122	1.0.0.24	1900-01-01	1900-04-09	#VALUE!	Standard	2.0.10.353	2.0.10.353	2015-01-09	2015-01-09 18:12:45	10:12:45	2.0.10.248	18	I	7	Images\circle.gif	NULL	NULL	NULL	SimonProc	Images\blank.gif	Simon	Left	14	1	14	1	7	-999999	16	84741	0	7	498	85239	NULL	NULL	NULL	NULL	NULL	NULL	NULL	NULL	NULL	Circle
Simon_A_01.02	28026	1	<?xml version="1.0"?>\n<Clock xmlns:dt="urn:schemas-microsoft-com:datatypes"><Description dt:dt="string">E-Prime Primary Realtime Clock</Description><StartTime><Timestamp dt:dt="int">0</Timestamp><DateUtc dt:dt="string">2015-01-09T18:12:44Z</DateUtc></StartTime><FrequencyChanges><FrequencyChange><Frequency dt:dt="r8">2857451</Frequency><Timestamp dt:dt="r8">811767402170</Timestamp><Current dt:dt=…	Simon_A_01.02-28026-1	60.122	1.0.0.24	1900-01-01	1900-04-09	#VALUE!	Standard	2.0.10.353	2.0.10.353	2015-01-09	2015-01-09 18:12:45	10:12:45	2.0.10.248	19	C	q	Images\square.gif	NULL	NULL	NULL	SimonProc	Images\blank.gif	Simon	Left	15	1	15	1	q	-999999	16	86337	0	q	438	86775	NULL	NULL	NULL	NULL	NULL	NULL	NULL	NULL	NULL	Square
Simon_A_01.02	28026	1	<?xml version="1.0"?>\n<Clock xmlns:dt="urn:schemas-microsoft-com:datatypes"><Description dt:dt="string">E-Prime Primary Realtime Clock</Description><StartTime><Timestamp dt:dt="int">0</Timestamp><DateUtc dt:dt="string">2015-01-09T18:12:44Z</DateUtc></StartTime><FrequencyChanges><FrequencyChange><Frequency dt:dt="r8">2857451</Frequency><Timestamp dt:dt="r8">811767402170</Timestamp><Current dt:dt=…	Simon_A_01.02-28026-1	60.122	1.0.0.24	1900-01-01	1900-04-09	#VALUE!	Standard	2.0.10.353	2.0.10.353	2015-01-09	2015-01-09 18:12:45	10:12:45	2.0.10.248	20	I	7	Images\circle.gif	NULL	NULL	NULL	SimonProc	Images\blank.gif	Simon	Left	16	1	16	1	7	-999999	16	87868	0	7	491	88359	NULL	NULL	NULL	NULL	NULL	NULL	NULL	NULL	NULL	Circle
Simon_A_01.02	28026	1	<?xml version="1.0"?>\n<Clock xmlns:dt="urn:schemas-microsoft-com:datatypes"><Description dt:dt="string">E-Prime Primary Realtime Clock</Description><StartTime><Timestamp dt:dt="int">0</Timestamp><DateUtc dt:dt="string">2015-01-09T18:12:44Z</DateUtc></StartTime><FrequencyChanges><FrequencyChange><Frequency dt:dt="r8">2857451</Frequency><Timestamp dt:dt="r8">811767402170</Timestamp><Current dt:dt=…	Simon_A_01.02-28026-1	60.122	1.0.0.24	1900-01-01	1900-04-09	#VALUE!	Standard	2.0.10.353	2.0.10.353	2015-01-09	2015-01-09 18:12:45	10:12:45	2.0.10.248	21	C	q	Images\square.gif	NULL	NULL	NULL	SimonProc	Images\blank.gif	Simon	Left	17	1	17	1	q	-999999	16	89464	0	q	423	89887	NULL	NULL	NULL	NULL	NULL	NULL	NULL	NULL	NULL	Square
Simon_A_01.02	28026	1	<?xml version="1.0"?>\n<Clock xmlns:dt="urn:schemas-microsoft-com:datatypes"><Description dt:dt="string">E-Prime Primary Realtime Clock</Description><StartTime><Timestamp dt:dt="int">0</Timestamp><DateUtc dt:dt="string">2015-01-09T18:12:44Z</DateUtc></StartTime><FrequencyChanges><FrequencyChange><Frequency dt:dt="r8">2857451</Frequency><Timestamp dt:dt="r8">811767402170</Timestamp><Current dt:dt=…	Simon_A_01.02-28026-1	60.122	1.0.0.24	1900-01-01	1900-04-09	#VALUE!	Standard	2.0.10.353	2.0.10.353	2015-01-09	2015-01-09 18:12:45	10:12:45	2.0.10.248	22	I	7	Images\circle.gif	NULL	NULL	NULL	SimonProc	Images\blank.gif	Simon	Left	18	1	18	1	7	-999999	16	90995	0	7	436	91431	NULL	NULL	NULL	NULL	NULL	NULL	NULL	NULL	NULL	Circle
Simon_A_01.02	28026	1	<?xml version="1.0"?>\n<Clock xmlns:dt="urn:schemas-microsoft-com:datatypes"><Description dt:dt="string">E-Prime Primary Realtime Clock</Description><StartTime><Timestamp dt:dt="int">0</Timestamp><DateUtc dt:dt="string">2015-01-09T18:12:44Z</DateUtc></StartTime><FrequencyChanges><FrequencyChange><Frequency dt:dt="r8">2857451</Frequency><Timestamp dt:dt="r8">811767402170</Timestamp><Current dt:dt=…	Simon_A_01.02-28026-1	60.122	1.0.0.24	1900-01-01	1900-04-09	#VALUE!	Standard	2.0.10.353	2.0.10.353	2015-01-09	2015-01-09 18:12:45	10:12:45	2.0.10.248	23	C	q	Images\square.gif	NULL	NULL	NULL	SimonProc	Images\blank.gif	Simon	Left	19	1	19	1	q	-999999	16	92525	0	q	378	92903	NULL	NULL	NULL	NULL	NULL	NULL	NULL	NULL	NULL	Square
Simon_A_01.02	28026	1	<?xml version="1.0"?>\n<Clock xmlns:dt="urn:schemas-microsoft-com:datatypes"><Description dt:dt="string">E-Prime Primary Realtime Clock</Description><StartTime><Timestamp dt:dt="int">0</Timestamp><DateUtc dt:dt="string">2015-01-09T18:12:44Z</DateUtc></StartTime><FrequencyChanges><FrequencyChange><Frequency dt:dt="r8">2857451</Frequency><Timestamp dt:dt="r8">811767402170</Timestamp><Current dt:dt=…	Simon_A_01.02-28026-1	60.122	1.0.0.24	1900-01-01	1900-04-09	#VALUE!	Standard	2.0.10.353	2.0.10.353	2015-01-09	2015-01-09 18:12:45	10:12:45	2.0.10.248	24	C	q	Images\square.gif	NULL	NULL	NULL	SimonProc	Images\blank.gif	Simon	Left	20	1	20	1	q	-999999	16	94005	0	q	346	94351	NULL	NULL	NULL	NULL	NULL	NULL	NULL	NULL	NULL	Square
Simon_A_01.02	28026	1	<?xml version="1.0"?>\n<Clock xmlns:dt="urn:schemas-microsoft-com:datatypes"><Description dt:dt="string">E-Prime Primary Realtime Clock</Description><StartTime><Timestamp dt:dt="int">0</Timestamp><DateUtc dt:dt="string">2015-01-09T18:12:44Z</DateUtc></StartTime><FrequencyChanges><FrequencyChange><Frequency dt:dt="r8">2857451</Frequency><Timestamp dt:dt="r8">811767402170</Timestamp><Current dt:dt=…	Simon_A_01.02-28026-1	60.122	1.0.0.24	1900-01-01	1900-04-09	#VALUE!	Standard	2.0.10.353	2.0.10.353	2015-01-09	2015-01-09 18:12:45	10:12:45	2.0.10.248	25	C	7	Images\blank.gif	NULL	NULL	NULL	SimonProc	Images\circle.gif	Simon	Right	21	1	21	1	7	-999999	16	95452	0	7	395	95847	NULL	NULL	NULL	NULL	NULL	NULL	NULL	NULL	NULL	Circle
Simon_A_01.02	28026	1	<?xml version="1.0"?>\n<Clock xmlns:dt="urn:schemas-microsoft-com:datatypes"><Description dt:dt="string">E-Prime Primary Realtime Clock</Description><StartTime><Timestamp dt:dt="int">0</Timestamp><DateUtc dt:dt="string">2015-01-09T18:12:44Z</DateUtc></StartTime><FrequencyChanges><FrequencyChange><Frequency dt:dt="r8">2857451</Frequency><Timestamp dt:dt="r8">811767402170</Timestamp><Current dt:dt=…	Simon_A_01.02-28026-1	60.122	1.0.0.24	1900-01-01	1900-04-09	#VALUE!	Standard	2.0.10.353	2.0.10.353	2015-01-09	2015-01-09 18:12:45	10:12:45	2.0.10.248	26	C	q	Images\square.gif	NULL	NULL	NULL	SimonProc	Images\blank.gif	Simon	Left	22	1	22	1	q	-999999	16	96949	0	q	442	97391	NULL	NULL	NULL	NULL	NULL	NULL	NULL	NULL	NULL	Square
Simon_A_01.02	28026	1	<?xml version="1.0"?>\n<Clock xmlns:dt="urn:schemas-microsoft-com:datatypes"><Description dt:dt="string">E-Prime Primary Realtime Clock</Description><StartTime><Timestamp dt:dt="int">0</Timestamp><DateUtc dt:dt="string">2015-01-09T18:12:44Z</DateUtc></StartTime><FrequencyChanges><FrequencyChange><Frequency dt:dt="r8">2857451</Frequency><Timestamp dt:dt="r8">811767402170</Timestamp><Current dt:dt=…	Simon_A_01.02-28026-1	60.122	1.0.0.24	1900-01-01	1900-04-09	#VALUE!	Standard	2.0.10.353	2.0.10.353	2015-01-09	2015-01-09 18:12:45	10:12:45	2.0.10.248	27	C	q	Images\square.gif	NULL	NULL	NULL	SimonProc	Images\blank.gif	Simon	Left	23	1	23	1	q	-999999	16	98496	0	q	295	98791	NULL	NULL	NULL	NULL	NULL	NULL	NULL	NULL	NULL	Square
Simon_A_01.02	28026	1	<?xml version="1.0"?>\n<Clock xmlns:dt="urn:schemas-microsoft-com:datatypes"><Description dt:dt="string">E-Prime Primary Realtime Clock</Description><StartTime><Timestamp dt:dt="int">0</Timestamp><DateUtc dt:dt="string">2015-01-09T18:12:44Z</DateUtc></StartTime><FrequencyChanges><FrequencyChange><Frequency dt:dt="r8">2857451</Frequency><Timestamp dt:dt="r8">811767402170</Timestamp><Current dt:dt=…	Simon_A_01.02-28026-1	60.122	1.0.0.24	1900-01-01	1900-04-09	#VALUE!	Standard	2.0.10.353	2.0.10.353	2015-01-09	2015-01-09 18:12:45	10:12:45	2.0.10.248	28	C	7	Images\blank.gif	NULL	NULL	NULL	SimonProc	Images\circle.gif	Simon	Right	24	1	24	1	7	-999999	16	99893	0	7	322	100215	NULL	NULL	NULL	NULL	NULL	NULL	NULL	NULL	NULL	Circle
Simon_A_01.02	28026	1	<?xml version="1.0"?>\n<Clock xmlns:dt="urn:schemas-microsoft-com:datatypes"><Description dt:dt="string">E-Prime Primary Realtime Clock</Description><StartTime><Timestamp dt:dt="int">0</Timestamp><DateUtc dt:dt="string">2015-01-09T18:12:44Z</DateUtc></StartTime><FrequencyChanges><FrequencyChange><Frequency dt:dt="r8">2857451</Frequency><Timestamp dt:dt="r8">811767402170</Timestamp><Current dt:dt=…	Simon_A_01.02-28026-1	60.122	1.0.0.24	1900-01-01	1900-04-09	#VALUE!	Standard	2.0.10.353	2.0.10.353	2015-01-09	2015-01-09 18:12:45	10:12:45	2.0.10.248	29	I	q	Images\blank.gif	NULL	NULL	NULL	SimonProc	Images\square.gif	Simon	Right	25	1	25	1	q	-999999	16	101307	0	q	396	101703	NULL	NULL	NULL	NULL	NULL	NULL	NULL	NULL	NULL	Square
Simon_A_01.02	28026	1	<?xml version="1.0"?>\n<Clock xmlns:dt="urn:schemas-microsoft-com:datatypes"><Description dt:dt="string">E-Prime Primary Realtime Clock</Description><StartTime><Timestamp dt:dt="int">0</Timestamp><DateUtc dt:dt="string">2015-01-09T18:12:44Z</DateUtc></StartTime><FrequencyChanges><FrequencyChange><Frequency dt:dt="r8">2857451</Frequency><Timestamp dt:dt="r8">811767402170</Timestamp><Current dt:dt=…	Simon_A_01.02-28026-1	60.122	1.0.0.24	1900-01-01	1900-04-09	#VALUE!	Standard	2.0.10.353	2.0.10.353	2015-01-09	2015-01-09 18:12:45	10:12:45	2.0.10.248	30	I	7	Images\circle.gif	NULL	NULL	NULL	SimonProc	Images\blank.gif	Simon	Left	26	1	26	1	7	-999999	16	102804	0	7	395	103199	NULL	NULL	NULL	NULL	NULL	NULL	NULL	NULL	NULL	Circle
Simon_A_01.02	28026	1	<?xml version="1.0"?>\n<Clock xmlns:dt="urn:schemas-microsoft-com:datatypes"><Description dt:dt="string">E-Prime Primary Realtime Clock</Description><StartTime><Timestamp dt:dt="int">0</Timestamp><DateUtc dt:dt="string">2015-01-09T18:12:44Z</DateUtc></StartTime><FrequencyChanges><FrequencyChange><Frequency dt:dt="r8">2857451</Frequency><Timestamp dt:dt="r8">811767402170</Timestamp><Current dt:dt=…	Simon_A_01.02-28026-1	60.122	1.0.0.24	1900-01-01	1900-04-09	#VALUE!	Standard	2.0.10.353	2.0.10.353	2015-01-09	2015-01-09 18:12:45	10:12:45	2.0.10.248	31	I	7	Images\circle.gif	NULL	NULL	NULL	SimonProc	Images\blank.gif	Simon	Left	27	1	27	1	7	-999999	16	104301	0	7	282	104583	NULL	NULL	NULL	NULL	NULL	NULL	NULL	NULL	NULL	Circle
Simon_A_01.02	28026	1	<?xml version="1.0"?>\n<Clock xmlns:dt="urn:schemas-microsoft-com:datatypes"><Description dt:dt="string">E-Prime Primary Realtime Clock</Description><StartTime><Timestamp dt:dt="int">0</Timestamp><DateUtc dt:dt="string">2015-01-09T18:12:44Z</DateUtc></StartTime><FrequencyChanges><FrequencyChange><Frequency dt:dt="r8">2857451</Frequency><Timestamp dt:dt="r8">811767402170</Timestamp><Current dt:dt=…	Simon_A_01.02-28026-1	60.122	1.0.0.24	1900-01-01	1900-04-09	#VALUE!	Standard	2.0.10.353	2.0.10.353	2015-01-09	2015-01-09 18:12:45	10:12:45	2.0.10.248	32	C	q	Images\square.gif	NULL	NULL	NULL	SimonProc	Images\blank.gif	Simon	Left	28	1	28	1	q	-999999	17	105682	0	q	357	106039	NULL	NULL	NULL	NULL	NULL	NULL	NULL	NULL	NULL	Square
Simon_A_01.02	28026	1	<?xml version="1.0"?>\n<Clock xmlns:dt="urn:schemas-microsoft-com:datatypes"><Description dt:dt="string">E-Prime Primary Realtime Clock</Description><StartTime><Timestamp dt:dt="int">0</Timestamp><DateUtc dt:dt="string">2015-01-09T18:12:44Z</DateUtc></StartTime><FrequencyChanges><FrequencyChange><Frequency dt:dt="r8">2857451</Frequency><Timestamp dt:dt="r8">811767402170</Timestamp><Current dt:dt=…	Simon_A_01.02-28026-1	60.122	1.0.0.24	1900-01-01	1900-04-09	#VALUE!	Standard	2.0.10.353	2.0.10.353	2015-01-09	2015-01-09 18:12:45	10:12:45	2.0.10.248	33	C	q	Images\square.gif	NULL	NULL	NULL	SimonProc	Images\blank.gif	Simon	Left	29	1	29	1	q	-999999	16	107145	0	q	294	107439	NULL	NULL	NULL	NULL	NULL	NULL	NULL	NULL	NULL	Square
Simon_A_01.02	28026	1	<?xml version="1.0"?>\n<Clock xmlns:dt="urn:schemas-microsoft-com:datatypes"><Description dt:dt="string">E-Prime Primary Realtime Clock</Description><StartTime><Timestamp dt:dt="int">0</Timestamp><DateUtc dt:dt="string">2015-01-09T18:12:44Z</DateUtc></StartTime><FrequencyChanges><FrequencyChange><Frequency dt:dt="r8">2857451</Frequency><Timestamp dt:dt="r8">811767402170</Timestamp><Current dt:dt=…	Simon_A_01.02-28026-1	60.122	1.0.0.24	1900-01-01	1900-04-09	#VALUE!	Standard	2.0.10.353	2.0.10.353	2015-01-09	2015-01-09 18:12:45	10:12:45	2.0.10.248	34	I	q	Images\blank.gif	NULL	NULL	NULL	SimonProc	Images\square.gif	Simon	Right	30	1	30	1	q	-999999	16	108542	0	q	497	109039	NULL	NULL	NULL	NULL	NULL	NULL	NULL	NULL	NULL	Square
Simon_A_01.02	28026	1	<?xml version="1.0"?>\n<Clock xmlns:dt="urn:schemas-microsoft-com:datatypes"><Description dt:dt="string">E-Prime Primary Realtime Clock</Description><StartTime><Timestamp dt:dt="int">0</Timestamp><DateUtc dt:dt="string">2015-01-09T18:12:44Z</DateUtc></StartTime><FrequencyChanges><FrequencyChange><Frequency dt:dt="r8">2857451</Frequency><Timestamp dt:dt="r8">811767402170</Timestamp><Current dt:dt=…	Simon_A_01.02-28026-1	60.122	1.0.0.24	1900-01-01	1900-04-09	#VALUE!	Standard	2.0.10.353	2.0.10.353	2015-01-09	2015-01-09 18:12:45	10:12:45	2.0.10.248	35	C	7	Images\blank.gif	NULL	NULL	NULL	SimonProc	Images\circle.gif	Simon	Right	31	1	31	1	7	-999999	16	110139	0	7	468	110607	NULL	NULL	NULL	NULL	NULL	NULL	NULL	NULL	NULL	Circle
Simon_A_01.02	28026	1	<?xml version="1.0"?>\n<Clock xmlns:dt="urn:schemas-microsoft-com:datatypes"><Description dt:dt="string">E-Prime Primary Realtime Clock</Description><StartTime><Timestamp dt:dt="int">0</Timestamp><DateUtc dt:dt="string">2015-01-09T18:12:44Z</DateUtc></StartTime><FrequencyChanges><FrequencyChange><Frequency dt:dt="r8">2857451</Frequency><Timestamp dt:dt="r8">811767402170</Timestamp><Current dt:dt=…	Simon_A_01.02-28026-1	60.122	1.0.0.24	1900-01-01	1900-04-09	#VALUE!	Standard	2.0.10.353	2.0.10.353	2015-01-09	2015-01-09 18:12:45	10:12:45	2.0.10.248	36	I	q	Images\blank.gif	NULL	NULL	NULL	SimonProc	Images\square.gif	Simon	Right	32	1	32	1	q	-999999	17	111703	0	q	496	112199	NULL	NULL	NULL	NULL	NULL	NULL	NULL	NULL	NULL	Square
Simon_A_01.02	28026	1	<?xml version="1.0"?>\n<Clock xmlns:dt="urn:schemas-microsoft-com:datatypes"><Description dt:dt="string">E-Prime Primary Realtime Clock</Description><StartTime><Timestamp dt:dt="int">0</Timestamp><DateUtc dt:dt="string">2015-01-09T18:12:44Z</DateUtc></StartTime><FrequencyChanges><FrequencyChange><Frequency dt:dt="r8">2857451</Frequency><Timestamp dt:dt="r8">811767402170</Timestamp><Current dt:dt=…	Simon_A_01.02-28026-1	60.122	1.0.0.24	1900-01-01	1900-04-09	#VALUE!	Standard	2.0.10.353	2.0.10.353	2015-01-09	2015-01-09 18:12:45	10:12:45	2.0.10.248	37	C	7	Images\blank.gif	NULL	NULL	NULL	SimonProc	Images\circle.gif	Simon	Right	33	1	33	1	7	-999999	16	113299	0	7	460	113759	NULL	NULL	NULL	NULL	NULL	NULL	NULL	NULL	NULL	Circle
Simon_A_01.02	28026	1	<?xml version="1.0"?>\n<Clock xmlns:dt="urn:schemas-microsoft-com:datatypes"><Description dt:dt="string">E-Prime Primary Realtime Clock</Description><StartTime><Timestamp dt:dt="int">0</Timestamp><DateUtc dt:dt="string">2015-01-09T18:12:44Z</DateUtc></StartTime><FrequencyChanges><FrequencyChange><Frequency dt:dt="r8">2857451</Frequency><Timestamp dt:dt="r8">811767402170</Timestamp><Current dt:dt=…	Simon_A_01.02-28026-1	60.122	1.0.0.24	1900-01-01	1900-04-09	#VALUE!	Standard	2.0.10.353	2.0.10.353	2015-01-09	2015-01-09 18:12:45	10:12:45	2.0.10.248	38	C	7	Images\blank.gif	NULL	NULL	NULL	SimonProc	Images\circle.gif	Simon	Right	34	1	34	1	7	-999999	16	114863	0	7	416	115279	NULL	NULL	NULL	NULL	NULL	NULL	NULL	NULL	NULL	Circle
Simon_A_01.02	28026	1	<?xml version="1.0"?>\n<Clock xmlns:dt="urn:schemas-microsoft-com:datatypes"><Description dt:dt="string">E-Prime Primary Realtime Clock</Description><StartTime><Timestamp dt:dt="int">0</Timestamp><DateUtc dt:dt="string">2015-01-09T18:12:44Z</DateUtc></StartTime><FrequencyChanges><FrequencyChange><Frequency dt:dt="r8">2857451</Frequency><Timestamp dt:dt="r8">811767402170</Timestamp><Current dt:dt=…	Simon_A_01.02-28026-1	60.122	1.0.0.24	1900-01-01	1900-04-09	#VALUE!	Standard	2.0.10.353	2.0.10.353	2015-01-09	2015-01-09 18:12:45	10:12:45	2.0.10.248	39	C	7	Images\blank.gif	NULL	NULL	NULL	SimonProc	Images\circle.gif	Simon	Right	35	1	35	1	7	-999999	16	116376	0	7	351	116727	NULL	NULL	NULL	NULL	NULL	NULL	NULL	NULL	NULL	Circle
Simon_A_01.02	28026	1	<?xml version="1.0"?>\n<Clock xmlns:dt="urn:schemas-microsoft-com:datatypes"><Description dt:dt="string">E-Prime Primary Realtime Clock</Description><StartTime><Timestamp dt:dt="int">0</Timestamp><DateUtc dt:dt="string">2015-01-09T18:12:44Z</DateUtc></StartTime><FrequencyChanges><FrequencyChange><Frequency dt:dt="r8">2857451</Frequency><Timestamp dt:dt="r8">811767402170</Timestamp><Current dt:dt=…	Simon_A_01.02-28026-1	60.122	1.0.0.24	1900-01-01	1900-04-09	#VALUE!	Standard	2.0.10.353	2.0.10.353	2015-01-09	2015-01-09 18:12:45	10:12:45	2.0.10.248	40	C	q	Images\square.gif	NULL	NULL	NULL	SimonProc	Images\blank.gif	Simon	Left	36	1	36	1	q	-999999	17	117824	0	q	407	118231	NULL	NULL	NULL	NULL	NULL	NULL	NULL	NULL	NULL	Square
Simon_A_01.02	28026	1	<?xml version="1.0"?>\n<Clock xmlns:dt="urn:schemas-microsoft-com:datatypes"><Description dt:dt="string">E-Prime Primary Realtime Clock</Description><StartTime><Timestamp dt:dt="int">0</Timestamp><DateUtc dt:dt="string">2015-01-09T18:12:44Z</DateUtc></StartTime><FrequencyChanges><FrequencyChange><Frequency dt:dt="r8">2857451</Frequency><Timestamp dt:dt="r8">811767402170</Timestamp><Current dt:dt=…	Simon_A_01.02-28026-1	60.122	1.0.0.24	1900-01-01	1900-04-09	#VALUE!	Standard	2.0.10.353	2.0.10.353	2015-01-09	2015-01-09 18:12:45	10:12:45	2.0.10.248	41	C	q	Images\square.gif	NULL	NULL	NULL	SimonProc	Images\blank.gif	Simon	Left	37	1	37	1	q	-999999	16	119337	0	q	294	119631	NULL	NULL	NULL	NULL	NULL	NULL	NULL	NULL	NULL	Square
Simon_A_01.02	28026	1	<?xml version="1.0"?>\n<Clock xmlns:dt="urn:schemas-microsoft-com:datatypes"><Description dt:dt="string">E-Prime Primary Realtime Clock</Description><StartTime><Timestamp dt:dt="int">0</Timestamp><DateUtc dt:dt="string">2015-01-09T18:12:44Z</DateUtc></StartTime><FrequencyChanges><FrequencyChange><Frequency dt:dt="r8">2857451</Frequency><Timestamp dt:dt="r8">811767402170</Timestamp><Current dt:dt=…	Simon_A_01.02-28026-1	60.122	1.0.0.24	1900-01-01	1900-04-09	#VALUE!	Standard	2.0.10.353	2.0.10.353	2015-01-09	2015-01-09 18:12:45	10:12:45	2.0.10.248	42	I	7	Images\circle.gif	NULL	NULL	NULL	SimonProc	Images\blank.gif	Simon	Left	38	1	38	1	7	-999999	16	120734	0	7	441	121175	NULL	NULL	NULL	NULL	NULL	NULL	NULL	NULL	NULL	Circle
Simon_A_01.02	28026	1	<?xml version="1.0"?>\n<Clock xmlns:dt="urn:schemas-microsoft-com:datatypes"><Description dt:dt="string">E-Prime Primary Realtime Clock</Description><StartTime><Timestamp dt:dt="int">0</Timestamp><DateUtc dt:dt="string">2015-01-09T18:12:44Z</DateUtc></StartTime><FrequencyChanges><FrequencyChange><Frequency dt:dt="r8">2857451</Frequency><Timestamp dt:dt="r8">811767402170</Timestamp><Current dt:dt=…	Simon_A_01.02-28026-1	60.122	1.0.0.24	1900-01-01	1900-04-09	#VALUE!	Standard	2.0.10.353	2.0.10.353	2015-01-09	2015-01-09 18:12:45	10:12:45	2.0.10.248	43	C	7	Images\blank.gif	NULL	NULL	NULL	SimonProc	Images\circle.gif	Simon	Right	39	1	39	1	7	-999999	16	122281	0	7	750	123031	NULL	NULL	NULL	NULL	NULL	NULL	NULL	NULL	NULL	Circle
Simon_A_01.02	28026	1	<?xml version="1.0"?>\n<Clock xmlns:dt="urn:schemas-microsoft-com:datatypes"><Description dt:dt="string">E-Prime Primary Realtime Clock</Description><StartTime><Timestamp dt:dt="int">0</Timestamp><DateUtc dt:dt="string">2015-01-09T18:12:44Z</DateUtc></StartTime><FrequencyChanges><FrequencyChange><Frequency dt:dt="r8">2857451</Frequency><Timestamp dt:dt="r8">811767402170</Timestamp><Current dt:dt=…	Simon_A_01.02-28026-1	60.122	1.0.0.24	1900-01-01	1900-04-09	#VALUE!	Standard	2.0.10.353	2.0.10.353	2015-01-09	2015-01-09 18:12:45	10:12:45	2.0.10.248	44	C	q	Images\square.gif	NULL	NULL	NULL	SimonProc	Images\blank.gif	Simon	Left	40	1	40	1	q	-999999	16	124127	0	q	432	124559	NULL	NULL	NULL	NULL	NULL	NULL	NULL	NULL	NULL	Square
Simon_A_01.02	28026	1	<?xml version="1.0"?>\n<Clock xmlns:dt="urn:schemas-microsoft-com:datatypes"><Description dt:dt="string">E-Prime Primary Realtime Clock</Description><StartTime><Timestamp dt:dt="int">0</Timestamp><DateUtc dt:dt="string">2015-01-09T18:12:44Z</DateUtc></StartTime><FrequencyChanges><FrequencyChange><Frequency dt:dt="r8">2857451</Frequency><Timestamp dt:dt="r8">811767402170</Timestamp><Current dt:dt=…	Simon_A_01.02-28026-1	60.122	1.0.0.24	1900-01-01	1900-04-09	#VALUE!	Standard	2.0.10.353	2.0.10.353	2015-01-09	2015-01-09 18:12:45	10:12:45	2.0.10.248	45	C	q	Images\square.gif	NULL	NULL	NULL	SimonProc	Images\blank.gif	Simon	Left	41	1	41	1	q	-999999	16	125658	0	q	341	125999	NULL	NULL	NULL	NULL	NULL	NULL	NULL	NULL	NULL	Square
Simon_A_01.02	28026	1	<?xml version="1.0"?>\n<Clock xmlns:dt="urn:schemas-microsoft-com:datatypes"><Description dt:dt="string">E-Prime Primary Realtime Clock</Description><StartTime><Timestamp dt:dt="int">0</Timestamp><DateUtc dt:dt="string">2015-01-09T18:12:44Z</DateUtc></StartTime><FrequencyChanges><FrequencyChange><Frequency dt:dt="r8">2857451</Frequency><Timestamp dt:dt="r8">811767402170</Timestamp><Current dt:dt=…	Simon_A_01.02-28026-1	60.122	1.0.0.24	1900-01-01	1900-04-09	#VALUE!	Standard	2.0.10.353	2.0.10.353	2015-01-09	2015-01-09 18:12:45	10:12:45	2.0.10.248	46	C	7	Images\blank.gif	NULL	NULL	NULL	SimonProc	Images\circle.gif	Simon	Right	42	1	42	1	7	-999999	16	127105	0	7	422	127527	NULL	NULL	NULL	NULL	NULL	NULL	NULL	NULL	NULL	Circle
Simon_A_01.02	28026	1	<?xml version="1.0"?>\n<Clock xmlns:dt="urn:schemas-microsoft-com:datatypes"><Description dt:dt="string">E-Prime Primary Realtime Clock</Description><StartTime><Timestamp dt:dt="int">0</Timestamp><DateUtc dt:dt="string">2015-01-09T18:12:44Z</DateUtc></StartTime><FrequencyChanges><FrequencyChange><Frequency dt:dt="r8">2857451</Frequency><Timestamp dt:dt="r8">811767402170</Timestamp><Current dt:dt=…	Simon_A_01.02-28026-1	60.122	1.0.0.24	1900-01-01	1900-04-09	#VALUE!	Standard	2.0.10.353	2.0.10.353	2015-01-09	2015-01-09 18:12:45	10:12:45	2.0.10.248	47	C	7	Images\blank.gif	NULL	NULL	NULL	SimonProc	Images\circle.gif	Simon	Right	43	1	43	1	7	-999999	16	128618	0	7	453	129071	NULL	NULL	NULL	NULL	NULL	NULL	NULL	NULL	NULL	Circle
Simon_A_01.02	28026	1	<?xml version="1.0"?>\n<Clock xmlns:dt="urn:schemas-microsoft-com:datatypes"><Description dt:dt="string">E-Prime Primary Realtime Clock</Description><StartTime><Timestamp dt:dt="int">0</Timestamp><DateUtc dt:dt="string">2015-01-09T18:12:44Z</DateUtc></StartTime><FrequencyChanges><FrequencyChange><Frequency dt:dt="r8">2857451</Frequency><Timestamp dt:dt="r8">811767402170</Timestamp><Current dt:dt=…	Simon_A_01.02-28026-1	60.122	1.0.0.24	1900-01-01	1900-04-09	#VALUE!	Standard	2.0.10.353	2.0.10.353	2015-01-09	2015-01-09 18:12:45	10:12:45	2.0.10.248	48	C	q	Images\square.gif	NULL	NULL	NULL	SimonProc	Images\blank.gif	Simon	Left	44	1	44	1	q	-999999	16	130165	0	q	434	130599	NULL	NULL	NULL	NULL	NULL	NULL	NULL	NULL	NULL	Square
Simon_A_01.02	28026	1	<?xml version="1.0"?>\n<Clock xmlns:dt="urn:schemas-microsoft-com:datatypes"><Description dt:dt="string">E-Prime Primary Realtime Clock</Description><StartTime><Timestamp dt:dt="int">0</Timestamp><DateUtc dt:dt="string">2015-01-09T18:12:44Z</DateUtc></StartTime><FrequencyChanges><FrequencyChange><Frequency dt:dt="r8">2857451</Frequency><Timestamp dt:dt="r8">811767402170</Timestamp><Current dt:dt=…	Simon_A_01.02-28026-1	60.122	1.0.0.24	1900-01-01	1900-04-09	#VALUE!	Standard	2.0.10.353	2.0.10.353	2015-01-09	2015-01-09 18:12:45	10:12:45	2.0.10.248	49	C	7	Images\blank.gif	NULL	NULL	NULL	SimonProc	Images\circle.gif	Simon	Right	45	1	45	1	7	-999999	16	131695	0	7	408	132103	NULL	NULL	NULL	NULL	NULL	NULL	NULL	NULL	NULL	Circle
Simon_A_01.02	28026	1	<?xml version="1.0"?>\n<Clock xmlns:dt="urn:schemas-microsoft-com:datatypes"><Description dt:dt="string">E-Prime Primary Realtime Clock</Description><StartTime><Timestamp dt:dt="int">0</Timestamp><DateUtc dt:dt="string">2015-01-09T18:12:44Z</DateUtc></StartTime><FrequencyChanges><FrequencyChange><Frequency dt:dt="r8">2857451</Frequency><Timestamp dt:dt="r8">811767402170</Timestamp><Current dt:dt=…	Simon_A_01.02-28026-1	60.122	1.0.0.24	1900-01-01	1900-04-09	#VALUE!	Standard	2.0.10.353	2.0.10.353	2015-01-09	2015-01-09 18:12:45	10:12:45	2.0.10.248	50	C	q	Images\square.gif	NULL	NULL	NULL	SimonProc	Images\blank.gif	Simon	Left	46	1	46	1	q	-999999	16	133209	0	q	302	133511	NULL	NULL	NULL	NULL	NULL	NULL	NULL	NULL	NULL	Square
Simon_A_01.02	28026	1	<?xml version="1.0"?>\n<Clock xmlns:dt="urn:schemas-microsoft-com:datatypes"><Description dt:dt="string">E-Prime Primary Realtime Clock</Description><StartTime><Timestamp dt:dt="int">0</Timestamp><DateUtc dt:dt="string">2015-01-09T18:12:44Z</DateUtc></StartTime><FrequencyChanges><FrequencyChange><Frequency dt:dt="r8">2857451</Frequency><Timestamp dt:dt="r8">811767402170</Timestamp><Current dt:dt=…	Simon_A_01.02-28026-1	60.122	1.0.0.24	1900-01-01	1900-04-09	#VALUE!	Standard	2.0.10.353	2.0.10.353	2015-01-09	2015-01-09 18:12:45	10:12:45	2.0.10.248	51	C	q	Images\square.gif	NULL	NULL	NULL	SimonProc	Images\blank.gif	Simon	Left	47	1	47	1	q	-999999	16	134606	0	q	393	134999	NULL	NULL	NULL	NULL	NULL	NULL	NULL	NULL	NULL	Square
Simon_A_01.02	28026	1	<?xml version="1.0"?>\n<Clock xmlns:dt="urn:schemas-microsoft-com:datatypes"><Description dt:dt="string">E-Prime Primary Realtime Clock</Description><StartTime><Timestamp dt:dt="int">0</Timestamp><DateUtc dt:dt="string">2015-01-09T18:12:44Z</DateUtc></StartTime><FrequencyChanges><FrequencyChange><Frequency dt:dt="r8">2857451</Frequency><Timestamp dt:dt="r8">811767402170</Timestamp><Current dt:dt=…	Simon_A_01.02-28026-1	60.122	1.0.0.24	1900-01-01	1900-04-09	#VALUE!	Standard	2.0.10.353	2.0.10.353	2015-01-09	2015-01-09 18:12:45	10:12:45	2.0.10.248	52	C	7	Images\blank.gif	NULL	NULL	NULL	SimonProc	Images\circle.gif	Simon	Right	48	1	48	1	7	-999999	16	136103	0	7	416	136519	NULL	NULL	NULL	NULL	NULL	NULL	NULL	NULL	NULL	Circle
Simon_A_01.02	28026	1	<?xml version="1.0"?>\n<Clock xmlns:dt="urn:schemas-microsoft-com:datatypes"><Description dt:dt="string">E-Prime Primary Realtime Clock</Description><StartTime><Timestamp dt:dt="int">0</Timestamp><DateUtc dt:dt="string">2015-01-09T18:12:44Z</DateUtc></StartTime><FrequencyChanges><FrequencyChange><Frequency dt:dt="r8">2857451</Frequency><Timestamp dt:dt="r8">811767402170</Timestamp><Current dt:dt=…	Simon_A_01.02-28026-1	60.122	1.0.0.24	1900-01-01	1900-04-09	#VALUE!	Standard	2.0.10.353	2.0.10.353	2015-01-09	2015-01-09 18:12:45	10:12:45	2.0.10.248	53	C	q	Images\square.gif	NULL	NULL	NULL	SimonProc	Images\blank.gif	Simon	Left	49	1	49	1	q	-999999	16	137617	0	q	382	137999	NULL	NULL	NULL	NULL	NULL	NULL	NULL	NULL	NULL	Square
Simon_A_01.02	28026	1	<?xml version="1.0"?>\n<Clock xmlns:dt="urn:schemas-microsoft-com:datatypes"><Description dt:dt="string">E-Prime Primary Realtime Clock</Description><StartTime><Timestamp dt:dt="int">0</Timestamp><DateUtc dt:dt="string">2015-01-09T18:12:44Z</DateUtc></StartTime><FrequencyChanges><FrequencyChange><Frequency dt:dt="r8">2857451</Frequency><Timestamp dt:dt="r8">811767402170</Timestamp><Current dt:dt=…	Simon_A_01.02-28026-1	60.122	1.0.0.24	1900-01-01	1900-04-09	#VALUE!	Standard	2.0.10.353	2.0.10.353	2015-01-09	2015-01-09 18:12:45	10:12:45	2.0.10.248	54	C	7	Images\blank.gif	NULL	NULL	NULL	SimonProc	Images\circle.gif	Simon	Right	50	1	50	1	7	-999999	16	139097	0	7	334	139431	NULL	NULL	NULL	NULL	NULL	NULL	NULL	NULL	NULL	Circle
Simon_A_01.02	28026	1	<?xml version="1.0"?>\n<Clock xmlns:dt="urn:schemas-microsoft-com:datatypes"><Description dt:dt="string">E-Prime Primary Realtime Clock</Description><StartTime><Timestamp dt:dt="int">0</Timestamp><DateUtc dt:dt="string">2015-01-09T18:12:44Z</DateUtc></StartTime><FrequencyChanges><FrequencyChange><Frequency dt:dt="r8">2857451</Frequency><Timestamp dt:dt="r8">811767402170</Timestamp><Current dt:dt=…	Simon_A_01.02-28026-1	60.122	1.0.0.24	1900-01-01	1900-04-09	#VALUE!	Standard	2.0.10.353	2.0.10.353	2015-01-09	2015-01-09 18:12:45	10:12:45	2.0.10.248	55	I	q	Images\blank.gif	NULL	NULL	NULL	SimonProc	Images\square.gif	Simon	Right	51	1	51	1	q	-999999	16	140527	0	q	488	141015	NULL	NULL	NULL	NULL	NULL	NULL	NULL	NULL	NULL	Square
Simon_A_01.02	28026	1	<?xml version="1.0"?>\n<Clock xmlns:dt="urn:schemas-microsoft-com:datatypes"><Description dt:dt="string">E-Prime Primary Realtime Clock</Description><StartTime><Timestamp dt:dt="int">0</Timestamp><DateUtc dt:dt="string">2015-01-09T18:12:44Z</DateUtc></StartTime><FrequencyChanges><FrequencyChange><Frequency dt:dt="r8">2857451</Frequency><Timestamp dt:dt="r8">811767402170</Timestamp><Current dt:dt=…	Simon_A_01.02-28026-1	60.122	1.0.0.24	1900-01-01	1900-04-09	#VALUE!	Standard	2.0.10.353	2.0.10.353	2015-01-09	2015-01-09 18:12:45	10:12:45	2.0.10.248	56	C	7	Images\blank.gif	NULL	NULL	NULL	SimonProc	Images\circle.gif	Simon	Right	52	1	52	1	7	-999999	17	142108	0	7	499	142607	NULL	NULL	NULL	NULL	NULL	NULL	NULL	NULL	NULL	Circle
Simon_A_01.02	28026	1	<?xml version="1.0"?>\n<Clock xmlns:dt="urn:schemas-microsoft-com:datatypes"><Description dt:dt="string">E-Prime Primary Realtime Clock</Description><StartTime><Timestamp dt:dt="int">0</Timestamp><DateUtc dt:dt="string">2015-01-09T18:12:44Z</DateUtc></StartTime><FrequencyChanges><FrequencyChange><Frequency dt:dt="r8">2857451</Frequency><Timestamp dt:dt="r8">811767402170</Timestamp><Current dt:dt=…	Simon_A_01.02-28026-1	60.122	1.0.0.24	1900-01-01	1900-04-09	#VALUE!	Standard	2.0.10.353	2.0.10.353	2015-01-09	2015-01-09 18:12:45	10:12:45	2.0.10.248	57	C	7	Images\blank.gif	NULL	NULL	NULL	SimonProc	Images\circle.gif	Simon	Right	53	1	53	1	7	-999999	16	143704	0	7	551	144255	NULL	NULL	NULL	NULL	NULL	NULL	NULL	NULL	NULL	Circle
Simon_A_01.02	28026	1	<?xml version="1.0"?>\n<Clock xmlns:dt="urn:schemas-microsoft-com:datatypes"><Description dt:dt="string">E-Prime Primary Realtime Clock</Description><StartTime><Timestamp dt:dt="int">0</Timestamp><DateUtc dt:dt="string">2015-01-09T18:12:44Z</DateUtc></StartTime><FrequencyChanges><FrequencyChange><Frequency dt:dt="r8">2857451</Frequency><Timestamp dt:dt="r8">811767402170</Timestamp><Current dt:dt=…	Simon_A_01.02-28026-1	60.122	1.0.0.24	1900-01-01	1900-04-09	#VALUE!	Standard	2.0.10.353	2.0.10.353	2015-01-09	2015-01-09 18:12:45	10:12:45	2.0.10.248	58	C	q	Images\square.gif	NULL	NULL	NULL	SimonProc	Images\blank.gif	Simon	Left	54	1	54	1	q	-999999	16	145351	0	q	472	145823	NULL	NULL	NULL	NULL	NULL	NULL	NULL	NULL	NULL	Square
Simon_A_01.02	28026	1	<?xml version="1.0"?>\n<Clock xmlns:dt="urn:schemas-microsoft-com:datatypes"><Description dt:dt="string">E-Prime Primary Realtime Clock</Description><StartTime><Timestamp dt:dt="int">0</Timestamp><DateUtc dt:dt="string">2015-01-09T18:12:44Z</DateUtc></StartTime><FrequencyChanges><FrequencyChange><Frequency dt:dt="r8">2857451</Frequency><Timestamp dt:dt="r8">811767402170</Timestamp><Current dt:dt=…	Simon_A_01.02-28026-1	60.122	1.0.0.24	1900-01-01	1900-04-09	#VALUE!	Standard	2.0.10.353	2.0.10.353	2015-01-09	2015-01-09 18:12:45	10:12:45	2.0.10.248	59	I	7	Images\circle.gif	NULL	NULL	NULL	SimonProc	Images\blank.gif	Simon	Left	55	1	55	1	7	-999999	16	146914	0	7	373	147287	NULL	NULL	NULL	NULL	NULL	NULL	NULL	NULL	NULL	Circle
Simon_A_01.02	28026	1	<?xml version="1.0"?>\n<Clock xmlns:dt="urn:schemas-microsoft-com:datatypes"><Description dt:dt="string">E-Prime Primary Realtime Clock</Description><StartTime><Timestamp dt:dt="int">0</Timestamp><DateUtc dt:dt="string">2015-01-09T18:12:44Z</DateUtc></StartTime><FrequencyChanges><FrequencyChange><Frequency dt:dt="r8">2857451</Frequency><Timestamp dt:dt="r8">811767402170</Timestamp><Current dt:dt=…	Simon_A_01.02-28026-1	60.122	1.0.0.24	1900-01-01	1900-04-09	#VALUE!	Standard	2.0.10.353	2.0.10.353	2015-01-09	2015-01-09 18:12:45	10:12:45	2.0.10.248	60	C	q	Images\square.gif	NULL	NULL	NULL	SimonProc	Images\blank.gif	Simon	Left	56	1	56	1	q	-999999	16	148378	0	q	429	148807	NULL	NULL	NULL	NULL	NULL	NULL	NULL	NULL	NULL	Square
Simon_A_01.02	28026	1	<?xml version="1.0"?>\n<Clock xmlns:dt="urn:schemas-microsoft-com:datatypes"><Description dt:dt="string">E-Prime Primary Realtime Clock</Description><StartTime><Timestamp dt:dt="int">0</Timestamp><DateUtc dt:dt="string">2015-01-09T18:12:44Z</DateUtc></StartTime><FrequencyChanges><FrequencyChange><Frequency dt:dt="r8">2857451</Frequency><Timestamp dt:dt="r8">811767402170</Timestamp><Current dt:dt=…	Simon_A_01.02-28026-1	60.122	1.0.0.24	1900-01-01	1900-04-09	#VALUE!	Standard	2.0.10.353	2.0.10.353	2015-01-09	2015-01-09 18:12:45	10:12:45	2.0.10.248	61	C	q	Images\square.gif	NULL	NULL	NULL	SimonProc	Images\blank.gif	Simon	Left	57	1	57	1	q	-999999	16	149908	0	q	419	150327	NULL	NULL	NULL	NULL	NULL	NULL	NULL	NULL	NULL	Square
Simon_A_01.02	28026	1	<?xml version="1.0"?>\n<Clock xmlns:dt="urn:schemas-microsoft-com:datatypes"><Description dt:dt="string">E-Prime Primary Realtime Clock</Description><StartTime><Timestamp dt:dt="int">0</Timestamp><DateUtc dt:dt="string">2015-01-09T18:12:44Z</DateUtc></StartTime><FrequencyChanges><FrequencyChange><Frequency dt:dt="r8">2857451</Frequency><Timestamp dt:dt="r8">811767402170</Timestamp><Current dt:dt=…	Simon_A_01.02-28026-1	60.122	1.0.0.24	1900-01-01	1900-04-09	#VALUE!	Standard	2.0.10.353	2.0.10.353	2015-01-09	2015-01-09 18:12:45	10:12:45	2.0.10.248	62	C	7	Images\blank.gif	NULL	NULL	NULL	SimonProc	Images\circle.gif	Simon	Right	58	1	58	1	7	-999999	16	151422	0	7	409	151831	NULL	NULL	NULL	NULL	NULL	NULL	NULL	NULL	NULL	Circle
Simon_A_01.02	28026	1	<?xml version="1.0"?>\n<Clock xmlns:dt="urn:schemas-microsoft-com:datatypes"><Description dt:dt="string">E-Prime Primary Realtime Clock</Description><StartTime><Timestamp dt:dt="int">0</Timestamp><DateUtc dt:dt="string">2015-01-09T18:12:44Z</DateUtc></StartTime><FrequencyChanges><FrequencyChange><Frequency dt:dt="r8">2857451</Frequency><Timestamp dt:dt="r8">811767402170</Timestamp><Current dt:dt=…	Simon_A_01.02-28026-1	60.122	1.0.0.24	1900-01-01	1900-04-09	#VALUE!	Standard	2.0.10.353	2.0.10.353	2015-01-09	2015-01-09 18:12:45	10:12:45	2.0.10.248	63	C	7	Images\blank.gif	NULL	NULL	NULL	SimonProc	Images\circle.gif	Simon	Right	59	1	59	1	7	-999999	17	152936	0	7	366	153302	NULL	NULL	NULL	NULL	NULL	NULL	NULL	NULL	NULL	Circle
Simon_A_01.02	28026	1	<?xml version="1.0"?>\n<Clock xmlns:dt="urn:schemas-microsoft-com:datatypes"><Description dt:dt="string">E-Prime Primary Realtime Clock</Description><StartTime><Timestamp dt:dt="int">0</Timestamp><DateUtc dt:dt="string">2015-01-09T18:12:44Z</DateUtc></StartTime><FrequencyChanges><FrequencyChange><Frequency dt:dt="r8">2857451</Frequency><Timestamp dt:dt="r8">811767402170</Timestamp><Current dt:dt=…	Simon_A_01.02-28026-1	60.122	1.0.0.24	1900-01-01	1900-04-09	#VALUE!	Standard	2.0.10.353	2.0.10.353	2015-01-09	2015-01-09 18:12:45	10:12:45	2.0.10.248	64	C	7	Images\blank.gif	NULL	NULL	NULL	SimonProc	Images\circle.gif	Simon	Right	60	1	60	1	7	-999999	16	154399	0	7	375	154774	NULL	NULL	NULL	NULL	NULL	NULL	NULL	NULL	NULL	Circle

## Sheet: Organized
1	Subject	SessionDate	Block	Side	Consistency	SimonExpt.ACC	SimonExpt.RT	SimonExpt.RESP	SimonExpt.CRESP	CorrectRT	FinalRT	FinalACC
2	28026	42013	1	Right	C	NULL	NULL	NULL	NULL					Avg	422.915
3	28026	42013	2	Right	C	NULL	NULL	NULL	NULL					StDev	81.2716
4	28026	42013	3	Left	C	NULL	NULL	NULL	NULL					Avg+3StDev	666.73
5	28026	42013	4	Left	C	NULL	NULL	NULL	NULL					Avg+3StDev	179.1
6	28026	42013	5	Left	C	0	485	7	q			Incorrect
7	28026	42013	6	Right	I	1	528	q	q	528	528	Correct
8	28026	42013	7	Left	C	1	402	q	q	402	402	Correct
9	28026	42013	8	Left	C	1	417	q	q	417	417	Correct
10	28026	42013	9	Right	C	1	400	7	7	400	400	Correct
11	28026	42013	10	Right	C	1	391	7	7	391	391	Correct
12	28026	42013	11	Right	C	1	438	7	7	438	438	Correct
13	28026	42013	12	Right	C	1	444	7	7	444	444	Correct
14	28026	42013	13	Left	C	1	385	q	q	385	385	Correct
15	28026	42013	14	Right	I	1	600	q	q	600	600	Correct
16	28026	42013	15	Left	I	1	416	7	7	416	416	Correct
17	28026	42013	16	Right	I	1	462	q	q	462	462	Correct
18	28026	42013	17	Right	C	1	603	7	7	603	603	Correct
19	28026	42013	18	Left	I	1	498	7	7	498	498	Correct
20	28026	42013	19	Left	C	1	438	q	q	438	438	Correct
21	28026	42013	20	Left	I	1	491	7	7	491	491	Correct
22	28026	42013	21	Left	C	1	423	q	q	423	423	Correct
23	28026	42013	22	Left	I	1	436	7	7	436	436	Correct
24	28026	42013	23	Left	C	1	378	q	q	378	378	Correct
25	28026	42013	24	Left	C	1	346	q	q	346	346	Correct
26	28026	42013	25	Right	C	1	395	7	7	395	395	Correct
27	28026	42013	26	Left	C	1	442	q	q	442	442	Correct
28	28026	42013	27	Left	C	1	295	q	q	295	295	Correct
29	28026	42013	28	Right	C	1	322	7	7	322	322	Correct
30	28026	42013	29	Right	I	1	396	q	q	396	396	Correct
31	28026	42013	30	Left	I	1	395	7	7	395	395	Correct
32	28026	42013	31	Left	I	1	282	7	7	282	282	Correct
33	28026	42013	32	Left	C	1	357	q	q	357	357	Correct
34	28026	42013	33	Left	C	1	294	q	q	294	294	Correct
35	28026	42013	34	Right	I	1	497	q	q	497	497	Correct
36	28026	42013	35	Right	C	1	468	7	7	468	468	Correct
37	28026	42013	36	Right	I	1	496	q	q	496	496	Correct
38	28026	42013	37	Right	C	1	460	7	7	460	460	Correct
39	28026	42013	38	Right	C	1	416	7	7	416	416	Correct
40	28026	42013	39	Right	C	1	351	7	7	351	351	Correct
41	28026	42013	40	Left	C	1	407	q	q	407	407	Correct
42	28026	42013	41	Left	C	1	294	q	q	294	294	Correct
43	28026	42013	42	Left	I	1	441	7	7	441	441	Correct
44	28026	42013	43	Right	C	1	750	7	7	750		Outlier
45	28026	42013	44	Left	C	1	432	q	q	432	432	Correct
46	28026	42013	45	Left	C	1	341	q	q	341	341	Correct
47	28026	42013	46	Right	C	1	422	7	7	422	422	Correct
48	28026	42013	47	Right	C	1	453	7	7	453	453	Correct
49	28026	42013	48	Left	C	1	434	q	q	434	434	Correct
50	28026	42013	49	Right	C	1	408	7	7	408	408	Correct
51	28026	42013	50	Left	C	1	302	q	q	302	302	Correct
52	28026	42013	51	Left	C	1	393	q	q	393	393	Correct
53	28026	42013	52	Right	C	1	416	7	7	416	416	Correct
54	28026	42013	53	Left	C	1	382	q	q	382	382	Correct
55	28026	42013	54	Right	C	1	334	7	7	334	334	Correct
56	28026	42013	55	Right	I	1	488	q	q	488	488	Correct
57	28026	42013	56	Right	C	1	499	7	7	499	499	Correct
58	28026	42013	57	Right	C	1	551	7	7	551	551	Correct
59	28026	42013	58	Left	C	1	472	q	q	472	472	Correct
60	28026	42013	59	Left	I	1	373	7	7	373	373	Correct
61	28026	42013	60	Left	C	1	429	q	q	429	429	Correct
62	28026	42013	61	Left	C	1	419	q	q	419	419	Correct
63	28026	42013	62	Right	C	1	409	7	7	409	409	Correct
64	28026	42013	63	Right	C	1	366	7	7	366	366	Correct
65	28026	42013	64	Right	C	1	375	7	7	375	375	Correct
66	0
67	0
68	0
69	0
70	0
71	0
72	0
73	0
74	0
75	0
76	0
77	0
78	0
79	0
80	0
81	0
	EXTRA	EXTRA	EXTRA	EXTRA	EXTRA	EXTRA	EXTRA	EXTRA	EXTRA	EXTRA	EXTRA	Outlier
	EXTRA	EXTRA	EXTRA	EXTRA	EXTRA	EXTRA	EXTRA	EXTRA	EXTRA	EXTRA	EXTRA	Timeout

## Sheet: Pivot
Simon Analysis Template
Date:	2015-02-18
Entered by:	BY
Expt #	Date	Con RT	Incon RT	Incon-Con RT	Con ACC	Incon ACC	Incon-Con ACC	Con TO	Incon TO
28026	2015-01-09	404.721	453.267	48.5457	0.955556	1	0.0444444	0	0
Row Labels	Average of FinalRT		Count of FinalACC	Column Labels
C	404.721		Row Labels	Correct	Incorrect	Outlier	Timeout	Grand Total
I	453.267		C	43	1	1		45
Grand Total	417.276		I	15				15
			EXTRA			1	1	2
			Grand Total	58	1	2	1	62
