# Supplementary material for: Human performance across decision making, selective attention, and working memory tasks: Experimental data and computer simulations
Source: Data Brief. 2018 Feb 21;17:907–14. doi: 10.1016/j.dib.2018.01.056 (PMC5988376; doi:10.1016/j.dib.2018.01.056)
Supplement: Supplementary file 2 — Supplementary material [file mmc2.zip › DataInBrief/data/Simon/analyzed/Simon Analysis_28032.xlsx]

## Sheet: Instructions
Delete data in 'Raw' tab
Copy data from subjects .edat file
Paste data into 'Raw' tab
Refresh' both pivot tables
copy results to summary document.

## Sheet: Raw
ExperimentName	Subject	Session	Clock.Information	DataFile.Basename	Display.RefreshRate	ExperimentVersion	Group	PracACC	RandomSeed	RuntimeCapabilities	RuntimeVersion	RuntimeVersionExpected	SessionDate	SessionStartDateTimeUtc	SessionTime	StudioVersion	Block	Consistency	CorrectResponse	Left	Practice1	Practice1.Cycle	Practice1.Sample	Procedure	Right	Running	Side	Simon	Simon.Cycle	Simon.Sample	SimonExpt.ACC	SimonExpt.CRESP	SimonExpt.DurationError	SimonExpt.OnsetDelay	SimonExpt.OnsetTime	SimonExpt.OnsetToOnsetTime	SimonExpt.RESP	SimonExpt.RT	SimonExpt.RTTime	SimonPrac.ACC	SimonPrac.CRESP	SimonPrac.DurationError	SimonPrac.OnsetDelay	SimonPrac.OnsetTime	SimonPrac.OnsetToOnsetTime	SimonPrac.RESP	SimonPrac.RT	SimonPrac.RTTime	Stimuli
Simon_B_01.02	28032	1	<?xml version="1.0"?>\n<Clock xmlns:dt="urn:schemas-microsoft-com:datatypes"><Description dt:dt="string">E-Prime Primary Realtime Clock</Description><StartTime><Timestamp dt:dt="int">0</Timestamp><DateUtc dt:dt="string">2015-01-08T01:31:48Z</DateUtc></StartTime><FrequencyChanges><FrequencyChange><Frequency dt:dt="r8">2922382</Frequency><Timestamp dt:dt="r8">540724068855</Timestamp><Current dt:dt=…	Simon_B_01.02-28032-1	60.005	1.0.0.27	1900-01-01	1900-04-09	#VALUE!	Standard	2.0.10.353	2.0.10.353	2015-01-07	2015-01-08 01:31:48	17:31:48	2.0.10.248	1	C	7	Images\blank.gif	1	1	1	PracticeProc1	Images\circle.gif	Practice1	Right	NULL	NULL	NULL	NULL	NULL	NULL	NULL	NULL	NULL	NULL	NULL	NULL	1	7	-999999	17	68454	0	7	1306	69760	Circle
Simon_B_01.02	28032	1	<?xml version="1.0"?>\n<Clock xmlns:dt="urn:schemas-microsoft-com:datatypes"><Description dt:dt="string">E-Prime Primary Realtime Clock</Description><StartTime><Timestamp dt:dt="int">0</Timestamp><DateUtc dt:dt="string">2015-01-08T01:31:48Z</DateUtc></StartTime><FrequencyChanges><FrequencyChange><Frequency dt:dt="r8">2922382</Frequency><Timestamp dt:dt="r8">540724068855</Timestamp><Current dt:dt=…	Simon_B_01.02-28032-1	60.005	1.0.0.27	1900-01-01	1900-04-09	#VALUE!	Standard	2.0.10.353	2.0.10.353	2015-01-07	2015-01-08 01:31:48	17:31:48	2.0.10.248	2	C	q	Images\blank.gif	2	1	2	PracticeProc1	Images\square.gif	Practice1	Right	NULL	NULL	NULL	NULL	NULL	NULL	NULL	NULL	NULL	NULL	NULL	NULL	1	q	-999999	17	71371	0	q	581	71952	Square
Simon_B_01.02	28032	1	<?xml version="1.0"?>\n<Clock xmlns:dt="urn:schemas-microsoft-com:datatypes"><Description dt:dt="string">E-Prime Primary Realtime Clock</Description><StartTime><Timestamp dt:dt="int">0</Timestamp><DateUtc dt:dt="string">2015-01-08T01:31:48Z</DateUtc></StartTime><FrequencyChanges><FrequencyChange><Frequency dt:dt="r8">2922382</Frequency><Timestamp dt:dt="r8">540724068855</Timestamp><Current dt:dt=…	Simon_B_01.02-28032-1	60.005	1.0.0.27	1900-01-01	1900-04-09	#VALUE!	Standard	2.0.10.353	2.0.10.353	2015-01-07	2015-01-08 01:31:48	17:31:48	2.0.10.248	3	C	q	Images\square.gif	3	1	3	PracticeProc1	Images\blank.gif	Practice1	Left	NULL	NULL	NULL	NULL	NULL	NULL	NULL	NULL	NULL	NULL	NULL	NULL	1	q	-999999	16	73570	0	q	686	74256	Square
Simon_B_01.02	28032	1	<?xml version="1.0"?>\n<Clock xmlns:dt="urn:schemas-microsoft-com:datatypes"><Description dt:dt="string">E-Prime Primary Realtime Clock</Description><StartTime><Timestamp dt:dt="int">0</Timestamp><DateUtc dt:dt="string">2015-01-08T01:31:48Z</DateUtc></StartTime><FrequencyChanges><FrequencyChange><Frequency dt:dt="r8">2922382</Frequency><Timestamp dt:dt="r8">540724068855</Timestamp><Current dt:dt=…	Simon_B_01.02-28032-1	60.005	1.0.0.27	1900-01-01	1900-04-09	#VALUE!	Standard	2.0.10.353	2.0.10.353	2015-01-07	2015-01-08 01:31:48	17:31:48	2.0.10.248	4	C	7	Images\circle.gif	4	1	4	PracticeProc1	Images\blank.gif	Practice1	Left	NULL	NULL	NULL	NULL	NULL	NULL	NULL	NULL	NULL	NULL	NULL	NULL	1	7	-999999	17	75870	0	7	690	76560	Circle
Simon_B_01.02	28032	1	<?xml version="1.0"?>\n<Clock xmlns:dt="urn:schemas-microsoft-com:datatypes"><Description dt:dt="string">E-Prime Primary Realtime Clock</Description><StartTime><Timestamp dt:dt="int">0</Timestamp><DateUtc dt:dt="string">2015-01-08T01:31:48Z</DateUtc></StartTime><FrequencyChanges><FrequencyChange><Frequency dt:dt="r8">2922382</Frequency><Timestamp dt:dt="r8">540724068855</Timestamp><Current dt:dt=…	Simon_B_01.02-28032-1	60.005	1.0.0.27	1900-01-01	1900-04-09	#VALUE!	Standard	2.0.10.353	2.0.10.353	2015-01-07	2015-01-08 01:31:48	17:31:48	2.0.10.248	5	C	7	Images\blank.gif	1	2	5	PracticeProc1	Images\circle.gif	Practice1	Right	NULL	NULL	NULL	NULL	NULL	NULL	NULL	NULL	NULL	NULL	NULL	NULL	1	7	-999999	17	90236	0	7	868	91104	Circle
Simon_B_01.02	28032	1	<?xml version="1.0"?>\n<Clock xmlns:dt="urn:schemas-microsoft-com:datatypes"><Description dt:dt="string">E-Prime Primary Realtime Clock</Description><StartTime><Timestamp dt:dt="int">0</Timestamp><DateUtc dt:dt="string">2015-01-08T01:31:48Z</DateUtc></StartTime><FrequencyChanges><FrequencyChange><Frequency dt:dt="r8">2922382</Frequency><Timestamp dt:dt="r8">540724068855</Timestamp><Current dt:dt=…	Simon_B_01.02-28032-1	60.005	1.0.0.27	1900-01-01	1900-04-09	#VALUE!	Standard	2.0.10.353	2.0.10.353	2015-01-07	2015-01-08 01:31:48	17:31:48	2.0.10.248	6	C	q	Images\blank.gif	2	2	6	PracticeProc1	Images\square.gif	Practice1	Right	NULL	NULL	NULL	NULL	NULL	NULL	NULL	NULL	NULL	NULL	NULL	NULL	1	q	-999999	17	92719	0	q	433	93152	Square
Simon_B_01.02	28032	1	<?xml version="1.0"?>\n<Clock xmlns:dt="urn:schemas-microsoft-com:datatypes"><Description dt:dt="string">E-Prime Primary Realtime Clock</Description><StartTime><Timestamp dt:dt="int">0</Timestamp><DateUtc dt:dt="string">2015-01-08T01:31:48Z</DateUtc></StartTime><FrequencyChanges><FrequencyChange><Frequency dt:dt="r8">2922382</Frequency><Timestamp dt:dt="r8">540724068855</Timestamp><Current dt:dt=…	Simon_B_01.02-28032-1	60.005	1.0.0.27	1900-01-01	1900-04-09	#VALUE!	Standard	2.0.10.353	2.0.10.353	2015-01-07	2015-01-08 01:31:48	17:31:48	2.0.10.248	7	C	q	Images\square.gif	3	2	7	PracticeProc1	Images\blank.gif	Practice1	Left	NULL	NULL	NULL	NULL	NULL	NULL	NULL	NULL	NULL	NULL	NULL	NULL	1	q	-999999	16	94768	0	q	400	95168	Square
Simon_B_01.02	28032	1	<?xml version="1.0"?>\n<Clock xmlns:dt="urn:schemas-microsoft-com:datatypes"><Description dt:dt="string">E-Prime Primary Realtime Clock</Description><StartTime><Timestamp dt:dt="int">0</Timestamp><DateUtc dt:dt="string">2015-01-08T01:31:48Z</DateUtc></StartTime><FrequencyChanges><FrequencyChange><Frequency dt:dt="r8">2922382</Frequency><Timestamp dt:dt="r8">540724068855</Timestamp><Current dt:dt=…	Simon_B_01.02-28032-1	60.005	1.0.0.27	1900-01-01	1900-04-09	#VALUE!	Standard	2.0.10.353	2.0.10.353	2015-01-07	2015-01-08 01:31:48	17:31:48	2.0.10.248	8	C	7	Images\circle.gif	4	2	8	PracticeProc1	Images\blank.gif	Practice1	Left	NULL	NULL	NULL	NULL	NULL	NULL	NULL	NULL	NULL	NULL	NULL	NULL	1	7	-999999	17	96785	0	7	735	97520	Circle
Simon_B_01.02	28032	1	<?xml version="1.0"?>\n<Clock xmlns:dt="urn:schemas-microsoft-com:datatypes"><Description dt:dt="string">E-Prime Primary Realtime Clock</Description><StartTime><Timestamp dt:dt="int">0</Timestamp><DateUtc dt:dt="string">2015-01-08T01:31:48Z</DateUtc></StartTime><FrequencyChanges><FrequencyChange><Frequency dt:dt="r8">2922382</Frequency><Timestamp dt:dt="r8">540724068855</Timestamp><Current dt:dt=…	Simon_B_01.02-28032-1	60.005	1.0.0.27	1900-01-01	1900-04-09	#VALUE!	Standard	2.0.10.353	2.0.10.353	2015-01-07	2015-01-08 01:31:48	17:31:48	2.0.10.248	9	C	7	Images\blank.gif	NULL	NULL	NULL	SimonProc	Images\circle.gif	Simon	Right	1	1	1	1	7	-999999	17	107818	0	7	838	108656	NULL	NULL	NULL	NULL	NULL	NULL	NULL	NULL	NULL	Circle
Simon_B_01.02	28032	1	<?xml version="1.0"?>\n<Clock xmlns:dt="urn:schemas-microsoft-com:datatypes"><Description dt:dt="string">E-Prime Primary Realtime Clock</Description><StartTime><Timestamp dt:dt="int">0</Timestamp><DateUtc dt:dt="string">2015-01-08T01:31:48Z</DateUtc></StartTime><FrequencyChanges><FrequencyChange><Frequency dt:dt="r8">2922382</Frequency><Timestamp dt:dt="r8">540724068855</Timestamp><Current dt:dt=…	Simon_B_01.02-28032-1	60.005	1.0.0.27	1900-01-01	1900-04-09	#VALUE!	Standard	2.0.10.353	2.0.10.353	2015-01-07	2015-01-08 01:31:48	17:31:48	2.0.10.248	10	C	7	Images\blank.gif	NULL	NULL	NULL	SimonProc	Images\circle.gif	Simon	Right	2	1	2	1	7	-999999	16	109750	0	7	458	110208	NULL	NULL	NULL	NULL	NULL	NULL	NULL	NULL	NULL	Circle
Simon_B_01.02	28032	1	<?xml version="1.0"?>\n<Clock xmlns:dt="urn:schemas-microsoft-com:datatypes"><Description dt:dt="string">E-Prime Primary Realtime Clock</Description><StartTime><Timestamp dt:dt="int">0</Timestamp><DateUtc dt:dt="string">2015-01-08T01:31:48Z</DateUtc></StartTime><FrequencyChanges><FrequencyChange><Frequency dt:dt="r8">2922382</Frequency><Timestamp dt:dt="r8">540724068855</Timestamp><Current dt:dt=…	Simon_B_01.02-28032-1	60.005	1.0.0.27	1900-01-01	1900-04-09	#VALUE!	Standard	2.0.10.353	2.0.10.353	2015-01-07	2015-01-08 01:31:48	17:31:48	2.0.10.248	11	C	7	Images\blank.gif	NULL	NULL	NULL	SimonProc	Images\circle.gif	Simon	Right	3	1	3	1	7	-999999	16	111300	0	7	412	111712	NULL	NULL	NULL	NULL	NULL	NULL	NULL	NULL	NULL	Circle
Simon_B_01.02	28032	1	<?xml version="1.0"?>\n<Clock xmlns:dt="urn:schemas-microsoft-com:datatypes"><Description dt:dt="string">E-Prime Primary Realtime Clock</Description><StartTime><Timestamp dt:dt="int">0</Timestamp><DateUtc dt:dt="string">2015-01-08T01:31:48Z</DateUtc></StartTime><FrequencyChanges><FrequencyChange><Frequency dt:dt="r8">2922382</Frequency><Timestamp dt:dt="r8">540724068855</Timestamp><Current dt:dt=…	Simon_B_01.02-28032-1	60.005	1.0.0.27	1900-01-01	1900-04-09	#VALUE!	Standard	2.0.10.353	2.0.10.353	2015-01-07	2015-01-08 01:31:48	17:31:48	2.0.10.248	12	C	q	Images\square.gif	NULL	NULL	NULL	SimonProc	Images\blank.gif	Simon	Left	4	1	4	1	q	-999999	17	112817	0	q	543	113360	NULL	NULL	NULL	NULL	NULL	NULL	NULL	NULL	NULL	Square
Simon_B_01.02	28032	1	<?xml version="1.0"?>\n<Clock xmlns:dt="urn:schemas-microsoft-com:datatypes"><Description dt:dt="string">E-Prime Primary Realtime Clock</Description><StartTime><Timestamp dt:dt="int">0</Timestamp><DateUtc dt:dt="string">2015-01-08T01:31:48Z</DateUtc></StartTime><FrequencyChanges><FrequencyChange><Frequency dt:dt="r8">2922382</Frequency><Timestamp dt:dt="r8">540724068855</Timestamp><Current dt:dt=…	Simon_B_01.02-28032-1	60.005	1.0.0.27	1900-01-01	1900-04-09	#VALUE!	Standard	2.0.10.353	2.0.10.353	2015-01-07	2015-01-08 01:31:48	17:31:48	2.0.10.248	13	C	q	Images\square.gif	NULL	NULL	NULL	SimonProc	Images\blank.gif	Simon	Left	5	1	5	1	q	-999999	17	114467	0	q	397	114864	NULL	NULL	NULL	NULL	NULL	NULL	NULL	NULL	NULL	Square
Simon_B_01.02	28032	1	<?xml version="1.0"?>\n<Clock xmlns:dt="urn:schemas-microsoft-com:datatypes"><Description dt:dt="string">E-Prime Primary Realtime Clock</Description><StartTime><Timestamp dt:dt="int">0</Timestamp><DateUtc dt:dt="string">2015-01-08T01:31:48Z</DateUtc></StartTime><FrequencyChanges><FrequencyChange><Frequency dt:dt="r8">2922382</Frequency><Timestamp dt:dt="r8">540724068855</Timestamp><Current dt:dt=…	Simon_B_01.02-28032-1	60.005	1.0.0.27	1900-01-01	1900-04-09	#VALUE!	Standard	2.0.10.353	2.0.10.353	2015-01-07	2015-01-08 01:31:48	17:31:48	2.0.10.248	14	I	7	Images\circle.gif	NULL	NULL	NULL	SimonProc	Images\blank.gif	Simon	Left	6	1	6	1	7	-999999	17	115967	0	7	753	116720	NULL	NULL	NULL	NULL	NULL	NULL	NULL	NULL	NULL	Circle
Simon_B_01.02	28032	1	<?xml version="1.0"?>\n<Clock xmlns:dt="urn:schemas-microsoft-com:datatypes"><Description dt:dt="string">E-Prime Primary Realtime Clock</Description><StartTime><Timestamp dt:dt="int">0</Timestamp><DateUtc dt:dt="string">2015-01-08T01:31:48Z</DateUtc></StartTime><FrequencyChanges><FrequencyChange><Frequency dt:dt="r8">2922382</Frequency><Timestamp dt:dt="r8">540724068855</Timestamp><Current dt:dt=…	Simon_B_01.02-28032-1	60.005	1.0.0.27	1900-01-01	1900-04-09	#VALUE!	Standard	2.0.10.353	2.0.10.353	2015-01-07	2015-01-08 01:31:48	17:31:48	2.0.10.248	15	C	q	Images\square.gif	NULL	NULL	NULL	SimonProc	Images\blank.gif	Simon	Left	7	1	7	1	q	-999999	33	117833	0	q	695	118528	NULL	NULL	NULL	NULL	NULL	NULL	NULL	NULL	NULL	Square
Simon_B_01.02	28032	1	<?xml version="1.0"?>\n<Clock xmlns:dt="urn:schemas-microsoft-com:datatypes"><Description dt:dt="string">E-Prime Primary Realtime Clock</Description><StartTime><Timestamp dt:dt="int">0</Timestamp><DateUtc dt:dt="string">2015-01-08T01:31:48Z</DateUtc></StartTime><FrequencyChanges><FrequencyChange><Frequency dt:dt="r8">2922382</Frequency><Timestamp dt:dt="r8">540724068855</Timestamp><Current dt:dt=…	Simon_B_01.02-28032-1	60.005	1.0.0.27	1900-01-01	1900-04-09	#VALUE!	Standard	2.0.10.353	2.0.10.353	2015-01-07	2015-01-08 01:31:48	17:31:48	2.0.10.248	16	C	7	Images\blank.gif	NULL	NULL	NULL	SimonProc	Images\circle.gif	Simon	Right	8	1	8	1	7	-999999	17	119633	0	7	623	120256	NULL	NULL	NULL	NULL	NULL	NULL	NULL	NULL	NULL	Circle
Simon_B_01.02	28032	1	<?xml version="1.0"?>\n<Clock xmlns:dt="urn:schemas-microsoft-com:datatypes"><Description dt:dt="string">E-Prime Primary Realtime Clock</Description><StartTime><Timestamp dt:dt="int">0</Timestamp><DateUtc dt:dt="string">2015-01-08T01:31:48Z</DateUtc></StartTime><FrequencyChanges><FrequencyChange><Frequency dt:dt="r8">2922382</Frequency><Timestamp dt:dt="r8">540724068855</Timestamp><Current dt:dt=…	Simon_B_01.02-28032-1	60.005	1.0.0.27	1900-01-01	1900-04-09	#VALUE!	Standard	2.0.10.353	2.0.10.353	2015-01-07	2015-01-08 01:31:48	17:31:48	2.0.10.248	17	C	7	Images\blank.gif	NULL	NULL	NULL	SimonProc	Images\circle.gif	Simon	Right	9	1	9	1	7	-999999	17	121366	0	7	538	121904	NULL	NULL	NULL	NULL	NULL	NULL	NULL	NULL	NULL	Circle
Simon_B_01.02	28032	1	<?xml version="1.0"?>\n<Clock xmlns:dt="urn:schemas-microsoft-com:datatypes"><Description dt:dt="string">E-Prime Primary Realtime Clock</Description><StartTime><Timestamp dt:dt="int">0</Timestamp><DateUtc dt:dt="string">2015-01-08T01:31:48Z</DateUtc></StartTime><FrequencyChanges><FrequencyChange><Frequency dt:dt="r8">2922382</Frequency><Timestamp dt:dt="r8">540724068855</Timestamp><Current dt:dt=…	Simon_B_01.02-28032-1	60.005	1.0.0.27	1900-01-01	1900-04-09	#VALUE!	Standard	2.0.10.353	2.0.10.353	2015-01-07	2015-01-08 01:31:48	17:31:48	2.0.10.248	18	I	q	Images\blank.gif	NULL	NULL	NULL	SimonProc	Images\square.gif	Simon	Right	10	1	10	1	q	-999999	16	122999	0	q	713	123712	NULL	NULL	NULL	NULL	NULL	NULL	NULL	NULL	NULL	Square
Simon_B_01.02	28032	1	<?xml version="1.0"?>\n<Clock xmlns:dt="urn:schemas-microsoft-com:datatypes"><Description dt:dt="string">E-Prime Primary Realtime Clock</Description><StartTime><Timestamp dt:dt="int">0</Timestamp><DateUtc dt:dt="string">2015-01-08T01:31:48Z</DateUtc></StartTime><FrequencyChanges><FrequencyChange><Frequency dt:dt="r8">2922382</Frequency><Timestamp dt:dt="r8">540724068855</Timestamp><Current dt:dt=…	Simon_B_01.02-28032-1	60.005	1.0.0.27	1900-01-01	1900-04-09	#VALUE!	Standard	2.0.10.353	2.0.10.353	2015-01-07	2015-01-08 01:31:48	17:31:48	2.0.10.248	19	C	7	Images\blank.gif	NULL	NULL	NULL	SimonProc	Images\circle.gif	Simon	Right	11	1	11	1	7	-999999	17	124816	0	7	928	125744	NULL	NULL	NULL	NULL	NULL	NULL	NULL	NULL	NULL	Circle
Simon_B_01.02	28032	1	<?xml version="1.0"?>\n<Clock xmlns:dt="urn:schemas-microsoft-com:datatypes"><Description dt:dt="string">E-Prime Primary Realtime Clock</Description><StartTime><Timestamp dt:dt="int">0</Timestamp><DateUtc dt:dt="string">2015-01-08T01:31:48Z</DateUtc></StartTime><FrequencyChanges><FrequencyChange><Frequency dt:dt="r8">2922382</Frequency><Timestamp dt:dt="r8">540724068855</Timestamp><Current dt:dt=…	Simon_B_01.02-28032-1	60.005	1.0.0.27	1900-01-01	1900-04-09	#VALUE!	Standard	2.0.10.353	2.0.10.353	2015-01-07	2015-01-08 01:31:48	17:31:48	2.0.10.248	20	C	q	Images\square.gif	NULL	NULL	NULL	SimonProc	Images\blank.gif	Simon	Left	12	1	12	1	q	-999999	17	126849	0	q	447	127296	NULL	NULL	NULL	NULL	NULL	NULL	NULL	NULL	NULL	Square
Simon_B_01.02	28032	1	<?xml version="1.0"?>\n<Clock xmlns:dt="urn:schemas-microsoft-com:datatypes"><Description dt:dt="string">E-Prime Primary Realtime Clock</Description><StartTime><Timestamp dt:dt="int">0</Timestamp><DateUtc dt:dt="string">2015-01-08T01:31:48Z</DateUtc></StartTime><FrequencyChanges><FrequencyChange><Frequency dt:dt="r8">2922382</Frequency><Timestamp dt:dt="r8">540724068855</Timestamp><Current dt:dt=…	Simon_B_01.02-28032-1	60.005	1.0.0.27	1900-01-01	1900-04-09	#VALUE!	Standard	2.0.10.353	2.0.10.353	2015-01-07	2015-01-08 01:31:48	17:31:48	2.0.10.248	21	C	7	Images\blank.gif	NULL	NULL	NULL	SimonProc	Images\circle.gif	Simon	Right	13	1	13	1	7	-999999	17	128399	0	7	433	128832	NULL	NULL	NULL	NULL	NULL	NULL	NULL	NULL	NULL	Circle
Simon_B_01.02	28032	1	<?xml version="1.0"?>\n<Clock xmlns:dt="urn:schemas-microsoft-com:datatypes"><Description dt:dt="string">E-Prime Primary Realtime Clock</Description><StartTime><Timestamp dt:dt="int">0</Timestamp><DateUtc dt:dt="string">2015-01-08T01:31:48Z</DateUtc></StartTime><FrequencyChanges><FrequencyChange><Frequency dt:dt="r8">2922382</Frequency><Timestamp dt:dt="r8">540724068855</Timestamp><Current dt:dt=…	Simon_B_01.02-28032-1	60.005	1.0.0.27	1900-01-01	1900-04-09	#VALUE!	Standard	2.0.10.353	2.0.10.353	2015-01-07	2015-01-08 01:31:48	17:31:48	2.0.10.248	22	C	q	Images\square.gif	NULL	NULL	NULL	SimonProc	Images\blank.gif	Simon	Left	14	1	14	1	q	-999999	17	129932	0	q	484	130416	NULL	NULL	NULL	NULL	NULL	NULL	NULL	NULL	NULL	Square
Simon_B_01.02	28032	1	<?xml version="1.0"?>\n<Clock xmlns:dt="urn:schemas-microsoft-com:datatypes"><Description dt:dt="string">E-Prime Primary Realtime Clock</Description><StartTime><Timestamp dt:dt="int">0</Timestamp><DateUtc dt:dt="string">2015-01-08T01:31:48Z</DateUtc></StartTime><FrequencyChanges><FrequencyChange><Frequency dt:dt="r8">2922382</Frequency><Timestamp dt:dt="r8">540724068855</Timestamp><Current dt:dt=…	Simon_B_01.02-28032-1	60.005	1.0.0.27	1900-01-01	1900-04-09	#VALUE!	Standard	2.0.10.353	2.0.10.353	2015-01-07	2015-01-08 01:31:48	17:31:48	2.0.10.248	23	C	q	Images\square.gif	NULL	NULL	NULL	SimonProc	Images\blank.gif	Simon	Left	15	1	15	1	q	-999999	16	131515	0	q	421	131936	NULL	NULL	NULL	NULL	NULL	NULL	NULL	NULL	NULL	Square
Simon_B_01.02	28032	1	<?xml version="1.0"?>\n<Clock xmlns:dt="urn:schemas-microsoft-com:datatypes"><Description dt:dt="string">E-Prime Primary Realtime Clock</Description><StartTime><Timestamp dt:dt="int">0</Timestamp><DateUtc dt:dt="string">2015-01-08T01:31:48Z</DateUtc></StartTime><FrequencyChanges><FrequencyChange><Frequency dt:dt="r8">2922382</Frequency><Timestamp dt:dt="r8">540724068855</Timestamp><Current dt:dt=…	Simon_B_01.02-28032-1	60.005	1.0.0.27	1900-01-01	1900-04-09	#VALUE!	Standard	2.0.10.353	2.0.10.353	2015-01-07	2015-01-08 01:31:48	17:31:48	2.0.10.248	24	C	7	Images\blank.gif	NULL	NULL	NULL	SimonProc	Images\circle.gif	Simon	Right	16	1	16	1	7	-999999	17	133032	0	7	472	133504	NULL	NULL	NULL	NULL	NULL	NULL	NULL	NULL	NULL	Circle
Simon_B_01.02	28032	1	<?xml version="1.0"?>\n<Clock xmlns:dt="urn:schemas-microsoft-com:datatypes"><Description dt:dt="string">E-Prime Primary Realtime Clock</Description><StartTime><Timestamp dt:dt="int">0</Timestamp><DateUtc dt:dt="string">2015-01-08T01:31:48Z</DateUtc></StartTime><FrequencyChanges><FrequencyChange><Frequency dt:dt="r8">2922382</Frequency><Timestamp dt:dt="r8">540724068855</Timestamp><Current dt:dt=…	Simon_B_01.02-28032-1	60.005	1.0.0.27	1900-01-01	1900-04-09	#VALUE!	Standard	2.0.10.353	2.0.10.353	2015-01-07	2015-01-08 01:31:48	17:31:48	2.0.10.248	25	C	q	Images\square.gif	NULL	NULL	NULL	SimonProc	Images\blank.gif	Simon	Left	17	1	17	1	q	-999999	16	134598	0	q	586	135184	NULL	NULL	NULL	NULL	NULL	NULL	NULL	NULL	NULL	Square
Simon_B_01.02	28032	1	<?xml version="1.0"?>\n<Clock xmlns:dt="urn:schemas-microsoft-com:datatypes"><Description dt:dt="string">E-Prime Primary Realtime Clock</Description><StartTime><Timestamp dt:dt="int">0</Timestamp><DateUtc dt:dt="string">2015-01-08T01:31:48Z</DateUtc></StartTime><FrequencyChanges><FrequencyChange><Frequency dt:dt="r8">2922382</Frequency><Timestamp dt:dt="r8">540724068855</Timestamp><Current dt:dt=…	Simon_B_01.02-28032-1	60.005	1.0.0.27	1900-01-01	1900-04-09	#VALUE!	Standard	2.0.10.353	2.0.10.353	2015-01-07	2015-01-08 01:31:48	17:31:48	2.0.10.248	26	C	7	Images\blank.gif	NULL	NULL	NULL	SimonProc	Images\circle.gif	Simon	Right	18	1	18	1	7	-999999	16	136281	0	7	423	136704	NULL	NULL	NULL	NULL	NULL	NULL	NULL	NULL	NULL	Circle
Simon_B_01.02	28032	1	<?xml version="1.0"?>\n<Clock xmlns:dt="urn:schemas-microsoft-com:datatypes"><Description dt:dt="string">E-Prime Primary Realtime Clock</Description><StartTime><Timestamp dt:dt="int">0</Timestamp><DateUtc dt:dt="string">2015-01-08T01:31:48Z</DateUtc></StartTime><FrequencyChanges><FrequencyChange><Frequency dt:dt="r8">2922382</Frequency><Timestamp dt:dt="r8">540724068855</Timestamp><Current dt:dt=…	Simon_B_01.02-28032-1	60.005	1.0.0.27	1900-01-01	1900-04-09	#VALUE!	Standard	2.0.10.353	2.0.10.353	2015-01-07	2015-01-08 01:31:48	17:31:48	2.0.10.248	27	C	7	Images\blank.gif	NULL	NULL	NULL	SimonProc	Images\circle.gif	Simon	Right	19	1	19	1	7	-999999	17	137815	0	7	553	138368	NULL	NULL	NULL	NULL	NULL	NULL	NULL	NULL	NULL	Circle
Simon_B_01.02	28032	1	<?xml version="1.0"?>\n<Clock xmlns:dt="urn:schemas-microsoft-com:datatypes"><Description dt:dt="string">E-Prime Primary Realtime Clock</Description><StartTime><Timestamp dt:dt="int">0</Timestamp><DateUtc dt:dt="string">2015-01-08T01:31:48Z</DateUtc></StartTime><FrequencyChanges><FrequencyChange><Frequency dt:dt="r8">2922382</Frequency><Timestamp dt:dt="r8">540724068855</Timestamp><Current dt:dt=…	Simon_B_01.02-28032-1	60.005	1.0.0.27	1900-01-01	1900-04-09	#VALUE!	Standard	2.0.10.353	2.0.10.353	2015-01-07	2015-01-08 01:31:48	17:31:48	2.0.10.248	28	C	q	Images\square.gif	NULL	NULL	NULL	SimonProc	Images\blank.gif	Simon	Left	20	1	20	1	q	-999999	16	139464	0	q	488	139952	NULL	NULL	NULL	NULL	NULL	NULL	NULL	NULL	NULL	Square
Simon_B_01.02	28032	1	<?xml version="1.0"?>\n<Clock xmlns:dt="urn:schemas-microsoft-com:datatypes"><Description dt:dt="string">E-Prime Primary Realtime Clock</Description><StartTime><Timestamp dt:dt="int">0</Timestamp><DateUtc dt:dt="string">2015-01-08T01:31:48Z</DateUtc></StartTime><FrequencyChanges><FrequencyChange><Frequency dt:dt="r8">2922382</Frequency><Timestamp dt:dt="r8">540724068855</Timestamp><Current dt:dt=…	Simon_B_01.02-28032-1	60.005	1.0.0.27	1900-01-01	1900-04-09	#VALUE!	Standard	2.0.10.353	2.0.10.353	2015-01-07	2015-01-08 01:31:48	17:31:48	2.0.10.248	29	C	q	Images\square.gif	NULL	NULL	NULL	SimonProc	Images\blank.gif	Simon	Left	21	1	21	1	q	-999999	17	141048	0	q	696	141744	NULL	NULL	NULL	NULL	NULL	NULL	NULL	NULL	NULL	Square
Simon_B_01.02	28032	1	<?xml version="1.0"?>\n<Clock xmlns:dt="urn:schemas-microsoft-com:datatypes"><Description dt:dt="string">E-Prime Primary Realtime Clock</Description><StartTime><Timestamp dt:dt="int">0</Timestamp><DateUtc dt:dt="string">2015-01-08T01:31:48Z</DateUtc></StartTime><FrequencyChanges><FrequencyChange><Frequency dt:dt="r8">2922382</Frequency><Timestamp dt:dt="r8">540724068855</Timestamp><Current dt:dt=…	Simon_B_01.02-28032-1	60.005	1.0.0.27	1900-01-01	1900-04-09	#VALUE!	Standard	2.0.10.353	2.0.10.353	2015-01-07	2015-01-08 01:31:48	17:31:48	2.0.10.248	30	C	7	Images\blank.gif	NULL	NULL	NULL	SimonProc	Images\circle.gif	Simon	Right	22	1	22	1	7	-999999	17	142848	0	7	496	143344	NULL	NULL	NULL	NULL	NULL	NULL	NULL	NULL	NULL	Circle
Simon_B_01.02	28032	1	<?xml version="1.0"?>\n<Clock xmlns:dt="urn:schemas-microsoft-com:datatypes"><Description dt:dt="string">E-Prime Primary Realtime Clock</Description><StartTime><Timestamp dt:dt="int">0</Timestamp><DateUtc dt:dt="string">2015-01-08T01:31:48Z</DateUtc></StartTime><FrequencyChanges><FrequencyChange><Frequency dt:dt="r8">2922382</Frequency><Timestamp dt:dt="r8">540724068855</Timestamp><Current dt:dt=…	Simon_B_01.02-28032-1	60.005	1.0.0.27	1900-01-01	1900-04-09	#VALUE!	Standard	2.0.10.353	2.0.10.353	2015-01-07	2015-01-08 01:31:48	17:31:48	2.0.10.248	31	I	7	Images\circle.gif	NULL	NULL	NULL	SimonProc	Images\blank.gif	Simon	Left	23	1	23	1	7	-999999	16	144447	0	7	705	145152	NULL	NULL	NULL	NULL	NULL	NULL	NULL	NULL	NULL	Circle
Simon_B_01.02	28032	1	<?xml version="1.0"?>\n<Clock xmlns:dt="urn:schemas-microsoft-com:datatypes"><Description dt:dt="string">E-Prime Primary Realtime Clock</Description><StartTime><Timestamp dt:dt="int">0</Timestamp><DateUtc dt:dt="string">2015-01-08T01:31:48Z</DateUtc></StartTime><FrequencyChanges><FrequencyChange><Frequency dt:dt="r8">2922382</Frequency><Timestamp dt:dt="r8">540724068855</Timestamp><Current dt:dt=…	Simon_B_01.02-28032-1	60.005	1.0.0.27	1900-01-01	1900-04-09	#VALUE!	Standard	2.0.10.353	2.0.10.353	2015-01-07	2015-01-08 01:31:48	17:31:48	2.0.10.248	32	C	q	Images\square.gif	NULL	NULL	NULL	SimonProc	Images\blank.gif	Simon	Left	24	1	24	1	q	-999999	16	146247	0	q	441	146688	NULL	NULL	NULL	NULL	NULL	NULL	NULL	NULL	NULL	Square
Simon_B_01.02	28032	1	<?xml version="1.0"?>\n<Clock xmlns:dt="urn:schemas-microsoft-com:datatypes"><Description dt:dt="string">E-Prime Primary Realtime Clock</Description><StartTime><Timestamp dt:dt="int">0</Timestamp><DateUtc dt:dt="string">2015-01-08T01:31:48Z</DateUtc></StartTime><FrequencyChanges><FrequencyChange><Frequency dt:dt="r8">2922382</Frequency><Timestamp dt:dt="r8">540724068855</Timestamp><Current dt:dt=…	Simon_B_01.02-28032-1	60.005	1.0.0.27	1900-01-01	1900-04-09	#VALUE!	Standard	2.0.10.353	2.0.10.353	2015-01-07	2015-01-08 01:31:48	17:31:48	2.0.10.248	33	C	q	Images\square.gif	NULL	NULL	NULL	SimonProc	Images\blank.gif	Simon	Left	25	1	25	1	q	-999999	17	147797	0	q	395	148192	NULL	NULL	NULL	NULL	NULL	NULL	NULL	NULL	NULL	Square
Simon_B_01.02	28032	1	<?xml version="1.0"?>\n<Clock xmlns:dt="urn:schemas-microsoft-com:datatypes"><Description dt:dt="string">E-Prime Primary Realtime Clock</Description><StartTime><Timestamp dt:dt="int">0</Timestamp><DateUtc dt:dt="string">2015-01-08T01:31:48Z</DateUtc></StartTime><FrequencyChanges><FrequencyChange><Frequency dt:dt="r8">2922382</Frequency><Timestamp dt:dt="r8">540724068855</Timestamp><Current dt:dt=…	Simon_B_01.02-28032-1	60.005	1.0.0.27	1900-01-01	1900-04-09	#VALUE!	Standard	2.0.10.353	2.0.10.353	2015-01-07	2015-01-08 01:31:48	17:31:48	2.0.10.248	34	C	7	Images\blank.gif	NULL	NULL	NULL	SimonProc	Images\circle.gif	Simon	Right	26	1	26	1	7	-999999	17	149297	0	7	271	149568	NULL	NULL	NULL	NULL	NULL	NULL	NULL	NULL	NULL	Circle
Simon_B_01.02	28032	1	<?xml version="1.0"?>\n<Clock xmlns:dt="urn:schemas-microsoft-com:datatypes"><Description dt:dt="string">E-Prime Primary Realtime Clock</Description><StartTime><Timestamp dt:dt="int">0</Timestamp><DateUtc dt:dt="string">2015-01-08T01:31:48Z</DateUtc></StartTime><FrequencyChanges><FrequencyChange><Frequency dt:dt="r8">2922382</Frequency><Timestamp dt:dt="r8">540724068855</Timestamp><Current dt:dt=…	Simon_B_01.02-28032-1	60.005	1.0.0.27	1900-01-01	1900-04-09	#VALUE!	Standard	2.0.10.353	2.0.10.353	2015-01-07	2015-01-08 01:31:48	17:31:48	2.0.10.248	35	C	7	Images\blank.gif	NULL	NULL	NULL	SimonProc	Images\circle.gif	Simon	Right	27	1	27	1	7	-999999	16	150663	0	7	265	150928	NULL	NULL	NULL	NULL	NULL	NULL	NULL	NULL	NULL	Circle
Simon_B_01.02	28032	1	<?xml version="1.0"?>\n<Clock xmlns:dt="urn:schemas-microsoft-com:datatypes"><Description dt:dt="string">E-Prime Primary Realtime Clock</Description><StartTime><Timestamp dt:dt="int">0</Timestamp><DateUtc dt:dt="string">2015-01-08T01:31:48Z</DateUtc></StartTime><FrequencyChanges><FrequencyChange><Frequency dt:dt="r8">2922382</Frequency><Timestamp dt:dt="r8">540724068855</Timestamp><Current dt:dt=…	Simon_B_01.02-28032-1	60.005	1.0.0.27	1900-01-01	1900-04-09	#VALUE!	Standard	2.0.10.353	2.0.10.353	2015-01-07	2015-01-08 01:31:48	17:31:48	2.0.10.248	36	C	7	Images\blank.gif	NULL	NULL	NULL	SimonProc	Images\circle.gif	Simon	Right	28	1	28	1	7	-999999	17	152030	0	7	290	152320	NULL	NULL	NULL	NULL	NULL	NULL	NULL	NULL	NULL	Circle
Simon_B_01.02	28032	1	<?xml version="1.0"?>\n<Clock xmlns:dt="urn:schemas-microsoft-com:datatypes"><Description dt:dt="string">E-Prime Primary Realtime Clock</Description><StartTime><Timestamp dt:dt="int">0</Timestamp><DateUtc dt:dt="string">2015-01-08T01:31:48Z</DateUtc></StartTime><FrequencyChanges><FrequencyChange><Frequency dt:dt="r8">2922382</Frequency><Timestamp dt:dt="r8">540724068855</Timestamp><Current dt:dt=…	Simon_B_01.02-28032-1	60.005	1.0.0.27	1900-01-01	1900-04-09	#VALUE!	Standard	2.0.10.353	2.0.10.353	2015-01-07	2015-01-08 01:31:48	17:31:48	2.0.10.248	37	I	q	Images\blank.gif	NULL	NULL	NULL	SimonProc	Images\square.gif	Simon	Right	29	1	29	0	q	-999999	17	153430	0	7	298	153728	NULL	NULL	NULL	NULL	NULL	NULL	NULL	NULL	NULL	Square
Simon_B_01.02	28032	1	<?xml version="1.0"?>\n<Clock xmlns:dt="urn:schemas-microsoft-com:datatypes"><Description dt:dt="string">E-Prime Primary Realtime Clock</Description><StartTime><Timestamp dt:dt="int">0</Timestamp><DateUtc dt:dt="string">2015-01-08T01:31:48Z</DateUtc></StartTime><FrequencyChanges><FrequencyChange><Frequency dt:dt="r8">2922382</Frequency><Timestamp dt:dt="r8">540724068855</Timestamp><Current dt:dt=…	Simon_B_01.02-28032-1	60.005	1.0.0.27	1900-01-01	1900-04-09	#VALUE!	Standard	2.0.10.353	2.0.10.353	2015-01-07	2015-01-08 01:31:48	17:31:48	2.0.10.248	38	C	7	Images\blank.gif	NULL	NULL	NULL	SimonProc	Images\circle.gif	Simon	Right	30	1	30	1	7	-999999	17	154830	0	7	594	155424	NULL	NULL	NULL	NULL	NULL	NULL	NULL	NULL	NULL	Circle
Simon_B_01.02	28032	1	<?xml version="1.0"?>\n<Clock xmlns:dt="urn:schemas-microsoft-com:datatypes"><Description dt:dt="string">E-Prime Primary Realtime Clock</Description><StartTime><Timestamp dt:dt="int">0</Timestamp><DateUtc dt:dt="string">2015-01-08T01:31:48Z</DateUtc></StartTime><FrequencyChanges><FrequencyChange><Frequency dt:dt="r8">2922382</Frequency><Timestamp dt:dt="r8">540724068855</Timestamp><Current dt:dt=…	Simon_B_01.02-28032-1	60.005	1.0.0.27	1900-01-01	1900-04-09	#VALUE!	Standard	2.0.10.353	2.0.10.353	2015-01-07	2015-01-08 01:31:48	17:31:48	2.0.10.248	39	I	q	Images\blank.gif	NULL	NULL	NULL	SimonProc	Images\square.gif	Simon	Right	31	1	31	1	q	-999999	17	156530	0	q	478	157008	NULL	NULL	NULL	NULL	NULL	NULL	NULL	NULL	NULL	Square
Simon_B_01.02	28032	1	<?xml version="1.0"?>\n<Clock xmlns:dt="urn:schemas-microsoft-com:datatypes"><Description dt:dt="string">E-Prime Primary Realtime Clock</Description><StartTime><Timestamp dt:dt="int">0</Timestamp><DateUtc dt:dt="string">2015-01-08T01:31:48Z</DateUtc></StartTime><FrequencyChanges><FrequencyChange><Frequency dt:dt="r8">2922382</Frequency><Timestamp dt:dt="r8">540724068855</Timestamp><Current dt:dt=…	Simon_B_01.02-28032-1	60.005	1.0.0.27	1900-01-01	1900-04-09	#VALUE!	Standard	2.0.10.353	2.0.10.353	2015-01-07	2015-01-08 01:31:48	17:31:48	2.0.10.248	40	C	q	Images\square.gif	NULL	NULL	NULL	SimonProc	Images\blank.gif	Simon	Left	32	1	32	1	q	-999999	17	158113	0	q	415	158528	NULL	NULL	NULL	NULL	NULL	NULL	NULL	NULL	NULL	Square
Simon_B_01.02	28032	1	<?xml version="1.0"?>\n<Clock xmlns:dt="urn:schemas-microsoft-com:datatypes"><Description dt:dt="string">E-Prime Primary Realtime Clock</Description><StartTime><Timestamp dt:dt="int">0</Timestamp><DateUtc dt:dt="string">2015-01-08T01:31:48Z</DateUtc></StartTime><FrequencyChanges><FrequencyChange><Frequency dt:dt="r8">2922382</Frequency><Timestamp dt:dt="r8">540724068855</Timestamp><Current dt:dt=…	Simon_B_01.02-28032-1	60.005	1.0.0.27	1900-01-01	1900-04-09	#VALUE!	Standard	2.0.10.353	2.0.10.353	2015-01-07	2015-01-08 01:31:48	17:31:48	2.0.10.248	41	C	q	Images\square.gif	NULL	NULL	NULL	SimonProc	Images\blank.gif	Simon	Left	33	1	33	1	q	-999999	16	159629	0	q	339	159968	NULL	NULL	NULL	NULL	NULL	NULL	NULL	NULL	NULL	Square
Simon_B_01.02	28032	1	<?xml version="1.0"?>\n<Clock xmlns:dt="urn:schemas-microsoft-com:datatypes"><Description dt:dt="string">E-Prime Primary Realtime Clock</Description><StartTime><Timestamp dt:dt="int">0</Timestamp><DateUtc dt:dt="string">2015-01-08T01:31:48Z</DateUtc></StartTime><FrequencyChanges><FrequencyChange><Frequency dt:dt="r8">2922382</Frequency><Timestamp dt:dt="r8">540724068855</Timestamp><Current dt:dt=…	Simon_B_01.02-28032-1	60.005	1.0.0.27	1900-01-01	1900-04-09	#VALUE!	Standard	2.0.10.353	2.0.10.353	2015-01-07	2015-01-08 01:31:48	17:31:48	2.0.10.248	42	I	7	Images\circle.gif	NULL	NULL	NULL	SimonProc	Images\blank.gif	Simon	Left	34	1	34	1	7	-999999	17	161063	0	7	585	161648	NULL	NULL	NULL	NULL	NULL	NULL	NULL	NULL	NULL	Circle
Simon_B_01.02	28032	1	<?xml version="1.0"?>\n<Clock xmlns:dt="urn:schemas-microsoft-com:datatypes"><Description dt:dt="string">E-Prime Primary Realtime Clock</Description><StartTime><Timestamp dt:dt="int">0</Timestamp><DateUtc dt:dt="string">2015-01-08T01:31:48Z</DateUtc></StartTime><FrequencyChanges><FrequencyChange><Frequency dt:dt="r8">2922382</Frequency><Timestamp dt:dt="r8">540724068855</Timestamp><Current dt:dt=…	Simon_B_01.02-28032-1	60.005	1.0.0.27	1900-01-01	1900-04-09	#VALUE!	Standard	2.0.10.353	2.0.10.353	2015-01-07	2015-01-08 01:31:48	17:31:48	2.0.10.248	43	I	7	Images\circle.gif	NULL	NULL	NULL	SimonProc	Images\blank.gif	Simon	Left	35	1	35	1	7	-999999	17	162746	0	7	550	163296	NULL	NULL	NULL	NULL	NULL	NULL	NULL	NULL	NULL	Circle
Simon_B_01.02	28032	1	<?xml version="1.0"?>\n<Clock xmlns:dt="urn:schemas-microsoft-com:datatypes"><Description dt:dt="string">E-Prime Primary Realtime Clock</Description><StartTime><Timestamp dt:dt="int">0</Timestamp><DateUtc dt:dt="string">2015-01-08T01:31:48Z</DateUtc></StartTime><FrequencyChanges><FrequencyChange><Frequency dt:dt="r8">2922382</Frequency><Timestamp dt:dt="r8">540724068855</Timestamp><Current dt:dt=…	Simon_B_01.02-28032-1	60.005	1.0.0.27	1900-01-01	1900-04-09	#VALUE!	Standard	2.0.10.353	2.0.10.353	2015-01-07	2015-01-08 01:31:48	17:31:48	2.0.10.248	44	I	q	Images\blank.gif	NULL	NULL	NULL	SimonProc	Images\square.gif	Simon	Right	36	1	36	1	q	-999999	17	164396	0	q	548	164944	NULL	NULL	NULL	NULL	NULL	NULL	NULL	NULL	NULL	Square
Simon_B_01.02	28032	1	<?xml version="1.0"?>\n<Clock xmlns:dt="urn:schemas-microsoft-com:datatypes"><Description dt:dt="string">E-Prime Primary Realtime Clock</Description><StartTime><Timestamp dt:dt="int">0</Timestamp><DateUtc dt:dt="string">2015-01-08T01:31:48Z</DateUtc></StartTime><FrequencyChanges><FrequencyChange><Frequency dt:dt="r8">2922382</Frequency><Timestamp dt:dt="r8">540724068855</Timestamp><Current dt:dt=…	Simon_B_01.02-28032-1	60.005	1.0.0.27	1900-01-01	1900-04-09	#VALUE!	Standard	2.0.10.353	2.0.10.353	2015-01-07	2015-01-08 01:31:48	17:31:48	2.0.10.248	45	C	7	Images\blank.gif	NULL	NULL	NULL	SimonProc	Images\circle.gif	Simon	Right	37	1	37	1	7	-999999	16	166045	0	7	483	166528	NULL	NULL	NULL	NULL	NULL	NULL	NULL	NULL	NULL	Circle
Simon_B_01.02	28032	1	<?xml version="1.0"?>\n<Clock xmlns:dt="urn:schemas-microsoft-com:datatypes"><Description dt:dt="string">E-Prime Primary Realtime Clock</Description><StartTime><Timestamp dt:dt="int">0</Timestamp><DateUtc dt:dt="string">2015-01-08T01:31:48Z</DateUtc></StartTime><FrequencyChanges><FrequencyChange><Frequency dt:dt="r8">2922382</Frequency><Timestamp dt:dt="r8">540724068855</Timestamp><Current dt:dt=…	Simon_B_01.02-28032-1	60.005	1.0.0.27	1900-01-01	1900-04-09	#VALUE!	Standard	2.0.10.353	2.0.10.353	2015-01-07	2015-01-08 01:31:48	17:31:48	2.0.10.248	46	C	q	Images\square.gif	NULL	NULL	NULL	SimonProc	Images\blank.gif	Simon	Left	38	1	38	1	q	-999999	17	167629	0	q	595	168224	NULL	NULL	NULL	NULL	NULL	NULL	NULL	NULL	NULL	Square
Simon_B_01.02	28032	1	<?xml version="1.0"?>\n<Clock xmlns:dt="urn:schemas-microsoft-com:datatypes"><Description dt:dt="string">E-Prime Primary Realtime Clock</Description><StartTime><Timestamp dt:dt="int">0</Timestamp><DateUtc dt:dt="string">2015-01-08T01:31:48Z</DateUtc></StartTime><FrequencyChanges><FrequencyChange><Frequency dt:dt="r8">2922382</Frequency><Timestamp dt:dt="r8">540724068855</Timestamp><Current dt:dt=…	Simon_B_01.02-28032-1	60.005	1.0.0.27	1900-01-01	1900-04-09	#VALUE!	Standard	2.0.10.353	2.0.10.353	2015-01-07	2015-01-08 01:31:48	17:31:48	2.0.10.248	47	C	q	Images\square.gif	NULL	NULL	NULL	SimonProc	Images\blank.gif	Simon	Left	39	1	39	1	q	-999999	16	169328	0	q	784	170112	NULL	NULL	NULL	NULL	NULL	NULL	NULL	NULL	NULL	Square
Simon_B_01.02	28032	1	<?xml version="1.0"?>\n<Clock xmlns:dt="urn:schemas-microsoft-com:datatypes"><Description dt:dt="string">E-Prime Primary Realtime Clock</Description><StartTime><Timestamp dt:dt="int">0</Timestamp><DateUtc dt:dt="string">2015-01-08T01:31:48Z</DateUtc></StartTime><FrequencyChanges><FrequencyChange><Frequency dt:dt="r8">2922382</Frequency><Timestamp dt:dt="r8">540724068855</Timestamp><Current dt:dt=…	Simon_B_01.02-28032-1	60.005	1.0.0.27	1900-01-01	1900-04-09	#VALUE!	Standard	2.0.10.353	2.0.10.353	2015-01-07	2015-01-08 01:31:48	17:31:48	2.0.10.248	48	C	7	Images\blank.gif	NULL	NULL	NULL	SimonProc	Images\circle.gif	Simon	Right	40	1	40	1	7	-999999	17	171212	0	7	420	171632	NULL	NULL	NULL	NULL	NULL	NULL	NULL	NULL	NULL	Circle
Simon_B_01.02	28032	1	<?xml version="1.0"?>\n<Clock xmlns:dt="urn:schemas-microsoft-com:datatypes"><Description dt:dt="string">E-Prime Primary Realtime Clock</Description><StartTime><Timestamp dt:dt="int">0</Timestamp><DateUtc dt:dt="string">2015-01-08T01:31:48Z</DateUtc></StartTime><FrequencyChanges><FrequencyChange><Frequency dt:dt="r8">2922382</Frequency><Timestamp dt:dt="r8">540724068855</Timestamp><Current dt:dt=…	Simon_B_01.02-28032-1	60.005	1.0.0.27	1900-01-01	1900-04-09	#VALUE!	Standard	2.0.10.353	2.0.10.353	2015-01-07	2015-01-08 01:31:48	17:31:48	2.0.10.248	49	C	q	Images\square.gif	NULL	NULL	NULL	SimonProc	Images\blank.gif	Simon	Left	41	1	41	1	q	-999999	16	172728	0	q	376	173104	NULL	NULL	NULL	NULL	NULL	NULL	NULL	NULL	NULL	Square
Simon_B_01.02	28032	1	<?xml version="1.0"?>\n<Clock xmlns:dt="urn:schemas-microsoft-com:datatypes"><Description dt:dt="string">E-Prime Primary Realtime Clock</Description><StartTime><Timestamp dt:dt="int">0</Timestamp><DateUtc dt:dt="string">2015-01-08T01:31:48Z</DateUtc></StartTime><FrequencyChanges><FrequencyChange><Frequency dt:dt="r8">2922382</Frequency><Timestamp dt:dt="r8">540724068855</Timestamp><Current dt:dt=…	Simon_B_01.02-28032-1	60.005	1.0.0.27	1900-01-01	1900-04-09	#VALUE!	Standard	2.0.10.353	2.0.10.353	2015-01-07	2015-01-08 01:31:48	17:31:48	2.0.10.248	50	C	q	Images\square.gif	NULL	NULL	NULL	SimonProc	Images\blank.gif	Simon	Left	42	1	42	1	q	-999999	16	174211	0	q	349	174560	NULL	NULL	NULL	NULL	NULL	NULL	NULL	NULL	NULL	Square
Simon_B_01.02	28032	1	<?xml version="1.0"?>\n<Clock xmlns:dt="urn:schemas-microsoft-com:datatypes"><Description dt:dt="string">E-Prime Primary Realtime Clock</Description><StartTime><Timestamp dt:dt="int">0</Timestamp><DateUtc dt:dt="string">2015-01-08T01:31:48Z</DateUtc></StartTime><FrequencyChanges><FrequencyChange><Frequency dt:dt="r8">2922382</Frequency><Timestamp dt:dt="r8">540724068855</Timestamp><Current dt:dt=…	Simon_B_01.02-28032-1	60.005	1.0.0.27	1900-01-01	1900-04-09	#VALUE!	Standard	2.0.10.353	2.0.10.353	2015-01-07	2015-01-08 01:31:48	17:31:48	2.0.10.248	51	I	7	Images\circle.gif	NULL	NULL	NULL	SimonProc	Images\blank.gif	Simon	Left	43	1	43	1	7	-999999	16	175661	0	7	739	176400	NULL	NULL	NULL	NULL	NULL	NULL	NULL	NULL	NULL	Circle
Simon_B_01.02	28032	1	<?xml version="1.0"?>\n<Clock xmlns:dt="urn:schemas-microsoft-com:datatypes"><Description dt:dt="string">E-Prime Primary Realtime Clock</Description><StartTime><Timestamp dt:dt="int">0</Timestamp><DateUtc dt:dt="string">2015-01-08T01:31:48Z</DateUtc></StartTime><FrequencyChanges><FrequencyChange><Frequency dt:dt="r8">2922382</Frequency><Timestamp dt:dt="r8">540724068855</Timestamp><Current dt:dt=…	Simon_B_01.02-28032-1	60.005	1.0.0.27	1900-01-01	1900-04-09	#VALUE!	Standard	2.0.10.353	2.0.10.353	2015-01-07	2015-01-08 01:31:48	17:31:48	2.0.10.248	52	C	q	Images\square.gif	NULL	NULL	NULL	SimonProc	Images\blank.gif	Simon	Left	44	1	44	1	q	-999999	16	177494	0	q	458	177952	NULL	NULL	NULL	NULL	NULL	NULL	NULL	NULL	NULL	Square
Simon_B_01.02	28032	1	<?xml version="1.0"?>\n<Clock xmlns:dt="urn:schemas-microsoft-com:datatypes"><Description dt:dt="string">E-Prime Primary Realtime Clock</Description><StartTime><Timestamp dt:dt="int">0</Timestamp><DateUtc dt:dt="string">2015-01-08T01:31:48Z</DateUtc></StartTime><FrequencyChanges><FrequencyChange><Frequency dt:dt="r8">2922382</Frequency><Timestamp dt:dt="r8">540724068855</Timestamp><Current dt:dt=…	Simon_B_01.02-28032-1	60.005	1.0.0.27	1900-01-01	1900-04-09	#VALUE!	Standard	2.0.10.353	2.0.10.353	2015-01-07	2015-01-08 01:31:48	17:31:48	2.0.10.248	53	I	7	Images\circle.gif	NULL	NULL	NULL	SimonProc	Images\blank.gif	Simon	Left	45	1	45	1	7	-999999	17	179061	0	7	555	179616	NULL	NULL	NULL	NULL	NULL	NULL	NULL	NULL	NULL	Circle
Simon_B_01.02	28032	1	<?xml version="1.0"?>\n<Clock xmlns:dt="urn:schemas-microsoft-com:datatypes"><Description dt:dt="string">E-Prime Primary Realtime Clock</Description><StartTime><Timestamp dt:dt="int">0</Timestamp><DateUtc dt:dt="string">2015-01-08T01:31:48Z</DateUtc></StartTime><FrequencyChanges><FrequencyChange><Frequency dt:dt="r8">2922382</Frequency><Timestamp dt:dt="r8">540724068855</Timestamp><Current dt:dt=…	Simon_B_01.02-28032-1	60.005	1.0.0.27	1900-01-01	1900-04-09	#VALUE!	Standard	2.0.10.353	2.0.10.353	2015-01-07	2015-01-08 01:31:48	17:31:48	2.0.10.248	54	C	q	Images\square.gif	NULL	NULL	NULL	SimonProc	Images\blank.gif	Simon	Left	46	1	46	1	q	-999999	17	180711	0	q	681	181392	NULL	NULL	NULL	NULL	NULL	NULL	NULL	NULL	NULL	Square
Simon_B_01.02	28032	1	<?xml version="1.0"?>\n<Clock xmlns:dt="urn:schemas-microsoft-com:datatypes"><Description dt:dt="string">E-Prime Primary Realtime Clock</Description><StartTime><Timestamp dt:dt="int">0</Timestamp><DateUtc dt:dt="string">2015-01-08T01:31:48Z</DateUtc></StartTime><FrequencyChanges><FrequencyChange><Frequency dt:dt="r8">2922382</Frequency><Timestamp dt:dt="r8">540724068855</Timestamp><Current dt:dt=…	Simon_B_01.02-28032-1	60.005	1.0.0.27	1900-01-01	1900-04-09	#VALUE!	Standard	2.0.10.353	2.0.10.353	2015-01-07	2015-01-08 01:31:48	17:31:48	2.0.10.248	55	I	7	Images\circle.gif	NULL	NULL	NULL	SimonProc	Images\blank.gif	Simon	Left	47	1	47	1	7	-999999	17	182494	0	7	594	183088	NULL	NULL	NULL	NULL	NULL	NULL	NULL	NULL	NULL	Circle
Simon_B_01.02	28032	1	<?xml version="1.0"?>\n<Clock xmlns:dt="urn:schemas-microsoft-com:datatypes"><Description dt:dt="string">E-Prime Primary Realtime Clock</Description><StartTime><Timestamp dt:dt="int">0</Timestamp><DateUtc dt:dt="string">2015-01-08T01:31:48Z</DateUtc></StartTime><FrequencyChanges><FrequencyChange><Frequency dt:dt="r8">2922382</Frequency><Timestamp dt:dt="r8">540724068855</Timestamp><Current dt:dt=…	Simon_B_01.02-28032-1	60.005	1.0.0.27	1900-01-01	1900-04-09	#VALUE!	Standard	2.0.10.353	2.0.10.353	2015-01-07	2015-01-08 01:31:48	17:31:48	2.0.10.248	56	C	7	Images\blank.gif	NULL	NULL	NULL	SimonProc	Images\circle.gif	Simon	Right	48	1	48	1	7	-999999	17	184194	0	7	510	184704	NULL	NULL	NULL	NULL	NULL	NULL	NULL	NULL	NULL	Circle
Simon_B_01.02	28032	1	<?xml version="1.0"?>\n<Clock xmlns:dt="urn:schemas-microsoft-com:datatypes"><Description dt:dt="string">E-Prime Primary Realtime Clock</Description><StartTime><Timestamp dt:dt="int">0</Timestamp><DateUtc dt:dt="string">2015-01-08T01:31:48Z</DateUtc></StartTime><FrequencyChanges><FrequencyChange><Frequency dt:dt="r8">2922382</Frequency><Timestamp dt:dt="r8">540724068855</Timestamp><Current dt:dt=…	Simon_B_01.02-28032-1	60.005	1.0.0.27	1900-01-01	1900-04-09	#VALUE!	Standard	2.0.10.353	2.0.10.353	2015-01-07	2015-01-08 01:31:48	17:31:48	2.0.10.248	57	I	q	Images\blank.gif	NULL	NULL	NULL	SimonProc	Images\square.gif	Simon	Right	49	1	49	1	q	-999999	16	185810	0	q	446	186256	NULL	NULL	NULL	NULL	NULL	NULL	NULL	NULL	NULL	Square
Simon_B_01.02	28032	1	<?xml version="1.0"?>\n<Clock xmlns:dt="urn:schemas-microsoft-com:datatypes"><Description dt:dt="string">E-Prime Primary Realtime Clock</Description><StartTime><Timestamp dt:dt="int">0</Timestamp><DateUtc dt:dt="string">2015-01-08T01:31:48Z</DateUtc></StartTime><FrequencyChanges><FrequencyChange><Frequency dt:dt="r8">2922382</Frequency><Timestamp dt:dt="r8">540724068855</Timestamp><Current dt:dt=…	Simon_B_01.02-28032-1	60.005	1.0.0.27	1900-01-01	1900-04-09	#VALUE!	Standard	2.0.10.353	2.0.10.353	2015-01-07	2015-01-08 01:31:48	17:31:48	2.0.10.248	58	I	7	Images\circle.gif	NULL	NULL	NULL	SimonProc	Images\blank.gif	Simon	Left	50	1	50	1	7	-999999	16	187360	0	7	640	188000	NULL	NULL	NULL	NULL	NULL	NULL	NULL	NULL	NULL	Circle
Simon_B_01.02	28032	1	<?xml version="1.0"?>\n<Clock xmlns:dt="urn:schemas-microsoft-com:datatypes"><Description dt:dt="string">E-Prime Primary Realtime Clock</Description><StartTime><Timestamp dt:dt="int">0</Timestamp><DateUtc dt:dt="string">2015-01-08T01:31:48Z</DateUtc></StartTime><FrequencyChanges><FrequencyChange><Frequency dt:dt="r8">2922382</Frequency><Timestamp dt:dt="r8">540724068855</Timestamp><Current dt:dt=…	Simon_B_01.02-28032-1	60.005	1.0.0.27	1900-01-01	1900-04-09	#VALUE!	Standard	2.0.10.353	2.0.10.353	2015-01-07	2015-01-08 01:31:48	17:31:48	2.0.10.248	59	I	q	Images\blank.gif	NULL	NULL	NULL	SimonProc	Images\square.gif	Simon	Right	51	1	51	1	q	-999999	17	189110	0	q	442	189552	NULL	NULL	NULL	NULL	NULL	NULL	NULL	NULL	NULL	Square
Simon_B_01.02	28032	1	<?xml version="1.0"?>\n<Clock xmlns:dt="urn:schemas-microsoft-com:datatypes"><Description dt:dt="string">E-Prime Primary Realtime Clock</Description><StartTime><Timestamp dt:dt="int">0</Timestamp><DateUtc dt:dt="string">2015-01-08T01:31:48Z</DateUtc></StartTime><FrequencyChanges><FrequencyChange><Frequency dt:dt="r8">2922382</Frequency><Timestamp dt:dt="r8">540724068855</Timestamp><Current dt:dt=…	Simon_B_01.02-28032-1	60.005	1.0.0.27	1900-01-01	1900-04-09	#VALUE!	Standard	2.0.10.353	2.0.10.353	2015-01-07	2015-01-08 01:31:48	17:31:48	2.0.10.248	60	C	q	Images\square.gif	NULL	NULL	NULL	SimonProc	Images\blank.gif	Simon	Left	52	1	52	1	q	-999999	17	190660	0	q	316	190976	NULL	NULL	NULL	NULL	NULL	NULL	NULL	NULL	NULL	Square
Simon_B_01.02	28032	1	<?xml version="1.0"?>\n<Clock xmlns:dt="urn:schemas-microsoft-com:datatypes"><Description dt:dt="string">E-Prime Primary Realtime Clock</Description><StartTime><Timestamp dt:dt="int">0</Timestamp><DateUtc dt:dt="string">2015-01-08T01:31:48Z</DateUtc></StartTime><FrequencyChanges><FrequencyChange><Frequency dt:dt="r8">2922382</Frequency><Timestamp dt:dt="r8">540724068855</Timestamp><Current dt:dt=…	Simon_B_01.02-28032-1	60.005	1.0.0.27	1900-01-01	1900-04-09	#VALUE!	Standard	2.0.10.353	2.0.10.353	2015-01-07	2015-01-08 01:31:48	17:31:48	2.0.10.248	61	C	7	Images\blank.gif	NULL	NULL	NULL	SimonProc	Images\circle.gif	Simon	Right	53	1	53	1	7	-999999	16	192076	0	7	452	192528	NULL	NULL	NULL	NULL	NULL	NULL	NULL	NULL	NULL	Circle
Simon_B_01.02	28032	1	<?xml version="1.0"?>\n<Clock xmlns:dt="urn:schemas-microsoft-com:datatypes"><Description dt:dt="string">E-Prime Primary Realtime Clock</Description><StartTime><Timestamp dt:dt="int">0</Timestamp><DateUtc dt:dt="string">2015-01-08T01:31:48Z</DateUtc></StartTime><FrequencyChanges><FrequencyChange><Frequency dt:dt="r8">2922382</Frequency><Timestamp dt:dt="r8">540724068855</Timestamp><Current dt:dt=…	Simon_B_01.02-28032-1	60.005	1.0.0.27	1900-01-01	1900-04-09	#VALUE!	Standard	2.0.10.353	2.0.10.353	2015-01-07	2015-01-08 01:31:48	17:31:48	2.0.10.248	62	C	7	Images\blank.gif	NULL	NULL	NULL	SimonProc	Images\circle.gif	Simon	Right	54	1	54	1	7	-999999	16	193626	0	7	390	194016	NULL	NULL	NULL	NULL	NULL	NULL	NULL	NULL	NULL	Circle
Simon_B_01.02	28032	1	<?xml version="1.0"?>\n<Clock xmlns:dt="urn:schemas-microsoft-com:datatypes"><Description dt:dt="string">E-Prime Primary Realtime Clock</Description><StartTime><Timestamp dt:dt="int">0</Timestamp><DateUtc dt:dt="string">2015-01-08T01:31:48Z</DateUtc></StartTime><FrequencyChanges><FrequencyChange><Frequency dt:dt="r8">2922382</Frequency><Timestamp dt:dt="r8">540724068855</Timestamp><Current dt:dt=…	Simon_B_01.02-28032-1	60.005	1.0.0.27	1900-01-01	1900-04-09	#VALUE!	Standard	2.0.10.353	2.0.10.353	2015-01-07	2015-01-08 01:31:48	17:31:48	2.0.10.248	63	C	7	Images\blank.gif	NULL	NULL	NULL	SimonProc	Images\circle.gif	Simon	Right	55	1	55	1	7	-999999	16	195126	0	7	378	195504	NULL	NULL	NULL	NULL	NULL	NULL	NULL	NULL	NULL	Circle
Simon_B_01.02	28032	1	<?xml version="1.0"?>\n<Clock xmlns:dt="urn:schemas-microsoft-com:datatypes"><Description dt:dt="string">E-Prime Primary Realtime Clock</Description><StartTime><Timestamp dt:dt="int">0</Timestamp><DateUtc dt:dt="string">2015-01-08T01:31:48Z</DateUtc></StartTime><FrequencyChanges><FrequencyChange><Frequency dt:dt="r8">2922382</Frequency><Timestamp dt:dt="r8">540724068855</Timestamp><Current dt:dt=…	Simon_B_01.02-28032-1	60.005	1.0.0.27	1900-01-01	1900-04-09	#VALUE!	Standard	2.0.10.353	2.0.10.353	2015-01-07	2015-01-08 01:31:48	17:31:48	2.0.10.248	64	C	7	Images\blank.gif	NULL	NULL	NULL	SimonProc	Images\circle.gif	Simon	Right	56	1	56	1	7	-999999	16	196609	0	7	415	197024	NULL	NULL	NULL	NULL	NULL	NULL	NULL	NULL	NULL	Circle
Simon_B_01.02	28032	1	<?xml version="1.0"?>\n<Clock xmlns:dt="urn:schemas-microsoft-com:datatypes"><Description dt:dt="string">E-Prime Primary Realtime Clock</Description><StartTime><Timestamp dt:dt="int">0</Timestamp><DateUtc dt:dt="string">2015-01-08T01:31:48Z</DateUtc></StartTime><FrequencyChanges><FrequencyChange><Frequency dt:dt="r8">2922382</Frequency><Timestamp dt:dt="r8">540724068855</Timestamp><Current dt:dt=…	Simon_B_01.02-28032-1	60.005	1.0.0.27	1900-01-01	1900-04-09	#VALUE!	Standard	2.0.10.353	2.0.10.353	2015-01-07	2015-01-08 01:31:48	17:31:48	2.0.10.248	65	C	q	Images\square.gif	NULL	NULL	NULL	SimonProc	Images\blank.gif	Simon	Left	57	1	57	1	q	-999999	17	198126	0	q	450	198576	NULL	NULL	NULL	NULL	NULL	NULL	NULL	NULL	NULL	Square
Simon_B_01.02	28032	1	<?xml version="1.0"?>\n<Clock xmlns:dt="urn:schemas-microsoft-com:datatypes"><Description dt:dt="string">E-Prime Primary Realtime Clock</Description><StartTime><Timestamp dt:dt="int">0</Timestamp><DateUtc dt:dt="string">2015-01-08T01:31:48Z</DateUtc></StartTime><FrequencyChanges><FrequencyChange><Frequency dt:dt="r8">2922382</Frequency><Timestamp dt:dt="r8">540724068855</Timestamp><Current dt:dt=…	Simon_B_01.02-28032-1	60.005	1.0.0.27	1900-01-01	1900-04-09	#VALUE!	Standard	2.0.10.353	2.0.10.353	2015-01-07	2015-01-08 01:31:48	17:31:48	2.0.10.248	66	C	q	Images\square.gif	NULL	NULL	NULL	SimonProc	Images\blank.gif	Simon	Left	58	1	58	1	q	-999999	17	199676	0	q	340	200016	NULL	NULL	NULL	NULL	NULL	NULL	NULL	NULL	NULL	Square
Simon_B_01.02	28032	1	<?xml version="1.0"?>\n<Clock xmlns:dt="urn:schemas-microsoft-com:datatypes"><Description dt:dt="string">E-Prime Primary Realtime Clock</Description><StartTime><Timestamp dt:dt="int">0</Timestamp><DateUtc dt:dt="string">2015-01-08T01:31:48Z</DateUtc></StartTime><FrequencyChanges><FrequencyChange><Frequency dt:dt="r8">2922382</Frequency><Timestamp dt:dt="r8">540724068855</Timestamp><Current dt:dt=…	Simon_B_01.02-28032-1	60.005	1.0.0.27	1900-01-01	1900-04-09	#VALUE!	Standard	2.0.10.353	2.0.10.353	2015-01-07	2015-01-08 01:31:48	17:31:48	2.0.10.248	67	I	q	Images\blank.gif	NULL	NULL	NULL	SimonProc	Images\square.gif	Simon	Right	59	1	59	1	q	-999999	17	201126	0	q	538	201664	NULL	NULL	NULL	NULL	NULL	NULL	NULL	NULL	NULL	Square
Simon_B_01.02	28032	1	<?xml version="1.0"?>\n<Clock xmlns:dt="urn:schemas-microsoft-com:datatypes"><Description dt:dt="string">E-Prime Primary Realtime Clock</Description><StartTime><Timestamp dt:dt="int">0</Timestamp><DateUtc dt:dt="string">2015-01-08T01:31:48Z</DateUtc></StartTime><FrequencyChanges><FrequencyChange><Frequency dt:dt="r8">2922382</Frequency><Timestamp dt:dt="r8">540724068855</Timestamp><Current dt:dt=…	Simon_B_01.02-28032-1	60.005	1.0.0.27	1900-01-01	1900-04-09	#VALUE!	Standard	2.0.10.353	2.0.10.353	2015-01-07	2015-01-08 01:31:48	17:31:48	2.0.10.248	68	C	q	Images\square.gif	NULL	NULL	NULL	SimonProc	Images\blank.gif	Simon	Left	60	1	60	1	q	-999999	17	202759	0	q	409	203168	NULL	NULL	NULL	NULL	NULL	NULL	NULL	NULL	NULL	Square

## Sheet: Organized
1	Subject	SessionDate	Block	Side	Consistency	SimonExpt.ACC	SimonExpt.RT	SimonExpt.RESP	SimonExpt.CRESP	CorrectRT	FinalRT	FinalACC
2	28032	42011	1	Right	C	NULL	NULL	NULL	NULL					Avg	509.034
3	28032	42011	2	Right	C	NULL	NULL	NULL	NULL					StDev	142.808
4	28032	42011	3	Left	C	NULL	NULL	NULL	NULL					Avg+3StDev	937.459
5	28032	42011	4	Left	C	NULL	NULL	NULL	NULL					Avg+3StDev	80.609
6	28032	42011	5	Right	C	NULL	NULL	NULL	NULL
7	28032	42011	6	Right	C	NULL	NULL	NULL	NULL
8	28032	42011	7	Left	C	NULL	NULL	NULL	NULL
9	28032	42011	8	Left	C	NULL	NULL	NULL	NULL
10	28032	42011	9	Right	C	1	838	7	7	838	838	Correct
11	28032	42011	10	Right	C	1	458	7	7	458	458	Correct
12	28032	42011	11	Right	C	1	412	7	7	412	412	Correct
13	28032	42011	12	Left	C	1	543	q	q	543	543	Correct
14	28032	42011	13	Left	C	1	397	q	q	397	397	Correct
15	28032	42011	14	Left	I	1	753	7	7	753	753	Correct
16	28032	42011	15	Left	C	1	695	q	q	695	695	Correct
17	28032	42011	16	Right	C	1	623	7	7	623	623	Correct
18	28032	42011	17	Right	C	1	538	7	7	538	538	Correct
19	28032	42011	18	Right	I	1	713	q	q	713	713	Correct
20	28032	42011	19	Right	C	1	928	7	7	928	928	Correct
21	28032	42011	20	Left	C	1	447	q	q	447	447	Correct
22	28032	42011	21	Right	C	1	433	7	7	433	433	Correct
23	28032	42011	22	Left	C	1	484	q	q	484	484	Correct
24	28032	42011	23	Left	C	1	421	q	q	421	421	Correct
25	28032	42011	24	Right	C	1	472	7	7	472	472	Correct
26	28032	42011	25	Left	C	1	586	q	q	586	586	Correct
27	28032	42011	26	Right	C	1	423	7	7	423	423	Correct
28	28032	42011	27	Right	C	1	553	7	7	553	553	Correct
29	28032	42011	28	Left	C	1	488	q	q	488	488	Correct
30	28032	42011	29	Left	C	1	696	q	q	696	696	Correct
31	28032	42011	30	Right	C	1	496	7	7	496	496	Correct
32	28032	42011	31	Left	I	1	705	7	7	705	705	Correct
33	28032	42011	32	Left	C	1	441	q	q	441	441	Correct
34	28032	42011	33	Left	C	1	395	q	q	395	395	Correct
35	28032	42011	34	Right	C	1	271	7	7	271	271	Correct
36	28032	42011	35	Right	C	1	265	7	7	265	265	Correct
37	28032	42011	36	Right	C	1	290	7	7	290	290	Correct
38	28032	42011	37	Right	I	0	298	7	q			Incorrect
39	28032	42011	38	Right	C	1	594	7	7	594	594	Correct
40	28032	42011	39	Right	I	1	478	q	q	478	478	Correct
41	28032	42011	40	Left	C	1	415	q	q	415	415	Correct
42	28032	42011	41	Left	C	1	339	q	q	339	339	Correct
43	28032	42011	42	Left	I	1	585	7	7	585	585	Correct
44	28032	42011	43	Left	I	1	550	7	7	550	550	Correct
45	28032	42011	44	Right	I	1	548	q	q	548	548	Correct
46	28032	42011	45	Right	C	1	483	7	7	483	483	Correct
47	28032	42011	46	Left	C	1	595	q	q	595	595	Correct
48	28032	42011	47	Left	C	1	784	q	q	784	784	Correct
49	28032	42011	48	Right	C	1	420	7	7	420	420	Correct
50	28032	42011	49	Left	C	1	376	q	q	376	376	Correct
51	28032	42011	50	Left	C	1	349	q	q	349	349	Correct
52	28032	42011	51	Left	I	1	739	7	7	739	739	Correct
53	28032	42011	52	Left	C	1	458	q	q	458	458	Correct
54	28032	42011	53	Left	I	1	555	7	7	555	555	Correct
55	28032	42011	54	Left	C	1	681	q	q	681	681	Correct
56	28032	42011	55	Left	I	1	594	7	7	594	594	Correct
57	28032	42011	56	Right	C	1	510	7	7	510	510	Correct
58	28032	42011	57	Right	I	1	446	q	q	446	446	Correct
59	28032	42011	58	Left	I	1	640	7	7	640	640	Correct
60	28032	42011	59	Right	I	1	442	q	q	442	442	Correct
61	28032	42011	60	Left	C	1	316	q	q	316	316	Correct
62	28032	42011	61	Right	C	1	452	7	7	452	452	Correct
63	28032	42011	62	Right	C	1	390	7	7	390	390	Correct
64	28032	42011	63	Right	C	1	378	7	7	378	378	Correct
65	28032	42011	64	Right	C	1	415	7	7	415	415	Correct
66	28032	42011	65	Left	C	1	450	q	q	450	450	Correct
67	28032	42011	66	Left	C	1	340	q	q	340	340	Correct
68	28032	42011	67	Right	I	1	538	q	q	538	538	Correct
69	28032	42011	68	Left	C	1	409	q	q	409	409	Correct
70	0
71	0
72	0
73	0
74	0
75	0
76	0
77	0
78	0
79	0
80	0
81	0
	EXTRA	EXTRA	EXTRA	EXTRA	EXTRA	EXTRA	EXTRA	EXTRA	EXTRA	EXTRA	EXTRA	Outlier
	EXTRA	EXTRA	EXTRA	EXTRA	EXTRA	EXTRA	EXTRA	EXTRA	EXTRA	EXTRA	EXTRA	Timeout

## Sheet: Pivot
Simon Analysis Template
Date:	2015-02-18
Entered by:	BY
Expt #	Date	Con RT	Incon RT	Incon-Con RT	Con ACC	Incon ACC	Incon-Con ACC	Con TO	Incon TO
28032	2015-01-07	483.267	591.857	108.59	1	0.933333	-0.0666667	0	0
Row Labels	Average of FinalRT		Count of FinalACC	Column Labels
C	483.267		Row Labels	Correct	Incorrect	Outlier	Timeout	Grand Total
I	591.857		C	45				45
Grand Total	509.034		I	14	1			15
			EXTRA			1	1	2
			Grand Total	59	1	1	1	62
