# Supplementary material for: Human performance across decision making, selective attention, and working memory tasks: Experimental data and computer simulations
Source: Data Brief. 2018 Feb 21;17:907–14. doi: 10.1016/j.dib.2018.01.056 (PMC5988376; doi:10.1016/j.dib.2018.01.056)
Supplement: Supplementary file 2 — Supplementary material [file mmc2.zip › DataInBrief/data/Simon/analyzed/Simon Analysis_28033.xlsx]

## Sheet: Instructions
Delete data in 'Raw' tab
Copy data from subjects .edat file
Paste data into 'Raw' tab
Refresh' both pivot tables
copy results to summary document.

## Sheet: Raw
ExperimentName	Subject	Session	Clock.Information	DataFile.Basename	Display.RefreshRate	ExperimentVersion	Group	PracACC	RandomSeed	RuntimeCapabilities	RuntimeVersion	RuntimeVersionExpected	SessionDate	SessionStartDateTimeUtc	SessionTime	StudioVersion	Block	Consistency	CorrectResponse	Left	Practice1	Practice1.Cycle	Practice1.Sample	Procedure	Right	Running	Side	Simon	Simon.Cycle	Simon.Sample	SimonExpt.ACC	SimonExpt.CRESP	SimonExpt.DurationError	SimonExpt.OnsetDelay	SimonExpt.OnsetTime	SimonExpt.OnsetToOnsetTime	SimonExpt.RESP	SimonExpt.RT	SimonExpt.RTTime	SimonPrac.ACC	SimonPrac.CRESP	SimonPrac.DurationError	SimonPrac.OnsetDelay	SimonPrac.OnsetTime	SimonPrac.OnsetToOnsetTime	SimonPrac.RESP	SimonPrac.RT	SimonPrac.RTTime	Stimuli
Simon_A_01.02	28033	1	<?xml version="1.0"?>\n<Clock xmlns:dt="urn:schemas-microsoft-com:datatypes"><Description dt:dt="string">E-Prime Primary Realtime Clock</Description><StartTime><Timestamp dt:dt="int">0</Timestamp><DateUtc dt:dt="string">2015-01-09T20:38:27Z</DateUtc></StartTime><FrequencyChanges><FrequencyChange><Frequency dt:dt="r8">2922382</Frequency><Timestamp dt:dt="r8">994275607913</Timestamp><Current dt:dt=…	Simon_A_01.02-28033-1	60.005	1.0.0.24	1900-01-01	1900-03-15	#VALUE!	Standard	2.0.10.353	2.0.10.353	2015-01-09	2015-01-09 20:38:28	12:38:28	2.0.10.248	1	C	7	Images\blank.gif	1	1	1	PracticeProc1	Images\circle.gif	Practice1	Right	NULL	NULL	NULL	NULL	NULL	NULL	NULL	NULL	NULL	NULL	NULL	NULL	1	7	-999999	17	64706	0	7	321	65027	Circle
Simon_A_01.02	28033	1	<?xml version="1.0"?>\n<Clock xmlns:dt="urn:schemas-microsoft-com:datatypes"><Description dt:dt="string">E-Prime Primary Realtime Clock</Description><StartTime><Timestamp dt:dt="int">0</Timestamp><DateUtc dt:dt="string">2015-01-09T20:38:27Z</DateUtc></StartTime><FrequencyChanges><FrequencyChange><Frequency dt:dt="r8">2922382</Frequency><Timestamp dt:dt="r8">994275607913</Timestamp><Current dt:dt=…	Simon_A_01.02-28033-1	60.005	1.0.0.24	1900-01-01	1900-03-15	#VALUE!	Standard	2.0.10.353	2.0.10.353	2015-01-09	2015-01-09 20:38:28	12:38:28	2.0.10.248	2	C	q	Images\blank.gif	2	1	2	PracticeProc1	Images\square.gif	Practice1	Right	NULL	NULL	NULL	NULL	NULL	NULL	NULL	NULL	NULL	NULL	NULL	NULL	0	q	-999999	17	66639	0	7	388	67027	Square
Simon_A_01.02	28033	1	<?xml version="1.0"?>\n<Clock xmlns:dt="urn:schemas-microsoft-com:datatypes"><Description dt:dt="string">E-Prime Primary Realtime Clock</Description><StartTime><Timestamp dt:dt="int">0</Timestamp><DateUtc dt:dt="string">2015-01-09T20:38:27Z</DateUtc></StartTime><FrequencyChanges><FrequencyChange><Frequency dt:dt="r8">2922382</Frequency><Timestamp dt:dt="r8">994275607913</Timestamp><Current dt:dt=…	Simon_A_01.02-28033-1	60.005	1.0.0.24	1900-01-01	1900-03-15	#VALUE!	Standard	2.0.10.353	2.0.10.353	2015-01-09	2015-01-09 20:38:28	12:38:28	2.0.10.248	3	C	q	Images\square.gif	3	1	3	PracticeProc1	Images\blank.gif	Practice1	Left	NULL	NULL	NULL	NULL	NULL	NULL	NULL	NULL	NULL	NULL	NULL	NULL	1	q	-999999	17	68639	0	q	340	68979	Square
Simon_A_01.02	28033	1	<?xml version="1.0"?>\n<Clock xmlns:dt="urn:schemas-microsoft-com:datatypes"><Description dt:dt="string">E-Prime Primary Realtime Clock</Description><StartTime><Timestamp dt:dt="int">0</Timestamp><DateUtc dt:dt="string">2015-01-09T20:38:27Z</DateUtc></StartTime><FrequencyChanges><FrequencyChange><Frequency dt:dt="r8">2922382</Frequency><Timestamp dt:dt="r8">994275607913</Timestamp><Current dt:dt=…	Simon_A_01.02-28033-1	60.005	1.0.0.24	1900-01-01	1900-03-15	#VALUE!	Standard	2.0.10.353	2.0.10.353	2015-01-09	2015-01-09 20:38:28	12:38:28	2.0.10.248	4	C	7	Images\circle.gif	4	1	4	PracticeProc1	Images\blank.gif	Practice1	Left	NULL	NULL	NULL	NULL	NULL	NULL	NULL	NULL	NULL	NULL	NULL	NULL	1	7	-999999	16	70588	0	7	615	71203	Circle
Simon_A_01.02	28033	1	<?xml version="1.0"?>\n<Clock xmlns:dt="urn:schemas-microsoft-com:datatypes"><Description dt:dt="string">E-Prime Primary Realtime Clock</Description><StartTime><Timestamp dt:dt="int">0</Timestamp><DateUtc dt:dt="string">2015-01-09T20:38:27Z</DateUtc></StartTime><FrequencyChanges><FrequencyChange><Frequency dt:dt="r8">2922382</Frequency><Timestamp dt:dt="r8">994275607913</Timestamp><Current dt:dt=…	Simon_A_01.02-28033-1	60.005	1.0.0.24	1900-01-01	1900-03-15	#VALUE!	Standard	2.0.10.353	2.0.10.353	2015-01-09	2015-01-09 20:38:28	12:38:28	2.0.10.248	5	C	q	Images\square.gif	NULL	NULL	NULL	SimonProc	Images\blank.gif	Simon	Left	1	1	1	1	q	-999999	17	94453	0	q	398	94851	NULL	NULL	NULL	NULL	NULL	NULL	NULL	NULL	NULL	Square
Simon_A_01.02	28033	1	<?xml version="1.0"?>\n<Clock xmlns:dt="urn:schemas-microsoft-com:datatypes"><Description dt:dt="string">E-Prime Primary Realtime Clock</Description><StartTime><Timestamp dt:dt="int">0</Timestamp><DateUtc dt:dt="string">2015-01-09T20:38:27Z</DateUtc></StartTime><FrequencyChanges><FrequencyChange><Frequency dt:dt="r8">2922382</Frequency><Timestamp dt:dt="r8">994275607913</Timestamp><Current dt:dt=…	Simon_A_01.02-28033-1	60.005	1.0.0.24	1900-01-01	1900-03-15	#VALUE!	Standard	2.0.10.353	2.0.10.353	2015-01-09	2015-01-09 20:38:28	12:38:28	2.0.10.248	6	I	q	Images\blank.gif	NULL	NULL	NULL	SimonProc	Images\square.gif	Simon	Right	2	1	2	1	q	-999999	17	95953	0	q	402	96355	NULL	NULL	NULL	NULL	NULL	NULL	NULL	NULL	NULL	Square
Simon_A_01.02	28033	1	<?xml version="1.0"?>\n<Clock xmlns:dt="urn:schemas-microsoft-com:datatypes"><Description dt:dt="string">E-Prime Primary Realtime Clock</Description><StartTime><Timestamp dt:dt="int">0</Timestamp><DateUtc dt:dt="string">2015-01-09T20:38:27Z</DateUtc></StartTime><FrequencyChanges><FrequencyChange><Frequency dt:dt="r8">2922382</Frequency><Timestamp dt:dt="r8">994275607913</Timestamp><Current dt:dt=…	Simon_A_01.02-28033-1	60.005	1.0.0.24	1900-01-01	1900-03-15	#VALUE!	Standard	2.0.10.353	2.0.10.353	2015-01-09	2015-01-09 20:38:28	12:38:28	2.0.10.248	7	C	q	Images\square.gif	NULL	NULL	NULL	SimonProc	Images\blank.gif	Simon	Left	3	1	3	1	q	-999999	17	97453	0	q	310	97763	NULL	NULL	NULL	NULL	NULL	NULL	NULL	NULL	NULL	Square
Simon_A_01.02	28033	1	<?xml version="1.0"?>\n<Clock xmlns:dt="urn:schemas-microsoft-com:datatypes"><Description dt:dt="string">E-Prime Primary Realtime Clock</Description><StartTime><Timestamp dt:dt="int">0</Timestamp><DateUtc dt:dt="string">2015-01-09T20:38:27Z</DateUtc></StartTime><FrequencyChanges><FrequencyChange><Frequency dt:dt="r8">2922382</Frequency><Timestamp dt:dt="r8">994275607913</Timestamp><Current dt:dt=…	Simon_A_01.02-28033-1	60.005	1.0.0.24	1900-01-01	1900-03-15	#VALUE!	Standard	2.0.10.353	2.0.10.353	2015-01-09	2015-01-09 20:38:28	12:38:28	2.0.10.248	8	C	q	Images\square.gif	NULL	NULL	NULL	SimonProc	Images\blank.gif	Simon	Left	4	1	4	1	q	-999999	16	98869	0	q	366	99235	NULL	NULL	NULL	NULL	NULL	NULL	NULL	NULL	NULL	Square
Simon_A_01.02	28033	1	<?xml version="1.0"?>\n<Clock xmlns:dt="urn:schemas-microsoft-com:datatypes"><Description dt:dt="string">E-Prime Primary Realtime Clock</Description><StartTime><Timestamp dt:dt="int">0</Timestamp><DateUtc dt:dt="string">2015-01-09T20:38:27Z</DateUtc></StartTime><FrequencyChanges><FrequencyChange><Frequency dt:dt="r8">2922382</Frequency><Timestamp dt:dt="r8">994275607913</Timestamp><Current dt:dt=…	Simon_A_01.02-28033-1	60.005	1.0.0.24	1900-01-01	1900-03-15	#VALUE!	Standard	2.0.10.353	2.0.10.353	2015-01-09	2015-01-09 20:38:28	12:38:28	2.0.10.248	9	C	7	Images\blank.gif	NULL	NULL	NULL	SimonProc	Images\circle.gif	Simon	Right	5	1	5	1	7	-999999	17	100336	0	7	371	100707	NULL	NULL	NULL	NULL	NULL	NULL	NULL	NULL	NULL	Circle
Simon_A_01.02	28033	1	<?xml version="1.0"?>\n<Clock xmlns:dt="urn:schemas-microsoft-com:datatypes"><Description dt:dt="string">E-Prime Primary Realtime Clock</Description><StartTime><Timestamp dt:dt="int">0</Timestamp><DateUtc dt:dt="string">2015-01-09T20:38:27Z</DateUtc></StartTime><FrequencyChanges><FrequencyChange><Frequency dt:dt="r8">2922382</Frequency><Timestamp dt:dt="r8">994275607913</Timestamp><Current dt:dt=…	Simon_A_01.02-28033-1	60.005	1.0.0.24	1900-01-01	1900-03-15	#VALUE!	Standard	2.0.10.353	2.0.10.353	2015-01-09	2015-01-09 20:38:28	12:38:28	2.0.10.248	10	C	7	Images\blank.gif	NULL	NULL	NULL	SimonProc	Images\circle.gif	Simon	Right	6	1	6	1	7	-999999	16	101802	0	7	505	102307	NULL	NULL	NULL	NULL	NULL	NULL	NULL	NULL	NULL	Circle
Simon_A_01.02	28033	1	<?xml version="1.0"?>\n<Clock xmlns:dt="urn:schemas-microsoft-com:datatypes"><Description dt:dt="string">E-Prime Primary Realtime Clock</Description><StartTime><Timestamp dt:dt="int">0</Timestamp><DateUtc dt:dt="string">2015-01-09T20:38:27Z</DateUtc></StartTime><FrequencyChanges><FrequencyChange><Frequency dt:dt="r8">2922382</Frequency><Timestamp dt:dt="r8">994275607913</Timestamp><Current dt:dt=…	Simon_A_01.02-28033-1	60.005	1.0.0.24	1900-01-01	1900-03-15	#VALUE!	Standard	2.0.10.353	2.0.10.353	2015-01-09	2015-01-09 20:38:28	12:38:28	2.0.10.248	11	C	7	Images\blank.gif	NULL	NULL	NULL	SimonProc	Images\circle.gif	Simon	Right	7	1	7	1	7	-999999	17	103402	0	7	393	103795	NULL	NULL	NULL	NULL	NULL	NULL	NULL	NULL	NULL	Circle
Simon_A_01.02	28033	1	<?xml version="1.0"?>\n<Clock xmlns:dt="urn:schemas-microsoft-com:datatypes"><Description dt:dt="string">E-Prime Primary Realtime Clock</Description><StartTime><Timestamp dt:dt="int">0</Timestamp><DateUtc dt:dt="string">2015-01-09T20:38:27Z</DateUtc></StartTime><FrequencyChanges><FrequencyChange><Frequency dt:dt="r8">2922382</Frequency><Timestamp dt:dt="r8">994275607913</Timestamp><Current dt:dt=…	Simon_A_01.02-28033-1	60.005	1.0.0.24	1900-01-01	1900-03-15	#VALUE!	Standard	2.0.10.353	2.0.10.353	2015-01-09	2015-01-09 20:38:28	12:38:28	2.0.10.248	12	C	7	Images\blank.gif	NULL	NULL	NULL	SimonProc	Images\circle.gif	Simon	Right	8	1	8	1	7	-999999	17	104902	0	7	381	105283	NULL	NULL	NULL	NULL	NULL	NULL	NULL	NULL	NULL	Circle
Simon_A_01.02	28033	1	<?xml version="1.0"?>\n<Clock xmlns:dt="urn:schemas-microsoft-com:datatypes"><Description dt:dt="string">E-Prime Primary Realtime Clock</Description><StartTime><Timestamp dt:dt="int">0</Timestamp><DateUtc dt:dt="string">2015-01-09T20:38:27Z</DateUtc></StartTime><FrequencyChanges><FrequencyChange><Frequency dt:dt="r8">2922382</Frequency><Timestamp dt:dt="r8">994275607913</Timestamp><Current dt:dt=…	Simon_A_01.02-28033-1	60.005	1.0.0.24	1900-01-01	1900-03-15	#VALUE!	Standard	2.0.10.353	2.0.10.353	2015-01-09	2015-01-09 20:38:28	12:38:28	2.0.10.248	13	C	q	Images\square.gif	NULL	NULL	NULL	SimonProc	Images\blank.gif	Simon	Left	9	1	9	1	q	-999999	16	106385	0	q	370	106755	NULL	NULL	NULL	NULL	NULL	NULL	NULL	NULL	NULL	Square
Simon_A_01.02	28033	1	<?xml version="1.0"?>\n<Clock xmlns:dt="urn:schemas-microsoft-com:datatypes"><Description dt:dt="string">E-Prime Primary Realtime Clock</Description><StartTime><Timestamp dt:dt="int">0</Timestamp><DateUtc dt:dt="string">2015-01-09T20:38:27Z</DateUtc></StartTime><FrequencyChanges><FrequencyChange><Frequency dt:dt="r8">2922382</Frequency><Timestamp dt:dt="r8">994275607913</Timestamp><Current dt:dt=…	Simon_A_01.02-28033-1	60.005	1.0.0.24	1900-01-01	1900-03-15	#VALUE!	Standard	2.0.10.353	2.0.10.353	2015-01-09	2015-01-09 20:38:28	12:38:28	2.0.10.248	14	I	q	Images\blank.gif	NULL	NULL	NULL	SimonProc	Images\square.gif	Simon	Right	10	1	10	1	q	-999999	17	107852	0	q	455	108307	NULL	NULL	NULL	NULL	NULL	NULL	NULL	NULL	NULL	Square
Simon_A_01.02	28033	1	<?xml version="1.0"?>\n<Clock xmlns:dt="urn:schemas-microsoft-com:datatypes"><Description dt:dt="string">E-Prime Primary Realtime Clock</Description><StartTime><Timestamp dt:dt="int">0</Timestamp><DateUtc dt:dt="string">2015-01-09T20:38:27Z</DateUtc></StartTime><FrequencyChanges><FrequencyChange><Frequency dt:dt="r8">2922382</Frequency><Timestamp dt:dt="r8">994275607913</Timestamp><Current dt:dt=…	Simon_A_01.02-28033-1	60.005	1.0.0.24	1900-01-01	1900-03-15	#VALUE!	Standard	2.0.10.353	2.0.10.353	2015-01-09	2015-01-09 20:38:28	12:38:28	2.0.10.248	15	I	7	Images\circle.gif	NULL	NULL	NULL	SimonProc	Images\blank.gif	Simon	Left	11	1	11	1	7	-999999	17	109402	0	7	409	109811	NULL	NULL	NULL	NULL	NULL	NULL	NULL	NULL	NULL	Circle
Simon_A_01.02	28033	1	<?xml version="1.0"?>\n<Clock xmlns:dt="urn:schemas-microsoft-com:datatypes"><Description dt:dt="string">E-Prime Primary Realtime Clock</Description><StartTime><Timestamp dt:dt="int">0</Timestamp><DateUtc dt:dt="string">2015-01-09T20:38:27Z</DateUtc></StartTime><FrequencyChanges><FrequencyChange><Frequency dt:dt="r8">2922382</Frequency><Timestamp dt:dt="r8">994275607913</Timestamp><Current dt:dt=…	Simon_A_01.02-28033-1	60.005	1.0.0.24	1900-01-01	1900-03-15	#VALUE!	Standard	2.0.10.353	2.0.10.353	2015-01-09	2015-01-09 20:38:28	12:38:28	2.0.10.248	16	I	q	Images\blank.gif	NULL	NULL	NULL	SimonProc	Images\square.gif	Simon	Right	12	1	12	1	q	-999999	17	110918	0	q	397	111315	NULL	NULL	NULL	NULL	NULL	NULL	NULL	NULL	NULL	Square
Simon_A_01.02	28033	1	<?xml version="1.0"?>\n<Clock xmlns:dt="urn:schemas-microsoft-com:datatypes"><Description dt:dt="string">E-Prime Primary Realtime Clock</Description><StartTime><Timestamp dt:dt="int">0</Timestamp><DateUtc dt:dt="string">2015-01-09T20:38:27Z</DateUtc></StartTime><FrequencyChanges><FrequencyChange><Frequency dt:dt="r8">2922382</Frequency><Timestamp dt:dt="r8">994275607913</Timestamp><Current dt:dt=…	Simon_A_01.02-28033-1	60.005	1.0.0.24	1900-01-01	1900-03-15	#VALUE!	Standard	2.0.10.353	2.0.10.353	2015-01-09	2015-01-09 20:38:28	12:38:28	2.0.10.248	17	C	7	Images\blank.gif	NULL	NULL	NULL	SimonProc	Images\circle.gif	Simon	Right	13	1	13	1	7	-999999	17	112418	0	7	385	112803	NULL	NULL	NULL	NULL	NULL	NULL	NULL	NULL	NULL	Circle
Simon_A_01.02	28033	1	<?xml version="1.0"?>\n<Clock xmlns:dt="urn:schemas-microsoft-com:datatypes"><Description dt:dt="string">E-Prime Primary Realtime Clock</Description><StartTime><Timestamp dt:dt="int">0</Timestamp><DateUtc dt:dt="string">2015-01-09T20:38:27Z</DateUtc></StartTime><FrequencyChanges><FrequencyChange><Frequency dt:dt="r8">2922382</Frequency><Timestamp dt:dt="r8">994275607913</Timestamp><Current dt:dt=…	Simon_A_01.02-28033-1	60.005	1.0.0.24	1900-01-01	1900-03-15	#VALUE!	Standard	2.0.10.353	2.0.10.353	2015-01-09	2015-01-09 20:38:28	12:38:28	2.0.10.248	18	I	7	Images\circle.gif	NULL	NULL	NULL	SimonProc	Images\blank.gif	Simon	Left	14	1	14	0	7	-999999	16	113901	0	q	358	114259	NULL	NULL	NULL	NULL	NULL	NULL	NULL	NULL	NULL	Circle
Simon_A_01.02	28033	1	<?xml version="1.0"?>\n<Clock xmlns:dt="urn:schemas-microsoft-com:datatypes"><Description dt:dt="string">E-Prime Primary Realtime Clock</Description><StartTime><Timestamp dt:dt="int">0</Timestamp><DateUtc dt:dt="string">2015-01-09T20:38:27Z</DateUtc></StartTime><FrequencyChanges><FrequencyChange><Frequency dt:dt="r8">2922382</Frequency><Timestamp dt:dt="r8">994275607913</Timestamp><Current dt:dt=…	Simon_A_01.02-28033-1	60.005	1.0.0.24	1900-01-01	1900-03-15	#VALUE!	Standard	2.0.10.353	2.0.10.353	2015-01-09	2015-01-09 20:38:28	12:38:28	2.0.10.248	19	C	q	Images\square.gif	NULL	NULL	NULL	SimonProc	Images\blank.gif	Simon	Left	15	1	15	1	q	-999999	17	115368	0	q	347	115715	NULL	NULL	NULL	NULL	NULL	NULL	NULL	NULL	NULL	Square
Simon_A_01.02	28033	1	<?xml version="1.0"?>\n<Clock xmlns:dt="urn:schemas-microsoft-com:datatypes"><Description dt:dt="string">E-Prime Primary Realtime Clock</Description><StartTime><Timestamp dt:dt="int">0</Timestamp><DateUtc dt:dt="string">2015-01-09T20:38:27Z</DateUtc></StartTime><FrequencyChanges><FrequencyChange><Frequency dt:dt="r8">2922382</Frequency><Timestamp dt:dt="r8">994275607913</Timestamp><Current dt:dt=…	Simon_A_01.02-28033-1	60.005	1.0.0.24	1900-01-01	1900-03-15	#VALUE!	Standard	2.0.10.353	2.0.10.353	2015-01-09	2015-01-09 20:38:28	12:38:28	2.0.10.248	20	I	7	Images\circle.gif	NULL	NULL	NULL	SimonProc	Images\blank.gif	Simon	Left	16	1	16	1	7	-999999	17	116818	0	7	417	117235	NULL	NULL	NULL	NULL	NULL	NULL	NULL	NULL	NULL	Circle
Simon_A_01.02	28033	1	<?xml version="1.0"?>\n<Clock xmlns:dt="urn:schemas-microsoft-com:datatypes"><Description dt:dt="string">E-Prime Primary Realtime Clock</Description><StartTime><Timestamp dt:dt="int">0</Timestamp><DateUtc dt:dt="string">2015-01-09T20:38:27Z</DateUtc></StartTime><FrequencyChanges><FrequencyChange><Frequency dt:dt="r8">2922382</Frequency><Timestamp dt:dt="r8">994275607913</Timestamp><Current dt:dt=…	Simon_A_01.02-28033-1	60.005	1.0.0.24	1900-01-01	1900-03-15	#VALUE!	Standard	2.0.10.353	2.0.10.353	2015-01-09	2015-01-09 20:38:28	12:38:28	2.0.10.248	21	C	q	Images\square.gif	NULL	NULL	NULL	SimonProc	Images\blank.gif	Simon	Left	17	1	17	1	q	-999999	17	118334	0	q	389	118723	NULL	NULL	NULL	NULL	NULL	NULL	NULL	NULL	NULL	Square
Simon_A_01.02	28033	1	<?xml version="1.0"?>\n<Clock xmlns:dt="urn:schemas-microsoft-com:datatypes"><Description dt:dt="string">E-Prime Primary Realtime Clock</Description><StartTime><Timestamp dt:dt="int">0</Timestamp><DateUtc dt:dt="string">2015-01-09T20:38:27Z</DateUtc></StartTime><FrequencyChanges><FrequencyChange><Frequency dt:dt="r8">2922382</Frequency><Timestamp dt:dt="r8">994275607913</Timestamp><Current dt:dt=…	Simon_A_01.02-28033-1	60.005	1.0.0.24	1900-01-01	1900-03-15	#VALUE!	Standard	2.0.10.353	2.0.10.353	2015-01-09	2015-01-09 20:38:28	12:38:28	2.0.10.248	22	I	7	Images\circle.gif	NULL	NULL	NULL	SimonProc	Images\blank.gif	Simon	Left	18	1	18	1	7	-999999	16	119817	0	7	474	120291	NULL	NULL	NULL	NULL	NULL	NULL	NULL	NULL	NULL	Circle
Simon_A_01.02	28033	1	<?xml version="1.0"?>\n<Clock xmlns:dt="urn:schemas-microsoft-com:datatypes"><Description dt:dt="string">E-Prime Primary Realtime Clock</Description><StartTime><Timestamp dt:dt="int">0</Timestamp><DateUtc dt:dt="string">2015-01-09T20:38:27Z</DateUtc></StartTime><FrequencyChanges><FrequencyChange><Frequency dt:dt="r8">2922382</Frequency><Timestamp dt:dt="r8">994275607913</Timestamp><Current dt:dt=…	Simon_A_01.02-28033-1	60.005	1.0.0.24	1900-01-01	1900-03-15	#VALUE!	Standard	2.0.10.353	2.0.10.353	2015-01-09	2015-01-09 20:38:28	12:38:28	2.0.10.248	23	C	q	Images\square.gif	NULL	NULL	NULL	SimonProc	Images\blank.gif	Simon	Left	19	1	19	1	q	-999999	16	121400	0	q	315	121715	NULL	NULL	NULL	NULL	NULL	NULL	NULL	NULL	NULL	Square
Simon_A_01.02	28033	1	<?xml version="1.0"?>\n<Clock xmlns:dt="urn:schemas-microsoft-com:datatypes"><Description dt:dt="string">E-Prime Primary Realtime Clock</Description><StartTime><Timestamp dt:dt="int">0</Timestamp><DateUtc dt:dt="string">2015-01-09T20:38:27Z</DateUtc></StartTime><FrequencyChanges><FrequencyChange><Frequency dt:dt="r8">2922382</Frequency><Timestamp dt:dt="r8">994275607913</Timestamp><Current dt:dt=…	Simon_A_01.02-28033-1	60.005	1.0.0.24	1900-01-01	1900-03-15	#VALUE!	Standard	2.0.10.353	2.0.10.353	2015-01-09	2015-01-09 20:38:28	12:38:28	2.0.10.248	24	C	q	Images\square.gif	NULL	NULL	NULL	SimonProc	Images\blank.gif	Simon	Left	20	1	20	1	q	-999999	17	122817	0	q	386	123203	NULL	NULL	NULL	NULL	NULL	NULL	NULL	NULL	NULL	Square
Simon_A_01.02	28033	1	<?xml version="1.0"?>\n<Clock xmlns:dt="urn:schemas-microsoft-com:datatypes"><Description dt:dt="string">E-Prime Primary Realtime Clock</Description><StartTime><Timestamp dt:dt="int">0</Timestamp><DateUtc dt:dt="string">2015-01-09T20:38:27Z</DateUtc></StartTime><FrequencyChanges><FrequencyChange><Frequency dt:dt="r8">2922382</Frequency><Timestamp dt:dt="r8">994275607913</Timestamp><Current dt:dt=…	Simon_A_01.02-28033-1	60.005	1.0.0.24	1900-01-01	1900-03-15	#VALUE!	Standard	2.0.10.353	2.0.10.353	2015-01-09	2015-01-09 20:38:28	12:38:28	2.0.10.248	25	C	7	Images\blank.gif	NULL	NULL	NULL	SimonProc	Images\circle.gif	Simon	Right	21	1	21	1	7	-999999	16	124300	0	7	359	124659	NULL	NULL	NULL	NULL	NULL	NULL	NULL	NULL	NULL	Circle
Simon_A_01.02	28033	1	<?xml version="1.0"?>\n<Clock xmlns:dt="urn:schemas-microsoft-com:datatypes"><Description dt:dt="string">E-Prime Primary Realtime Clock</Description><StartTime><Timestamp dt:dt="int">0</Timestamp><DateUtc dt:dt="string">2015-01-09T20:38:27Z</DateUtc></StartTime><FrequencyChanges><FrequencyChange><Frequency dt:dt="r8">2922382</Frequency><Timestamp dt:dt="r8">994275607913</Timestamp><Current dt:dt=…	Simon_A_01.02-28033-1	60.005	1.0.0.24	1900-01-01	1900-03-15	#VALUE!	Standard	2.0.10.353	2.0.10.353	2015-01-09	2015-01-09 20:38:28	12:38:28	2.0.10.248	26	C	q	Images\square.gif	NULL	NULL	NULL	SimonProc	Images\blank.gif	Simon	Left	22	1	22	1	q	-999999	17	125767	0	q	316	126083	NULL	NULL	NULL	NULL	NULL	NULL	NULL	NULL	NULL	Square
Simon_A_01.02	28033	1	<?xml version="1.0"?>\n<Clock xmlns:dt="urn:schemas-microsoft-com:datatypes"><Description dt:dt="string">E-Prime Primary Realtime Clock</Description><StartTime><Timestamp dt:dt="int">0</Timestamp><DateUtc dt:dt="string">2015-01-09T20:38:27Z</DateUtc></StartTime><FrequencyChanges><FrequencyChange><Frequency dt:dt="r8">2922382</Frequency><Timestamp dt:dt="r8">994275607913</Timestamp><Current dt:dt=…	Simon_A_01.02-28033-1	60.005	1.0.0.24	1900-01-01	1900-03-15	#VALUE!	Standard	2.0.10.353	2.0.10.353	2015-01-09	2015-01-09 20:38:28	12:38:28	2.0.10.248	27	C	q	Images\square.gif	NULL	NULL	NULL	SimonProc	Images\blank.gif	Simon	Left	23	1	23	1	q	-999999	16	127183	0	q	324	127507	NULL	NULL	NULL	NULL	NULL	NULL	NULL	NULL	NULL	Square
Simon_A_01.02	28033	1	<?xml version="1.0"?>\n<Clock xmlns:dt="urn:schemas-microsoft-com:datatypes"><Description dt:dt="string">E-Prime Primary Realtime Clock</Description><StartTime><Timestamp dt:dt="int">0</Timestamp><DateUtc dt:dt="string">2015-01-09T20:38:27Z</DateUtc></StartTime><FrequencyChanges><FrequencyChange><Frequency dt:dt="r8">2922382</Frequency><Timestamp dt:dt="r8">994275607913</Timestamp><Current dt:dt=…	Simon_A_01.02-28033-1	60.005	1.0.0.24	1900-01-01	1900-03-15	#VALUE!	Standard	2.0.10.353	2.0.10.353	2015-01-09	2015-01-09 20:38:28	12:38:28	2.0.10.248	28	C	7	Images\blank.gif	NULL	NULL	NULL	SimonProc	Images\circle.gif	Simon	Right	24	1	24	1	7	-999999	17	128617	0	7	426	129043	NULL	NULL	NULL	NULL	NULL	NULL	NULL	NULL	NULL	Circle
Simon_A_01.02	28033	1	<?xml version="1.0"?>\n<Clock xmlns:dt="urn:schemas-microsoft-com:datatypes"><Description dt:dt="string">E-Prime Primary Realtime Clock</Description><StartTime><Timestamp dt:dt="int">0</Timestamp><DateUtc dt:dt="string">2015-01-09T20:38:27Z</DateUtc></StartTime><FrequencyChanges><FrequencyChange><Frequency dt:dt="r8">2922382</Frequency><Timestamp dt:dt="r8">994275607913</Timestamp><Current dt:dt=…	Simon_A_01.02-28033-1	60.005	1.0.0.24	1900-01-01	1900-03-15	#VALUE!	Standard	2.0.10.353	2.0.10.353	2015-01-09	2015-01-09 20:38:28	12:38:28	2.0.10.248	29	I	q	Images\blank.gif	NULL	NULL	NULL	SimonProc	Images\square.gif	Simon	Right	25	1	25	1	q	-999999	17	130150	0	q	461	130611	NULL	NULL	NULL	NULL	NULL	NULL	NULL	NULL	NULL	Square
Simon_A_01.02	28033	1	<?xml version="1.0"?>\n<Clock xmlns:dt="urn:schemas-microsoft-com:datatypes"><Description dt:dt="string">E-Prime Primary Realtime Clock</Description><StartTime><Timestamp dt:dt="int">0</Timestamp><DateUtc dt:dt="string">2015-01-09T20:38:27Z</DateUtc></StartTime><FrequencyChanges><FrequencyChange><Frequency dt:dt="r8">2922382</Frequency><Timestamp dt:dt="r8">994275607913</Timestamp><Current dt:dt=…	Simon_A_01.02-28033-1	60.005	1.0.0.24	1900-01-01	1900-03-15	#VALUE!	Standard	2.0.10.353	2.0.10.353	2015-01-09	2015-01-09 20:38:28	12:38:28	2.0.10.248	30	I	7	Images\circle.gif	NULL	NULL	NULL	SimonProc	Images\blank.gif	Simon	Left	26	1	26	0	7	-999999	16	131716	0	q	383	132099	NULL	NULL	NULL	NULL	NULL	NULL	NULL	NULL	NULL	Circle
Simon_A_01.02	28033	1	<?xml version="1.0"?>\n<Clock xmlns:dt="urn:schemas-microsoft-com:datatypes"><Description dt:dt="string">E-Prime Primary Realtime Clock</Description><StartTime><Timestamp dt:dt="int">0</Timestamp><DateUtc dt:dt="string">2015-01-09T20:38:27Z</DateUtc></StartTime><FrequencyChanges><FrequencyChange><Frequency dt:dt="r8">2922382</Frequency><Timestamp dt:dt="r8">994275607913</Timestamp><Current dt:dt=…	Simon_A_01.02-28033-1	60.005	1.0.0.24	1900-01-01	1900-03-15	#VALUE!	Standard	2.0.10.353	2.0.10.353	2015-01-09	2015-01-09 20:38:28	12:38:28	2.0.10.248	31	I	7	Images\circle.gif	NULL	NULL	NULL	SimonProc	Images\blank.gif	Simon	Left	27	1	27	1	7	-999999	16	133199	0	7	500	133699	NULL	NULL	NULL	NULL	NULL	NULL	NULL	NULL	NULL	Circle
Simon_A_01.02	28033	1	<?xml version="1.0"?>\n<Clock xmlns:dt="urn:schemas-microsoft-com:datatypes"><Description dt:dt="string">E-Prime Primary Realtime Clock</Description><StartTime><Timestamp dt:dt="int">0</Timestamp><DateUtc dt:dt="string">2015-01-09T20:38:27Z</DateUtc></StartTime><FrequencyChanges><FrequencyChange><Frequency dt:dt="r8">2922382</Frequency><Timestamp dt:dt="r8">994275607913</Timestamp><Current dt:dt=…	Simon_A_01.02-28033-1	60.005	1.0.0.24	1900-01-01	1900-03-15	#VALUE!	Standard	2.0.10.353	2.0.10.353	2015-01-09	2015-01-09 20:38:28	12:38:28	2.0.10.248	32	C	q	Images\square.gif	NULL	NULL	NULL	SimonProc	Images\blank.gif	Simon	Left	28	1	28	1	q	-999999	16	134799	0	q	484	135283	NULL	NULL	NULL	NULL	NULL	NULL	NULL	NULL	NULL	Square
Simon_A_01.02	28033	1	<?xml version="1.0"?>\n<Clock xmlns:dt="urn:schemas-microsoft-com:datatypes"><Description dt:dt="string">E-Prime Primary Realtime Clock</Description><StartTime><Timestamp dt:dt="int">0</Timestamp><DateUtc dt:dt="string">2015-01-09T20:38:27Z</DateUtc></StartTime><FrequencyChanges><FrequencyChange><Frequency dt:dt="r8">2922382</Frequency><Timestamp dt:dt="r8">994275607913</Timestamp><Current dt:dt=…	Simon_A_01.02-28033-1	60.005	1.0.0.24	1900-01-01	1900-03-15	#VALUE!	Standard	2.0.10.353	2.0.10.353	2015-01-09	2015-01-09 20:38:28	12:38:28	2.0.10.248	33	C	q	Images\square.gif	NULL	NULL	NULL	SimonProc	Images\blank.gif	Simon	Left	29	1	29	1	q	-999999	17	136383	0	q	500	136883	NULL	NULL	NULL	NULL	NULL	NULL	NULL	NULL	NULL	Square
Simon_A_01.02	28033	1	<?xml version="1.0"?>\n<Clock xmlns:dt="urn:schemas-microsoft-com:datatypes"><Description dt:dt="string">E-Prime Primary Realtime Clock</Description><StartTime><Timestamp dt:dt="int">0</Timestamp><DateUtc dt:dt="string">2015-01-09T20:38:27Z</DateUtc></StartTime><FrequencyChanges><FrequencyChange><Frequency dt:dt="r8">2922382</Frequency><Timestamp dt:dt="r8">994275607913</Timestamp><Current dt:dt=…	Simon_A_01.02-28033-1	60.005	1.0.0.24	1900-01-01	1900-03-15	#VALUE!	Standard	2.0.10.353	2.0.10.353	2015-01-09	2015-01-09 20:38:28	12:38:28	2.0.10.248	34	I	q	Images\blank.gif	NULL	NULL	NULL	SimonProc	Images\square.gif	Simon	Right	30	1	30	1	q	-999999	16	137982	0	q	421	138403	NULL	NULL	NULL	NULL	NULL	NULL	NULL	NULL	NULL	Square
Simon_A_01.02	28033	1	<?xml version="1.0"?>\n<Clock xmlns:dt="urn:schemas-microsoft-com:datatypes"><Description dt:dt="string">E-Prime Primary Realtime Clock</Description><StartTime><Timestamp dt:dt="int">0</Timestamp><DateUtc dt:dt="string">2015-01-09T20:38:27Z</DateUtc></StartTime><FrequencyChanges><FrequencyChange><Frequency dt:dt="r8">2922382</Frequency><Timestamp dt:dt="r8">994275607913</Timestamp><Current dt:dt=…	Simon_A_01.02-28033-1	60.005	1.0.0.24	1900-01-01	1900-03-15	#VALUE!	Standard	2.0.10.353	2.0.10.353	2015-01-09	2015-01-09 20:38:28	12:38:28	2.0.10.248	35	C	7	Images\blank.gif	NULL	NULL	NULL	SimonProc	Images\circle.gif	Simon	Right	31	1	31	1	7	-999999	17	139499	0	7	376	139875	NULL	NULL	NULL	NULL	NULL	NULL	NULL	NULL	NULL	Circle
Simon_A_01.02	28033	1	<?xml version="1.0"?>\n<Clock xmlns:dt="urn:schemas-microsoft-com:datatypes"><Description dt:dt="string">E-Prime Primary Realtime Clock</Description><StartTime><Timestamp dt:dt="int">0</Timestamp><DateUtc dt:dt="string">2015-01-09T20:38:27Z</DateUtc></StartTime><FrequencyChanges><FrequencyChange><Frequency dt:dt="r8">2922382</Frequency><Timestamp dt:dt="r8">994275607913</Timestamp><Current dt:dt=…	Simon_A_01.02-28033-1	60.005	1.0.0.24	1900-01-01	1900-03-15	#VALUE!	Standard	2.0.10.353	2.0.10.353	2015-01-09	2015-01-09 20:38:28	12:38:28	2.0.10.248	36	I	q	Images\blank.gif	NULL	NULL	NULL	SimonProc	Images\square.gif	Simon	Right	32	1	32	1	q	-999999	17	140982	0	q	317	141299	NULL	NULL	NULL	NULL	NULL	NULL	NULL	NULL	NULL	Square
Simon_A_01.02	28033	1	<?xml version="1.0"?>\n<Clock xmlns:dt="urn:schemas-microsoft-com:datatypes"><Description dt:dt="string">E-Prime Primary Realtime Clock</Description><StartTime><Timestamp dt:dt="int">0</Timestamp><DateUtc dt:dt="string">2015-01-09T20:38:27Z</DateUtc></StartTime><FrequencyChanges><FrequencyChange><Frequency dt:dt="r8">2922382</Frequency><Timestamp dt:dt="r8">994275607913</Timestamp><Current dt:dt=…	Simon_A_01.02-28033-1	60.005	1.0.0.24	1900-01-01	1900-03-15	#VALUE!	Standard	2.0.10.353	2.0.10.353	2015-01-09	2015-01-09 20:38:28	12:38:28	2.0.10.248	37	C	7	Images\blank.gif	NULL	NULL	NULL	SimonProc	Images\circle.gif	Simon	Right	33	1	33	1	7	-999999	17	142399	0	7	372	142771	NULL	NULL	NULL	NULL	NULL	NULL	NULL	NULL	NULL	Circle
Simon_A_01.02	28033	1	<?xml version="1.0"?>\n<Clock xmlns:dt="urn:schemas-microsoft-com:datatypes"><Description dt:dt="string">E-Prime Primary Realtime Clock</Description><StartTime><Timestamp dt:dt="int">0</Timestamp><DateUtc dt:dt="string">2015-01-09T20:38:27Z</DateUtc></StartTime><FrequencyChanges><FrequencyChange><Frequency dt:dt="r8">2922382</Frequency><Timestamp dt:dt="r8">994275607913</Timestamp><Current dt:dt=…	Simon_A_01.02-28033-1	60.005	1.0.0.24	1900-01-01	1900-03-15	#VALUE!	Standard	2.0.10.353	2.0.10.353	2015-01-09	2015-01-09 20:38:28	12:38:28	2.0.10.248	38	C	7	Images\blank.gif	NULL	NULL	NULL	SimonProc	Images\circle.gif	Simon	Right	34	1	34	1	7	-999999	16	143865	0	7	346	144211	NULL	NULL	NULL	NULL	NULL	NULL	NULL	NULL	NULL	Circle
Simon_A_01.02	28033	1	<?xml version="1.0"?>\n<Clock xmlns:dt="urn:schemas-microsoft-com:datatypes"><Description dt:dt="string">E-Prime Primary Realtime Clock</Description><StartTime><Timestamp dt:dt="int">0</Timestamp><DateUtc dt:dt="string">2015-01-09T20:38:27Z</DateUtc></StartTime><FrequencyChanges><FrequencyChange><Frequency dt:dt="r8">2922382</Frequency><Timestamp dt:dt="r8">994275607913</Timestamp><Current dt:dt=…	Simon_A_01.02-28033-1	60.005	1.0.0.24	1900-01-01	1900-03-15	#VALUE!	Standard	2.0.10.353	2.0.10.353	2015-01-09	2015-01-09 20:38:28	12:38:28	2.0.10.248	39	C	7	Images\blank.gif	NULL	NULL	NULL	SimonProc	Images\circle.gif	Simon	Right	35	1	35	0	7	-999999	17	145315	0	q	464	145779	NULL	NULL	NULL	NULL	NULL	NULL	NULL	NULL	NULL	Circle
Simon_A_01.02	28033	1	<?xml version="1.0"?>\n<Clock xmlns:dt="urn:schemas-microsoft-com:datatypes"><Description dt:dt="string">E-Prime Primary Realtime Clock</Description><StartTime><Timestamp dt:dt="int">0</Timestamp><DateUtc dt:dt="string">2015-01-09T20:38:27Z</DateUtc></StartTime><FrequencyChanges><FrequencyChange><Frequency dt:dt="r8">2922382</Frequency><Timestamp dt:dt="r8">994275607913</Timestamp><Current dt:dt=…	Simon_A_01.02-28033-1	60.005	1.0.0.24	1900-01-01	1900-03-15	#VALUE!	Standard	2.0.10.353	2.0.10.353	2015-01-09	2015-01-09 20:38:28	12:38:28	2.0.10.248	40	C	q	Images\square.gif	NULL	NULL	NULL	SimonProc	Images\blank.gif	Simon	Left	36	1	36	1	q	-999999	17	146882	0	q	449	147331	NULL	NULL	NULL	NULL	NULL	NULL	NULL	NULL	NULL	Square
Simon_A_01.02	28033	1	<?xml version="1.0"?>\n<Clock xmlns:dt="urn:schemas-microsoft-com:datatypes"><Description dt:dt="string">E-Prime Primary Realtime Clock</Description><StartTime><Timestamp dt:dt="int">0</Timestamp><DateUtc dt:dt="string">2015-01-09T20:38:27Z</DateUtc></StartTime><FrequencyChanges><FrequencyChange><Frequency dt:dt="r8">2922382</Frequency><Timestamp dt:dt="r8">994275607913</Timestamp><Current dt:dt=…	Simon_A_01.02-28033-1	60.005	1.0.0.24	1900-01-01	1900-03-15	#VALUE!	Standard	2.0.10.353	2.0.10.353	2015-01-09	2015-01-09 20:38:28	12:38:28	2.0.10.248	41	C	q	Images\square.gif	NULL	NULL	NULL	SimonProc	Images\blank.gif	Simon	Left	37	1	37	1	q	-999999	16	148431	0	q	356	148787	NULL	NULL	NULL	NULL	NULL	NULL	NULL	NULL	NULL	Square
Simon_A_01.02	28033	1	<?xml version="1.0"?>\n<Clock xmlns:dt="urn:schemas-microsoft-com:datatypes"><Description dt:dt="string">E-Prime Primary Realtime Clock</Description><StartTime><Timestamp dt:dt="int">0</Timestamp><DateUtc dt:dt="string">2015-01-09T20:38:27Z</DateUtc></StartTime><FrequencyChanges><FrequencyChange><Frequency dt:dt="r8">2922382</Frequency><Timestamp dt:dt="r8">994275607913</Timestamp><Current dt:dt=…	Simon_A_01.02-28033-1	60.005	1.0.0.24	1900-01-01	1900-03-15	#VALUE!	Standard	2.0.10.353	2.0.10.353	2015-01-09	2015-01-09 20:38:28	12:38:28	2.0.10.248	42	I	7	Images\circle.gif	NULL	NULL	NULL	SimonProc	Images\blank.gif	Simon	Left	38	1	38	1	7	-999999	16	149881	0	7	442	150323	NULL	NULL	NULL	NULL	NULL	NULL	NULL	NULL	NULL	Circle
Simon_A_01.02	28033	1	<?xml version="1.0"?>\n<Clock xmlns:dt="urn:schemas-microsoft-com:datatypes"><Description dt:dt="string">E-Prime Primary Realtime Clock</Description><StartTime><Timestamp dt:dt="int">0</Timestamp><DateUtc dt:dt="string">2015-01-09T20:38:27Z</DateUtc></StartTime><FrequencyChanges><FrequencyChange><Frequency dt:dt="r8">2922382</Frequency><Timestamp dt:dt="r8">994275607913</Timestamp><Current dt:dt=…	Simon_A_01.02-28033-1	60.005	1.0.0.24	1900-01-01	1900-03-15	#VALUE!	Standard	2.0.10.353	2.0.10.353	2015-01-09	2015-01-09 20:38:28	12:38:28	2.0.10.248	43	C	7	Images\blank.gif	NULL	NULL	NULL	SimonProc	Images\circle.gif	Simon	Right	39	1	39	1	7	-999999	16	151431	0	7	268	151699	NULL	NULL	NULL	NULL	NULL	NULL	NULL	NULL	NULL	Circle
Simon_A_01.02	28033	1	<?xml version="1.0"?>\n<Clock xmlns:dt="urn:schemas-microsoft-com:datatypes"><Description dt:dt="string">E-Prime Primary Realtime Clock</Description><StartTime><Timestamp dt:dt="int">0</Timestamp><DateUtc dt:dt="string">2015-01-09T20:38:27Z</DateUtc></StartTime><FrequencyChanges><FrequencyChange><Frequency dt:dt="r8">2922382</Frequency><Timestamp dt:dt="r8">994275607913</Timestamp><Current dt:dt=…	Simon_A_01.02-28033-1	60.005	1.0.0.24	1900-01-01	1900-03-15	#VALUE!	Standard	2.0.10.353	2.0.10.353	2015-01-09	2015-01-09 20:38:28	12:38:28	2.0.10.248	44	C	q	Images\square.gif	NULL	NULL	NULL	SimonProc	Images\blank.gif	Simon	Left	40	1	40	1	q	-999999	17	152798	0	q	405	153203	NULL	NULL	NULL	NULL	NULL	NULL	NULL	NULL	NULL	Square
Simon_A_01.02	28033	1	<?xml version="1.0"?>\n<Clock xmlns:dt="urn:schemas-microsoft-com:datatypes"><Description dt:dt="string">E-Prime Primary Realtime Clock</Description><StartTime><Timestamp dt:dt="int">0</Timestamp><DateUtc dt:dt="string">2015-01-09T20:38:27Z</DateUtc></StartTime><FrequencyChanges><FrequencyChange><Frequency dt:dt="r8">2922382</Frequency><Timestamp dt:dt="r8">994275607913</Timestamp><Current dt:dt=…	Simon_A_01.02-28033-1	60.005	1.0.0.24	1900-01-01	1900-03-15	#VALUE!	Standard	2.0.10.353	2.0.10.353	2015-01-09	2015-01-09 20:38:28	12:38:28	2.0.10.248	45	C	q	Images\square.gif	NULL	NULL	NULL	SimonProc	Images\blank.gif	Simon	Left	41	1	41	1	q	-999999	17	154298	0	q	377	154675	NULL	NULL	NULL	NULL	NULL	NULL	NULL	NULL	NULL	Square
Simon_A_01.02	28033	1	<?xml version="1.0"?>\n<Clock xmlns:dt="urn:schemas-microsoft-com:datatypes"><Description dt:dt="string">E-Prime Primary Realtime Clock</Description><StartTime><Timestamp dt:dt="int">0</Timestamp><DateUtc dt:dt="string">2015-01-09T20:38:27Z</DateUtc></StartTime><FrequencyChanges><FrequencyChange><Frequency dt:dt="r8">2922382</Frequency><Timestamp dt:dt="r8">994275607913</Timestamp><Current dt:dt=…	Simon_A_01.02-28033-1	60.005	1.0.0.24	1900-01-01	1900-03-15	#VALUE!	Standard	2.0.10.353	2.0.10.353	2015-01-09	2015-01-09 20:38:28	12:38:28	2.0.10.248	46	C	7	Images\blank.gif	NULL	NULL	NULL	SimonProc	Images\circle.gif	Simon	Right	42	1	42	1	7	-999999	17	155781	0	7	366	156147	NULL	NULL	NULL	NULL	NULL	NULL	NULL	NULL	NULL	Circle
Simon_A_01.02	28033	1	<?xml version="1.0"?>\n<Clock xmlns:dt="urn:schemas-microsoft-com:datatypes"><Description dt:dt="string">E-Prime Primary Realtime Clock</Description><StartTime><Timestamp dt:dt="int">0</Timestamp><DateUtc dt:dt="string">2015-01-09T20:38:27Z</DateUtc></StartTime><FrequencyChanges><FrequencyChange><Frequency dt:dt="r8">2922382</Frequency><Timestamp dt:dt="r8">994275607913</Timestamp><Current dt:dt=…	Simon_A_01.02-28033-1	60.005	1.0.0.24	1900-01-01	1900-03-15	#VALUE!	Standard	2.0.10.353	2.0.10.353	2015-01-09	2015-01-09 20:38:28	12:38:28	2.0.10.248	47	C	7	Images\blank.gif	NULL	NULL	NULL	SimonProc	Images\circle.gif	Simon	Right	43	1	43	1	7	-999999	16	157247	0	7	340	157587	NULL	NULL	NULL	NULL	NULL	NULL	NULL	NULL	NULL	Circle
Simon_A_01.02	28033	1	<?xml version="1.0"?>\n<Clock xmlns:dt="urn:schemas-microsoft-com:datatypes"><Description dt:dt="string">E-Prime Primary Realtime Clock</Description><StartTime><Timestamp dt:dt="int">0</Timestamp><DateUtc dt:dt="string">2015-01-09T20:38:27Z</DateUtc></StartTime><FrequencyChanges><FrequencyChange><Frequency dt:dt="r8">2922382</Frequency><Timestamp dt:dt="r8">994275607913</Timestamp><Current dt:dt=…	Simon_A_01.02-28033-1	60.005	1.0.0.24	1900-01-01	1900-03-15	#VALUE!	Standard	2.0.10.353	2.0.10.353	2015-01-09	2015-01-09 20:38:28	12:38:28	2.0.10.248	48	C	q	Images\square.gif	NULL	NULL	NULL	SimonProc	Images\blank.gif	Simon	Left	44	1	44	1	q	-999999	17	158681	0	q	362	159043	NULL	NULL	NULL	NULL	NULL	NULL	NULL	NULL	NULL	Square
Simon_A_01.02	28033	1	<?xml version="1.0"?>\n<Clock xmlns:dt="urn:schemas-microsoft-com:datatypes"><Description dt:dt="string">E-Prime Primary Realtime Clock</Description><StartTime><Timestamp dt:dt="int">0</Timestamp><DateUtc dt:dt="string">2015-01-09T20:38:27Z</DateUtc></StartTime><FrequencyChanges><FrequencyChange><Frequency dt:dt="r8">2922382</Frequency><Timestamp dt:dt="r8">994275607913</Timestamp><Current dt:dt=…	Simon_A_01.02-28033-1	60.005	1.0.0.24	1900-01-01	1900-03-15	#VALUE!	Standard	2.0.10.353	2.0.10.353	2015-01-09	2015-01-09 20:38:28	12:38:28	2.0.10.248	49	C	7	Images\blank.gif	NULL	NULL	NULL	SimonProc	Images\circle.gif	Simon	Right	45	1	45	1	7	-999999	17	160147	0	7	400	160547	NULL	NULL	NULL	NULL	NULL	NULL	NULL	NULL	NULL	Circle
Simon_A_01.02	28033	1	<?xml version="1.0"?>\n<Clock xmlns:dt="urn:schemas-microsoft-com:datatypes"><Description dt:dt="string">E-Prime Primary Realtime Clock</Description><StartTime><Timestamp dt:dt="int">0</Timestamp><DateUtc dt:dt="string">2015-01-09T20:38:27Z</DateUtc></StartTime><FrequencyChanges><FrequencyChange><Frequency dt:dt="r8">2922382</Frequency><Timestamp dt:dt="r8">994275607913</Timestamp><Current dt:dt=…	Simon_A_01.02-28033-1	60.005	1.0.0.24	1900-01-01	1900-03-15	#VALUE!	Standard	2.0.10.353	2.0.10.353	2015-01-09	2015-01-09 20:38:28	12:38:28	2.0.10.248	50	C	q	Images\square.gif	NULL	NULL	NULL	SimonProc	Images\blank.gif	Simon	Left	46	1	46	1	q	-999999	17	161647	0	q	308	161955	NULL	NULL	NULL	NULL	NULL	NULL	NULL	NULL	NULL	Square
Simon_A_01.02	28033	1	<?xml version="1.0"?>\n<Clock xmlns:dt="urn:schemas-microsoft-com:datatypes"><Description dt:dt="string">E-Prime Primary Realtime Clock</Description><StartTime><Timestamp dt:dt="int">0</Timestamp><DateUtc dt:dt="string">2015-01-09T20:38:27Z</DateUtc></StartTime><FrequencyChanges><FrequencyChange><Frequency dt:dt="r8">2922382</Frequency><Timestamp dt:dt="r8">994275607913</Timestamp><Current dt:dt=…	Simon_A_01.02-28033-1	60.005	1.0.0.24	1900-01-01	1900-03-15	#VALUE!	Standard	2.0.10.353	2.0.10.353	2015-01-09	2015-01-09 20:38:28	12:38:28	2.0.10.248	51	C	q	Images\square.gif	NULL	NULL	NULL	SimonProc	Images\blank.gif	Simon	Left	47	1	47	1	q	-999999	16	163063	0	q	332	163395	NULL	NULL	NULL	NULL	NULL	NULL	NULL	NULL	NULL	Square
Simon_A_01.02	28033	1	<?xml version="1.0"?>\n<Clock xmlns:dt="urn:schemas-microsoft-com:datatypes"><Description dt:dt="string">E-Prime Primary Realtime Clock</Description><StartTime><Timestamp dt:dt="int">0</Timestamp><DateUtc dt:dt="string">2015-01-09T20:38:27Z</DateUtc></StartTime><FrequencyChanges><FrequencyChange><Frequency dt:dt="r8">2922382</Frequency><Timestamp dt:dt="r8">994275607913</Timestamp><Current dt:dt=…	Simon_A_01.02-28033-1	60.005	1.0.0.24	1900-01-01	1900-03-15	#VALUE!	Standard	2.0.10.353	2.0.10.353	2015-01-09	2015-01-09 20:38:28	12:38:28	2.0.10.248	52	C	7	Images\blank.gif	NULL	NULL	NULL	SimonProc	Images\circle.gif	Simon	Right	48	1	48	1	7	-999999	17	164497	0	7	370	164867	NULL	NULL	NULL	NULL	NULL	NULL	NULL	NULL	NULL	Circle
Simon_A_01.02	28033	1	<?xml version="1.0"?>\n<Clock xmlns:dt="urn:schemas-microsoft-com:datatypes"><Description dt:dt="string">E-Prime Primary Realtime Clock</Description><StartTime><Timestamp dt:dt="int">0</Timestamp><DateUtc dt:dt="string">2015-01-09T20:38:27Z</DateUtc></StartTime><FrequencyChanges><FrequencyChange><Frequency dt:dt="r8">2922382</Frequency><Timestamp dt:dt="r8">994275607913</Timestamp><Current dt:dt=…	Simon_A_01.02-28033-1	60.005	1.0.0.24	1900-01-01	1900-03-15	#VALUE!	Standard	2.0.10.353	2.0.10.353	2015-01-09	2015-01-09 20:38:28	12:38:28	2.0.10.248	53	C	q	Images\square.gif	NULL	NULL	NULL	SimonProc	Images\blank.gif	Simon	Left	49	1	49	1	q	-999999	16	165963	0	q	344	166307	NULL	NULL	NULL	NULL	NULL	NULL	NULL	NULL	NULL	Square
Simon_A_01.02	28033	1	<?xml version="1.0"?>\n<Clock xmlns:dt="urn:schemas-microsoft-com:datatypes"><Description dt:dt="string">E-Prime Primary Realtime Clock</Description><StartTime><Timestamp dt:dt="int">0</Timestamp><DateUtc dt:dt="string">2015-01-09T20:38:27Z</DateUtc></StartTime><FrequencyChanges><FrequencyChange><Frequency dt:dt="r8">2922382</Frequency><Timestamp dt:dt="r8">994275607913</Timestamp><Current dt:dt=…	Simon_A_01.02-28033-1	60.005	1.0.0.24	1900-01-01	1900-03-15	#VALUE!	Standard	2.0.10.353	2.0.10.353	2015-01-09	2015-01-09 20:38:28	12:38:28	2.0.10.248	54	C	7	Images\blank.gif	NULL	NULL	NULL	SimonProc	Images\circle.gif	Simon	Right	50	1	50	1	7	-999999	17	167413	0	7	318	167731	NULL	NULL	NULL	NULL	NULL	NULL	NULL	NULL	NULL	Circle
Simon_A_01.02	28033	1	<?xml version="1.0"?>\n<Clock xmlns:dt="urn:schemas-microsoft-com:datatypes"><Description dt:dt="string">E-Prime Primary Realtime Clock</Description><StartTime><Timestamp dt:dt="int">0</Timestamp><DateUtc dt:dt="string">2015-01-09T20:38:27Z</DateUtc></StartTime><FrequencyChanges><FrequencyChange><Frequency dt:dt="r8">2922382</Frequency><Timestamp dt:dt="r8">994275607913</Timestamp><Current dt:dt=…	Simon_A_01.02-28033-1	60.005	1.0.0.24	1900-01-01	1900-03-15	#VALUE!	Standard	2.0.10.353	2.0.10.353	2015-01-09	2015-01-09 20:38:28	12:38:28	2.0.10.248	55	I	q	Images\blank.gif	NULL	NULL	NULL	SimonProc	Images\square.gif	Simon	Right	51	1	51	0	q	-999999	17	168830	0	7	325	169155	NULL	NULL	NULL	NULL	NULL	NULL	NULL	NULL	NULL	Square
Simon_A_01.02	28033	1	<?xml version="1.0"?>\n<Clock xmlns:dt="urn:schemas-microsoft-com:datatypes"><Description dt:dt="string">E-Prime Primary Realtime Clock</Description><StartTime><Timestamp dt:dt="int">0</Timestamp><DateUtc dt:dt="string">2015-01-09T20:38:27Z</DateUtc></StartTime><FrequencyChanges><FrequencyChange><Frequency dt:dt="r8">2922382</Frequency><Timestamp dt:dt="r8">994275607913</Timestamp><Current dt:dt=…	Simon_A_01.02-28033-1	60.005	1.0.0.24	1900-01-01	1900-03-15	#VALUE!	Standard	2.0.10.353	2.0.10.353	2015-01-09	2015-01-09 20:38:28	12:38:28	2.0.10.248	56	C	7	Images\blank.gif	NULL	NULL	NULL	SimonProc	Images\circle.gif	Simon	Right	52	1	52	1	7	-999999	17	170263	0	7	316	170579	NULL	NULL	NULL	NULL	NULL	NULL	NULL	NULL	NULL	Circle
Simon_A_01.02	28033	1	<?xml version="1.0"?>\n<Clock xmlns:dt="urn:schemas-microsoft-com:datatypes"><Description dt:dt="string">E-Prime Primary Realtime Clock</Description><StartTime><Timestamp dt:dt="int">0</Timestamp><DateUtc dt:dt="string">2015-01-09T20:38:27Z</DateUtc></StartTime><FrequencyChanges><FrequencyChange><Frequency dt:dt="r8">2922382</Frequency><Timestamp dt:dt="r8">994275607913</Timestamp><Current dt:dt=…	Simon_A_01.02-28033-1	60.005	1.0.0.24	1900-01-01	1900-03-15	#VALUE!	Standard	2.0.10.353	2.0.10.353	2015-01-09	2015-01-09 20:38:28	12:38:28	2.0.10.248	57	C	7	Images\blank.gif	NULL	NULL	NULL	SimonProc	Images\circle.gif	Simon	Right	53	1	53	1	7	-999999	16	171679	0	7	308	171987	NULL	NULL	NULL	NULL	NULL	NULL	NULL	NULL	NULL	Circle
Simon_A_01.02	28033	1	<?xml version="1.0"?>\n<Clock xmlns:dt="urn:schemas-microsoft-com:datatypes"><Description dt:dt="string">E-Prime Primary Realtime Clock</Description><StartTime><Timestamp dt:dt="int">0</Timestamp><DateUtc dt:dt="string">2015-01-09T20:38:27Z</DateUtc></StartTime><FrequencyChanges><FrequencyChange><Frequency dt:dt="r8">2922382</Frequency><Timestamp dt:dt="r8">994275607913</Timestamp><Current dt:dt=…	Simon_A_01.02-28033-1	60.005	1.0.0.24	1900-01-01	1900-03-15	#VALUE!	Standard	2.0.10.353	2.0.10.353	2015-01-09	2015-01-09 20:38:28	12:38:28	2.0.10.248	58	C	q	Images\square.gif	NULL	NULL	NULL	SimonProc	Images\blank.gif	Simon	Left	54	1	54	1	q	-999999	17	173096	0	q	283	173379	NULL	NULL	NULL	NULL	NULL	NULL	NULL	NULL	NULL	Square
Simon_A_01.02	28033	1	<?xml version="1.0"?>\n<Clock xmlns:dt="urn:schemas-microsoft-com:datatypes"><Description dt:dt="string">E-Prime Primary Realtime Clock</Description><StartTime><Timestamp dt:dt="int">0</Timestamp><DateUtc dt:dt="string">2015-01-09T20:38:27Z</DateUtc></StartTime><FrequencyChanges><FrequencyChange><Frequency dt:dt="r8">2922382</Frequency><Timestamp dt:dt="r8">994275607913</Timestamp><Current dt:dt=…	Simon_A_01.02-28033-1	60.005	1.0.0.24	1900-01-01	1900-03-15	#VALUE!	Standard	2.0.10.353	2.0.10.353	2015-01-09	2015-01-09 20:38:28	12:38:28	2.0.10.248	59	I	7	Images\circle.gif	NULL	NULL	NULL	SimonProc	Images\blank.gif	Simon	Left	55	1	55	0	7	-999999	17	174479	0	q	356	174835	NULL	NULL	NULL	NULL	NULL	NULL	NULL	NULL	NULL	Circle
Simon_A_01.02	28033	1	<?xml version="1.0"?>\n<Clock xmlns:dt="urn:schemas-microsoft-com:datatypes"><Description dt:dt="string">E-Prime Primary Realtime Clock</Description><StartTime><Timestamp dt:dt="int">0</Timestamp><DateUtc dt:dt="string">2015-01-09T20:38:27Z</DateUtc></StartTime><FrequencyChanges><FrequencyChange><Frequency dt:dt="r8">2922382</Frequency><Timestamp dt:dt="r8">994275607913</Timestamp><Current dt:dt=…	Simon_A_01.02-28033-1	60.005	1.0.0.24	1900-01-01	1900-03-15	#VALUE!	Standard	2.0.10.353	2.0.10.353	2015-01-09	2015-01-09 20:38:28	12:38:28	2.0.10.248	60	C	q	Images\square.gif	NULL	NULL	NULL	SimonProc	Images\blank.gif	Simon	Left	56	1	56	1	q	-999999	17	175929	0	q	346	176275	NULL	NULL	NULL	NULL	NULL	NULL	NULL	NULL	NULL	Square
Simon_A_01.02	28033	1	<?xml version="1.0"?>\n<Clock xmlns:dt="urn:schemas-microsoft-com:datatypes"><Description dt:dt="string">E-Prime Primary Realtime Clock</Description><StartTime><Timestamp dt:dt="int">0</Timestamp><DateUtc dt:dt="string">2015-01-09T20:38:27Z</DateUtc></StartTime><FrequencyChanges><FrequencyChange><Frequency dt:dt="r8">2922382</Frequency><Timestamp dt:dt="r8">994275607913</Timestamp><Current dt:dt=…	Simon_A_01.02-28033-1	60.005	1.0.0.24	1900-01-01	1900-03-15	#VALUE!	Standard	2.0.10.353	2.0.10.353	2015-01-09	2015-01-09 20:38:28	12:38:28	2.0.10.248	61	C	q	Images\square.gif	NULL	NULL	NULL	SimonProc	Images\blank.gif	Simon	Left	57	1	57	1	q	-999999	17	177379	0	q	336	177715	NULL	NULL	NULL	NULL	NULL	NULL	NULL	NULL	NULL	Square
Simon_A_01.02	28033	1	<?xml version="1.0"?>\n<Clock xmlns:dt="urn:schemas-microsoft-com:datatypes"><Description dt:dt="string">E-Prime Primary Realtime Clock</Description><StartTime><Timestamp dt:dt="int">0</Timestamp><DateUtc dt:dt="string">2015-01-09T20:38:27Z</DateUtc></StartTime><FrequencyChanges><FrequencyChange><Frequency dt:dt="r8">2922382</Frequency><Timestamp dt:dt="r8">994275607913</Timestamp><Current dt:dt=…	Simon_A_01.02-28033-1	60.005	1.0.0.24	1900-01-01	1900-03-15	#VALUE!	Standard	2.0.10.353	2.0.10.353	2015-01-09	2015-01-09 20:38:28	12:38:28	2.0.10.248	62	C	7	Images\blank.gif	NULL	NULL	NULL	SimonProc	Images\circle.gif	Simon	Right	58	1	58	1	7	-999999	17	178812	0	7	327	179139	NULL	NULL	NULL	NULL	NULL	NULL	NULL	NULL	NULL	Circle
Simon_A_01.02	28033	1	<?xml version="1.0"?>\n<Clock xmlns:dt="urn:schemas-microsoft-com:datatypes"><Description dt:dt="string">E-Prime Primary Realtime Clock</Description><StartTime><Timestamp dt:dt="int">0</Timestamp><DateUtc dt:dt="string">2015-01-09T20:38:27Z</DateUtc></StartTime><FrequencyChanges><FrequencyChange><Frequency dt:dt="r8">2922382</Frequency><Timestamp dt:dt="r8">994275607913</Timestamp><Current dt:dt=…	Simon_A_01.02-28033-1	60.005	1.0.0.24	1900-01-01	1900-03-15	#VALUE!	Standard	2.0.10.353	2.0.10.353	2015-01-09	2015-01-09 20:38:28	12:38:28	2.0.10.248	63	C	7	Images\blank.gif	NULL	NULL	NULL	SimonProc	Images\circle.gif	Simon	Right	59	1	59	1	7	-999999	16	180245	0	7	318	180563	NULL	NULL	NULL	NULL	NULL	NULL	NULL	NULL	NULL	Circle
Simon_A_01.02	28033	1	<?xml version="1.0"?>\n<Clock xmlns:dt="urn:schemas-microsoft-com:datatypes"><Description dt:dt="string">E-Prime Primary Realtime Clock</Description><StartTime><Timestamp dt:dt="int">0</Timestamp><DateUtc dt:dt="string">2015-01-09T20:38:27Z</DateUtc></StartTime><FrequencyChanges><FrequencyChange><Frequency dt:dt="r8">2922382</Frequency><Timestamp dt:dt="r8">994275607913</Timestamp><Current dt:dt=…	Simon_A_01.02-28033-1	60.005	1.0.0.24	1900-01-01	1900-03-15	#VALUE!	Standard	2.0.10.353	2.0.10.353	2015-01-09	2015-01-09 20:38:28	12:38:28	2.0.10.248	64	C	7	Images\blank.gif	NULL	NULL	NULL	SimonProc	Images\circle.gif	Simon	Right	60	1	60	1	7	-999999	17	181662	0	7	325	181987	NULL	NULL	NULL	NULL	NULL	NULL	NULL	NULL	NULL	Circle

## Sheet: Organized
1	Subject	SessionDate	Block	Side	Consistency	SimonExpt.ACC	SimonExpt.RT	SimonExpt.RESP	SimonExpt.CRESP	CorrectRT	FinalRT	FinalACC
2	28033	42013	1	Right	C	NULL	NULL	NULL	NULL					Avg	375.782
3	28033	42013	2	Right	C	NULL	NULL	NULL	NULL					StDev	56.9658
4	28033	42013	3	Left	C	NULL	NULL	NULL	NULL					Avg+3StDev	546.679
5	28033	42013	4	Left	C	NULL	NULL	NULL	NULL					Avg+3StDev	204.884
6	28033	42013	5	Left	C	1	398	q	q	398	398	Correct
7	28033	42013	6	Right	I	1	402	q	q	402	402	Correct
8	28033	42013	7	Left	C	1	310	q	q	310	310	Correct
9	28033	42013	8	Left	C	1	366	q	q	366	366	Correct
10	28033	42013	9	Right	C	1	371	7	7	371	371	Correct
11	28033	42013	10	Right	C	1	505	7	7	505	505	Correct
12	28033	42013	11	Right	C	1	393	7	7	393	393	Correct
13	28033	42013	12	Right	C	1	381	7	7	381	381	Correct
14	28033	42013	13	Left	C	1	370	q	q	370	370	Correct
15	28033	42013	14	Right	I	1	455	q	q	455	455	Correct
16	28033	42013	15	Left	I	1	409	7	7	409	409	Correct
17	28033	42013	16	Right	I	1	397	q	q	397	397	Correct
18	28033	42013	17	Right	C	1	385	7	7	385	385	Correct
19	28033	42013	18	Left	I	0	358	q	7			Incorrect
20	28033	42013	19	Left	C	1	347	q	q	347	347	Correct
21	28033	42013	20	Left	I	1	417	7	7	417	417	Correct
22	28033	42013	21	Left	C	1	389	q	q	389	389	Correct
23	28033	42013	22	Left	I	1	474	7	7	474	474	Correct
24	28033	42013	23	Left	C	1	315	q	q	315	315	Correct
25	28033	42013	24	Left	C	1	386	q	q	386	386	Correct
26	28033	42013	25	Right	C	1	359	7	7	359	359	Correct
27	28033	42013	26	Left	C	1	316	q	q	316	316	Correct
28	28033	42013	27	Left	C	1	324	q	q	324	324	Correct
29	28033	42013	28	Right	C	1	426	7	7	426	426	Correct
30	28033	42013	29	Right	I	1	461	q	q	461	461	Correct
31	28033	42013	30	Left	I	0	383	q	7			Incorrect
32	28033	42013	31	Left	I	1	500	7	7	500	500	Correct
33	28033	42013	32	Left	C	1	484	q	q	484	484	Correct
34	28033	42013	33	Left	C	1	500	q	q	500	500	Correct
35	28033	42013	34	Right	I	1	421	q	q	421	421	Correct
36	28033	42013	35	Right	C	1	376	7	7	376	376	Correct
37	28033	42013	36	Right	I	1	317	q	q	317	317	Correct
38	28033	42013	37	Right	C	1	372	7	7	372	372	Correct
39	28033	42013	38	Right	C	1	346	7	7	346	346	Correct
40	28033	42013	39	Right	C	0	464	q	7			Incorrect
41	28033	42013	40	Left	C	1	449	q	q	449	449	Correct
42	28033	42013	41	Left	C	1	356	q	q	356	356	Correct
43	28033	42013	42	Left	I	1	442	7	7	442	442	Correct
44	28033	42013	43	Right	C	1	268	7	7	268	268	Correct
45	28033	42013	44	Left	C	1	405	q	q	405	405	Correct
46	28033	42013	45	Left	C	1	377	q	q	377	377	Correct
47	28033	42013	46	Right	C	1	366	7	7	366	366	Correct
48	28033	42013	47	Right	C	1	340	7	7	340	340	Correct
49	28033	42013	48	Left	C	1	362	q	q	362	362	Correct
50	28033	42013	49	Right	C	1	400	7	7	400	400	Correct
51	28033	42013	50	Left	C	1	308	q	q	308	308	Correct
52	28033	42013	51	Left	C	1	332	q	q	332	332	Correct
53	28033	42013	52	Right	C	1	370	7	7	370	370	Correct
54	28033	42013	53	Left	C	1	344	q	q	344	344	Correct
55	28033	42013	54	Right	C	1	318	7	7	318	318	Correct
56	28033	42013	55	Right	I	0	325	7	q			Incorrect
57	28033	42013	56	Right	C	1	316	7	7	316	316	Correct
58	28033	42013	57	Right	C	1	308	7	7	308	308	Correct
59	28033	42013	58	Left	C	1	283	q	q	283	283	Correct
60	28033	42013	59	Left	I	0	356	q	7			Incorrect
61	28033	42013	60	Left	C	1	346	q	q	346	346	Correct
62	28033	42013	61	Left	C	1	336	q	q	336	336	Correct
63	28033	42013	62	Right	C	1	327	7	7	327	327	Correct
64	28033	42013	63	Right	C	1	318	7	7	318	318	Correct
65	28033	42013	64	Right	C	1	325	7	7	325	325	Correct
66	0
67	0
68	0
69	0
70	0
71	0
72	0
73	0
74	0
75	0
76	0
77	0
78	0
79	0
80	0
81	0
	EXTRA	EXTRA	EXTRA	EXTRA	EXTRA	EXTRA	EXTRA	EXTRA	EXTRA	EXTRA	EXTRA	Outlier
	EXTRA	EXTRA	EXTRA	EXTRA	EXTRA	EXTRA	EXTRA	EXTRA	EXTRA	EXTRA	EXTRA	Timeout

## Sheet: Pivot
Simon Analysis Template
Date:	2015-02-18
Entered by:	BY
Expt #	Date	Con RT	Incon RT	Incon-Con RT	Con ACC	Incon ACC	Incon-Con ACC	Con TO	Incon TO
28033	2015-01-09	363.023	426.818	63.7955	0.977778	0.733333	-0.244444	0	0
Row Labels	Average of FinalRT		Count of FinalACC	Column Labels
C	363.023		Row Labels	Correct	Incorrect	Outlier	Timeout	Grand Total
I	426.818		C	44	1			45
Grand Total	375.782		I	11	4			15
			EXTRA			1	1	2
			Grand Total	55	5	1	1	62
