# Supplementary material for: Human performance across decision making, selective attention, and working memory tasks: Experimental data and computer simulations
Source: Data Brief. 2018 Feb 21;17:907–14. doi: 10.1016/j.dib.2018.01.056 (PMC5988376; doi:10.1016/j.dib.2018.01.056)
Supplement: Supplementary file 2 — Supplementary material [file mmc2.zip › DataInBrief/data/Simon/analyzed/Simon Analysis_28036.xlsx]

## Sheet: Instructions
Delete data in 'Raw' tab
Copy data from subjects .edat file
Paste data into 'Raw' tab
Refresh' both pivot tables
copy results to summary document.

## Sheet: Raw
ExperimentName	Subject	Session	Clock.Information	DataFile.Basename	Display.RefreshRate	ExperimentVersion	Group	PracACC	RandomSeed	RuntimeCapabilities	RuntimeVersion	RuntimeVersionExpected	SessionDate	SessionStartDateTimeUtc	SessionTime	StudioVersion	Block	Consistency	CorrectResponse	Left	Practice1	Practice1.Cycle	Practice1.Sample	Procedure	Right	Running	Side	Simon	Simon.Cycle	Simon.Sample	SimonExpt.ACC	SimonExpt.CRESP	SimonExpt.DurationError	SimonExpt.OnsetDelay	SimonExpt.OnsetTime	SimonExpt.OnsetToOnsetTime	SimonExpt.RESP	SimonExpt.RT	SimonExpt.RTTime	SimonPrac.ACC	SimonPrac.CRESP	SimonPrac.DurationError	SimonPrac.OnsetDelay	SimonPrac.OnsetTime	SimonPrac.OnsetToOnsetTime	SimonPrac.RESP	SimonPrac.RT	SimonPrac.RTTime	Stimuli
Simon_A_01.02	28036	1	<?xml version="1.0"?>\n<Clock xmlns:dt="urn:schemas-microsoft-com:datatypes"><Description dt:dt="string">E-Prime Primary Realtime Clock</Description><StartTime><Timestamp dt:dt="int">0</Timestamp><DateUtc dt:dt="string">2015-01-09T01:17:40Z</DateUtc></StartTime><FrequencyChanges><FrequencyChange><Frequency dt:dt="r8">2857451</Frequency><Timestamp dt:dt="r8">1506257855610</Timestamp><Current dt:dt…	Simon_A_01.02-28036-1	60.122	1.0.0.24	1900-01-01	1900-02-19	#VALUE!	Standard	2.0.10.353	2.0.10.353	2015-01-08	2015-01-09 01:17:40	17:17:40	2.0.10.248	1	C	7	Images\blank.gif	1	1	1	PracticeProc1	Images\circle.gif	Practice1	Right	NULL	NULL	NULL	NULL	NULL	NULL	NULL	NULL	NULL	NULL	NULL	NULL	0	7	-999999	16	57797	0	q	459	58256	Circle
Simon_A_01.02	28036	1	<?xml version="1.0"?>\n<Clock xmlns:dt="urn:schemas-microsoft-com:datatypes"><Description dt:dt="string">E-Prime Primary Realtime Clock</Description><StartTime><Timestamp dt:dt="int">0</Timestamp><DateUtc dt:dt="string">2015-01-09T01:17:40Z</DateUtc></StartTime><FrequencyChanges><FrequencyChange><Frequency dt:dt="r8">2857451</Frequency><Timestamp dt:dt="r8">1506257855610</Timestamp><Current dt:dt…	Simon_A_01.02-28036-1	60.122	1.0.0.24	1900-01-01	1900-02-19	#VALUE!	Standard	2.0.10.353	2.0.10.353	2015-01-08	2015-01-09 01:17:40	17:17:40	2.0.10.248	2	C	q	Images\blank.gif	2	1	2	PracticeProc1	Images\square.gif	Practice1	Right	NULL	NULL	NULL	NULL	NULL	NULL	NULL	NULL	NULL	NULL	NULL	NULL	0	q	-999999	16	59876	0	7	476	60352	Square
Simon_A_01.02	28036	1	<?xml version="1.0"?>\n<Clock xmlns:dt="urn:schemas-microsoft-com:datatypes"><Description dt:dt="string">E-Prime Primary Realtime Clock</Description><StartTime><Timestamp dt:dt="int">0</Timestamp><DateUtc dt:dt="string">2015-01-09T01:17:40Z</DateUtc></StartTime><FrequencyChanges><FrequencyChange><Frequency dt:dt="r8">2857451</Frequency><Timestamp dt:dt="r8">1506257855610</Timestamp><Current dt:dt…	Simon_A_01.02-28036-1	60.122	1.0.0.24	1900-01-01	1900-02-19	#VALUE!	Standard	2.0.10.353	2.0.10.353	2015-01-08	2015-01-09 01:17:40	17:17:40	2.0.10.248	3	C	q	Images\square.gif	3	1	3	PracticeProc1	Images\blank.gif	Practice1	Left	NULL	NULL	NULL	NULL	NULL	NULL	NULL	NULL	NULL	NULL	NULL	NULL	0	q	-999999	17	61972	0	7	652	62624	Square
Simon_A_01.02	28036	1	<?xml version="1.0"?>\n<Clock xmlns:dt="urn:schemas-microsoft-com:datatypes"><Description dt:dt="string">E-Prime Primary Realtime Clock</Description><StartTime><Timestamp dt:dt="int">0</Timestamp><DateUtc dt:dt="string">2015-01-09T01:17:40Z</DateUtc></StartTime><FrequencyChanges><FrequencyChange><Frequency dt:dt="r8">2857451</Frequency><Timestamp dt:dt="r8">1506257855610</Timestamp><Current dt:dt…	Simon_A_01.02-28036-1	60.122	1.0.0.24	1900-01-01	1900-02-19	#VALUE!	Standard	2.0.10.353	2.0.10.353	2015-01-08	2015-01-09 01:17:40	17:17:40	2.0.10.248	4	C	7	Images\circle.gif	4	1	4	PracticeProc1	Images\blank.gif	Practice1	Left	NULL	NULL	NULL	NULL	NULL	NULL	NULL	NULL	NULL	NULL	NULL	NULL	1	7	-999999	16	64234	0	7	774	65008	Circle
Simon_A_01.02	28036	1	<?xml version="1.0"?>\n<Clock xmlns:dt="urn:schemas-microsoft-com:datatypes"><Description dt:dt="string">E-Prime Primary Realtime Clock</Description><StartTime><Timestamp dt:dt="int">0</Timestamp><DateUtc dt:dt="string">2015-01-09T01:17:40Z</DateUtc></StartTime><FrequencyChanges><FrequencyChange><Frequency dt:dt="r8">2857451</Frequency><Timestamp dt:dt="r8">1506257855610</Timestamp><Current dt:dt…	Simon_A_01.02-28036-1	60.122	1.0.0.24	1900-01-01	1900-02-19	#VALUE!	Standard	2.0.10.353	2.0.10.353	2015-01-08	2015-01-09 01:17:40	17:17:40	2.0.10.248	5	C	7	Images\blank.gif	1	2	5	PracticeProc1	Images\circle.gif	Practice1	Right	NULL	NULL	NULL	NULL	NULL	NULL	NULL	NULL	NULL	NULL	NULL	NULL	0	7	-999999	16	96352	0	q	608	96960	Circle
Simon_A_01.02	28036	1	<?xml version="1.0"?>\n<Clock xmlns:dt="urn:schemas-microsoft-com:datatypes"><Description dt:dt="string">E-Prime Primary Realtime Clock</Description><StartTime><Timestamp dt:dt="int">0</Timestamp><DateUtc dt:dt="string">2015-01-09T01:17:40Z</DateUtc></StartTime><FrequencyChanges><FrequencyChange><Frequency dt:dt="r8">2857451</Frequency><Timestamp dt:dt="r8">1506257855610</Timestamp><Current dt:dt…	Simon_A_01.02-28036-1	60.122	1.0.0.24	1900-01-01	1900-02-19	#VALUE!	Standard	2.0.10.353	2.0.10.353	2015-01-08	2015-01-09 01:17:40	17:17:40	2.0.10.248	6	C	q	Images\blank.gif	2	2	6	PracticeProc1	Images\square.gif	Practice1	Right	NULL	NULL	NULL	NULL	NULL	NULL	NULL	NULL	NULL	NULL	NULL	NULL	0	q	-999999	17	98581	0	7	987	99568	Square
Simon_A_01.02	28036	1	<?xml version="1.0"?>\n<Clock xmlns:dt="urn:schemas-microsoft-com:datatypes"><Description dt:dt="string">E-Prime Primary Realtime Clock</Description><StartTime><Timestamp dt:dt="int">0</Timestamp><DateUtc dt:dt="string">2015-01-09T01:17:40Z</DateUtc></StartTime><FrequencyChanges><FrequencyChange><Frequency dt:dt="r8">2857451</Frequency><Timestamp dt:dt="r8">1506257855610</Timestamp><Current dt:dt…	Simon_A_01.02-28036-1	60.122	1.0.0.24	1900-01-01	1900-02-19	#VALUE!	Standard	2.0.10.353	2.0.10.353	2015-01-08	2015-01-09 01:17:40	17:17:40	2.0.10.248	7	C	q	Images\square.gif	3	2	7	PracticeProc1	Images\blank.gif	Practice1	Left	NULL	NULL	NULL	NULL	NULL	NULL	NULL	NULL	NULL	NULL	NULL	NULL	1	q	-999999	16	101175	0	q	1097	102272	Square
Simon_A_01.02	28036	1	<?xml version="1.0"?>\n<Clock xmlns:dt="urn:schemas-microsoft-com:datatypes"><Description dt:dt="string">E-Prime Primary Realtime Clock</Description><StartTime><Timestamp dt:dt="int">0</Timestamp><DateUtc dt:dt="string">2015-01-09T01:17:40Z</DateUtc></StartTime><FrequencyChanges><FrequencyChange><Frequency dt:dt="r8">2857451</Frequency><Timestamp dt:dt="r8">1506257855610</Timestamp><Current dt:dt…	Simon_A_01.02-28036-1	60.122	1.0.0.24	1900-01-01	1900-02-19	#VALUE!	Standard	2.0.10.353	2.0.10.353	2015-01-08	2015-01-09 01:17:40	17:17:40	2.0.10.248	8	C	7	Images\circle.gif	4	2	8	PracticeProc1	Images\blank.gif	Practice1	Left	NULL	NULL	NULL	NULL	NULL	NULL	NULL	NULL	NULL	NULL	NULL	NULL	1	7	-999999	16	103886	0	7	466	104352	Circle
Simon_A_01.02	28036	1	<?xml version="1.0"?>\n<Clock xmlns:dt="urn:schemas-microsoft-com:datatypes"><Description dt:dt="string">E-Prime Primary Realtime Clock</Description><StartTime><Timestamp dt:dt="int">0</Timestamp><DateUtc dt:dt="string">2015-01-09T01:17:40Z</DateUtc></StartTime><FrequencyChanges><FrequencyChange><Frequency dt:dt="r8">2857451</Frequency><Timestamp dt:dt="r8">1506257855610</Timestamp><Current dt:dt…	Simon_A_01.02-28036-1	60.122	1.0.0.24	1900-01-01	1900-02-19	#VALUE!	Standard	2.0.10.353	2.0.10.353	2015-01-08	2015-01-09 01:17:40	17:17:40	2.0.10.248	9	C	q	Images\square.gif	NULL	NULL	NULL	SimonProc	Images\blank.gif	Simon	Left	1	1	1	1	q	-999999	16	117026	0	q	573	117599	NULL	NULL	NULL	NULL	NULL	NULL	NULL	NULL	NULL	Square
Simon_A_01.02	28036	1	<?xml version="1.0"?>\n<Clock xmlns:dt="urn:schemas-microsoft-com:datatypes"><Description dt:dt="string">E-Prime Primary Realtime Clock</Description><StartTime><Timestamp dt:dt="int">0</Timestamp><DateUtc dt:dt="string">2015-01-09T01:17:40Z</DateUtc></StartTime><FrequencyChanges><FrequencyChange><Frequency dt:dt="r8">2857451</Frequency><Timestamp dt:dt="r8">1506257855610</Timestamp><Current dt:dt…	Simon_A_01.02-28036-1	60.122	1.0.0.24	1900-01-01	1900-02-19	#VALUE!	Standard	2.0.10.353	2.0.10.353	2015-01-08	2015-01-09 01:17:40	17:17:40	2.0.10.248	10	I	q	Images\blank.gif	NULL	NULL	NULL	SimonProc	Images\square.gif	Simon	Right	2	1	2	1	q	-999999	16	118706	0	q	557	119263	NULL	NULL	NULL	NULL	NULL	NULL	NULL	NULL	NULL	Square
Simon_A_01.02	28036	1	<?xml version="1.0"?>\n<Clock xmlns:dt="urn:schemas-microsoft-com:datatypes"><Description dt:dt="string">E-Prime Primary Realtime Clock</Description><StartTime><Timestamp dt:dt="int">0</Timestamp><DateUtc dt:dt="string">2015-01-09T01:17:40Z</DateUtc></StartTime><FrequencyChanges><FrequencyChange><Frequency dt:dt="r8">2857451</Frequency><Timestamp dt:dt="r8">1506257855610</Timestamp><Current dt:dt…	Simon_A_01.02-28036-1	60.122	1.0.0.24	1900-01-01	1900-02-19	#VALUE!	Standard	2.0.10.353	2.0.10.353	2015-01-08	2015-01-09 01:17:40	17:17:40	2.0.10.248	11	C	q	Images\square.gif	NULL	NULL	NULL	SimonProc	Images\blank.gif	Simon	Left	3	1	3	1	q	-999999	16	120370	0	q	365	120735	NULL	NULL	NULL	NULL	NULL	NULL	NULL	NULL	NULL	Square
Simon_A_01.02	28036	1	<?xml version="1.0"?>\n<Clock xmlns:dt="urn:schemas-microsoft-com:datatypes"><Description dt:dt="string">E-Prime Primary Realtime Clock</Description><StartTime><Timestamp dt:dt="int">0</Timestamp><DateUtc dt:dt="string">2015-01-09T01:17:40Z</DateUtc></StartTime><FrequencyChanges><FrequencyChange><Frequency dt:dt="r8">2857451</Frequency><Timestamp dt:dt="r8">1506257855610</Timestamp><Current dt:dt…	Simon_A_01.02-28036-1	60.122	1.0.0.24	1900-01-01	1900-02-19	#VALUE!	Standard	2.0.10.353	2.0.10.353	2015-01-08	2015-01-09 01:17:40	17:17:40	2.0.10.248	12	C	q	Images\square.gif	NULL	NULL	NULL	SimonProc	Images\blank.gif	Simon	Left	4	1	4	1	q	-999999	16	121833	0	q	294	122127	NULL	NULL	NULL	NULL	NULL	NULL	NULL	NULL	NULL	Square
Simon_A_01.02	28036	1	<?xml version="1.0"?>\n<Clock xmlns:dt="urn:schemas-microsoft-com:datatypes"><Description dt:dt="string">E-Prime Primary Realtime Clock</Description><StartTime><Timestamp dt:dt="int">0</Timestamp><DateUtc dt:dt="string">2015-01-09T01:17:40Z</DateUtc></StartTime><FrequencyChanges><FrequencyChange><Frequency dt:dt="r8">2857451</Frequency><Timestamp dt:dt="r8">1506257855610</Timestamp><Current dt:dt…	Simon_A_01.02-28036-1	60.122	1.0.0.24	1900-01-01	1900-02-19	#VALUE!	Standard	2.0.10.353	2.0.10.353	2015-01-08	2015-01-09 01:17:40	17:17:40	2.0.10.248	13	C	7	Images\blank.gif	NULL	NULL	NULL	SimonProc	Images\circle.gif	Simon	Right	5	1	5	1	7	-999999	17	123231	0	7	384	123615	NULL	NULL	NULL	NULL	NULL	NULL	NULL	NULL	NULL	Circle
Simon_A_01.02	28036	1	<?xml version="1.0"?>\n<Clock xmlns:dt="urn:schemas-microsoft-com:datatypes"><Description dt:dt="string">E-Prime Primary Realtime Clock</Description><StartTime><Timestamp dt:dt="int">0</Timestamp><DateUtc dt:dt="string">2015-01-09T01:17:40Z</DateUtc></StartTime><FrequencyChanges><FrequencyChange><Frequency dt:dt="r8">2857451</Frequency><Timestamp dt:dt="r8">1506257855610</Timestamp><Current dt:dt…	Simon_A_01.02-28036-1	60.122	1.0.0.24	1900-01-01	1900-02-19	#VALUE!	Standard	2.0.10.353	2.0.10.353	2015-01-08	2015-01-09 01:17:40	17:17:40	2.0.10.248	14	C	7	Images\blank.gif	NULL	NULL	NULL	SimonProc	Images\circle.gif	Simon	Right	6	1	6	1	7	-999999	16	124711	0	7	360	125071	NULL	NULL	NULL	NULL	NULL	NULL	NULL	NULL	NULL	Circle
Simon_A_01.02	28036	1	<?xml version="1.0"?>\n<Clock xmlns:dt="urn:schemas-microsoft-com:datatypes"><Description dt:dt="string">E-Prime Primary Realtime Clock</Description><StartTime><Timestamp dt:dt="int">0</Timestamp><DateUtc dt:dt="string">2015-01-09T01:17:40Z</DateUtc></StartTime><FrequencyChanges><FrequencyChange><Frequency dt:dt="r8">2857451</Frequency><Timestamp dt:dt="r8">1506257855610</Timestamp><Current dt:dt…	Simon_A_01.02-28036-1	60.122	1.0.0.24	1900-01-01	1900-02-19	#VALUE!	Standard	2.0.10.353	2.0.10.353	2015-01-08	2015-01-09 01:17:40	17:17:40	2.0.10.248	15	C	7	Images\blank.gif	NULL	NULL	NULL	SimonProc	Images\circle.gif	Simon	Right	7	1	7	1	7	-999999	17	126175	0	7	320	126495	NULL	NULL	NULL	NULL	NULL	NULL	NULL	NULL	NULL	Circle
Simon_A_01.02	28036	1	<?xml version="1.0"?>\n<Clock xmlns:dt="urn:schemas-microsoft-com:datatypes"><Description dt:dt="string">E-Prime Primary Realtime Clock</Description><StartTime><Timestamp dt:dt="int">0</Timestamp><DateUtc dt:dt="string">2015-01-09T01:17:40Z</DateUtc></StartTime><FrequencyChanges><FrequencyChange><Frequency dt:dt="r8">2857451</Frequency><Timestamp dt:dt="r8">1506257855610</Timestamp><Current dt:dt…	Simon_A_01.02-28036-1	60.122	1.0.0.24	1900-01-01	1900-02-19	#VALUE!	Standard	2.0.10.353	2.0.10.353	2015-01-08	2015-01-09 01:17:40	17:17:40	2.0.10.248	16	C	7	Images\blank.gif	NULL	NULL	NULL	SimonProc	Images\circle.gif	Simon	Right	8	1	8	1	7	-999999	16	127588	0	7	347	127935	NULL	NULL	NULL	NULL	NULL	NULL	NULL	NULL	NULL	Circle
Simon_A_01.02	28036	1	<?xml version="1.0"?>\n<Clock xmlns:dt="urn:schemas-microsoft-com:datatypes"><Description dt:dt="string">E-Prime Primary Realtime Clock</Description><StartTime><Timestamp dt:dt="int">0</Timestamp><DateUtc dt:dt="string">2015-01-09T01:17:40Z</DateUtc></StartTime><FrequencyChanges><FrequencyChange><Frequency dt:dt="r8">2857451</Frequency><Timestamp dt:dt="r8">1506257855610</Timestamp><Current dt:dt…	Simon_A_01.02-28036-1	60.122	1.0.0.24	1900-01-01	1900-02-19	#VALUE!	Standard	2.0.10.353	2.0.10.353	2015-01-08	2015-01-09 01:17:40	17:17:40	2.0.10.248	17	C	q	Images\square.gif	NULL	NULL	NULL	SimonProc	Images\blank.gif	Simon	Left	9	1	9	1	q	-999999	16	129035	0	q	452	129487	NULL	NULL	NULL	NULL	NULL	NULL	NULL	NULL	NULL	Square
Simon_A_01.02	28036	1	<?xml version="1.0"?>\n<Clock xmlns:dt="urn:schemas-microsoft-com:datatypes"><Description dt:dt="string">E-Prime Primary Realtime Clock</Description><StartTime><Timestamp dt:dt="int">0</Timestamp><DateUtc dt:dt="string">2015-01-09T01:17:40Z</DateUtc></StartTime><FrequencyChanges><FrequencyChange><Frequency dt:dt="r8">2857451</Frequency><Timestamp dt:dt="r8">1506257855610</Timestamp><Current dt:dt…	Simon_A_01.02-28036-1	60.122	1.0.0.24	1900-01-01	1900-02-19	#VALUE!	Standard	2.0.10.353	2.0.10.353	2015-01-08	2015-01-09 01:17:40	17:17:40	2.0.10.248	18	I	q	Images\blank.gif	NULL	NULL	NULL	SimonProc	Images\square.gif	Simon	Right	10	1	10	1	q	-999999	16	130582	0	q	553	131135	NULL	NULL	NULL	NULL	NULL	NULL	NULL	NULL	NULL	Square
Simon_A_01.02	28036	1	<?xml version="1.0"?>\n<Clock xmlns:dt="urn:schemas-microsoft-com:datatypes"><Description dt:dt="string">E-Prime Primary Realtime Clock</Description><StartTime><Timestamp dt:dt="int">0</Timestamp><DateUtc dt:dt="string">2015-01-09T01:17:40Z</DateUtc></StartTime><FrequencyChanges><FrequencyChange><Frequency dt:dt="r8">2857451</Frequency><Timestamp dt:dt="r8">1506257855610</Timestamp><Current dt:dt…	Simon_A_01.02-28036-1	60.122	1.0.0.24	1900-01-01	1900-02-19	#VALUE!	Standard	2.0.10.353	2.0.10.353	2015-01-08	2015-01-09 01:17:40	17:17:40	2.0.10.248	19	I	7	Images\circle.gif	NULL	NULL	NULL	SimonProc	Images\blank.gif	Simon	Left	11	1	11	0	7	-999999	16	132229	0	q	234	132463	NULL	NULL	NULL	NULL	NULL	NULL	NULL	NULL	NULL	Circle
Simon_A_01.02	28036	1	<?xml version="1.0"?>\n<Clock xmlns:dt="urn:schemas-microsoft-com:datatypes"><Description dt:dt="string">E-Prime Primary Realtime Clock</Description><StartTime><Timestamp dt:dt="int">0</Timestamp><DateUtc dt:dt="string">2015-01-09T01:17:40Z</DateUtc></StartTime><FrequencyChanges><FrequencyChange><Frequency dt:dt="r8">2857451</Frequency><Timestamp dt:dt="r8">1506257855610</Timestamp><Current dt:dt…	Simon_A_01.02-28036-1	60.122	1.0.0.24	1900-01-01	1900-02-19	#VALUE!	Standard	2.0.10.353	2.0.10.353	2015-01-08	2015-01-09 01:17:40	17:17:40	2.0.10.248	20	I	q	Images\blank.gif	NULL	NULL	NULL	SimonProc	Images\square.gif	Simon	Right	12	1	12	1	q	-999999	17	133560	0	q	535	134095	NULL	NULL	NULL	NULL	NULL	NULL	NULL	NULL	NULL	Square
Simon_A_01.02	28036	1	<?xml version="1.0"?>\n<Clock xmlns:dt="urn:schemas-microsoft-com:datatypes"><Description dt:dt="string">E-Prime Primary Realtime Clock</Description><StartTime><Timestamp dt:dt="int">0</Timestamp><DateUtc dt:dt="string">2015-01-09T01:17:40Z</DateUtc></StartTime><FrequencyChanges><FrequencyChange><Frequency dt:dt="r8">2857451</Frequency><Timestamp dt:dt="r8">1506257855610</Timestamp><Current dt:dt…	Simon_A_01.02-28036-1	60.122	1.0.0.24	1900-01-01	1900-02-19	#VALUE!	Standard	2.0.10.353	2.0.10.353	2015-01-08	2015-01-09 01:17:40	17:17:40	2.0.10.248	21	C	7	Images\blank.gif	NULL	NULL	NULL	SimonProc	Images\circle.gif	Simon	Right	13	1	13	1	7	-999999	17	135190	0	7	617	135807	NULL	NULL	NULL	NULL	NULL	NULL	NULL	NULL	NULL	Circle
Simon_A_01.02	28036	1	<?xml version="1.0"?>\n<Clock xmlns:dt="urn:schemas-microsoft-com:datatypes"><Description dt:dt="string">E-Prime Primary Realtime Clock</Description><StartTime><Timestamp dt:dt="int">0</Timestamp><DateUtc dt:dt="string">2015-01-09T01:17:40Z</DateUtc></StartTime><FrequencyChanges><FrequencyChange><Frequency dt:dt="r8">2857451</Frequency><Timestamp dt:dt="r8">1506257855610</Timestamp><Current dt:dt…	Simon_A_01.02-28036-1	60.122	1.0.0.24	1900-01-01	1900-02-19	#VALUE!	Standard	2.0.10.353	2.0.10.353	2015-01-08	2015-01-09 01:17:40	17:17:40	2.0.10.248	22	I	7	Images\circle.gif	NULL	NULL	NULL	SimonProc	Images\blank.gif	Simon	Left	14	1	14	1	7	-999999	16	136903	0	7	648	137551	NULL	NULL	NULL	NULL	NULL	NULL	NULL	NULL	NULL	Circle
Simon_A_01.02	28036	1	<?xml version="1.0"?>\n<Clock xmlns:dt="urn:schemas-microsoft-com:datatypes"><Description dt:dt="string">E-Prime Primary Realtime Clock</Description><StartTime><Timestamp dt:dt="int">0</Timestamp><DateUtc dt:dt="string">2015-01-09T01:17:40Z</DateUtc></StartTime><FrequencyChanges><FrequencyChange><Frequency dt:dt="r8">2857451</Frequency><Timestamp dt:dt="r8">1506257855610</Timestamp><Current dt:dt…	Simon_A_01.02-28036-1	60.122	1.0.0.24	1900-01-01	1900-02-19	#VALUE!	Standard	2.0.10.353	2.0.10.353	2015-01-08	2015-01-09 01:17:40	17:17:40	2.0.10.248	23	C	q	Images\square.gif	NULL	NULL	NULL	SimonProc	Images\blank.gif	Simon	Left	15	1	15	1	q	-999999	16	138649	0	q	454	139103	NULL	NULL	NULL	NULL	NULL	NULL	NULL	NULL	NULL	Square
Simon_A_01.02	28036	1	<?xml version="1.0"?>\n<Clock xmlns:dt="urn:schemas-microsoft-com:datatypes"><Description dt:dt="string">E-Prime Primary Realtime Clock</Description><StartTime><Timestamp dt:dt="int">0</Timestamp><DateUtc dt:dt="string">2015-01-09T01:17:40Z</DateUtc></StartTime><FrequencyChanges><FrequencyChange><Frequency dt:dt="r8">2857451</Frequency><Timestamp dt:dt="r8">1506257855610</Timestamp><Current dt:dt…	Simon_A_01.02-28036-1	60.122	1.0.0.24	1900-01-01	1900-02-19	#VALUE!	Standard	2.0.10.353	2.0.10.353	2015-01-08	2015-01-09 01:17:40	17:17:40	2.0.10.248	24	I	7	Images\circle.gif	NULL	NULL	NULL	SimonProc	Images\blank.gif	Simon	Left	16	1	16	1	7	-999999	16	140196	0	7	523	140719	NULL	NULL	NULL	NULL	NULL	NULL	NULL	NULL	NULL	Circle
Simon_A_01.02	28036	1	<?xml version="1.0"?>\n<Clock xmlns:dt="urn:schemas-microsoft-com:datatypes"><Description dt:dt="string">E-Prime Primary Realtime Clock</Description><StartTime><Timestamp dt:dt="int">0</Timestamp><DateUtc dt:dt="string">2015-01-09T01:17:40Z</DateUtc></StartTime><FrequencyChanges><FrequencyChange><Frequency dt:dt="r8">2857451</Frequency><Timestamp dt:dt="r8">1506257855610</Timestamp><Current dt:dt…	Simon_A_01.02-28036-1	60.122	1.0.0.24	1900-01-01	1900-02-19	#VALUE!	Standard	2.0.10.353	2.0.10.353	2015-01-08	2015-01-09 01:17:40	17:17:40	2.0.10.248	25	C	q	Images\square.gif	NULL	NULL	NULL	SimonProc	Images\blank.gif	Simon	Left	17	1	17	1	q	-999999	16	141826	0	q	653	142479	NULL	NULL	NULL	NULL	NULL	NULL	NULL	NULL	NULL	Square
Simon_A_01.02	28036	1	<?xml version="1.0"?>\n<Clock xmlns:dt="urn:schemas-microsoft-com:datatypes"><Description dt:dt="string">E-Prime Primary Realtime Clock</Description><StartTime><Timestamp dt:dt="int">0</Timestamp><DateUtc dt:dt="string">2015-01-09T01:17:40Z</DateUtc></StartTime><FrequencyChanges><FrequencyChange><Frequency dt:dt="r8">2857451</Frequency><Timestamp dt:dt="r8">1506257855610</Timestamp><Current dt:dt…	Simon_A_01.02-28036-1	60.122	1.0.0.24	1900-01-01	1900-02-19	#VALUE!	Standard	2.0.10.353	2.0.10.353	2015-01-08	2015-01-09 01:17:40	17:17:40	2.0.10.248	26	I	7	Images\circle.gif	NULL	NULL	NULL	SimonProc	Images\blank.gif	Simon	Left	18	1	18	1	7	-999999	17	143573	0	7	570	144143	NULL	NULL	NULL	NULL	NULL	NULL	NULL	NULL	NULL	Circle
Simon_A_01.02	28036	1	<?xml version="1.0"?>\n<Clock xmlns:dt="urn:schemas-microsoft-com:datatypes"><Description dt:dt="string">E-Prime Primary Realtime Clock</Description><StartTime><Timestamp dt:dt="int">0</Timestamp><DateUtc dt:dt="string">2015-01-09T01:17:40Z</DateUtc></StartTime><FrequencyChanges><FrequencyChange><Frequency dt:dt="r8">2857451</Frequency><Timestamp dt:dt="r8">1506257855610</Timestamp><Current dt:dt…	Simon_A_01.02-28036-1	60.122	1.0.0.24	1900-01-01	1900-02-19	#VALUE!	Standard	2.0.10.353	2.0.10.353	2015-01-08	2015-01-09 01:17:40	17:17:40	2.0.10.248	27	C	q	Images\square.gif	NULL	NULL	NULL	SimonProc	Images\blank.gif	Simon	Left	19	1	19	1	q	-999999	16	145236	0	q	571	145807	NULL	NULL	NULL	NULL	NULL	NULL	NULL	NULL	NULL	Square
Simon_A_01.02	28036	1	<?xml version="1.0"?>\n<Clock xmlns:dt="urn:schemas-microsoft-com:datatypes"><Description dt:dt="string">E-Prime Primary Realtime Clock</Description><StartTime><Timestamp dt:dt="int">0</Timestamp><DateUtc dt:dt="string">2015-01-09T01:17:40Z</DateUtc></StartTime><FrequencyChanges><FrequencyChange><Frequency dt:dt="r8">2857451</Frequency><Timestamp dt:dt="r8">1506257855610</Timestamp><Current dt:dt…	Simon_A_01.02-28036-1	60.122	1.0.0.24	1900-01-01	1900-02-19	#VALUE!	Standard	2.0.10.353	2.0.10.353	2015-01-08	2015-01-09 01:17:40	17:17:40	2.0.10.248	28	C	q	Images\square.gif	NULL	NULL	NULL	SimonProc	Images\blank.gif	Simon	Left	20	1	20	1	q	-999999	16	146899	0	q	604	147503	NULL	NULL	NULL	NULL	NULL	NULL	NULL	NULL	NULL	Square
Simon_A_01.02	28036	1	<?xml version="1.0"?>\n<Clock xmlns:dt="urn:schemas-microsoft-com:datatypes"><Description dt:dt="string">E-Prime Primary Realtime Clock</Description><StartTime><Timestamp dt:dt="int">0</Timestamp><DateUtc dt:dt="string">2015-01-09T01:17:40Z</DateUtc></StartTime><FrequencyChanges><FrequencyChange><Frequency dt:dt="r8">2857451</Frequency><Timestamp dt:dt="r8">1506257855610</Timestamp><Current dt:dt…	Simon_A_01.02-28036-1	60.122	1.0.0.24	1900-01-01	1900-02-19	#VALUE!	Standard	2.0.10.353	2.0.10.353	2015-01-08	2015-01-09 01:17:40	17:17:40	2.0.10.248	29	C	7	Images\blank.gif	NULL	NULL	NULL	SimonProc	Images\circle.gif	Simon	Right	21	1	21	1	7	-999999	16	148596	0	7	363	148959	NULL	NULL	NULL	NULL	NULL	NULL	NULL	NULL	NULL	Circle
Simon_A_01.02	28036	1	<?xml version="1.0"?>\n<Clock xmlns:dt="urn:schemas-microsoft-com:datatypes"><Description dt:dt="string">E-Prime Primary Realtime Clock</Description><StartTime><Timestamp dt:dt="int">0</Timestamp><DateUtc dt:dt="string">2015-01-09T01:17:40Z</DateUtc></StartTime><FrequencyChanges><FrequencyChange><Frequency dt:dt="r8">2857451</Frequency><Timestamp dt:dt="r8">1506257855610</Timestamp><Current dt:dt…	Simon_A_01.02-28036-1	60.122	1.0.0.24	1900-01-01	1900-02-19	#VALUE!	Standard	2.0.10.353	2.0.10.353	2015-01-08	2015-01-09 01:17:40	17:17:40	2.0.10.248	30	C	q	Images\square.gif	NULL	NULL	NULL	SimonProc	Images\blank.gif	Simon	Left	22	1	22	1	q	-999999	16	150059	0	q	436	150495	NULL	NULL	NULL	NULL	NULL	NULL	NULL	NULL	NULL	Square
Simon_A_01.02	28036	1	<?xml version="1.0"?>\n<Clock xmlns:dt="urn:schemas-microsoft-com:datatypes"><Description dt:dt="string">E-Prime Primary Realtime Clock</Description><StartTime><Timestamp dt:dt="int">0</Timestamp><DateUtc dt:dt="string">2015-01-09T01:17:40Z</DateUtc></StartTime><FrequencyChanges><FrequencyChange><Frequency dt:dt="r8">2857451</Frequency><Timestamp dt:dt="r8">1506257855610</Timestamp><Current dt:dt…	Simon_A_01.02-28036-1	60.122	1.0.0.24	1900-01-01	1900-02-19	#VALUE!	Standard	2.0.10.353	2.0.10.353	2015-01-08	2015-01-09 01:17:40	17:17:40	2.0.10.248	31	C	q	Images\square.gif	NULL	NULL	NULL	SimonProc	Images\blank.gif	Simon	Left	23	1	23	1	q	-999999	17	151590	0	q	521	152111	NULL	NULL	NULL	NULL	NULL	NULL	NULL	NULL	NULL	Square
Simon_A_01.02	28036	1	<?xml version="1.0"?>\n<Clock xmlns:dt="urn:schemas-microsoft-com:datatypes"><Description dt:dt="string">E-Prime Primary Realtime Clock</Description><StartTime><Timestamp dt:dt="int">0</Timestamp><DateUtc dt:dt="string">2015-01-09T01:17:40Z</DateUtc></StartTime><FrequencyChanges><FrequencyChange><Frequency dt:dt="r8">2857451</Frequency><Timestamp dt:dt="r8">1506257855610</Timestamp><Current dt:dt…	Simon_A_01.02-28036-1	60.122	1.0.0.24	1900-01-01	1900-02-19	#VALUE!	Standard	2.0.10.353	2.0.10.353	2015-01-08	2015-01-09 01:17:40	17:17:40	2.0.10.248	32	C	7	Images\blank.gif	NULL	NULL	NULL	SimonProc	Images\circle.gif	Simon	Right	24	1	24	1	7	-999999	16	153203	0	7	348	153551	NULL	NULL	NULL	NULL	NULL	NULL	NULL	NULL	NULL	Circle
Simon_A_01.02	28036	1	<?xml version="1.0"?>\n<Clock xmlns:dt="urn:schemas-microsoft-com:datatypes"><Description dt:dt="string">E-Prime Primary Realtime Clock</Description><StartTime><Timestamp dt:dt="int">0</Timestamp><DateUtc dt:dt="string">2015-01-09T01:17:40Z</DateUtc></StartTime><FrequencyChanges><FrequencyChange><Frequency dt:dt="r8">2857451</Frequency><Timestamp dt:dt="r8">1506257855610</Timestamp><Current dt:dt…	Simon_A_01.02-28036-1	60.122	1.0.0.24	1900-01-01	1900-02-19	#VALUE!	Standard	2.0.10.353	2.0.10.353	2015-01-08	2015-01-09 01:17:40	17:17:40	2.0.10.248	33	I	q	Images\blank.gif	NULL	NULL	NULL	SimonProc	Images\square.gif	Simon	Right	25	1	25	1	q	-999999	16	154650	0	q	549	155199	NULL	NULL	NULL	NULL	NULL	NULL	NULL	NULL	NULL	Square
Simon_A_01.02	28036	1	<?xml version="1.0"?>\n<Clock xmlns:dt="urn:schemas-microsoft-com:datatypes"><Description dt:dt="string">E-Prime Primary Realtime Clock</Description><StartTime><Timestamp dt:dt="int">0</Timestamp><DateUtc dt:dt="string">2015-01-09T01:17:40Z</DateUtc></StartTime><FrequencyChanges><FrequencyChange><Frequency dt:dt="r8">2857451</Frequency><Timestamp dt:dt="r8">1506257855610</Timestamp><Current dt:dt…	Simon_A_01.02-28036-1	60.122	1.0.0.24	1900-01-01	1900-02-19	#VALUE!	Standard	2.0.10.353	2.0.10.353	2015-01-08	2015-01-09 01:17:40	17:17:40	2.0.10.248	34	I	7	Images\circle.gif	NULL	NULL	NULL	SimonProc	Images\blank.gif	Simon	Left	26	1	26	1	7	-999999	16	156297	0	7	534	156831	NULL	NULL	NULL	NULL	NULL	NULL	NULL	NULL	NULL	Circle
Simon_A_01.02	28036	1	<?xml version="1.0"?>\n<Clock xmlns:dt="urn:schemas-microsoft-com:datatypes"><Description dt:dt="string">E-Prime Primary Realtime Clock</Description><StartTime><Timestamp dt:dt="int">0</Timestamp><DateUtc dt:dt="string">2015-01-09T01:17:40Z</DateUtc></StartTime><FrequencyChanges><FrequencyChange><Frequency dt:dt="r8">2857451</Frequency><Timestamp dt:dt="r8">1506257855610</Timestamp><Current dt:dt…	Simon_A_01.02-28036-1	60.122	1.0.0.24	1900-01-01	1900-02-19	#VALUE!	Standard	2.0.10.353	2.0.10.353	2015-01-08	2015-01-09 01:17:40	17:17:40	2.0.10.248	35	I	7	Images\circle.gif	NULL	NULL	NULL	SimonProc	Images\blank.gif	Simon	Left	27	1	27	1	7	-999999	16	157927	0	7	504	158431	NULL	NULL	NULL	NULL	NULL	NULL	NULL	NULL	NULL	Circle
Simon_A_01.02	28036	1	<?xml version="1.0"?>\n<Clock xmlns:dt="urn:schemas-microsoft-com:datatypes"><Description dt:dt="string">E-Prime Primary Realtime Clock</Description><StartTime><Timestamp dt:dt="int">0</Timestamp><DateUtc dt:dt="string">2015-01-09T01:17:40Z</DateUtc></StartTime><FrequencyChanges><FrequencyChange><Frequency dt:dt="r8">2857451</Frequency><Timestamp dt:dt="r8">1506257855610</Timestamp><Current dt:dt…	Simon_A_01.02-28036-1	60.122	1.0.0.24	1900-01-01	1900-02-19	#VALUE!	Standard	2.0.10.353	2.0.10.353	2015-01-08	2015-01-09 01:17:40	17:17:40	2.0.10.248	36	C	q	Images\square.gif	NULL	NULL	NULL	SimonProc	Images\blank.gif	Simon	Left	28	1	28	1	q	-999999	17	159524	0	q	427	159951	NULL	NULL	NULL	NULL	NULL	NULL	NULL	NULL	NULL	Square
Simon_A_01.02	28036	1	<?xml version="1.0"?>\n<Clock xmlns:dt="urn:schemas-microsoft-com:datatypes"><Description dt:dt="string">E-Prime Primary Realtime Clock</Description><StartTime><Timestamp dt:dt="int">0</Timestamp><DateUtc dt:dt="string">2015-01-09T01:17:40Z</DateUtc></StartTime><FrequencyChanges><FrequencyChange><Frequency dt:dt="r8">2857451</Frequency><Timestamp dt:dt="r8">1506257855610</Timestamp><Current dt:dt…	Simon_A_01.02-28036-1	60.122	1.0.0.24	1900-01-01	1900-02-19	#VALUE!	Standard	2.0.10.353	2.0.10.353	2015-01-08	2015-01-09 01:17:40	17:17:40	2.0.10.248	37	C	q	Images\square.gif	NULL	NULL	NULL	SimonProc	Images\blank.gif	Simon	Left	29	1	29	1	q	-999999	16	161054	0	q	337	161391	NULL	NULL	NULL	NULL	NULL	NULL	NULL	NULL	NULL	Square
Simon_A_01.02	28036	1	<?xml version="1.0"?>\n<Clock xmlns:dt="urn:schemas-microsoft-com:datatypes"><Description dt:dt="string">E-Prime Primary Realtime Clock</Description><StartTime><Timestamp dt:dt="int">0</Timestamp><DateUtc dt:dt="string">2015-01-09T01:17:40Z</DateUtc></StartTime><FrequencyChanges><FrequencyChange><Frequency dt:dt="r8">2857451</Frequency><Timestamp dt:dt="r8">1506257855610</Timestamp><Current dt:dt…	Simon_A_01.02-28036-1	60.122	1.0.0.24	1900-01-01	1900-02-19	#VALUE!	Standard	2.0.10.353	2.0.10.353	2015-01-08	2015-01-09 01:17:40	17:17:40	2.0.10.248	38	I	q	Images\blank.gif	NULL	NULL	NULL	SimonProc	Images\square.gif	Simon	Right	30	1	30	0	q	-999999	16	162484	0	7	283	162767	NULL	NULL	NULL	NULL	NULL	NULL	NULL	NULL	NULL	Square
Simon_A_01.02	28036	1	<?xml version="1.0"?>\n<Clock xmlns:dt="urn:schemas-microsoft-com:datatypes"><Description dt:dt="string">E-Prime Primary Realtime Clock</Description><StartTime><Timestamp dt:dt="int">0</Timestamp><DateUtc dt:dt="string">2015-01-09T01:17:40Z</DateUtc></StartTime><FrequencyChanges><FrequencyChange><Frequency dt:dt="r8">2857451</Frequency><Timestamp dt:dt="r8">1506257855610</Timestamp><Current dt:dt…	Simon_A_01.02-28036-1	60.122	1.0.0.24	1900-01-01	1900-02-19	#VALUE!	Standard	2.0.10.353	2.0.10.353	2015-01-08	2015-01-09 01:17:40	17:17:40	2.0.10.248	39	C	7	Images\blank.gif	NULL	NULL	NULL	SimonProc	Images\circle.gif	Simon	Right	31	1	31	1	7	-999999	16	163865	0	7	598	164463	NULL	NULL	NULL	NULL	NULL	NULL	NULL	NULL	NULL	Circle
Simon_A_01.02	28036	1	<?xml version="1.0"?>\n<Clock xmlns:dt="urn:schemas-microsoft-com:datatypes"><Description dt:dt="string">E-Prime Primary Realtime Clock</Description><StartTime><Timestamp dt:dt="int">0</Timestamp><DateUtc dt:dt="string">2015-01-09T01:17:40Z</DateUtc></StartTime><FrequencyChanges><FrequencyChange><Frequency dt:dt="r8">2857451</Frequency><Timestamp dt:dt="r8">1506257855610</Timestamp><Current dt:dt…	Simon_A_01.02-28036-1	60.122	1.0.0.24	1900-01-01	1900-02-19	#VALUE!	Standard	2.0.10.353	2.0.10.353	2015-01-08	2015-01-09 01:17:40	17:17:40	2.0.10.248	40	I	q	Images\blank.gif	NULL	NULL	NULL	SimonProc	Images\square.gif	Simon	Right	32	1	32	1	q	-999999	16	165561	0	q	470	166031	NULL	NULL	NULL	NULL	NULL	NULL	NULL	NULL	NULL	Square
Simon_A_01.02	28036	1	<?xml version="1.0"?>\n<Clock xmlns:dt="urn:schemas-microsoft-com:datatypes"><Description dt:dt="string">E-Prime Primary Realtime Clock</Description><StartTime><Timestamp dt:dt="int">0</Timestamp><DateUtc dt:dt="string">2015-01-09T01:17:40Z</DateUtc></StartTime><FrequencyChanges><FrequencyChange><Frequency dt:dt="r8">2857451</Frequency><Timestamp dt:dt="r8">1506257855610</Timestamp><Current dt:dt…	Simon_A_01.02-28036-1	60.122	1.0.0.24	1900-01-01	1900-02-19	#VALUE!	Standard	2.0.10.353	2.0.10.353	2015-01-08	2015-01-09 01:17:40	17:17:40	2.0.10.248	41	C	7	Images\blank.gif	NULL	NULL	NULL	SimonProc	Images\circle.gif	Simon	Right	33	1	33	1	7	-999999	16	167125	0	7	474	167599	NULL	NULL	NULL	NULL	NULL	NULL	NULL	NULL	NULL	Circle
Simon_A_01.02	28036	1	<?xml version="1.0"?>\n<Clock xmlns:dt="urn:schemas-microsoft-com:datatypes"><Description dt:dt="string">E-Prime Primary Realtime Clock</Description><StartTime><Timestamp dt:dt="int">0</Timestamp><DateUtc dt:dt="string">2015-01-09T01:17:40Z</DateUtc></StartTime><FrequencyChanges><FrequencyChange><Frequency dt:dt="r8">2857451</Frequency><Timestamp dt:dt="r8">1506257855610</Timestamp><Current dt:dt…	Simon_A_01.02-28036-1	60.122	1.0.0.24	1900-01-01	1900-02-19	#VALUE!	Standard	2.0.10.353	2.0.10.353	2015-01-08	2015-01-09 01:17:40	17:17:40	2.0.10.248	42	C	7	Images\blank.gif	NULL	NULL	NULL	SimonProc	Images\circle.gif	Simon	Right	34	1	34	1	7	-999999	16	168705	0	7	446	169151	NULL	NULL	NULL	NULL	NULL	NULL	NULL	NULL	NULL	Circle
Simon_A_01.02	28036	1	<?xml version="1.0"?>\n<Clock xmlns:dt="urn:schemas-microsoft-com:datatypes"><Description dt:dt="string">E-Prime Primary Realtime Clock</Description><StartTime><Timestamp dt:dt="int">0</Timestamp><DateUtc dt:dt="string">2015-01-09T01:17:40Z</DateUtc></StartTime><FrequencyChanges><FrequencyChange><Frequency dt:dt="r8">2857451</Frequency><Timestamp dt:dt="r8">1506257855610</Timestamp><Current dt:dt…	Simon_A_01.02-28036-1	60.122	1.0.0.24	1900-01-01	1900-02-19	#VALUE!	Standard	2.0.10.353	2.0.10.353	2015-01-08	2015-01-09 01:17:40	17:17:40	2.0.10.248	43	C	7	Images\blank.gif	NULL	NULL	NULL	SimonProc	Images\circle.gif	Simon	Right	35	1	35	1	7	-999999	16	170252	0	7	403	170655	NULL	NULL	NULL	NULL	NULL	NULL	NULL	NULL	NULL	Circle
Simon_A_01.02	28036	1	<?xml version="1.0"?>\n<Clock xmlns:dt="urn:schemas-microsoft-com:datatypes"><Description dt:dt="string">E-Prime Primary Realtime Clock</Description><StartTime><Timestamp dt:dt="int">0</Timestamp><DateUtc dt:dt="string">2015-01-09T01:17:40Z</DateUtc></StartTime><FrequencyChanges><FrequencyChange><Frequency dt:dt="r8">2857451</Frequency><Timestamp dt:dt="r8">1506257855610</Timestamp><Current dt:dt…	Simon_A_01.02-28036-1	60.122	1.0.0.24	1900-01-01	1900-02-19	#VALUE!	Standard	2.0.10.353	2.0.10.353	2015-01-08	2015-01-09 01:17:40	17:17:40	2.0.10.248	44	C	q	Images\square.gif	NULL	NULL	NULL	SimonProc	Images\blank.gif	Simon	Left	36	1	36	1	q	-999999	16	171749	0	q	522	172271	NULL	NULL	NULL	NULL	NULL	NULL	NULL	NULL	NULL	Square
Simon_A_01.02	28036	1	<?xml version="1.0"?>\n<Clock xmlns:dt="urn:schemas-microsoft-com:datatypes"><Description dt:dt="string">E-Prime Primary Realtime Clock</Description><StartTime><Timestamp dt:dt="int">0</Timestamp><DateUtc dt:dt="string">2015-01-09T01:17:40Z</DateUtc></StartTime><FrequencyChanges><FrequencyChange><Frequency dt:dt="r8">2857451</Frequency><Timestamp dt:dt="r8">1506257855610</Timestamp><Current dt:dt…	Simon_A_01.02-28036-1	60.122	1.0.0.24	1900-01-01	1900-02-19	#VALUE!	Standard	2.0.10.353	2.0.10.353	2015-01-08	2015-01-09 01:17:40	17:17:40	2.0.10.248	45	C	q	Images\square.gif	NULL	NULL	NULL	SimonProc	Images\blank.gif	Simon	Left	37	1	37	1	q	-999999	16	173362	0	q	477	173839	NULL	NULL	NULL	NULL	NULL	NULL	NULL	NULL	NULL	Square
Simon_A_01.02	28036	1	<?xml version="1.0"?>\n<Clock xmlns:dt="urn:schemas-microsoft-com:datatypes"><Description dt:dt="string">E-Prime Primary Realtime Clock</Description><StartTime><Timestamp dt:dt="int">0</Timestamp><DateUtc dt:dt="string">2015-01-09T01:17:40Z</DateUtc></StartTime><FrequencyChanges><FrequencyChange><Frequency dt:dt="r8">2857451</Frequency><Timestamp dt:dt="r8">1506257855610</Timestamp><Current dt:dt…	Simon_A_01.02-28036-1	60.122	1.0.0.24	1900-01-01	1900-02-19	#VALUE!	Standard	2.0.10.353	2.0.10.353	2015-01-08	2015-01-09 01:17:40	17:17:40	2.0.10.248	46	I	7	Images\circle.gif	NULL	NULL	NULL	SimonProc	Images\blank.gif	Simon	Left	38	1	38	1	7	-999999	16	174942	0	7	465	175407	NULL	NULL	NULL	NULL	NULL	NULL	NULL	NULL	NULL	Circle
Simon_A_01.02	28036	1	<?xml version="1.0"?>\n<Clock xmlns:dt="urn:schemas-microsoft-com:datatypes"><Description dt:dt="string">E-Prime Primary Realtime Clock</Description><StartTime><Timestamp dt:dt="int">0</Timestamp><DateUtc dt:dt="string">2015-01-09T01:17:40Z</DateUtc></StartTime><FrequencyChanges><FrequencyChange><Frequency dt:dt="r8">2857451</Frequency><Timestamp dt:dt="r8">1506257855610</Timestamp><Current dt:dt…	Simon_A_01.02-28036-1	60.122	1.0.0.24	1900-01-01	1900-02-19	#VALUE!	Standard	2.0.10.353	2.0.10.353	2015-01-08	2015-01-09 01:17:40	17:17:40	2.0.10.248	47	C	7	Images\blank.gif	NULL	NULL	NULL	SimonProc	Images\circle.gif	Simon	Right	39	1	39	1	7	-999999	16	176506	0	7	405	176911	NULL	NULL	NULL	NULL	NULL	NULL	NULL	NULL	NULL	Circle
Simon_A_01.02	28036	1	<?xml version="1.0"?>\n<Clock xmlns:dt="urn:schemas-microsoft-com:datatypes"><Description dt:dt="string">E-Prime Primary Realtime Clock</Description><StartTime><Timestamp dt:dt="int">0</Timestamp><DateUtc dt:dt="string">2015-01-09T01:17:40Z</DateUtc></StartTime><FrequencyChanges><FrequencyChange><Frequency dt:dt="r8">2857451</Frequency><Timestamp dt:dt="r8">1506257855610</Timestamp><Current dt:dt…	Simon_A_01.02-28036-1	60.122	1.0.0.24	1900-01-01	1900-02-19	#VALUE!	Standard	2.0.10.353	2.0.10.353	2015-01-08	2015-01-09 01:17:40	17:17:40	2.0.10.248	48	C	q	Images\square.gif	NULL	NULL	NULL	SimonProc	Images\blank.gif	Simon	Left	40	1	40	1	q	-999999	16	178003	0	q	380	178383	NULL	NULL	NULL	NULL	NULL	NULL	NULL	NULL	NULL	Square
Simon_A_01.02	28036	1	<?xml version="1.0"?>\n<Clock xmlns:dt="urn:schemas-microsoft-com:datatypes"><Description dt:dt="string">E-Prime Primary Realtime Clock</Description><StartTime><Timestamp dt:dt="int">0</Timestamp><DateUtc dt:dt="string">2015-01-09T01:17:40Z</DateUtc></StartTime><FrequencyChanges><FrequencyChange><Frequency dt:dt="r8">2857451</Frequency><Timestamp dt:dt="r8">1506257855610</Timestamp><Current dt:dt…	Simon_A_01.02-28036-1	60.122	1.0.0.24	1900-01-01	1900-02-19	#VALUE!	Standard	2.0.10.353	2.0.10.353	2015-01-08	2015-01-09 01:17:40	17:17:40	2.0.10.248	49	C	q	Images\square.gif	NULL	NULL	NULL	SimonProc	Images\blank.gif	Simon	Left	41	1	41	1	q	-999999	16	179483	0	q	468	179951	NULL	NULL	NULL	NULL	NULL	NULL	NULL	NULL	NULL	Square
Simon_A_01.02	28036	1	<?xml version="1.0"?>\n<Clock xmlns:dt="urn:schemas-microsoft-com:datatypes"><Description dt:dt="string">E-Prime Primary Realtime Clock</Description><StartTime><Timestamp dt:dt="int">0</Timestamp><DateUtc dt:dt="string">2015-01-09T01:17:40Z</DateUtc></StartTime><FrequencyChanges><FrequencyChange><Frequency dt:dt="r8">2857451</Frequency><Timestamp dt:dt="r8">1506257855610</Timestamp><Current dt:dt…	Simon_A_01.02-28036-1	60.122	1.0.0.24	1900-01-01	1900-02-19	#VALUE!	Standard	2.0.10.353	2.0.10.353	2015-01-08	2015-01-09 01:17:40	17:17:40	2.0.10.248	50	C	7	Images\blank.gif	NULL	NULL	NULL	SimonProc	Images\circle.gif	Simon	Right	42	1	42	1	7	-999999	16	181046	0	7	441	181487	NULL	NULL	NULL	NULL	NULL	NULL	NULL	NULL	NULL	Circle
Simon_A_01.02	28036	1	<?xml version="1.0"?>\n<Clock xmlns:dt="urn:schemas-microsoft-com:datatypes"><Description dt:dt="string">E-Prime Primary Realtime Clock</Description><StartTime><Timestamp dt:dt="int">0</Timestamp><DateUtc dt:dt="string">2015-01-09T01:17:40Z</DateUtc></StartTime><FrequencyChanges><FrequencyChange><Frequency dt:dt="r8">2857451</Frequency><Timestamp dt:dt="r8">1506257855610</Timestamp><Current dt:dt…	Simon_A_01.02-28036-1	60.122	1.0.0.24	1900-01-01	1900-02-19	#VALUE!	Standard	2.0.10.353	2.0.10.353	2015-01-08	2015-01-09 01:17:40	17:17:40	2.0.10.248	51	C	7	Images\blank.gif	NULL	NULL	NULL	SimonProc	Images\circle.gif	Simon	Right	43	1	43	1	7	-999999	16	182593	0	7	430	183023	NULL	NULL	NULL	NULL	NULL	NULL	NULL	NULL	NULL	Circle
Simon_A_01.02	28036	1	<?xml version="1.0"?>\n<Clock xmlns:dt="urn:schemas-microsoft-com:datatypes"><Description dt:dt="string">E-Prime Primary Realtime Clock</Description><StartTime><Timestamp dt:dt="int">0</Timestamp><DateUtc dt:dt="string">2015-01-09T01:17:40Z</DateUtc></StartTime><FrequencyChanges><FrequencyChange><Frequency dt:dt="r8">2857451</Frequency><Timestamp dt:dt="r8">1506257855610</Timestamp><Current dt:dt…	Simon_A_01.02-28036-1	60.122	1.0.0.24	1900-01-01	1900-02-19	#VALUE!	Standard	2.0.10.353	2.0.10.353	2015-01-08	2015-01-09 01:17:40	17:17:40	2.0.10.248	52	C	q	Images\square.gif	NULL	NULL	NULL	SimonProc	Images\blank.gif	Simon	Left	44	1	44	1	q	-999999	17	184124	0	q	483	184607	NULL	NULL	NULL	NULL	NULL	NULL	NULL	NULL	NULL	Square
Simon_A_01.02	28036	1	<?xml version="1.0"?>\n<Clock xmlns:dt="urn:schemas-microsoft-com:datatypes"><Description dt:dt="string">E-Prime Primary Realtime Clock</Description><StartTime><Timestamp dt:dt="int">0</Timestamp><DateUtc dt:dt="string">2015-01-09T01:17:40Z</DateUtc></StartTime><FrequencyChanges><FrequencyChange><Frequency dt:dt="r8">2857451</Frequency><Timestamp dt:dt="r8">1506257855610</Timestamp><Current dt:dt…	Simon_A_01.02-28036-1	60.122	1.0.0.24	1900-01-01	1900-02-19	#VALUE!	Standard	2.0.10.353	2.0.10.353	2015-01-08	2015-01-09 01:17:40	17:17:40	2.0.10.248	53	C	7	Images\blank.gif	NULL	NULL	NULL	SimonProc	Images\circle.gif	Simon	Right	45	1	45	1	7	-999999	16	185704	0	7	551	186255	NULL	NULL	NULL	NULL	NULL	NULL	NULL	NULL	NULL	Circle
Simon_A_01.02	28036	1	<?xml version="1.0"?>\n<Clock xmlns:dt="urn:schemas-microsoft-com:datatypes"><Description dt:dt="string">E-Prime Primary Realtime Clock</Description><StartTime><Timestamp dt:dt="int">0</Timestamp><DateUtc dt:dt="string">2015-01-09T01:17:40Z</DateUtc></StartTime><FrequencyChanges><FrequencyChange><Frequency dt:dt="r8">2857451</Frequency><Timestamp dt:dt="r8">1506257855610</Timestamp><Current dt:dt…	Simon_A_01.02-28036-1	60.122	1.0.0.24	1900-01-01	1900-02-19	#VALUE!	Standard	2.0.10.353	2.0.10.353	2015-01-08	2015-01-09 01:17:40	17:17:40	2.0.10.248	54	C	q	Images\square.gif	NULL	NULL	NULL	SimonProc	Images\blank.gif	Simon	Left	46	1	46	1	q	-999999	16	187350	0	q	457	187807	NULL	NULL	NULL	NULL	NULL	NULL	NULL	NULL	NULL	Square
Simon_A_01.02	28036	1	<?xml version="1.0"?>\n<Clock xmlns:dt="urn:schemas-microsoft-com:datatypes"><Description dt:dt="string">E-Prime Primary Realtime Clock</Description><StartTime><Timestamp dt:dt="int">0</Timestamp><DateUtc dt:dt="string">2015-01-09T01:17:40Z</DateUtc></StartTime><FrequencyChanges><FrequencyChange><Frequency dt:dt="r8">2857451</Frequency><Timestamp dt:dt="r8">1506257855610</Timestamp><Current dt:dt…	Simon_A_01.02-28036-1	60.122	1.0.0.24	1900-01-01	1900-02-19	#VALUE!	Standard	2.0.10.353	2.0.10.353	2015-01-08	2015-01-09 01:17:40	17:17:40	2.0.10.248	55	C	q	Images\square.gif	NULL	NULL	NULL	SimonProc	Images\blank.gif	Simon	Left	47	1	47	1	q	-999999	16	188914	0	q	477	189391	NULL	NULL	NULL	NULL	NULL	NULL	NULL	NULL	NULL	Square
Simon_A_01.02	28036	1	<?xml version="1.0"?>\n<Clock xmlns:dt="urn:schemas-microsoft-com:datatypes"><Description dt:dt="string">E-Prime Primary Realtime Clock</Description><StartTime><Timestamp dt:dt="int">0</Timestamp><DateUtc dt:dt="string">2015-01-09T01:17:40Z</DateUtc></StartTime><FrequencyChanges><FrequencyChange><Frequency dt:dt="r8">2857451</Frequency><Timestamp dt:dt="r8">1506257855610</Timestamp><Current dt:dt…	Simon_A_01.02-28036-1	60.122	1.0.0.24	1900-01-01	1900-02-19	#VALUE!	Standard	2.0.10.353	2.0.10.353	2015-01-08	2015-01-09 01:17:40	17:17:40	2.0.10.248	56	C	7	Images\blank.gif	NULL	NULL	NULL	SimonProc	Images\circle.gif	Simon	Right	48	1	48	1	7	-999999	16	190494	0	7	433	190927	NULL	NULL	NULL	NULL	NULL	NULL	NULL	NULL	NULL	Circle
Simon_A_01.02	28036	1	<?xml version="1.0"?>\n<Clock xmlns:dt="urn:schemas-microsoft-com:datatypes"><Description dt:dt="string">E-Prime Primary Realtime Clock</Description><StartTime><Timestamp dt:dt="int">0</Timestamp><DateUtc dt:dt="string">2015-01-09T01:17:40Z</DateUtc></StartTime><FrequencyChanges><FrequencyChange><Frequency dt:dt="r8">2857451</Frequency><Timestamp dt:dt="r8">1506257855610</Timestamp><Current dt:dt…	Simon_A_01.02-28036-1	60.122	1.0.0.24	1900-01-01	1900-02-19	#VALUE!	Standard	2.0.10.353	2.0.10.353	2015-01-08	2015-01-09 01:17:40	17:17:40	2.0.10.248	57	C	q	Images\square.gif	NULL	NULL	NULL	SimonProc	Images\blank.gif	Simon	Left	49	1	49	1	q	-999999	16	192024	0	q	455	192479	NULL	NULL	NULL	NULL	NULL	NULL	NULL	NULL	NULL	Square
Simon_A_01.02	28036	1	<?xml version="1.0"?>\n<Clock xmlns:dt="urn:schemas-microsoft-com:datatypes"><Description dt:dt="string">E-Prime Primary Realtime Clock</Description><StartTime><Timestamp dt:dt="int">0</Timestamp><DateUtc dt:dt="string">2015-01-09T01:17:40Z</DateUtc></StartTime><FrequencyChanges><FrequencyChange><Frequency dt:dt="r8">2857451</Frequency><Timestamp dt:dt="r8">1506257855610</Timestamp><Current dt:dt…	Simon_A_01.02-28036-1	60.122	1.0.0.24	1900-01-01	1900-02-19	#VALUE!	Standard	2.0.10.353	2.0.10.353	2015-01-08	2015-01-09 01:17:40	17:17:40	2.0.10.248	58	C	7	Images\blank.gif	NULL	NULL	NULL	SimonProc	Images\circle.gif	Simon	Right	50	1	50	1	7	-999999	16	193571	0	7	348	193919	NULL	NULL	NULL	NULL	NULL	NULL	NULL	NULL	NULL	Circle
Simon_A_01.02	28036	1	<?xml version="1.0"?>\n<Clock xmlns:dt="urn:schemas-microsoft-com:datatypes"><Description dt:dt="string">E-Prime Primary Realtime Clock</Description><StartTime><Timestamp dt:dt="int">0</Timestamp><DateUtc dt:dt="string">2015-01-09T01:17:40Z</DateUtc></StartTime><FrequencyChanges><FrequencyChange><Frequency dt:dt="r8">2857451</Frequency><Timestamp dt:dt="r8">1506257855610</Timestamp><Current dt:dt…	Simon_A_01.02-28036-1	60.122	1.0.0.24	1900-01-01	1900-02-19	#VALUE!	Standard	2.0.10.353	2.0.10.353	2015-01-08	2015-01-09 01:17:40	17:17:40	2.0.10.248	59	I	q	Images\blank.gif	NULL	NULL	NULL	SimonProc	Images\square.gif	Simon	Right	51	1	51	1	q	-999999	16	195018	0	q	517	195535	NULL	NULL	NULL	NULL	NULL	NULL	NULL	NULL	NULL	Square
Simon_A_01.02	28036	1	<?xml version="1.0"?>\n<Clock xmlns:dt="urn:schemas-microsoft-com:datatypes"><Description dt:dt="string">E-Prime Primary Realtime Clock</Description><StartTime><Timestamp dt:dt="int">0</Timestamp><DateUtc dt:dt="string">2015-01-09T01:17:40Z</DateUtc></StartTime><FrequencyChanges><FrequencyChange><Frequency dt:dt="r8">2857451</Frequency><Timestamp dt:dt="r8">1506257855610</Timestamp><Current dt:dt…	Simon_A_01.02-28036-1	60.122	1.0.0.24	1900-01-01	1900-02-19	#VALUE!	Standard	2.0.10.353	2.0.10.353	2015-01-08	2015-01-09 01:17:40	17:17:40	2.0.10.248	60	C	7	Images\blank.gif	NULL	NULL	NULL	SimonProc	Images\circle.gif	Simon	Right	52	1	52	1	7	-999999	16	196631	0	7	360	196991	NULL	NULL	NULL	NULL	NULL	NULL	NULL	NULL	NULL	Circle
Simon_A_01.02	28036	1	<?xml version="1.0"?>\n<Clock xmlns:dt="urn:schemas-microsoft-com:datatypes"><Description dt:dt="string">E-Prime Primary Realtime Clock</Description><StartTime><Timestamp dt:dt="int">0</Timestamp><DateUtc dt:dt="string">2015-01-09T01:17:40Z</DateUtc></StartTime><FrequencyChanges><FrequencyChange><Frequency dt:dt="r8">2857451</Frequency><Timestamp dt:dt="r8">1506257855610</Timestamp><Current dt:dt…	Simon_A_01.02-28036-1	60.122	1.0.0.24	1900-01-01	1900-02-19	#VALUE!	Standard	2.0.10.353	2.0.10.353	2015-01-08	2015-01-09 01:17:40	17:17:40	2.0.10.248	61	C	7	Images\blank.gif	NULL	NULL	NULL	SimonProc	Images\circle.gif	Simon	Right	53	1	53	1	7	-999999	16	198095	0	7	352	198447	NULL	NULL	NULL	NULL	NULL	NULL	NULL	NULL	NULL	Circle
Simon_A_01.02	28036	1	<?xml version="1.0"?>\n<Clock xmlns:dt="urn:schemas-microsoft-com:datatypes"><Description dt:dt="string">E-Prime Primary Realtime Clock</Description><StartTime><Timestamp dt:dt="int">0</Timestamp><DateUtc dt:dt="string">2015-01-09T01:17:40Z</DateUtc></StartTime><FrequencyChanges><FrequencyChange><Frequency dt:dt="r8">2857451</Frequency><Timestamp dt:dt="r8">1506257855610</Timestamp><Current dt:dt…	Simon_A_01.02-28036-1	60.122	1.0.0.24	1900-01-01	1900-02-19	#VALUE!	Standard	2.0.10.353	2.0.10.353	2015-01-08	2015-01-09 01:17:40	17:17:40	2.0.10.248	62	C	q	Images\square.gif	NULL	NULL	NULL	SimonProc	Images\blank.gif	Simon	Left	54	1	54	1	q	-999999	16	199542	0	q	297	199839	NULL	NULL	NULL	NULL	NULL	NULL	NULL	NULL	NULL	Square
Simon_A_01.02	28036	1	<?xml version="1.0"?>\n<Clock xmlns:dt="urn:schemas-microsoft-com:datatypes"><Description dt:dt="string">E-Prime Primary Realtime Clock</Description><StartTime><Timestamp dt:dt="int">0</Timestamp><DateUtc dt:dt="string">2015-01-09T01:17:40Z</DateUtc></StartTime><FrequencyChanges><FrequencyChange><Frequency dt:dt="r8">2857451</Frequency><Timestamp dt:dt="r8">1506257855610</Timestamp><Current dt:dt…	Simon_A_01.02-28036-1	60.122	1.0.0.24	1900-01-01	1900-02-19	#VALUE!	Standard	2.0.10.353	2.0.10.353	2015-01-08	2015-01-09 01:17:40	17:17:40	2.0.10.248	63	I	7	Images\circle.gif	NULL	NULL	NULL	SimonProc	Images\blank.gif	Simon	Left	55	1	55	1	7	-999999	16	200939	0	7	468	201407	NULL	NULL	NULL	NULL	NULL	NULL	NULL	NULL	NULL	Circle
Simon_A_01.02	28036	1	<?xml version="1.0"?>\n<Clock xmlns:dt="urn:schemas-microsoft-com:datatypes"><Description dt:dt="string">E-Prime Primary Realtime Clock</Description><StartTime><Timestamp dt:dt="int">0</Timestamp><DateUtc dt:dt="string">2015-01-09T01:17:40Z</DateUtc></StartTime><FrequencyChanges><FrequencyChange><Frequency dt:dt="r8">2857451</Frequency><Timestamp dt:dt="r8">1506257855610</Timestamp><Current dt:dt…	Simon_A_01.02-28036-1	60.122	1.0.0.24	1900-01-01	1900-02-19	#VALUE!	Standard	2.0.10.353	2.0.10.353	2015-01-08	2015-01-09 01:17:40	17:17:40	2.0.10.248	64	C	q	Images\square.gif	NULL	NULL	NULL	SimonProc	Images\blank.gif	Simon	Left	56	1	56	1	q	-999999	16	202503	0	q	408	202911	NULL	NULL	NULL	NULL	NULL	NULL	NULL	NULL	NULL	Square
Simon_A_01.02	28036	1	<?xml version="1.0"?>\n<Clock xmlns:dt="urn:schemas-microsoft-com:datatypes"><Description dt:dt="string">E-Prime Primary Realtime Clock</Description><StartTime><Timestamp dt:dt="int">0</Timestamp><DateUtc dt:dt="string">2015-01-09T01:17:40Z</DateUtc></StartTime><FrequencyChanges><FrequencyChange><Frequency dt:dt="r8">2857451</Frequency><Timestamp dt:dt="r8">1506257855610</Timestamp><Current dt:dt…	Simon_A_01.02-28036-1	60.122	1.0.0.24	1900-01-01	1900-02-19	#VALUE!	Standard	2.0.10.353	2.0.10.353	2015-01-08	2015-01-09 01:17:40	17:17:40	2.0.10.248	65	C	q	Images\square.gif	NULL	NULL	NULL	SimonProc	Images\blank.gif	Simon	Left	57	1	57	1	q	-999999	17	204017	0	q	494	204511	NULL	NULL	NULL	NULL	NULL	NULL	NULL	NULL	NULL	Square
Simon_A_01.02	28036	1	<?xml version="1.0"?>\n<Clock xmlns:dt="urn:schemas-microsoft-com:datatypes"><Description dt:dt="string">E-Prime Primary Realtime Clock</Description><StartTime><Timestamp dt:dt="int">0</Timestamp><DateUtc dt:dt="string">2015-01-09T01:17:40Z</DateUtc></StartTime><FrequencyChanges><FrequencyChange><Frequency dt:dt="r8">2857451</Frequency><Timestamp dt:dt="r8">1506257855610</Timestamp><Current dt:dt…	Simon_A_01.02-28036-1	60.122	1.0.0.24	1900-01-01	1900-02-19	#VALUE!	Standard	2.0.10.353	2.0.10.353	2015-01-08	2015-01-09 01:17:40	17:17:40	2.0.10.248	66	C	7	Images\blank.gif	NULL	NULL	NULL	SimonProc	Images\circle.gif	Simon	Right	58	1	58	1	7	-999999	16	205613	0	7	338	205951	NULL	NULL	NULL	NULL	NULL	NULL	NULL	NULL	NULL	Circle
Simon_A_01.02	28036	1	<?xml version="1.0"?>\n<Clock xmlns:dt="urn:schemas-microsoft-com:datatypes"><Description dt:dt="string">E-Prime Primary Realtime Clock</Description><StartTime><Timestamp dt:dt="int">0</Timestamp><DateUtc dt:dt="string">2015-01-09T01:17:40Z</DateUtc></StartTime><FrequencyChanges><FrequencyChange><Frequency dt:dt="r8">2857451</Frequency><Timestamp dt:dt="r8">1506257855610</Timestamp><Current dt:dt…	Simon_A_01.02-28036-1	60.122	1.0.0.24	1900-01-01	1900-02-19	#VALUE!	Standard	2.0.10.353	2.0.10.353	2015-01-08	2015-01-09 01:17:40	17:17:40	2.0.10.248	67	C	7	Images\blank.gif	NULL	NULL	NULL	SimonProc	Images\circle.gif	Simon	Right	59	1	59	1	7	-999999	16	207044	0	7	379	207423	NULL	NULL	NULL	NULL	NULL	NULL	NULL	NULL	NULL	Circle
Simon_A_01.02	28036	1	<?xml version="1.0"?>\n<Clock xmlns:dt="urn:schemas-microsoft-com:datatypes"><Description dt:dt="string">E-Prime Primary Realtime Clock</Description><StartTime><Timestamp dt:dt="int">0</Timestamp><DateUtc dt:dt="string">2015-01-09T01:17:40Z</DateUtc></StartTime><FrequencyChanges><FrequencyChange><Frequency dt:dt="r8">2857451</Frequency><Timestamp dt:dt="r8">1506257855610</Timestamp><Current dt:dt…	Simon_A_01.02-28036-1	60.122	1.0.0.24	1900-01-01	1900-02-19	#VALUE!	Standard	2.0.10.353	2.0.10.353	2015-01-08	2015-01-09 01:17:40	17:17:40	2.0.10.248	68	C	7	Images\blank.gif	NULL	NULL	NULL	SimonProc	Images\circle.gif	Simon	Right	60	1	60	1	7	-999999	16	208524	0	7	307	208831	NULL	NULL	NULL	NULL	NULL	NULL	NULL	NULL	NULL	Circle

## Sheet: Organized
1	Subject	SessionDate	Block	Side	Consistency	SimonExpt.ACC	SimonExpt.RT	SimonExpt.RESP	SimonExpt.CRESP	CorrectRT	FinalRT	FinalACC
2	28036	42012	1	Right	C	NULL	NULL	NULL	NULL					Avg	456.931
3	28036	42012	2	Right	C	NULL	NULL	NULL	NULL					StDev	92.2677
4	28036	42012	3	Left	C	NULL	NULL	NULL	NULL					Avg+3StDev	733.734
5	28036	42012	4	Left	C	NULL	NULL	NULL	NULL					Avg+3StDev	180.128
6	28036	42012	5	Right	C	NULL	NULL	NULL	NULL
7	28036	42012	6	Right	C	NULL	NULL	NULL	NULL
8	28036	42012	7	Left	C	NULL	NULL	NULL	NULL
9	28036	42012	8	Left	C	NULL	NULL	NULL	NULL
10	28036	42012	9	Left	C	1	573	q	q	573	573	Correct
11	28036	42012	10	Right	I	1	557	q	q	557	557	Correct
12	28036	42012	11	Left	C	1	365	q	q	365	365	Correct
13	28036	42012	12	Left	C	1	294	q	q	294	294	Correct
14	28036	42012	13	Right	C	1	384	7	7	384	384	Correct
15	28036	42012	14	Right	C	1	360	7	7	360	360	Correct
16	28036	42012	15	Right	C	1	320	7	7	320	320	Correct
17	28036	42012	16	Right	C	1	347	7	7	347	347	Correct
18	28036	42012	17	Left	C	1	452	q	q	452	452	Correct
19	28036	42012	18	Right	I	1	553	q	q	553	553	Correct
20	28036	42012	19	Left	I	0	234	q	7			Incorrect
21	28036	42012	20	Right	I	1	535	q	q	535	535	Correct
22	28036	42012	21	Right	C	1	617	7	7	617	617	Correct
23	28036	42012	22	Left	I	1	648	7	7	648	648	Correct
24	28036	42012	23	Left	C	1	454	q	q	454	454	Correct
25	28036	42012	24	Left	I	1	523	7	7	523	523	Correct
26	28036	42012	25	Left	C	1	653	q	q	653	653	Correct
27	28036	42012	26	Left	I	1	570	7	7	570	570	Correct
28	28036	42012	27	Left	C	1	571	q	q	571	571	Correct
29	28036	42012	28	Left	C	1	604	q	q	604	604	Correct
30	28036	42012	29	Right	C	1	363	7	7	363	363	Correct
31	28036	42012	30	Left	C	1	436	q	q	436	436	Correct
32	28036	42012	31	Left	C	1	521	q	q	521	521	Correct
33	28036	42012	32	Right	C	1	348	7	7	348	348	Correct
34	28036	42012	33	Right	I	1	549	q	q	549	549	Correct
35	28036	42012	34	Left	I	1	534	7	7	534	534	Correct
36	28036	42012	35	Left	I	1	504	7	7	504	504	Correct
37	28036	42012	36	Left	C	1	427	q	q	427	427	Correct
38	28036	42012	37	Left	C	1	337	q	q	337	337	Correct
39	28036	42012	38	Right	I	0	283	7	q			Incorrect
40	28036	42012	39	Right	C	1	598	7	7	598	598	Correct
41	28036	42012	40	Right	I	1	470	q	q	470	470	Correct
42	28036	42012	41	Right	C	1	474	7	7	474	474	Correct
43	28036	42012	42	Right	C	1	446	7	7	446	446	Correct
44	28036	42012	43	Right	C	1	403	7	7	403	403	Correct
45	28036	42012	44	Left	C	1	522	q	q	522	522	Correct
46	28036	42012	45	Left	C	1	477	q	q	477	477	Correct
47	28036	42012	46	Left	I	1	465	7	7	465	465	Correct
48	28036	42012	47	Right	C	1	405	7	7	405	405	Correct
49	28036	42012	48	Left	C	1	380	q	q	380	380	Correct
50	28036	42012	49	Left	C	1	468	q	q	468	468	Correct
51	28036	42012	50	Right	C	1	441	7	7	441	441	Correct
52	28036	42012	51	Right	C	1	430	7	7	430	430	Correct
53	28036	42012	52	Left	C	1	483	q	q	483	483	Correct
54	28036	42012	53	Right	C	1	551	7	7	551	551	Correct
55	28036	42012	54	Left	C	1	457	q	q	457	457	Correct
56	28036	42012	55	Left	C	1	477	q	q	477	477	Correct
57	28036	42012	56	Right	C	1	433	7	7	433	433	Correct
58	28036	42012	57	Left	C	1	455	q	q	455	455	Correct
59	28036	42012	58	Right	C	1	348	7	7	348	348	Correct
60	28036	42012	59	Right	I	1	517	q	q	517	517	Correct
61	28036	42012	60	Right	C	1	360	7	7	360	360	Correct
62	28036	42012	61	Right	C	1	352	7	7	352	352	Correct
63	28036	42012	62	Left	C	1	297	q	q	297	297	Correct
64	28036	42012	63	Left	I	1	468	7	7	468	468	Correct
65	28036	42012	64	Left	C	1	408	q	q	408	408	Correct
66	28036	42012	65	Left	C	1	494	q	q	494	494	Correct
67	28036	42012	66	Right	C	1	338	7	7	338	338	Correct
68	28036	42012	67	Right	C	1	379	7	7	379	379	Correct
69	28036	42012	68	Right	C	1	307	7	7	307	307	Correct
70	0
71	0
72	0
73	0
74	0
75	0
76	0
77	0
78	0
79	0
80	0
81	0
	EXTRA	EXTRA	EXTRA	EXTRA	EXTRA	EXTRA	EXTRA	EXTRA	EXTRA	EXTRA	EXTRA	Outlier
	EXTRA	EXTRA	EXTRA	EXTRA	EXTRA	EXTRA	EXTRA	EXTRA	EXTRA	EXTRA	EXTRA	Timeout

## Sheet: Pivot
Simon Analysis Template
Date:	2015-02-18
Entered by:	BY
Expt #	Date	Con RT	Incon RT	Incon-Con RT	Con ACC	Incon ACC	Incon-Con ACC	Con TO	Incon TO
28036	2015-01-08	435.756	530.231	94.4752	1	0.866667	-0.133333	0	0
Row Labels	Average of FinalRT		Count of FinalACC	Column Labels
C	435.756		Row Labels	Correct	Incorrect	Outlier	Timeout	Grand Total
I	530.231		C	45				45
Grand Total	456.931		I	13	2			15
			EXTRA			1	1	2
			Grand Total	58	2	1	1	62
