# Supplementary material for: Human performance across decision making, selective attention, and working memory tasks: Experimental data and computer simulations
Source: Data Brief. 2018 Feb 21;17:907–14. doi: 10.1016/j.dib.2018.01.056 (PMC5988376; doi:10.1016/j.dib.2018.01.056)
Supplement: Supplementary file 2 — Supplementary material [file mmc2.zip › DataInBrief/data/Simon/analyzed/Simon Analysis_28037.xlsx]

## Sheet: Instructions
Delete data in 'Raw' tab
Copy data from subjects .edat file
Paste data into 'Raw' tab
Refresh' both pivot tables
copy results to summary document.

## Sheet: Raw
ExperimentName	Subject	Session	Clock.Information	DataFile.Basename	Display.RefreshRate	ExperimentVersion	Group	PracACC	RandomSeed	RuntimeCapabilities	RuntimeVersion	RuntimeVersionExpected	SessionDate	SessionStartDateTimeUtc	SessionTime	StudioVersion	Block	Consistency	CorrectResponse	Left	Practice1	Practice1.Cycle	Practice1.Sample	Procedure	Right	Running	Side	Simon	Simon.Cycle	Simon.Sample	SimonExpt.ACC	SimonExpt.CRESP	SimonExpt.DurationError	SimonExpt.OnsetDelay	SimonExpt.OnsetTime	SimonExpt.OnsetToOnsetTime	SimonExpt.RESP	SimonExpt.RT	SimonExpt.RTTime	SimonPrac.ACC	SimonPrac.CRESP	SimonPrac.DurationError	SimonPrac.OnsetDelay	SimonPrac.OnsetTime	SimonPrac.OnsetToOnsetTime	SimonPrac.RESP	SimonPrac.RT	SimonPrac.RTTime	Stimuli
Simon_A_01.02	28037	1	<?xml version="1.0"?>\n<Clock xmlns:dt="urn:schemas-microsoft-com:datatypes"><Description dt:dt="string">E-Prime Primary Realtime Clock</Description><StartTime><Timestamp dt:dt="int">0</Timestamp><DateUtc dt:dt="string">2015-01-14T19:28:28Z</DateUtc></StartTime><FrequencyChanges><FrequencyChange><Frequency dt:dt="r8">2857451</Frequency><Timestamp dt:dt="r8">83167419570</Timestamp><Current dt:dt="…	Simon_A_01.02-28037-1	60.122	1.0.0.24	1900-01-01	1900-04-09	#VALUE!	Standard	2.0.10.353	2.0.10.353	2015-01-14	2015-01-14 19:28:29	11:28:29	2.0.10.248	1	C	7	Images\blank.gif	1	1	1	PracticeProc1	Images\circle.gif	Practice1	Right	NULL	NULL	NULL	NULL	NULL	NULL	NULL	NULL	NULL	NULL	NULL	NULL	1	7	-999999	32	52931	0	7	617	53548	Circle
Simon_A_01.02	28037	1	<?xml version="1.0"?>\n<Clock xmlns:dt="urn:schemas-microsoft-com:datatypes"><Description dt:dt="string">E-Prime Primary Realtime Clock</Description><StartTime><Timestamp dt:dt="int">0</Timestamp><DateUtc dt:dt="string">2015-01-14T19:28:28Z</DateUtc></StartTime><FrequencyChanges><FrequencyChange><Frequency dt:dt="r8">2857451</Frequency><Timestamp dt:dt="r8">83167419570</Timestamp><Current dt:dt="…	Simon_A_01.02-28037-1	60.122	1.0.0.24	1900-01-01	1900-04-09	#VALUE!	Standard	2.0.10.353	2.0.10.353	2015-01-14	2015-01-14 19:28:29	11:28:29	2.0.10.248	2	C	q	Images\blank.gif	2	1	2	PracticeProc1	Images\square.gif	Practice1	Right	NULL	NULL	NULL	NULL	NULL	NULL	NULL	NULL	NULL	NULL	NULL	NULL	1	q	-999999	33	55177	0	q	659	55836	Square
Simon_A_01.02	28037	1	<?xml version="1.0"?>\n<Clock xmlns:dt="urn:schemas-microsoft-com:datatypes"><Description dt:dt="string">E-Prime Primary Realtime Clock</Description><StartTime><Timestamp dt:dt="int">0</Timestamp><DateUtc dt:dt="string">2015-01-14T19:28:28Z</DateUtc></StartTime><FrequencyChanges><FrequencyChange><Frequency dt:dt="r8">2857451</Frequency><Timestamp dt:dt="r8">83167419570</Timestamp><Current dt:dt="…	Simon_A_01.02-28037-1	60.122	1.0.0.24	1900-01-01	1900-04-09	#VALUE!	Standard	2.0.10.353	2.0.10.353	2015-01-14	2015-01-14 19:28:29	11:28:29	2.0.10.248	3	C	q	Images\square.gif	3	1	3	PracticeProc1	Images\blank.gif	Practice1	Left	NULL	NULL	NULL	NULL	NULL	NULL	NULL	NULL	NULL	NULL	NULL	NULL	1	q	-999999	17	57456	0	q	940	58396	Square
Simon_A_01.02	28037	1	<?xml version="1.0"?>\n<Clock xmlns:dt="urn:schemas-microsoft-com:datatypes"><Description dt:dt="string">E-Prime Primary Realtime Clock</Description><StartTime><Timestamp dt:dt="int">0</Timestamp><DateUtc dt:dt="string">2015-01-14T19:28:28Z</DateUtc></StartTime><FrequencyChanges><FrequencyChange><Frequency dt:dt="r8">2857451</Frequency><Timestamp dt:dt="r8">83167419570</Timestamp><Current dt:dt="…	Simon_A_01.02-28037-1	60.122	1.0.0.24	1900-01-01	1900-04-09	#VALUE!	Standard	2.0.10.353	2.0.10.353	2015-01-14	2015-01-14 19:28:29	11:28:29	2.0.10.248	4	C	7	Images\circle.gif	4	1	4	PracticeProc1	Images\blank.gif	Practice1	Left	NULL	NULL	NULL	NULL	NULL	NULL	NULL	NULL	NULL	NULL	NULL	NULL	1	7	-999999	16	60017	0	7	443	60460	Circle
Simon_A_01.02	28037	1	<?xml version="1.0"?>\n<Clock xmlns:dt="urn:schemas-microsoft-com:datatypes"><Description dt:dt="string">E-Prime Primary Realtime Clock</Description><StartTime><Timestamp dt:dt="int">0</Timestamp><DateUtc dt:dt="string">2015-01-14T19:28:28Z</DateUtc></StartTime><FrequencyChanges><FrequencyChange><Frequency dt:dt="r8">2857451</Frequency><Timestamp dt:dt="r8">83167419570</Timestamp><Current dt:dt="…	Simon_A_01.02-28037-1	60.122	1.0.0.24	1900-01-01	1900-04-09	#VALUE!	Standard	2.0.10.353	2.0.10.353	2015-01-14	2015-01-14 19:28:29	11:28:29	2.0.10.248	5	C	q	Images\square.gif	NULL	NULL	NULL	SimonProc	Images\blank.gif	Simon	Left	1	1	1	1	q	-999999	16	78430	0	q	382	78812	NULL	NULL	NULL	NULL	NULL	NULL	NULL	NULL	NULL	Square
Simon_A_01.02	28037	1	<?xml version="1.0"?>\n<Clock xmlns:dt="urn:schemas-microsoft-com:datatypes"><Description dt:dt="string">E-Prime Primary Realtime Clock</Description><StartTime><Timestamp dt:dt="int">0</Timestamp><DateUtc dt:dt="string">2015-01-14T19:28:28Z</DateUtc></StartTime><FrequencyChanges><FrequencyChange><Frequency dt:dt="r8">2857451</Frequency><Timestamp dt:dt="r8">83167419570</Timestamp><Current dt:dt="…	Simon_A_01.02-28037-1	60.122	1.0.0.24	1900-01-01	1900-04-09	#VALUE!	Standard	2.0.10.353	2.0.10.353	2015-01-14	2015-01-14 19:28:29	11:28:29	2.0.10.248	6	I	q	Images\blank.gif	NULL	NULL	NULL	SimonProc	Images\square.gif	Simon	Right	2	1	2	1	q	-999999	16	79910	0	q	406	80316	NULL	NULL	NULL	NULL	NULL	NULL	NULL	NULL	NULL	Square
Simon_A_01.02	28037	1	<?xml version="1.0"?>\n<Clock xmlns:dt="urn:schemas-microsoft-com:datatypes"><Description dt:dt="string">E-Prime Primary Realtime Clock</Description><StartTime><Timestamp dt:dt="int">0</Timestamp><DateUtc dt:dt="string">2015-01-14T19:28:28Z</DateUtc></StartTime><FrequencyChanges><FrequencyChange><Frequency dt:dt="r8">2857451</Frequency><Timestamp dt:dt="r8">83167419570</Timestamp><Current dt:dt="…	Simon_A_01.02-28037-1	60.122	1.0.0.24	1900-01-01	1900-04-09	#VALUE!	Standard	2.0.10.353	2.0.10.353	2015-01-14	2015-01-14 19:28:29	11:28:29	2.0.10.248	7	C	q	Images\square.gif	NULL	NULL	NULL	SimonProc	Images\blank.gif	Simon	Left	3	1	3	1	q	-999999	17	81424	0	q	396	81820	NULL	NULL	NULL	NULL	NULL	NULL	NULL	NULL	NULL	Square
Simon_A_01.02	28037	1	<?xml version="1.0"?>\n<Clock xmlns:dt="urn:schemas-microsoft-com:datatypes"><Description dt:dt="string">E-Prime Primary Realtime Clock</Description><StartTime><Timestamp dt:dt="int">0</Timestamp><DateUtc dt:dt="string">2015-01-14T19:28:28Z</DateUtc></StartTime><FrequencyChanges><FrequencyChange><Frequency dt:dt="r8">2857451</Frequency><Timestamp dt:dt="r8">83167419570</Timestamp><Current dt:dt="…	Simon_A_01.02-28037-1	60.122	1.0.0.24	1900-01-01	1900-04-09	#VALUE!	Standard	2.0.10.353	2.0.10.353	2015-01-14	2015-01-14 19:28:29	11:28:29	2.0.10.248	8	C	q	Images\square.gif	NULL	NULL	NULL	SimonProc	Images\blank.gif	Simon	Left	4	1	4	1	q	-999999	17	82921	0	q	339	83260	NULL	NULL	NULL	NULL	NULL	NULL	NULL	NULL	NULL	Square
Simon_A_01.02	28037	1	<?xml version="1.0"?>\n<Clock xmlns:dt="urn:schemas-microsoft-com:datatypes"><Description dt:dt="string">E-Prime Primary Realtime Clock</Description><StartTime><Timestamp dt:dt="int">0</Timestamp><DateUtc dt:dt="string">2015-01-14T19:28:28Z</DateUtc></StartTime><FrequencyChanges><FrequencyChange><Frequency dt:dt="r8">2857451</Frequency><Timestamp dt:dt="r8">83167419570</Timestamp><Current dt:dt="…	Simon_A_01.02-28037-1	60.122	1.0.0.24	1900-01-01	1900-04-09	#VALUE!	Standard	2.0.10.353	2.0.10.353	2015-01-14	2015-01-14 19:28:29	11:28:29	2.0.10.248	9	C	7	Images\blank.gif	NULL	NULL	NULL	SimonProc	Images\circle.gif	Simon	Right	5	1	5	1	7	-999999	17	84368	0	7	332	84700	NULL	NULL	NULL	NULL	NULL	NULL	NULL	NULL	NULL	Circle
Simon_A_01.02	28037	1	<?xml version="1.0"?>\n<Clock xmlns:dt="urn:schemas-microsoft-com:datatypes"><Description dt:dt="string">E-Prime Primary Realtime Clock</Description><StartTime><Timestamp dt:dt="int">0</Timestamp><DateUtc dt:dt="string">2015-01-14T19:28:28Z</DateUtc></StartTime><FrequencyChanges><FrequencyChange><Frequency dt:dt="r8">2857451</Frequency><Timestamp dt:dt="r8">83167419570</Timestamp><Current dt:dt="…	Simon_A_01.02-28037-1	60.122	1.0.0.24	1900-01-01	1900-04-09	#VALUE!	Standard	2.0.10.353	2.0.10.353	2015-01-14	2015-01-14 19:28:29	11:28:29	2.0.10.248	10	C	7	Images\blank.gif	NULL	NULL	NULL	SimonProc	Images\circle.gif	Simon	Right	6	1	6	1	7	-999999	16	85798	0	7	382	86180	NULL	NULL	NULL	NULL	NULL	NULL	NULL	NULL	NULL	Circle
Simon_A_01.02	28037	1	<?xml version="1.0"?>\n<Clock xmlns:dt="urn:schemas-microsoft-com:datatypes"><Description dt:dt="string">E-Prime Primary Realtime Clock</Description><StartTime><Timestamp dt:dt="int">0</Timestamp><DateUtc dt:dt="string">2015-01-14T19:28:28Z</DateUtc></StartTime><FrequencyChanges><FrequencyChange><Frequency dt:dt="r8">2857451</Frequency><Timestamp dt:dt="r8">83167419570</Timestamp><Current dt:dt="…	Simon_A_01.02-28037-1	60.122	1.0.0.24	1900-01-01	1900-04-09	#VALUE!	Standard	2.0.10.353	2.0.10.353	2015-01-14	2015-01-14 19:28:29	11:28:29	2.0.10.248	11	C	7	Images\blank.gif	NULL	NULL	NULL	SimonProc	Images\circle.gif	Simon	Right	7	1	7	1	7	-999999	16	87278	0	7	358	87636	NULL	NULL	NULL	NULL	NULL	NULL	NULL	NULL	NULL	Circle
Simon_A_01.02	28037	1	<?xml version="1.0"?>\n<Clock xmlns:dt="urn:schemas-microsoft-com:datatypes"><Description dt:dt="string">E-Prime Primary Realtime Clock</Description><StartTime><Timestamp dt:dt="int">0</Timestamp><DateUtc dt:dt="string">2015-01-14T19:28:28Z</DateUtc></StartTime><FrequencyChanges><FrequencyChange><Frequency dt:dt="r8">2857451</Frequency><Timestamp dt:dt="r8">83167419570</Timestamp><Current dt:dt="…	Simon_A_01.02-28037-1	60.122	1.0.0.24	1900-01-01	1900-04-09	#VALUE!	Standard	2.0.10.353	2.0.10.353	2015-01-14	2015-01-14 19:28:29	11:28:29	2.0.10.248	12	C	7	Images\blank.gif	NULL	NULL	NULL	SimonProc	Images\circle.gif	Simon	Right	8	1	8	1	7	-999999	16	88742	0	7	398	89140	NULL	NULL	NULL	NULL	NULL	NULL	NULL	NULL	NULL	Circle
Simon_A_01.02	28037	1	<?xml version="1.0"?>\n<Clock xmlns:dt="urn:schemas-microsoft-com:datatypes"><Description dt:dt="string">E-Prime Primary Realtime Clock</Description><StartTime><Timestamp dt:dt="int">0</Timestamp><DateUtc dt:dt="string">2015-01-14T19:28:28Z</DateUtc></StartTime><FrequencyChanges><FrequencyChange><Frequency dt:dt="r8">2857451</Frequency><Timestamp dt:dt="r8">83167419570</Timestamp><Current dt:dt="…	Simon_A_01.02-28037-1	60.122	1.0.0.24	1900-01-01	1900-04-09	#VALUE!	Standard	2.0.10.353	2.0.10.353	2015-01-14	2015-01-14 19:28:29	11:28:29	2.0.10.248	13	C	q	Images\square.gif	NULL	NULL	NULL	SimonProc	Images\blank.gif	Simon	Left	9	1	9	1	q	-999999	16	90239	0	q	469	90708	NULL	NULL	NULL	NULL	NULL	NULL	NULL	NULL	NULL	Square
Simon_A_01.02	28037	1	<?xml version="1.0"?>\n<Clock xmlns:dt="urn:schemas-microsoft-com:datatypes"><Description dt:dt="string">E-Prime Primary Realtime Clock</Description><StartTime><Timestamp dt:dt="int">0</Timestamp><DateUtc dt:dt="string">2015-01-14T19:28:28Z</DateUtc></StartTime><FrequencyChanges><FrequencyChange><Frequency dt:dt="r8">2857451</Frequency><Timestamp dt:dt="r8">83167419570</Timestamp><Current dt:dt="…	Simon_A_01.02-28037-1	60.122	1.0.0.24	1900-01-01	1900-04-09	#VALUE!	Standard	2.0.10.353	2.0.10.353	2015-01-14	2015-01-14 19:28:29	11:28:29	2.0.10.248	14	I	q	Images\blank.gif	NULL	NULL	NULL	SimonProc	Images\square.gif	Simon	Right	10	1	10	1	q	-999999	16	91802	0	q	458	92260	NULL	NULL	NULL	NULL	NULL	NULL	NULL	NULL	NULL	Square
Simon_A_01.02	28037	1	<?xml version="1.0"?>\n<Clock xmlns:dt="urn:schemas-microsoft-com:datatypes"><Description dt:dt="string">E-Prime Primary Realtime Clock</Description><StartTime><Timestamp dt:dt="int">0</Timestamp><DateUtc dt:dt="string">2015-01-14T19:28:28Z</DateUtc></StartTime><FrequencyChanges><FrequencyChange><Frequency dt:dt="r8">2857451</Frequency><Timestamp dt:dt="r8">83167419570</Timestamp><Current dt:dt="…	Simon_A_01.02-28037-1	60.122	1.0.0.24	1900-01-01	1900-04-09	#VALUE!	Standard	2.0.10.353	2.0.10.353	2015-01-14	2015-01-14 19:28:29	11:28:29	2.0.10.248	15	I	7	Images\circle.gif	NULL	NULL	NULL	SimonProc	Images\blank.gif	Simon	Left	11	1	11	1	7	-999999	16	93366	0	7	518	93884	NULL	NULL	NULL	NULL	NULL	NULL	NULL	NULL	NULL	Circle
Simon_A_01.02	28037	1	<?xml version="1.0"?>\n<Clock xmlns:dt="urn:schemas-microsoft-com:datatypes"><Description dt:dt="string">E-Prime Primary Realtime Clock</Description><StartTime><Timestamp dt:dt="int">0</Timestamp><DateUtc dt:dt="string">2015-01-14T19:28:28Z</DateUtc></StartTime><FrequencyChanges><FrequencyChange><Frequency dt:dt="r8">2857451</Frequency><Timestamp dt:dt="r8">83167419570</Timestamp><Current dt:dt="…	Simon_A_01.02-28037-1	60.122	1.0.0.24	1900-01-01	1900-04-09	#VALUE!	Standard	2.0.10.353	2.0.10.353	2015-01-14	2015-01-14 19:28:29	11:28:29	2.0.10.248	16	I	q	Images\blank.gif	NULL	NULL	NULL	SimonProc	Images\square.gif	Simon	Right	12	1	12	1	q	-999999	16	94979	0	q	537	95516	NULL	NULL	NULL	NULL	NULL	NULL	NULL	NULL	NULL	Square
Simon_A_01.02	28037	1	<?xml version="1.0"?>\n<Clock xmlns:dt="urn:schemas-microsoft-com:datatypes"><Description dt:dt="string">E-Prime Primary Realtime Clock</Description><StartTime><Timestamp dt:dt="int">0</Timestamp><DateUtc dt:dt="string">2015-01-14T19:28:28Z</DateUtc></StartTime><FrequencyChanges><FrequencyChange><Frequency dt:dt="r8">2857451</Frequency><Timestamp dt:dt="r8">83167419570</Timestamp><Current dt:dt="…	Simon_A_01.02-28037-1	60.122	1.0.0.24	1900-01-01	1900-04-09	#VALUE!	Standard	2.0.10.353	2.0.10.353	2015-01-14	2015-01-14 19:28:29	11:28:29	2.0.10.248	17	C	7	Images\blank.gif	NULL	NULL	NULL	SimonProc	Images\circle.gif	Simon	Right	13	1	13	1	7	-999999	16	96609	0	7	747	97356	NULL	NULL	NULL	NULL	NULL	NULL	NULL	NULL	NULL	Circle
Simon_A_01.02	28037	1	<?xml version="1.0"?>\n<Clock xmlns:dt="urn:schemas-microsoft-com:datatypes"><Description dt:dt="string">E-Prime Primary Realtime Clock</Description><StartTime><Timestamp dt:dt="int">0</Timestamp><DateUtc dt:dt="string">2015-01-14T19:28:28Z</DateUtc></StartTime><FrequencyChanges><FrequencyChange><Frequency dt:dt="r8">2857451</Frequency><Timestamp dt:dt="r8">83167419570</Timestamp><Current dt:dt="…	Simon_A_01.02-28037-1	60.122	1.0.0.24	1900-01-01	1900-04-09	#VALUE!	Standard	2.0.10.353	2.0.10.353	2015-01-14	2015-01-14 19:28:29	11:28:29	2.0.10.248	18	I	7	Images\circle.gif	NULL	NULL	NULL	SimonProc	Images\blank.gif	Simon	Left	14	1	14	1	7	-999999	16	98456	0	7	508	98964	NULL	NULL	NULL	NULL	NULL	NULL	NULL	NULL	NULL	Circle
Simon_A_01.02	28037	1	<?xml version="1.0"?>\n<Clock xmlns:dt="urn:schemas-microsoft-com:datatypes"><Description dt:dt="string">E-Prime Primary Realtime Clock</Description><StartTime><Timestamp dt:dt="int">0</Timestamp><DateUtc dt:dt="string">2015-01-14T19:28:28Z</DateUtc></StartTime><FrequencyChanges><FrequencyChange><Frequency dt:dt="r8">2857451</Frequency><Timestamp dt:dt="r8">83167419570</Timestamp><Current dt:dt="…	Simon_A_01.02-28037-1	60.122	1.0.0.24	1900-01-01	1900-04-09	#VALUE!	Standard	2.0.10.353	2.0.10.353	2015-01-14	2015-01-14 19:28:29	11:28:29	2.0.10.248	19	C	q	Images\square.gif	NULL	NULL	NULL	SimonProc	Images\blank.gif	Simon	Left	15	1	15	1	q	-999999	16	100069	0	q	639	100708	NULL	NULL	NULL	NULL	NULL	NULL	NULL	NULL	NULL	Square
Simon_A_01.02	28037	1	<?xml version="1.0"?>\n<Clock xmlns:dt="urn:schemas-microsoft-com:datatypes"><Description dt:dt="string">E-Prime Primary Realtime Clock</Description><StartTime><Timestamp dt:dt="int">0</Timestamp><DateUtc dt:dt="string">2015-01-14T19:28:28Z</DateUtc></StartTime><FrequencyChanges><FrequencyChange><Frequency dt:dt="r8">2857451</Frequency><Timestamp dt:dt="r8">83167419570</Timestamp><Current dt:dt="…	Simon_A_01.02-28037-1	60.122	1.0.0.24	1900-01-01	1900-04-09	#VALUE!	Standard	2.0.10.353	2.0.10.353	2015-01-14	2015-01-14 19:28:29	11:28:29	2.0.10.248	20	I	7	Images\circle.gif	NULL	NULL	NULL	SimonProc	Images\blank.gif	Simon	Left	16	1	16	1	7	-999999	16	101799	0	7	557	102356	NULL	NULL	NULL	NULL	NULL	NULL	NULL	NULL	NULL	Circle
Simon_A_01.02	28037	1	<?xml version="1.0"?>\n<Clock xmlns:dt="urn:schemas-microsoft-com:datatypes"><Description dt:dt="string">E-Prime Primary Realtime Clock</Description><StartTime><Timestamp dt:dt="int">0</Timestamp><DateUtc dt:dt="string">2015-01-14T19:28:28Z</DateUtc></StartTime><FrequencyChanges><FrequencyChange><Frequency dt:dt="r8">2857451</Frequency><Timestamp dt:dt="r8">83167419570</Timestamp><Current dt:dt="…	Simon_A_01.02-28037-1	60.122	1.0.0.24	1900-01-01	1900-04-09	#VALUE!	Standard	2.0.10.353	2.0.10.353	2015-01-14	2015-01-14 19:28:29	11:28:29	2.0.10.248	21	C	q	Images\square.gif	NULL	NULL	NULL	SimonProc	Images\blank.gif	Simon	Left	17	1	17	1	q	-999999	16	103462	0	q	710	104172	NULL	NULL	NULL	NULL	NULL	NULL	NULL	NULL	NULL	Square
Simon_A_01.02	28037	1	<?xml version="1.0"?>\n<Clock xmlns:dt="urn:schemas-microsoft-com:datatypes"><Description dt:dt="string">E-Prime Primary Realtime Clock</Description><StartTime><Timestamp dt:dt="int">0</Timestamp><DateUtc dt:dt="string">2015-01-14T19:28:28Z</DateUtc></StartTime><FrequencyChanges><FrequencyChange><Frequency dt:dt="r8">2857451</Frequency><Timestamp dt:dt="r8">83167419570</Timestamp><Current dt:dt="…	Simon_A_01.02-28037-1	60.122	1.0.0.24	1900-01-01	1900-04-09	#VALUE!	Standard	2.0.10.353	2.0.10.353	2015-01-14	2015-01-14 19:28:29	11:28:29	2.0.10.248	22	I	7	Images\circle.gif	NULL	NULL	NULL	SimonProc	Images\blank.gif	Simon	Left	18	1	18	1	7	-999999	16	105275	0	7	529	105804	NULL	NULL	NULL	NULL	NULL	NULL	NULL	NULL	NULL	Circle
Simon_A_01.02	28037	1	<?xml version="1.0"?>\n<Clock xmlns:dt="urn:schemas-microsoft-com:datatypes"><Description dt:dt="string">E-Prime Primary Realtime Clock</Description><StartTime><Timestamp dt:dt="int">0</Timestamp><DateUtc dt:dt="string">2015-01-14T19:28:28Z</DateUtc></StartTime><FrequencyChanges><FrequencyChange><Frequency dt:dt="r8">2857451</Frequency><Timestamp dt:dt="r8">83167419570</Timestamp><Current dt:dt="…	Simon_A_01.02-28037-1	60.122	1.0.0.24	1900-01-01	1900-04-09	#VALUE!	Standard	2.0.10.353	2.0.10.353	2015-01-14	2015-01-14 19:28:29	11:28:29	2.0.10.248	23	C	q	Images\square.gif	NULL	NULL	NULL	SimonProc	Images\blank.gif	Simon	Left	19	1	19	1	q	-999999	16	106905	0	q	499	107404	NULL	NULL	NULL	NULL	NULL	NULL	NULL	NULL	NULL	Square
Simon_A_01.02	28037	1	<?xml version="1.0"?>\n<Clock xmlns:dt="urn:schemas-microsoft-com:datatypes"><Description dt:dt="string">E-Prime Primary Realtime Clock</Description><StartTime><Timestamp dt:dt="int">0</Timestamp><DateUtc dt:dt="string">2015-01-14T19:28:28Z</DateUtc></StartTime><FrequencyChanges><FrequencyChange><Frequency dt:dt="r8">2857451</Frequency><Timestamp dt:dt="r8">83167419570</Timestamp><Current dt:dt="…	Simon_A_01.02-28037-1	60.122	1.0.0.24	1900-01-01	1900-04-09	#VALUE!	Standard	2.0.10.353	2.0.10.353	2015-01-14	2015-01-14 19:28:29	11:28:29	2.0.10.248	24	C	q	Images\square.gif	NULL	NULL	NULL	SimonProc	Images\blank.gif	Simon	Left	20	1	20	1	q	-999999	16	108502	0	q	374	108876	NULL	NULL	NULL	NULL	NULL	NULL	NULL	NULL	NULL	Square
Simon_A_01.02	28037	1	<?xml version="1.0"?>\n<Clock xmlns:dt="urn:schemas-microsoft-com:datatypes"><Description dt:dt="string">E-Prime Primary Realtime Clock</Description><StartTime><Timestamp dt:dt="int">0</Timestamp><DateUtc dt:dt="string">2015-01-14T19:28:28Z</DateUtc></StartTime><FrequencyChanges><FrequencyChange><Frequency dt:dt="r8">2857451</Frequency><Timestamp dt:dt="r8">83167419570</Timestamp><Current dt:dt="…	Simon_A_01.02-28037-1	60.122	1.0.0.24	1900-01-01	1900-04-09	#VALUE!	Standard	2.0.10.353	2.0.10.353	2015-01-14	2015-01-14 19:28:29	11:28:29	2.0.10.248	25	C	7	Images\blank.gif	NULL	NULL	NULL	SimonProc	Images\circle.gif	Simon	Right	21	1	21	1	7	-999999	16	109982	0	7	382	110364	NULL	NULL	NULL	NULL	NULL	NULL	NULL	NULL	NULL	Circle
Simon_A_01.02	28037	1	<?xml version="1.0"?>\n<Clock xmlns:dt="urn:schemas-microsoft-com:datatypes"><Description dt:dt="string">E-Prime Primary Realtime Clock</Description><StartTime><Timestamp dt:dt="int">0</Timestamp><DateUtc dt:dt="string">2015-01-14T19:28:28Z</DateUtc></StartTime><FrequencyChanges><FrequencyChange><Frequency dt:dt="r8">2857451</Frequency><Timestamp dt:dt="r8">83167419570</Timestamp><Current dt:dt="…	Simon_A_01.02-28037-1	60.122	1.0.0.24	1900-01-01	1900-04-09	#VALUE!	Standard	2.0.10.353	2.0.10.353	2015-01-14	2015-01-14 19:28:29	11:28:29	2.0.10.248	26	C	q	Images\square.gif	NULL	NULL	NULL	SimonProc	Images\blank.gif	Simon	Left	22	1	22	1	q	-999999	17	111463	0	q	397	111860	NULL	NULL	NULL	NULL	NULL	NULL	NULL	NULL	NULL	Square
Simon_A_01.02	28037	1	<?xml version="1.0"?>\n<Clock xmlns:dt="urn:schemas-microsoft-com:datatypes"><Description dt:dt="string">E-Prime Primary Realtime Clock</Description><StartTime><Timestamp dt:dt="int">0</Timestamp><DateUtc dt:dt="string">2015-01-14T19:28:28Z</DateUtc></StartTime><FrequencyChanges><FrequencyChange><Frequency dt:dt="r8">2857451</Frequency><Timestamp dt:dt="r8">83167419570</Timestamp><Current dt:dt="…	Simon_A_01.02-28037-1	60.122	1.0.0.24	1900-01-01	1900-04-09	#VALUE!	Standard	2.0.10.353	2.0.10.353	2015-01-14	2015-01-14 19:28:29	11:28:29	2.0.10.248	27	C	q	Images\square.gif	NULL	NULL	NULL	SimonProc	Images\blank.gif	Simon	Left	23	1	23	1	q	-999999	17	112960	0	q	388	113348	NULL	NULL	NULL	NULL	NULL	NULL	NULL	NULL	NULL	Square
Simon_A_01.02	28037	1	<?xml version="1.0"?>\n<Clock xmlns:dt="urn:schemas-microsoft-com:datatypes"><Description dt:dt="string">E-Prime Primary Realtime Clock</Description><StartTime><Timestamp dt:dt="int">0</Timestamp><DateUtc dt:dt="string">2015-01-14T19:28:28Z</DateUtc></StartTime><FrequencyChanges><FrequencyChange><Frequency dt:dt="r8">2857451</Frequency><Timestamp dt:dt="r8">83167419570</Timestamp><Current dt:dt="…	Simon_A_01.02-28037-1	60.122	1.0.0.24	1900-01-01	1900-04-09	#VALUE!	Standard	2.0.10.353	2.0.10.353	2015-01-14	2015-01-14 19:28:29	11:28:29	2.0.10.248	28	C	7	Images\blank.gif	NULL	NULL	NULL	SimonProc	Images\circle.gif	Simon	Right	24	1	24	1	7	-999999	16	114440	0	7	411	114851	NULL	NULL	NULL	NULL	NULL	NULL	NULL	NULL	NULL	Circle
Simon_A_01.02	28037	1	<?xml version="1.0"?>\n<Clock xmlns:dt="urn:schemas-microsoft-com:datatypes"><Description dt:dt="string">E-Prime Primary Realtime Clock</Description><StartTime><Timestamp dt:dt="int">0</Timestamp><DateUtc dt:dt="string">2015-01-14T19:28:28Z</DateUtc></StartTime><FrequencyChanges><FrequencyChange><Frequency dt:dt="r8">2857451</Frequency><Timestamp dt:dt="r8">83167419570</Timestamp><Current dt:dt="…	Simon_A_01.02-28037-1	60.122	1.0.0.24	1900-01-01	1900-04-09	#VALUE!	Standard	2.0.10.353	2.0.10.353	2015-01-14	2015-01-14 19:28:29	11:28:29	2.0.10.248	29	I	q	Images\blank.gif	NULL	NULL	NULL	SimonProc	Images\square.gif	Simon	Right	25	1	25	1	q	-999999	16	115953	0	q	442	116395	NULL	NULL	NULL	NULL	NULL	NULL	NULL	NULL	NULL	Square
Simon_A_01.02	28037	1	<?xml version="1.0"?>\n<Clock xmlns:dt="urn:schemas-microsoft-com:datatypes"><Description dt:dt="string">E-Prime Primary Realtime Clock</Description><StartTime><Timestamp dt:dt="int">0</Timestamp><DateUtc dt:dt="string">2015-01-14T19:28:28Z</DateUtc></StartTime><FrequencyChanges><FrequencyChange><Frequency dt:dt="r8">2857451</Frequency><Timestamp dt:dt="r8">83167419570</Timestamp><Current dt:dt="…	Simon_A_01.02-28037-1	60.122	1.0.0.24	1900-01-01	1900-04-09	#VALUE!	Standard	2.0.10.353	2.0.10.353	2015-01-14	2015-01-14 19:28:29	11:28:29	2.0.10.248	30	I	7	Images\circle.gif	NULL	NULL	NULL	SimonProc	Images\blank.gif	Simon	Left	26	1	26	1	7	-999999	16	117500	0	7	463	117963	NULL	NULL	NULL	NULL	NULL	NULL	NULL	NULL	NULL	Circle
Simon_A_01.02	28037	1	<?xml version="1.0"?>\n<Clock xmlns:dt="urn:schemas-microsoft-com:datatypes"><Description dt:dt="string">E-Prime Primary Realtime Clock</Description><StartTime><Timestamp dt:dt="int">0</Timestamp><DateUtc dt:dt="string">2015-01-14T19:28:28Z</DateUtc></StartTime><FrequencyChanges><FrequencyChange><Frequency dt:dt="r8">2857451</Frequency><Timestamp dt:dt="r8">83167419570</Timestamp><Current dt:dt="…	Simon_A_01.02-28037-1	60.122	1.0.0.24	1900-01-01	1900-04-09	#VALUE!	Standard	2.0.10.353	2.0.10.353	2015-01-14	2015-01-14 19:28:29	11:28:29	2.0.10.248	31	I	7	Images\circle.gif	NULL	NULL	NULL	SimonProc	Images\blank.gif	Simon	Left	27	1	27	1	7	-999999	16	119064	0	7	507	119571	NULL	NULL	NULL	NULL	NULL	NULL	NULL	NULL	NULL	Circle
Simon_A_01.02	28037	1	<?xml version="1.0"?>\n<Clock xmlns:dt="urn:schemas-microsoft-com:datatypes"><Description dt:dt="string">E-Prime Primary Realtime Clock</Description><StartTime><Timestamp dt:dt="int">0</Timestamp><DateUtc dt:dt="string">2015-01-14T19:28:28Z</DateUtc></StartTime><FrequencyChanges><FrequencyChange><Frequency dt:dt="r8">2857451</Frequency><Timestamp dt:dt="r8">83167419570</Timestamp><Current dt:dt="…	Simon_A_01.02-28037-1	60.122	1.0.0.24	1900-01-01	1900-04-09	#VALUE!	Standard	2.0.10.353	2.0.10.353	2015-01-14	2015-01-14 19:28:29	11:28:29	2.0.10.248	32	C	q	Images\square.gif	NULL	NULL	NULL	SimonProc	Images\blank.gif	Simon	Left	28	1	28	1	q	-999999	16	120677	0	q	502	121179	NULL	NULL	NULL	NULL	NULL	NULL	NULL	NULL	NULL	Square
Simon_A_01.02	28037	1	<?xml version="1.0"?>\n<Clock xmlns:dt="urn:schemas-microsoft-com:datatypes"><Description dt:dt="string">E-Prime Primary Realtime Clock</Description><StartTime><Timestamp dt:dt="int">0</Timestamp><DateUtc dt:dt="string">2015-01-14T19:28:28Z</DateUtc></StartTime><FrequencyChanges><FrequencyChange><Frequency dt:dt="r8">2857451</Frequency><Timestamp dt:dt="r8">83167419570</Timestamp><Current dt:dt="…	Simon_A_01.02-28037-1	60.122	1.0.0.24	1900-01-01	1900-04-09	#VALUE!	Standard	2.0.10.353	2.0.10.353	2015-01-14	2015-01-14 19:28:29	11:28:29	2.0.10.248	33	C	q	Images\square.gif	NULL	NULL	NULL	SimonProc	Images\blank.gif	Simon	Left	29	1	29	1	q	-999999	16	122274	0	q	377	122651	NULL	NULL	NULL	NULL	NULL	NULL	NULL	NULL	NULL	Square
Simon_A_01.02	28037	1	<?xml version="1.0"?>\n<Clock xmlns:dt="urn:schemas-microsoft-com:datatypes"><Description dt:dt="string">E-Prime Primary Realtime Clock</Description><StartTime><Timestamp dt:dt="int">0</Timestamp><DateUtc dt:dt="string">2015-01-14T19:28:28Z</DateUtc></StartTime><FrequencyChanges><FrequencyChange><Frequency dt:dt="r8">2857451</Frequency><Timestamp dt:dt="r8">83167419570</Timestamp><Current dt:dt="…	Simon_A_01.02-28037-1	60.122	1.0.0.24	1900-01-01	1900-04-09	#VALUE!	Standard	2.0.10.353	2.0.10.353	2015-01-14	2015-01-14 19:28:29	11:28:29	2.0.10.248	34	I	q	Images\blank.gif	NULL	NULL	NULL	SimonProc	Images\square.gif	Simon	Right	30	1	30	1	q	-999999	16	123754	0	q	433	124187	NULL	NULL	NULL	NULL	NULL	NULL	NULL	NULL	NULL	Square
Simon_A_01.02	28037	1	<?xml version="1.0"?>\n<Clock xmlns:dt="urn:schemas-microsoft-com:datatypes"><Description dt:dt="string">E-Prime Primary Realtime Clock</Description><StartTime><Timestamp dt:dt="int">0</Timestamp><DateUtc dt:dt="string">2015-01-14T19:28:28Z</DateUtc></StartTime><FrequencyChanges><FrequencyChange><Frequency dt:dt="r8">2857451</Frequency><Timestamp dt:dt="r8">83167419570</Timestamp><Current dt:dt="…	Simon_A_01.02-28037-1	60.122	1.0.0.24	1900-01-01	1900-04-09	#VALUE!	Standard	2.0.10.353	2.0.10.353	2015-01-14	2015-01-14 19:28:29	11:28:29	2.0.10.248	35	C	7	Images\blank.gif	NULL	NULL	NULL	SimonProc	Images\circle.gif	Simon	Right	31	1	31	1	7	-999999	16	125284	0	7	543	125827	NULL	NULL	NULL	NULL	NULL	NULL	NULL	NULL	NULL	Circle
Simon_A_01.02	28037	1	<?xml version="1.0"?>\n<Clock xmlns:dt="urn:schemas-microsoft-com:datatypes"><Description dt:dt="string">E-Prime Primary Realtime Clock</Description><StartTime><Timestamp dt:dt="int">0</Timestamp><DateUtc dt:dt="string">2015-01-14T19:28:28Z</DateUtc></StartTime><FrequencyChanges><FrequencyChange><Frequency dt:dt="r8">2857451</Frequency><Timestamp dt:dt="r8">83167419570</Timestamp><Current dt:dt="…	Simon_A_01.02-28037-1	60.122	1.0.0.24	1900-01-01	1900-04-09	#VALUE!	Standard	2.0.10.353	2.0.10.353	2015-01-14	2015-01-14 19:28:29	11:28:29	2.0.10.248	36	I	q	Images\blank.gif	NULL	NULL	NULL	SimonProc	Images\square.gif	Simon	Right	32	1	32	1	q	-999999	16	126931	0	q	496	127427	NULL	NULL	NULL	NULL	NULL	NULL	NULL	NULL	NULL	Square
Simon_A_01.02	28037	1	<?xml version="1.0"?>\n<Clock xmlns:dt="urn:schemas-microsoft-com:datatypes"><Description dt:dt="string">E-Prime Primary Realtime Clock</Description><StartTime><Timestamp dt:dt="int">0</Timestamp><DateUtc dt:dt="string">2015-01-14T19:28:28Z</DateUtc></StartTime><FrequencyChanges><FrequencyChange><Frequency dt:dt="r8">2857451</Frequency><Timestamp dt:dt="r8">83167419570</Timestamp><Current dt:dt="…	Simon_A_01.02-28037-1	60.122	1.0.0.24	1900-01-01	1900-04-09	#VALUE!	Standard	2.0.10.353	2.0.10.353	2015-01-14	2015-01-14 19:28:29	11:28:29	2.0.10.248	37	C	7	Images\blank.gif	NULL	NULL	NULL	SimonProc	Images\circle.gif	Simon	Right	33	1	33	1	7	-999999	16	128528	0	7	547	129075	NULL	NULL	NULL	NULL	NULL	NULL	NULL	NULL	NULL	Circle
Simon_A_01.02	28037	1	<?xml version="1.0"?>\n<Clock xmlns:dt="urn:schemas-microsoft-com:datatypes"><Description dt:dt="string">E-Prime Primary Realtime Clock</Description><StartTime><Timestamp dt:dt="int">0</Timestamp><DateUtc dt:dt="string">2015-01-14T19:28:28Z</DateUtc></StartTime><FrequencyChanges><FrequencyChange><Frequency dt:dt="r8">2857451</Frequency><Timestamp dt:dt="r8">83167419570</Timestamp><Current dt:dt="…	Simon_A_01.02-28037-1	60.122	1.0.0.24	1900-01-01	1900-04-09	#VALUE!	Standard	2.0.10.353	2.0.10.353	2015-01-14	2015-01-14 19:28:29	11:28:29	2.0.10.248	38	C	7	Images\blank.gif	NULL	NULL	NULL	SimonProc	Images\circle.gif	Simon	Right	34	1	34	1	7	-999999	17	130175	0	7	484	130659	NULL	NULL	NULL	NULL	NULL	NULL	NULL	NULL	NULL	Circle
Simon_A_01.02	28037	1	<?xml version="1.0"?>\n<Clock xmlns:dt="urn:schemas-microsoft-com:datatypes"><Description dt:dt="string">E-Prime Primary Realtime Clock</Description><StartTime><Timestamp dt:dt="int">0</Timestamp><DateUtc dt:dt="string">2015-01-14T19:28:28Z</DateUtc></StartTime><FrequencyChanges><FrequencyChange><Frequency dt:dt="r8">2857451</Frequency><Timestamp dt:dt="r8">83167419570</Timestamp><Current dt:dt="…	Simon_A_01.02-28037-1	60.122	1.0.0.24	1900-01-01	1900-04-09	#VALUE!	Standard	2.0.10.353	2.0.10.353	2015-01-14	2015-01-14 19:28:29	11:28:29	2.0.10.248	39	C	7	Images\blank.gif	NULL	NULL	NULL	SimonProc	Images\circle.gif	Simon	Right	35	1	35	1	7	-999999	16	131755	0	7	464	132219	NULL	NULL	NULL	NULL	NULL	NULL	NULL	NULL	NULL	Circle
Simon_A_01.02	28037	1	<?xml version="1.0"?>\n<Clock xmlns:dt="urn:schemas-microsoft-com:datatypes"><Description dt:dt="string">E-Prime Primary Realtime Clock</Description><StartTime><Timestamp dt:dt="int">0</Timestamp><DateUtc dt:dt="string">2015-01-14T19:28:28Z</DateUtc></StartTime><FrequencyChanges><FrequencyChange><Frequency dt:dt="r8">2857451</Frequency><Timestamp dt:dt="r8">83167419570</Timestamp><Current dt:dt="…	Simon_A_01.02-28037-1	60.122	1.0.0.24	1900-01-01	1900-04-09	#VALUE!	Standard	2.0.10.353	2.0.10.353	2015-01-14	2015-01-14 19:28:29	11:28:29	2.0.10.248	40	C	q	Images\square.gif	NULL	NULL	NULL	SimonProc	Images\blank.gif	Simon	Left	36	1	36	1	q	-999999	16	133318	0	q	461	133779	NULL	NULL	NULL	NULL	NULL	NULL	NULL	NULL	NULL	Square
Simon_A_01.02	28037	1	<?xml version="1.0"?>\n<Clock xmlns:dt="urn:schemas-microsoft-com:datatypes"><Description dt:dt="string">E-Prime Primary Realtime Clock</Description><StartTime><Timestamp dt:dt="int">0</Timestamp><DateUtc dt:dt="string">2015-01-14T19:28:28Z</DateUtc></StartTime><FrequencyChanges><FrequencyChange><Frequency dt:dt="r8">2857451</Frequency><Timestamp dt:dt="r8">83167419570</Timestamp><Current dt:dt="…	Simon_A_01.02-28037-1	60.122	1.0.0.24	1900-01-01	1900-04-09	#VALUE!	Standard	2.0.10.353	2.0.10.353	2015-01-14	2015-01-14 19:28:29	11:28:29	2.0.10.248	41	C	q	Images\square.gif	NULL	NULL	NULL	SimonProc	Images\blank.gif	Simon	Left	37	1	37	1	q	-999999	16	134882	0	q	465	135347	NULL	NULL	NULL	NULL	NULL	NULL	NULL	NULL	NULL	Square
Simon_A_01.02	28037	1	<?xml version="1.0"?>\n<Clock xmlns:dt="urn:schemas-microsoft-com:datatypes"><Description dt:dt="string">E-Prime Primary Realtime Clock</Description><StartTime><Timestamp dt:dt="int">0</Timestamp><DateUtc dt:dt="string">2015-01-14T19:28:28Z</DateUtc></StartTime><FrequencyChanges><FrequencyChange><Frequency dt:dt="r8">2857451</Frequency><Timestamp dt:dt="r8">83167419570</Timestamp><Current dt:dt="…	Simon_A_01.02-28037-1	60.122	1.0.0.24	1900-01-01	1900-04-09	#VALUE!	Standard	2.0.10.353	2.0.10.353	2015-01-14	2015-01-14 19:28:29	11:28:29	2.0.10.248	42	I	7	Images\circle.gif	NULL	NULL	NULL	SimonProc	Images\blank.gif	Simon	Left	38	1	38	1	7	-999999	16	136445	0	7	478	136923	NULL	NULL	NULL	NULL	NULL	NULL	NULL	NULL	NULL	Circle
Simon_A_01.02	28037	1	<?xml version="1.0"?>\n<Clock xmlns:dt="urn:schemas-microsoft-com:datatypes"><Description dt:dt="string">E-Prime Primary Realtime Clock</Description><StartTime><Timestamp dt:dt="int">0</Timestamp><DateUtc dt:dt="string">2015-01-14T19:28:28Z</DateUtc></StartTime><FrequencyChanges><FrequencyChange><Frequency dt:dt="r8">2857451</Frequency><Timestamp dt:dt="r8">83167419570</Timestamp><Current dt:dt="…	Simon_A_01.02-28037-1	60.122	1.0.0.24	1900-01-01	1900-04-09	#VALUE!	Standard	2.0.10.353	2.0.10.353	2015-01-14	2015-01-14 19:28:29	11:28:29	2.0.10.248	43	C	7	Images\blank.gif	NULL	NULL	NULL	SimonProc	Images\circle.gif	Simon	Right	39	1	39	1	7	-999999	16	138025	0	7	618	138643	NULL	NULL	NULL	NULL	NULL	NULL	NULL	NULL	NULL	Circle
Simon_A_01.02	28037	1	<?xml version="1.0"?>\n<Clock xmlns:dt="urn:schemas-microsoft-com:datatypes"><Description dt:dt="string">E-Prime Primary Realtime Clock</Description><StartTime><Timestamp dt:dt="int">0</Timestamp><DateUtc dt:dt="string">2015-01-14T19:28:28Z</DateUtc></StartTime><FrequencyChanges><FrequencyChange><Frequency dt:dt="r8">2857451</Frequency><Timestamp dt:dt="r8">83167419570</Timestamp><Current dt:dt="…	Simon_A_01.02-28037-1	60.122	1.0.0.24	1900-01-01	1900-04-09	#VALUE!	Standard	2.0.10.353	2.0.10.353	2015-01-14	2015-01-14 19:28:29	11:28:29	2.0.10.248	44	C	q	Images\square.gif	NULL	NULL	NULL	SimonProc	Images\blank.gif	Simon	Left	40	1	40	1	q	-999999	16	139738	0	q	409	140147	NULL	NULL	NULL	NULL	NULL	NULL	NULL	NULL	NULL	Square
Simon_A_01.02	28037	1	<?xml version="1.0"?>\n<Clock xmlns:dt="urn:schemas-microsoft-com:datatypes"><Description dt:dt="string">E-Prime Primary Realtime Clock</Description><StartTime><Timestamp dt:dt="int">0</Timestamp><DateUtc dt:dt="string">2015-01-14T19:28:28Z</DateUtc></StartTime><FrequencyChanges><FrequencyChange><Frequency dt:dt="r8">2857451</Frequency><Timestamp dt:dt="r8">83167419570</Timestamp><Current dt:dt="…	Simon_A_01.02-28037-1	60.122	1.0.0.24	1900-01-01	1900-04-09	#VALUE!	Standard	2.0.10.353	2.0.10.353	2015-01-14	2015-01-14 19:28:29	11:28:29	2.0.10.248	45	C	q	Images\square.gif	NULL	NULL	NULL	SimonProc	Images\blank.gif	Simon	Left	41	1	41	1	q	-999999	16	141252	0	q	439	141691	NULL	NULL	NULL	NULL	NULL	NULL	NULL	NULL	NULL	Square
Simon_A_01.02	28037	1	<?xml version="1.0"?>\n<Clock xmlns:dt="urn:schemas-microsoft-com:datatypes"><Description dt:dt="string">E-Prime Primary Realtime Clock</Description><StartTime><Timestamp dt:dt="int">0</Timestamp><DateUtc dt:dt="string">2015-01-14T19:28:28Z</DateUtc></StartTime><FrequencyChanges><FrequencyChange><Frequency dt:dt="r8">2857451</Frequency><Timestamp dt:dt="r8">83167419570</Timestamp><Current dt:dt="…	Simon_A_01.02-28037-1	60.122	1.0.0.24	1900-01-01	1900-04-09	#VALUE!	Standard	2.0.10.353	2.0.10.353	2015-01-14	2015-01-14 19:28:29	11:28:29	2.0.10.248	46	C	7	Images\blank.gif	NULL	NULL	NULL	SimonProc	Images\circle.gif	Simon	Right	42	1	42	1	7	-999999	16	142782	0	7	397	143179	NULL	NULL	NULL	NULL	NULL	NULL	NULL	NULL	NULL	Circle
Simon_A_01.02	28037	1	<?xml version="1.0"?>\n<Clock xmlns:dt="urn:schemas-microsoft-com:datatypes"><Description dt:dt="string">E-Prime Primary Realtime Clock</Description><StartTime><Timestamp dt:dt="int">0</Timestamp><DateUtc dt:dt="string">2015-01-14T19:28:28Z</DateUtc></StartTime><FrequencyChanges><FrequencyChange><Frequency dt:dt="r8">2857451</Frequency><Timestamp dt:dt="r8">83167419570</Timestamp><Current dt:dt="…	Simon_A_01.02-28037-1	60.122	1.0.0.24	1900-01-01	1900-04-09	#VALUE!	Standard	2.0.10.353	2.0.10.353	2015-01-14	2015-01-14 19:28:29	11:28:29	2.0.10.248	47	C	7	Images\blank.gif	NULL	NULL	NULL	SimonProc	Images\circle.gif	Simon	Right	43	1	43	1	7	-999999	16	144279	0	7	396	144675	NULL	NULL	NULL	NULL	NULL	NULL	NULL	NULL	NULL	Circle
Simon_A_01.02	28037	1	<?xml version="1.0"?>\n<Clock xmlns:dt="urn:schemas-microsoft-com:datatypes"><Description dt:dt="string">E-Prime Primary Realtime Clock</Description><StartTime><Timestamp dt:dt="int">0</Timestamp><DateUtc dt:dt="string">2015-01-14T19:28:28Z</DateUtc></StartTime><FrequencyChanges><FrequencyChange><Frequency dt:dt="r8">2857451</Frequency><Timestamp dt:dt="r8">83167419570</Timestamp><Current dt:dt="…	Simon_A_01.02-28037-1	60.122	1.0.0.24	1900-01-01	1900-04-09	#VALUE!	Standard	2.0.10.353	2.0.10.353	2015-01-14	2015-01-14 19:28:29	11:28:29	2.0.10.248	48	C	q	Images\square.gif	NULL	NULL	NULL	SimonProc	Images\blank.gif	Simon	Left	44	1	44	1	q	-999999	16	145776	0	q	379	146155	NULL	NULL	NULL	NULL	NULL	NULL	NULL	NULL	NULL	Square
Simon_A_01.02	28037	1	<?xml version="1.0"?>\n<Clock xmlns:dt="urn:schemas-microsoft-com:datatypes"><Description dt:dt="string">E-Prime Primary Realtime Clock</Description><StartTime><Timestamp dt:dt="int">0</Timestamp><DateUtc dt:dt="string">2015-01-14T19:28:28Z</DateUtc></StartTime><FrequencyChanges><FrequencyChange><Frequency dt:dt="r8">2857451</Frequency><Timestamp dt:dt="r8">83167419570</Timestamp><Current dt:dt="…	Simon_A_01.02-28037-1	60.122	1.0.0.24	1900-01-01	1900-04-09	#VALUE!	Standard	2.0.10.353	2.0.10.353	2015-01-14	2015-01-14 19:28:29	11:28:29	2.0.10.248	49	C	7	Images\blank.gif	NULL	NULL	NULL	SimonProc	Images\circle.gif	Simon	Right	45	1	45	1	7	-999999	17	147257	0	7	442	147699	NULL	NULL	NULL	NULL	NULL	NULL	NULL	NULL	NULL	Circle
Simon_A_01.02	28037	1	<?xml version="1.0"?>\n<Clock xmlns:dt="urn:schemas-microsoft-com:datatypes"><Description dt:dt="string">E-Prime Primary Realtime Clock</Description><StartTime><Timestamp dt:dt="int">0</Timestamp><DateUtc dt:dt="string">2015-01-14T19:28:28Z</DateUtc></StartTime><FrequencyChanges><FrequencyChange><Frequency dt:dt="r8">2857451</Frequency><Timestamp dt:dt="r8">83167419570</Timestamp><Current dt:dt="…	Simon_A_01.02-28037-1	60.122	1.0.0.24	1900-01-01	1900-04-09	#VALUE!	Standard	2.0.10.353	2.0.10.353	2015-01-14	2015-01-14 19:28:29	11:28:29	2.0.10.248	50	C	q	Images\square.gif	NULL	NULL	NULL	SimonProc	Images\blank.gif	Simon	Left	46	1	46	1	q	-999999	16	148803	0	q	400	149203	NULL	NULL	NULL	NULL	NULL	NULL	NULL	NULL	NULL	Square
Simon_A_01.02	28037	1	<?xml version="1.0"?>\n<Clock xmlns:dt="urn:schemas-microsoft-com:datatypes"><Description dt:dt="string">E-Prime Primary Realtime Clock</Description><StartTime><Timestamp dt:dt="int">0</Timestamp><DateUtc dt:dt="string">2015-01-14T19:28:28Z</DateUtc></StartTime><FrequencyChanges><FrequencyChange><Frequency dt:dt="r8">2857451</Frequency><Timestamp dt:dt="r8">83167419570</Timestamp><Current dt:dt="…	Simon_A_01.02-28037-1	60.122	1.0.0.24	1900-01-01	1900-04-09	#VALUE!	Standard	2.0.10.353	2.0.10.353	2015-01-14	2015-01-14 19:28:29	11:28:29	2.0.10.248	51	C	q	Images\square.gif	NULL	NULL	NULL	SimonProc	Images\blank.gif	Simon	Left	47	1	47	1	q	-999999	16	150300	0	q	479	150779	NULL	NULL	NULL	NULL	NULL	NULL	NULL	NULL	NULL	Square
Simon_A_01.02	28037	1	<?xml version="1.0"?>\n<Clock xmlns:dt="urn:schemas-microsoft-com:datatypes"><Description dt:dt="string">E-Prime Primary Realtime Clock</Description><StartTime><Timestamp dt:dt="int">0</Timestamp><DateUtc dt:dt="string">2015-01-14T19:28:28Z</DateUtc></StartTime><FrequencyChanges><FrequencyChange><Frequency dt:dt="r8">2857451</Frequency><Timestamp dt:dt="r8">83167419570</Timestamp><Current dt:dt="…	Simon_A_01.02-28037-1	60.122	1.0.0.24	1900-01-01	1900-04-09	#VALUE!	Standard	2.0.10.353	2.0.10.353	2015-01-14	2015-01-14 19:28:29	11:28:29	2.0.10.248	52	C	7	Images\blank.gif	NULL	NULL	NULL	SimonProc	Images\circle.gif	Simon	Right	48	1	48	1	7	-999999	17	151881	0	7	426	152307	NULL	NULL	NULL	NULL	NULL	NULL	NULL	NULL	NULL	Circle
Simon_A_01.02	28037	1	<?xml version="1.0"?>\n<Clock xmlns:dt="urn:schemas-microsoft-com:datatypes"><Description dt:dt="string">E-Prime Primary Realtime Clock</Description><StartTime><Timestamp dt:dt="int">0</Timestamp><DateUtc dt:dt="string">2015-01-14T19:28:28Z</DateUtc></StartTime><FrequencyChanges><FrequencyChange><Frequency dt:dt="r8">2857451</Frequency><Timestamp dt:dt="r8">83167419570</Timestamp><Current dt:dt="…	Simon_A_01.02-28037-1	60.122	1.0.0.24	1900-01-01	1900-04-09	#VALUE!	Standard	2.0.10.353	2.0.10.353	2015-01-14	2015-01-14 19:28:29	11:28:29	2.0.10.248	53	C	q	Images\square.gif	NULL	NULL	NULL	SimonProc	Images\blank.gif	Simon	Left	49	1	49	1	q	-999999	16	153411	0	q	448	153859	NULL	NULL	NULL	NULL	NULL	NULL	NULL	NULL	NULL	Square
Simon_A_01.02	28037	1	<?xml version="1.0"?>\n<Clock xmlns:dt="urn:schemas-microsoft-com:datatypes"><Description dt:dt="string">E-Prime Primary Realtime Clock</Description><StartTime><Timestamp dt:dt="int">0</Timestamp><DateUtc dt:dt="string">2015-01-14T19:28:28Z</DateUtc></StartTime><FrequencyChanges><FrequencyChange><Frequency dt:dt="r8">2857451</Frequency><Timestamp dt:dt="r8">83167419570</Timestamp><Current dt:dt="…	Simon_A_01.02-28037-1	60.122	1.0.0.24	1900-01-01	1900-04-09	#VALUE!	Standard	2.0.10.353	2.0.10.353	2015-01-14	2015-01-14 19:28:29	11:28:29	2.0.10.248	54	C	7	Images\blank.gif	NULL	NULL	NULL	SimonProc	Images\circle.gif	Simon	Right	50	1	50	1	7	-999999	17	154958	0	7	317	155275	NULL	NULL	NULL	NULL	NULL	NULL	NULL	NULL	NULL	Circle
Simon_A_01.02	28037	1	<?xml version="1.0"?>\n<Clock xmlns:dt="urn:schemas-microsoft-com:datatypes"><Description dt:dt="string">E-Prime Primary Realtime Clock</Description><StartTime><Timestamp dt:dt="int">0</Timestamp><DateUtc dt:dt="string">2015-01-14T19:28:28Z</DateUtc></StartTime><FrequencyChanges><FrequencyChange><Frequency dt:dt="r8">2857451</Frequency><Timestamp dt:dt="r8">83167419570</Timestamp><Current dt:dt="…	Simon_A_01.02-28037-1	60.122	1.0.0.24	1900-01-01	1900-04-09	#VALUE!	Standard	2.0.10.353	2.0.10.353	2015-01-14	2015-01-14 19:28:29	11:28:29	2.0.10.248	55	I	q	Images\blank.gif	NULL	NULL	NULL	SimonProc	Images\square.gif	Simon	Right	51	1	51	1	q	-999999	16	156371	0	q	536	156907	NULL	NULL	NULL	NULL	NULL	NULL	NULL	NULL	NULL	Square
Simon_A_01.02	28037	1	<?xml version="1.0"?>\n<Clock xmlns:dt="urn:schemas-microsoft-com:datatypes"><Description dt:dt="string">E-Prime Primary Realtime Clock</Description><StartTime><Timestamp dt:dt="int">0</Timestamp><DateUtc dt:dt="string">2015-01-14T19:28:28Z</DateUtc></StartTime><FrequencyChanges><FrequencyChange><Frequency dt:dt="r8">2857451</Frequency><Timestamp dt:dt="r8">83167419570</Timestamp><Current dt:dt="…	Simon_A_01.02-28037-1	60.122	1.0.0.24	1900-01-01	1900-04-09	#VALUE!	Standard	2.0.10.353	2.0.10.353	2015-01-14	2015-01-14 19:28:29	11:28:29	2.0.10.248	56	C	7	Images\blank.gif	NULL	NULL	NULL	SimonProc	Images\circle.gif	Simon	Right	52	1	52	1	7	-999999	16	158001	0	7	522	158523	NULL	NULL	NULL	NULL	NULL	NULL	NULL	NULL	NULL	Circle
Simon_A_01.02	28037	1	<?xml version="1.0"?>\n<Clock xmlns:dt="urn:schemas-microsoft-com:datatypes"><Description dt:dt="string">E-Prime Primary Realtime Clock</Description><StartTime><Timestamp dt:dt="int">0</Timestamp><DateUtc dt:dt="string">2015-01-14T19:28:28Z</DateUtc></StartTime><FrequencyChanges><FrequencyChange><Frequency dt:dt="r8">2857451</Frequency><Timestamp dt:dt="r8">83167419570</Timestamp><Current dt:dt="…	Simon_A_01.02-28037-1	60.122	1.0.0.24	1900-01-01	1900-04-09	#VALUE!	Standard	2.0.10.353	2.0.10.353	2015-01-14	2015-01-14 19:28:29	11:28:29	2.0.10.248	57	C	7	Images\blank.gif	NULL	NULL	NULL	SimonProc	Images\circle.gif	Simon	Right	53	1	53	1	7	-999999	16	159615	0	7	388	160003	NULL	NULL	NULL	NULL	NULL	NULL	NULL	NULL	NULL	Circle
Simon_A_01.02	28037	1	<?xml version="1.0"?>\n<Clock xmlns:dt="urn:schemas-microsoft-com:datatypes"><Description dt:dt="string">E-Prime Primary Realtime Clock</Description><StartTime><Timestamp dt:dt="int">0</Timestamp><DateUtc dt:dt="string">2015-01-14T19:28:28Z</DateUtc></StartTime><FrequencyChanges><FrequencyChange><Frequency dt:dt="r8">2857451</Frequency><Timestamp dt:dt="r8">83167419570</Timestamp><Current dt:dt="…	Simon_A_01.02-28037-1	60.122	1.0.0.24	1900-01-01	1900-04-09	#VALUE!	Standard	2.0.10.353	2.0.10.353	2015-01-14	2015-01-14 19:28:29	11:28:29	2.0.10.248	58	C	q	Images\square.gif	NULL	NULL	NULL	SimonProc	Images\blank.gif	Simon	Left	54	1	54	1	q	-999999	16	161095	0	q	460	161555	NULL	NULL	NULL	NULL	NULL	NULL	NULL	NULL	NULL	Square
Simon_A_01.02	28037	1	<?xml version="1.0"?>\n<Clock xmlns:dt="urn:schemas-microsoft-com:datatypes"><Description dt:dt="string">E-Prime Primary Realtime Clock</Description><StartTime><Timestamp dt:dt="int">0</Timestamp><DateUtc dt:dt="string">2015-01-14T19:28:28Z</DateUtc></StartTime><FrequencyChanges><FrequencyChange><Frequency dt:dt="r8">2857451</Frequency><Timestamp dt:dt="r8">83167419570</Timestamp><Current dt:dt="…	Simon_A_01.02-28037-1	60.122	1.0.0.24	1900-01-01	1900-04-09	#VALUE!	Standard	2.0.10.353	2.0.10.353	2015-01-14	2015-01-14 19:28:29	11:28:29	2.0.10.248	59	I	7	Images\circle.gif	NULL	NULL	NULL	SimonProc	Images\blank.gif	Simon	Left	55	1	55	1	7	-999999	17	162659	0	7	520	163179	NULL	NULL	NULL	NULL	NULL	NULL	NULL	NULL	NULL	Circle
Simon_A_01.02	28037	1	<?xml version="1.0"?>\n<Clock xmlns:dt="urn:schemas-microsoft-com:datatypes"><Description dt:dt="string">E-Prime Primary Realtime Clock</Description><StartTime><Timestamp dt:dt="int">0</Timestamp><DateUtc dt:dt="string">2015-01-14T19:28:28Z</DateUtc></StartTime><FrequencyChanges><FrequencyChange><Frequency dt:dt="r8">2857451</Frequency><Timestamp dt:dt="r8">83167419570</Timestamp><Current dt:dt="…	Simon_A_01.02-28037-1	60.122	1.0.0.24	1900-01-01	1900-04-09	#VALUE!	Standard	2.0.10.353	2.0.10.353	2015-01-14	2015-01-14 19:28:29	11:28:29	2.0.10.248	60	C	q	Images\square.gif	NULL	NULL	NULL	SimonProc	Images\blank.gif	Simon	Left	56	1	56	1	q	-999999	16	164272	0	q	475	164747	NULL	NULL	NULL	NULL	NULL	NULL	NULL	NULL	NULL	Square
Simon_A_01.02	28037	1	<?xml version="1.0"?>\n<Clock xmlns:dt="urn:schemas-microsoft-com:datatypes"><Description dt:dt="string">E-Prime Primary Realtime Clock</Description><StartTime><Timestamp dt:dt="int">0</Timestamp><DateUtc dt:dt="string">2015-01-14T19:28:28Z</DateUtc></StartTime><FrequencyChanges><FrequencyChange><Frequency dt:dt="r8">2857451</Frequency><Timestamp dt:dt="r8">83167419570</Timestamp><Current dt:dt="…	Simon_A_01.02-28037-1	60.122	1.0.0.24	1900-01-01	1900-04-09	#VALUE!	Standard	2.0.10.353	2.0.10.353	2015-01-14	2015-01-14 19:28:29	11:28:29	2.0.10.248	61	C	q	Images\square.gif	NULL	NULL	NULL	SimonProc	Images\blank.gif	Simon	Left	57	1	57	1	q	-999999	16	165852	0	q	391	166243	NULL	NULL	NULL	NULL	NULL	NULL	NULL	NULL	NULL	Square
Simon_A_01.02	28037	1	<?xml version="1.0"?>\n<Clock xmlns:dt="urn:schemas-microsoft-com:datatypes"><Description dt:dt="string">E-Prime Primary Realtime Clock</Description><StartTime><Timestamp dt:dt="int">0</Timestamp><DateUtc dt:dt="string">2015-01-14T19:28:28Z</DateUtc></StartTime><FrequencyChanges><FrequencyChange><Frequency dt:dt="r8">2857451</Frequency><Timestamp dt:dt="r8">83167419570</Timestamp><Current dt:dt="…	Simon_A_01.02-28037-1	60.122	1.0.0.24	1900-01-01	1900-04-09	#VALUE!	Standard	2.0.10.353	2.0.10.353	2015-01-14	2015-01-14 19:28:29	11:28:29	2.0.10.248	62	C	7	Images\blank.gif	NULL	NULL	NULL	SimonProc	Images\circle.gif	Simon	Right	58	1	58	1	7	-999999	16	167349	0	7	366	167715	NULL	NULL	NULL	NULL	NULL	NULL	NULL	NULL	NULL	Circle
Simon_A_01.02	28037	1	<?xml version="1.0"?>\n<Clock xmlns:dt="urn:schemas-microsoft-com:datatypes"><Description dt:dt="string">E-Prime Primary Realtime Clock</Description><StartTime><Timestamp dt:dt="int">0</Timestamp><DateUtc dt:dt="string">2015-01-14T19:28:28Z</DateUtc></StartTime><FrequencyChanges><FrequencyChange><Frequency dt:dt="r8">2857451</Frequency><Timestamp dt:dt="r8">83167419570</Timestamp><Current dt:dt="…	Simon_A_01.02-28037-1	60.122	1.0.0.24	1900-01-01	1900-04-09	#VALUE!	Standard	2.0.10.353	2.0.10.353	2015-01-14	2015-01-14 19:28:29	11:28:29	2.0.10.248	63	C	7	Images\blank.gif	NULL	NULL	NULL	SimonProc	Images\circle.gif	Simon	Right	59	1	59	1	7	-999999	16	168813	0	7	406	169219	NULL	NULL	NULL	NULL	NULL	NULL	NULL	NULL	NULL	Circle
Simon_A_01.02	28037	1	<?xml version="1.0"?>\n<Clock xmlns:dt="urn:schemas-microsoft-com:datatypes"><Description dt:dt="string">E-Prime Primary Realtime Clock</Description><StartTime><Timestamp dt:dt="int">0</Timestamp><DateUtc dt:dt="string">2015-01-14T19:28:28Z</DateUtc></StartTime><FrequencyChanges><FrequencyChange><Frequency dt:dt="r8">2857451</Frequency><Timestamp dt:dt="r8">83167419570</Timestamp><Current dt:dt="…	Simon_A_01.02-28037-1	60.122	1.0.0.24	1900-01-01	1900-04-09	#VALUE!	Standard	2.0.10.353	2.0.10.353	2015-01-14	2015-01-14 19:28:29	11:28:29	2.0.10.248	64	C	7	Images\blank.gif	NULL	NULL	NULL	SimonProc	Images\circle.gif	Simon	Right	60	1	60	1	7	-999999	16	170326	0	7	381	170707	NULL	NULL	NULL	NULL	NULL	NULL	NULL	NULL	NULL	Circle

## Sheet: Organized
1	Subject	SessionDate	Block	Side	Consistency	SimonExpt.ACC	SimonExpt.RT	SimonExpt.RESP	SimonExpt.CRESP	CorrectRT	FinalRT	FinalACC
2	28037	42018	1	Right	C	NULL	NULL	NULL	NULL					Avg	456.217
3	28037	42018	2	Right	C	NULL	NULL	NULL	NULL					StDev	85.5273
4	28037	42018	3	Left	C	NULL	NULL	NULL	NULL					Avg+3StDev	712.799
5	28037	42018	4	Left	C	NULL	NULL	NULL	NULL					Avg+3StDev	199.635
6	28037	42018	5	Left	C	1	382	q	q	382	382	Correct
7	28037	42018	6	Right	I	1	406	q	q	406	406	Correct
8	28037	42018	7	Left	C	1	396	q	q	396	396	Correct
9	28037	42018	8	Left	C	1	339	q	q	339	339	Correct
10	28037	42018	9	Right	C	1	332	7	7	332	332	Correct
11	28037	42018	10	Right	C	1	382	7	7	382	382	Correct
12	28037	42018	11	Right	C	1	358	7	7	358	358	Correct
13	28037	42018	12	Right	C	1	398	7	7	398	398	Correct
14	28037	42018	13	Left	C	1	469	q	q	469	469	Correct
15	28037	42018	14	Right	I	1	458	q	q	458	458	Correct
16	28037	42018	15	Left	I	1	518	7	7	518	518	Correct
17	28037	42018	16	Right	I	1	537	q	q	537	537	Correct
18	28037	42018	17	Right	C	1	747	7	7	747		Outlier
19	28037	42018	18	Left	I	1	508	7	7	508	508	Correct
20	28037	42018	19	Left	C	1	639	q	q	639	639	Correct
21	28037	42018	20	Left	I	1	557	7	7	557	557	Correct
22	28037	42018	21	Left	C	1	710	q	q	710	710	Correct
23	28037	42018	22	Left	I	1	529	7	7	529	529	Correct
24	28037	42018	23	Left	C	1	499	q	q	499	499	Correct
25	28037	42018	24	Left	C	1	374	q	q	374	374	Correct
26	28037	42018	25	Right	C	1	382	7	7	382	382	Correct
27	28037	42018	26	Left	C	1	397	q	q	397	397	Correct
28	28037	42018	27	Left	C	1	388	q	q	388	388	Correct
29	28037	42018	28	Right	C	1	411	7	7	411	411	Correct
30	28037	42018	29	Right	I	1	442	q	q	442	442	Correct
31	28037	42018	30	Left	I	1	463	7	7	463	463	Correct
32	28037	42018	31	Left	I	1	507	7	7	507	507	Correct
33	28037	42018	32	Left	C	1	502	q	q	502	502	Correct
34	28037	42018	33	Left	C	1	377	q	q	377	377	Correct
35	28037	42018	34	Right	I	1	433	q	q	433	433	Correct
36	28037	42018	35	Right	C	1	543	7	7	543	543	Correct
37	28037	42018	36	Right	I	1	496	q	q	496	496	Correct
38	28037	42018	37	Right	C	1	547	7	7	547	547	Correct
39	28037	42018	38	Right	C	1	484	7	7	484	484	Correct
40	28037	42018	39	Right	C	1	464	7	7	464	464	Correct
41	28037	42018	40	Left	C	1	461	q	q	461	461	Correct
42	28037	42018	41	Left	C	1	465	q	q	465	465	Correct
43	28037	42018	42	Left	I	1	478	7	7	478	478	Correct
44	28037	42018	43	Right	C	1	618	7	7	618	618	Correct
45	28037	42018	44	Left	C	1	409	q	q	409	409	Correct
46	28037	42018	45	Left	C	1	439	q	q	439	439	Correct
47	28037	42018	46	Right	C	1	397	7	7	397	397	Correct
48	28037	42018	47	Right	C	1	396	7	7	396	396	Correct
49	28037	42018	48	Left	C	1	379	q	q	379	379	Correct
50	28037	42018	49	Right	C	1	442	7	7	442	442	Correct
51	28037	42018	50	Left	C	1	400	q	q	400	400	Correct
52	28037	42018	51	Left	C	1	479	q	q	479	479	Correct
53	28037	42018	52	Right	C	1	426	7	7	426	426	Correct
54	28037	42018	53	Left	C	1	448	q	q	448	448	Correct
55	28037	42018	54	Right	C	1	317	7	7	317	317	Correct
56	28037	42018	55	Right	I	1	536	q	q	536	536	Correct
57	28037	42018	56	Right	C	1	522	7	7	522	522	Correct
58	28037	42018	57	Right	C	1	388	7	7	388	388	Correct
59	28037	42018	58	Left	C	1	460	q	q	460	460	Correct
60	28037	42018	59	Left	I	1	520	7	7	520	520	Correct
61	28037	42018	60	Left	C	1	475	q	q	475	475	Correct
62	28037	42018	61	Left	C	1	391	q	q	391	391	Correct
63	28037	42018	62	Right	C	1	366	7	7	366	366	Correct
64	28037	42018	63	Right	C	1	406	7	7	406	406	Correct
65	28037	42018	64	Right	C	1	381	7	7	381	381	Correct
66	0
67	0
68	0
69	0
70	0
71	0
72	0
73	0
74	0
75	0
76	0
77	0
78	0
79	0
80	0
81	0
	EXTRA	EXTRA	EXTRA	EXTRA	EXTRA	EXTRA	EXTRA	EXTRA	EXTRA	EXTRA	EXTRA	Outlier
	EXTRA	EXTRA	EXTRA	EXTRA	EXTRA	EXTRA	EXTRA	EXTRA	EXTRA	EXTRA	EXTRA	Timeout

## Sheet: Pivot
Simon Analysis Template
Date:	2015-02-18
Entered by:	BY
Expt #	Date	Con RT	Incon RT	Incon-Con RT	Con ACC	Incon ACC	Incon-Con ACC	Con TO	Incon TO
28037	2015-01-14	437.227	492.533	55.3061	0.977778	1	0.0222222	0	0
Row Labels	Average of FinalRT		Count of FinalACC	Column Labels
C	437.227		Row Labels	Correct	Outlier	Timeout	Grand Total
I	492.533		C	44	1		45
Grand Total	451.288		I	15			15
			EXTRA		1	1	2
			Grand Total	59	2	1	62
