# Supplementary material for: Human performance across decision making, selective attention, and working memory tasks: Experimental data and computer simulations
Source: Data Brief. 2018 Feb 21;17:907–14. doi: 10.1016/j.dib.2018.01.056 (PMC5988376; doi:10.1016/j.dib.2018.01.056)
Supplement: Supplementary file 2 — Supplementary material [file mmc2.zip › DataInBrief/data/Simon/analyzed/Simon Analysis_28038.xlsx]

## Sheet: Instructions
Delete data in 'Raw' tab
Copy data from subjects .edat file
Paste data into 'Raw' tab
Refresh' both pivot tables
copy results to summary document.

## Sheet: Raw
ExperimentName	Subject	Session	Clock.Information	DataFile.Basename	Display.RefreshRate	ExperimentVersion	Group	PracACC	RandomSeed	RuntimeCapabilities	RuntimeVersion	RuntimeVersionExpected	SessionDate	SessionStartDateTimeUtc	SessionTime	StudioVersion	Block	Consistency	CorrectResponse	Left	Practice1	Practice1.Cycle	Practice1.Sample	Procedure	Right	Running	Side	Simon	Simon.Cycle	Simon.Sample	SimonExpt.ACC	SimonExpt.CRESP	SimonExpt.DurationError	SimonExpt.OnsetDelay	SimonExpt.OnsetTime	SimonExpt.OnsetToOnsetTime	SimonExpt.RESP	SimonExpt.RT	SimonExpt.RTTime	SimonPrac.ACC	SimonPrac.CRESP	SimonPrac.DurationError	SimonPrac.OnsetDelay	SimonPrac.OnsetTime	SimonPrac.OnsetToOnsetTime	SimonPrac.RESP	SimonPrac.RT	SimonPrac.RTTime	Stimuli
Simon_B_01.02	28038	1	<?xml version="1.0"?>\n<Clock xmlns:dt="urn:schemas-microsoft-com:datatypes"><Description dt:dt="string">E-Prime Primary Realtime Clock</Description><StartTime><Timestamp dt:dt="int">0</Timestamp><DateUtc dt:dt="string">2015-01-08T00:12:52Z</DateUtc></StartTime><FrequencyChanges><FrequencyChange><Frequency dt:dt="r8">2857451</Frequency><Timestamp dt:dt="r8">379745568947</Timestamp><Current dt:dt=…	Simon_B_01.02-28038-1	60.122	1.0.0.27	1900-01-01	1900-04-09	#VALUE!	Standard	2.0.10.353	2.0.10.353	2015-01-07		16:12:52	2.0.10.248	1	C	7	Images\blank.gif	1	1	1	PracticeProc1	Images\circle.gif	Practice1	Right	NULL	NULL	NULL	NULL	NULL	NULL	NULL	NULL	NULL	NULL	NULL	NULL	1	7	-999999	16	61991	0	7	997	62988	Circle
Simon_B_01.02	28038	1	<?xml version="1.0"?>\n<Clock xmlns:dt="urn:schemas-microsoft-com:datatypes"><Description dt:dt="string">E-Prime Primary Realtime Clock</Description><StartTime><Timestamp dt:dt="int">0</Timestamp><DateUtc dt:dt="string">2015-01-08T00:12:52Z</DateUtc></StartTime><FrequencyChanges><FrequencyChange><Frequency dt:dt="r8">2857451</Frequency><Timestamp dt:dt="r8">379745568947</Timestamp><Current dt:dt=…	Simon_B_01.02-28038-1	60.122	1.0.0.27	1900-01-01	1900-04-09	#VALUE!	Standard	2.0.10.353	2.0.10.353	2015-01-07		16:12:52	2.0.10.248	2	C	q	Images\blank.gif	2	1	2	PracticeProc1	Images\square.gif	Practice1	Right	NULL	NULL	NULL	NULL	NULL	NULL	NULL	NULL	NULL	NULL	NULL	NULL	1	q	-999999	16	64602	0	q	706	65308	Square
Simon_B_01.02	28038	1	<?xml version="1.0"?>\n<Clock xmlns:dt="urn:schemas-microsoft-com:datatypes"><Description dt:dt="string">E-Prime Primary Realtime Clock</Description><StartTime><Timestamp dt:dt="int">0</Timestamp><DateUtc dt:dt="string">2015-01-08T00:12:52Z</DateUtc></StartTime><FrequencyChanges><FrequencyChange><Frequency dt:dt="r8">2857451</Frequency><Timestamp dt:dt="r8">379745568947</Timestamp><Current dt:dt=…	Simon_B_01.02-28038-1	60.122	1.0.0.27	1900-01-01	1900-04-09	#VALUE!	Standard	2.0.10.353	2.0.10.353	2015-01-07		16:12:52	2.0.10.248	3	C	q	Images\square.gif	3	1	3	PracticeProc1	Images\blank.gif	Practice1	Left	NULL	NULL	NULL	NULL	NULL	NULL	NULL	NULL	NULL	NULL	NULL	NULL	1	q	-999999	16	66931	0	q	577	67508	Square
Simon_B_01.02	28038	1	<?xml version="1.0"?>\n<Clock xmlns:dt="urn:schemas-microsoft-com:datatypes"><Description dt:dt="string">E-Prime Primary Realtime Clock</Description><StartTime><Timestamp dt:dt="int">0</Timestamp><DateUtc dt:dt="string">2015-01-08T00:12:52Z</DateUtc></StartTime><FrequencyChanges><FrequencyChange><Frequency dt:dt="r8">2857451</Frequency><Timestamp dt:dt="r8">379745568947</Timestamp><Current dt:dt=…	Simon_B_01.02-28038-1	60.122	1.0.0.27	1900-01-01	1900-04-09	#VALUE!	Standard	2.0.10.353	2.0.10.353	2015-01-07		16:12:52	2.0.10.248	4	C	7	Images\circle.gif	4	1	4	PracticeProc1	Images\blank.gif	Practice1	Left	NULL	NULL	NULL	NULL	NULL	NULL	NULL	NULL	NULL	NULL	NULL	NULL	1	7	-999999	16	69126	0	7	566	69692	Circle
Simon_B_01.02	28038	1	<?xml version="1.0"?>\n<Clock xmlns:dt="urn:schemas-microsoft-com:datatypes"><Description dt:dt="string">E-Prime Primary Realtime Clock</Description><StartTime><Timestamp dt:dt="int">0</Timestamp><DateUtc dt:dt="string">2015-01-08T00:12:52Z</DateUtc></StartTime><FrequencyChanges><FrequencyChange><Frequency dt:dt="r8">2857451</Frequency><Timestamp dt:dt="r8">379745568947</Timestamp><Current dt:dt=…	Simon_B_01.02-28038-1	60.122	1.0.0.27	1900-01-01	1900-04-09	#VALUE!	Standard	2.0.10.353	2.0.10.353	2015-01-07		16:12:52	2.0.10.248	5	C	7	Images\blank.gif	NULL	NULL	NULL	SimonProc	Images\circle.gif	Simon	Right	1	1	1	1	7	-999999	16	86574	0	7	614	87188	NULL	NULL	NULL	NULL	NULL	NULL	NULL	NULL	NULL	Circle
Simon_B_01.02	28038	1	<?xml version="1.0"?>\n<Clock xmlns:dt="urn:schemas-microsoft-com:datatypes"><Description dt:dt="string">E-Prime Primary Realtime Clock</Description><StartTime><Timestamp dt:dt="int">0</Timestamp><DateUtc dt:dt="string">2015-01-08T00:12:52Z</DateUtc></StartTime><FrequencyChanges><FrequencyChange><Frequency dt:dt="r8">2857451</Frequency><Timestamp dt:dt="r8">379745568947</Timestamp><Current dt:dt=…	Simon_B_01.02-28038-1	60.122	1.0.0.27	1900-01-01	1900-04-09	#VALUE!	Standard	2.0.10.353	2.0.10.353	2015-01-07		16:12:52	2.0.10.248	6	C	7	Images\blank.gif	NULL	NULL	NULL	SimonProc	Images\circle.gif	Simon	Right	2	1	2	1	7	-999999	16	88287	0	7	421	88708	NULL	NULL	NULL	NULL	NULL	NULL	NULL	NULL	NULL	Circle
Simon_B_01.02	28038	1	<?xml version="1.0"?>\n<Clock xmlns:dt="urn:schemas-microsoft-com:datatypes"><Description dt:dt="string">E-Prime Primary Realtime Clock</Description><StartTime><Timestamp dt:dt="int">0</Timestamp><DateUtc dt:dt="string">2015-01-08T00:12:52Z</DateUtc></StartTime><FrequencyChanges><FrequencyChange><Frequency dt:dt="r8">2857451</Frequency><Timestamp dt:dt="r8">379745568947</Timestamp><Current dt:dt=…	Simon_B_01.02-28038-1	60.122	1.0.0.27	1900-01-01	1900-04-09	#VALUE!	Standard	2.0.10.353	2.0.10.353	2015-01-07		16:12:52	2.0.10.248	7	C	7	Images\blank.gif	NULL	NULL	NULL	SimonProc	Images\circle.gif	Simon	Right	3	1	3	1	7	-999999	16	89801	0	7	387	90188	NULL	NULL	NULL	NULL	NULL	NULL	NULL	NULL	NULL	Circle
Simon_B_01.02	28038	1	<?xml version="1.0"?>\n<Clock xmlns:dt="urn:schemas-microsoft-com:datatypes"><Description dt:dt="string">E-Prime Primary Realtime Clock</Description><StartTime><Timestamp dt:dt="int">0</Timestamp><DateUtc dt:dt="string">2015-01-08T00:12:52Z</DateUtc></StartTime><FrequencyChanges><FrequencyChange><Frequency dt:dt="r8">2857451</Frequency><Timestamp dt:dt="r8">379745568947</Timestamp><Current dt:dt=…	Simon_B_01.02-28038-1	60.122	1.0.0.27	1900-01-01	1900-04-09	#VALUE!	Standard	2.0.10.353	2.0.10.353	2015-01-07		16:12:52	2.0.10.248	8	C	q	Images\square.gif	NULL	NULL	NULL	SimonProc	Images\blank.gif	Simon	Left	4	1	4	1	q	-999999	16	91281	0	q	483	91764	NULL	NULL	NULL	NULL	NULL	NULL	NULL	NULL	NULL	Square
Simon_B_01.02	28038	1	<?xml version="1.0"?>\n<Clock xmlns:dt="urn:schemas-microsoft-com:datatypes"><Description dt:dt="string">E-Prime Primary Realtime Clock</Description><StartTime><Timestamp dt:dt="int">0</Timestamp><DateUtc dt:dt="string">2015-01-08T00:12:52Z</DateUtc></StartTime><FrequencyChanges><FrequencyChange><Frequency dt:dt="r8">2857451</Frequency><Timestamp dt:dt="r8">379745568947</Timestamp><Current dt:dt=…	Simon_B_01.02-28038-1	60.122	1.0.0.27	1900-01-01	1900-04-09	#VALUE!	Standard	2.0.10.353	2.0.10.353	2015-01-07		16:12:52	2.0.10.248	9	C	q	Images\square.gif	NULL	NULL	NULL	SimonProc	Images\blank.gif	Simon	Left	5	1	5	1	q	-999999	17	92862	0	q	390	93252	NULL	NULL	NULL	NULL	NULL	NULL	NULL	NULL	NULL	Square
Simon_B_01.02	28038	1	<?xml version="1.0"?>\n<Clock xmlns:dt="urn:schemas-microsoft-com:datatypes"><Description dt:dt="string">E-Prime Primary Realtime Clock</Description><StartTime><Timestamp dt:dt="int">0</Timestamp><DateUtc dt:dt="string">2015-01-08T00:12:52Z</DateUtc></StartTime><FrequencyChanges><FrequencyChange><Frequency dt:dt="r8">2857451</Frequency><Timestamp dt:dt="r8">379745568947</Timestamp><Current dt:dt=…	Simon_B_01.02-28038-1	60.122	1.0.0.27	1900-01-01	1900-04-09	#VALUE!	Standard	2.0.10.353	2.0.10.353	2015-01-07		16:12:52	2.0.10.248	10	I	7	Images\circle.gif	NULL	NULL	NULL	SimonProc	Images\blank.gif	Simon	Left	6	1	6	1	7	-999999	16	94358	0	7	374	94732	NULL	NULL	NULL	NULL	NULL	NULL	NULL	NULL	NULL	Circle
Simon_B_01.02	28038	1	<?xml version="1.0"?>\n<Clock xmlns:dt="urn:schemas-microsoft-com:datatypes"><Description dt:dt="string">E-Prime Primary Realtime Clock</Description><StartTime><Timestamp dt:dt="int">0</Timestamp><DateUtc dt:dt="string">2015-01-08T00:12:52Z</DateUtc></StartTime><FrequencyChanges><FrequencyChange><Frequency dt:dt="r8">2857451</Frequency><Timestamp dt:dt="r8">379745568947</Timestamp><Current dt:dt=…	Simon_B_01.02-28038-1	60.122	1.0.0.27	1900-01-01	1900-04-09	#VALUE!	Standard	2.0.10.353	2.0.10.353	2015-01-07		16:12:52	2.0.10.248	11	C	q	Images\square.gif	NULL	NULL	NULL	SimonProc	Images\blank.gif	Simon	Left	7	1	7	1	q	-999999	16	95839	0	q	549	96388	NULL	NULL	NULL	NULL	NULL	NULL	NULL	NULL	NULL	Square
Simon_B_01.02	28038	1	<?xml version="1.0"?>\n<Clock xmlns:dt="urn:schemas-microsoft-com:datatypes"><Description dt:dt="string">E-Prime Primary Realtime Clock</Description><StartTime><Timestamp dt:dt="int">0</Timestamp><DateUtc dt:dt="string">2015-01-08T00:12:52Z</DateUtc></StartTime><FrequencyChanges><FrequencyChange><Frequency dt:dt="r8">2857451</Frequency><Timestamp dt:dt="r8">379745568947</Timestamp><Current dt:dt=…	Simon_B_01.02-28038-1	60.122	1.0.0.27	1900-01-01	1900-04-09	#VALUE!	Standard	2.0.10.353	2.0.10.353	2015-01-07		16:12:52	2.0.10.248	12	C	7	Images\blank.gif	NULL	NULL	NULL	SimonProc	Images\circle.gif	Simon	Right	8	1	8	1	7	-999999	16	97485	0	7	487	97972	NULL	NULL	NULL	NULL	NULL	NULL	NULL	NULL	NULL	Circle
Simon_B_01.02	28038	1	<?xml version="1.0"?>\n<Clock xmlns:dt="urn:schemas-microsoft-com:datatypes"><Description dt:dt="string">E-Prime Primary Realtime Clock</Description><StartTime><Timestamp dt:dt="int">0</Timestamp><DateUtc dt:dt="string">2015-01-08T00:12:52Z</DateUtc></StartTime><FrequencyChanges><FrequencyChange><Frequency dt:dt="r8">2857451</Frequency><Timestamp dt:dt="r8">379745568947</Timestamp><Current dt:dt=…	Simon_B_01.02-28038-1	60.122	1.0.0.27	1900-01-01	1900-04-09	#VALUE!	Standard	2.0.10.353	2.0.10.353	2015-01-07		16:12:52	2.0.10.248	13	C	7	Images\blank.gif	NULL	NULL	NULL	SimonProc	Images\circle.gif	Simon	Right	9	1	9	1	7	-999999	17	99066	0	7	570	99636	NULL	NULL	NULL	NULL	NULL	NULL	NULL	NULL	NULL	Circle
Simon_B_01.02	28038	1	<?xml version="1.0"?>\n<Clock xmlns:dt="urn:schemas-microsoft-com:datatypes"><Description dt:dt="string">E-Prime Primary Realtime Clock</Description><StartTime><Timestamp dt:dt="int">0</Timestamp><DateUtc dt:dt="string">2015-01-08T00:12:52Z</DateUtc></StartTime><FrequencyChanges><FrequencyChange><Frequency dt:dt="r8">2857451</Frequency><Timestamp dt:dt="r8">379745568947</Timestamp><Current dt:dt=…	Simon_B_01.02-28038-1	60.122	1.0.0.27	1900-01-01	1900-04-09	#VALUE!	Standard	2.0.10.353	2.0.10.353	2015-01-07		16:12:52	2.0.10.248	14	I	q	Images\blank.gif	NULL	NULL	NULL	SimonProc	Images\square.gif	Simon	Right	10	1	10	1	q	-999999	16	100729	0	q	579	101308	NULL	NULL	NULL	NULL	NULL	NULL	NULL	NULL	NULL	Square
Simon_B_01.02	28038	1	<?xml version="1.0"?>\n<Clock xmlns:dt="urn:schemas-microsoft-com:datatypes"><Description dt:dt="string">E-Prime Primary Realtime Clock</Description><StartTime><Timestamp dt:dt="int">0</Timestamp><DateUtc dt:dt="string">2015-01-08T00:12:52Z</DateUtc></StartTime><FrequencyChanges><FrequencyChange><Frequency dt:dt="r8">2857451</Frequency><Timestamp dt:dt="r8">379745568947</Timestamp><Current dt:dt=…	Simon_B_01.02-28038-1	60.122	1.0.0.27	1900-01-01	1900-04-09	#VALUE!	Standard	2.0.10.353	2.0.10.353	2015-01-07		16:12:52	2.0.10.248	15	C	7	Images\blank.gif	NULL	NULL	NULL	SimonProc	Images\circle.gif	Simon	Right	11	1	11	1	7	-999999	16	102409	0	7	547	102956	NULL	NULL	NULL	NULL	NULL	NULL	NULL	NULL	NULL	Circle
Simon_B_01.02	28038	1	<?xml version="1.0"?>\n<Clock xmlns:dt="urn:schemas-microsoft-com:datatypes"><Description dt:dt="string">E-Prime Primary Realtime Clock</Description><StartTime><Timestamp dt:dt="int">0</Timestamp><DateUtc dt:dt="string">2015-01-08T00:12:52Z</DateUtc></StartTime><FrequencyChanges><FrequencyChange><Frequency dt:dt="r8">2857451</Frequency><Timestamp dt:dt="r8">379745568947</Timestamp><Current dt:dt=…	Simon_B_01.02-28038-1	60.122	1.0.0.27	1900-01-01	1900-04-09	#VALUE!	Standard	2.0.10.353	2.0.10.353	2015-01-07		16:12:52	2.0.10.248	16	C	q	Images\square.gif	NULL	NULL	NULL	SimonProc	Images\blank.gif	Simon	Left	12	1	12	1	q	-999999	16	104055	0	q	589	104644	NULL	NULL	NULL	NULL	NULL	NULL	NULL	NULL	NULL	Square
Simon_B_01.02	28038	1	<?xml version="1.0"?>\n<Clock xmlns:dt="urn:schemas-microsoft-com:datatypes"><Description dt:dt="string">E-Prime Primary Realtime Clock</Description><StartTime><Timestamp dt:dt="int">0</Timestamp><DateUtc dt:dt="string">2015-01-08T00:12:52Z</DateUtc></StartTime><FrequencyChanges><FrequencyChange><Frequency dt:dt="r8">2857451</Frequency><Timestamp dt:dt="r8">379745568947</Timestamp><Current dt:dt=…	Simon_B_01.02-28038-1	60.122	1.0.0.27	1900-01-01	1900-04-09	#VALUE!	Standard	2.0.10.353	2.0.10.353	2015-01-07		16:12:52	2.0.10.248	17	C	7	Images\blank.gif	NULL	NULL	NULL	SimonProc	Images\circle.gif	Simon	Right	13	1	13	1	7	-999999	16	105735	0	7	701	106436	NULL	NULL	NULL	NULL	NULL	NULL	NULL	NULL	NULL	Circle
Simon_B_01.02	28038	1	<?xml version="1.0"?>\n<Clock xmlns:dt="urn:schemas-microsoft-com:datatypes"><Description dt:dt="string">E-Prime Primary Realtime Clock</Description><StartTime><Timestamp dt:dt="int">0</Timestamp><DateUtc dt:dt="string">2015-01-08T00:12:52Z</DateUtc></StartTime><FrequencyChanges><FrequencyChange><Frequency dt:dt="r8">2857451</Frequency><Timestamp dt:dt="r8">379745568947</Timestamp><Current dt:dt=…	Simon_B_01.02-28038-1	60.122	1.0.0.27	1900-01-01	1900-04-09	#VALUE!	Standard	2.0.10.353	2.0.10.353	2015-01-07		16:12:52	2.0.10.248	18	C	q	Images\square.gif	NULL	NULL	NULL	SimonProc	Images\blank.gif	Simon	Left	14	1	14	1	q	-999999	16	107532	0	q	584	108116	NULL	NULL	NULL	NULL	NULL	NULL	NULL	NULL	NULL	Square
Simon_B_01.02	28038	1	<?xml version="1.0"?>\n<Clock xmlns:dt="urn:schemas-microsoft-com:datatypes"><Description dt:dt="string">E-Prime Primary Realtime Clock</Description><StartTime><Timestamp dt:dt="int">0</Timestamp><DateUtc dt:dt="string">2015-01-08T00:12:52Z</DateUtc></StartTime><FrequencyChanges><FrequencyChange><Frequency dt:dt="r8">2857451</Frequency><Timestamp dt:dt="r8">379745568947</Timestamp><Current dt:dt=…	Simon_B_01.02-28038-1	60.122	1.0.0.27	1900-01-01	1900-04-09	#VALUE!	Standard	2.0.10.353	2.0.10.353	2015-01-07		16:12:52	2.0.10.248	19	C	q	Images\square.gif	NULL	NULL	NULL	SimonProc	Images\blank.gif	Simon	Left	15	1	15	1	q	-999999	16	109212	0	q	704	109916	NULL	NULL	NULL	NULL	NULL	NULL	NULL	NULL	NULL	Square
Simon_B_01.02	28038	1	<?xml version="1.0"?>\n<Clock xmlns:dt="urn:schemas-microsoft-com:datatypes"><Description dt:dt="string">E-Prime Primary Realtime Clock</Description><StartTime><Timestamp dt:dt="int">0</Timestamp><DateUtc dt:dt="string">2015-01-08T00:12:52Z</DateUtc></StartTime><FrequencyChanges><FrequencyChange><Frequency dt:dt="r8">2857451</Frequency><Timestamp dt:dt="r8">379745568947</Timestamp><Current dt:dt=…	Simon_B_01.02-28038-1	60.122	1.0.0.27	1900-01-01	1900-04-09	#VALUE!	Standard	2.0.10.353	2.0.10.353	2015-01-07		16:12:52	2.0.10.248	20	C	7	Images\blank.gif	NULL	NULL	NULL	SimonProc	Images\circle.gif	Simon	Right	16	1	16	1	7	-999999	16	111008	0	7	492	111500	NULL	NULL	NULL	NULL	NULL	NULL	NULL	NULL	NULL	Circle
Simon_B_01.02	28038	1	<?xml version="1.0"?>\n<Clock xmlns:dt="urn:schemas-microsoft-com:datatypes"><Description dt:dt="string">E-Prime Primary Realtime Clock</Description><StartTime><Timestamp dt:dt="int">0</Timestamp><DateUtc dt:dt="string">2015-01-08T00:12:52Z</DateUtc></StartTime><FrequencyChanges><FrequencyChange><Frequency dt:dt="r8">2857451</Frequency><Timestamp dt:dt="r8">379745568947</Timestamp><Current dt:dt=…	Simon_B_01.02-28038-1	60.122	1.0.0.27	1900-01-01	1900-04-09	#VALUE!	Standard	2.0.10.353	2.0.10.353	2015-01-07		16:12:52	2.0.10.248	21	C	q	Images\square.gif	NULL	NULL	NULL	SimonProc	Images\blank.gif	Simon	Left	17	1	17	1	q	-999999	16	112605	0	q	519	113124	NULL	NULL	NULL	NULL	NULL	NULL	NULL	NULL	NULL	Square
Simon_B_01.02	28038	1	<?xml version="1.0"?>\n<Clock xmlns:dt="urn:schemas-microsoft-com:datatypes"><Description dt:dt="string">E-Prime Primary Realtime Clock</Description><StartTime><Timestamp dt:dt="int">0</Timestamp><DateUtc dt:dt="string">2015-01-08T00:12:52Z</DateUtc></StartTime><FrequencyChanges><FrequencyChange><Frequency dt:dt="r8">2857451</Frequency><Timestamp dt:dt="r8">379745568947</Timestamp><Current dt:dt=…	Simon_B_01.02-28038-1	60.122	1.0.0.27	1900-01-01	1900-04-09	#VALUE!	Standard	2.0.10.353	2.0.10.353	2015-01-07		16:12:52	2.0.10.248	22	C	7	Images\blank.gif	NULL	NULL	NULL	SimonProc	Images\circle.gif	Simon	Right	18	1	18	1	7	-999999	16	114218	0	7	402	114620	NULL	NULL	NULL	NULL	NULL	NULL	NULL	NULL	NULL	Circle
Simon_B_01.02	28038	1	<?xml version="1.0"?>\n<Clock xmlns:dt="urn:schemas-microsoft-com:datatypes"><Description dt:dt="string">E-Prime Primary Realtime Clock</Description><StartTime><Timestamp dt:dt="int">0</Timestamp><DateUtc dt:dt="string">2015-01-08T00:12:52Z</DateUtc></StartTime><FrequencyChanges><FrequencyChange><Frequency dt:dt="r8">2857451</Frequency><Timestamp dt:dt="r8">379745568947</Timestamp><Current dt:dt=…	Simon_B_01.02-28038-1	60.122	1.0.0.27	1900-01-01	1900-04-09	#VALUE!	Standard	2.0.10.353	2.0.10.353	2015-01-07		16:12:52	2.0.10.248	23	C	7	Images\blank.gif	NULL	NULL	NULL	SimonProc	Images\circle.gif	Simon	Right	19	1	19	1	7	-999999	16	115715	0	7	417	116132	NULL	NULL	NULL	NULL	NULL	NULL	NULL	NULL	NULL	Circle
Simon_B_01.02	28038	1	<?xml version="1.0"?>\n<Clock xmlns:dt="urn:schemas-microsoft-com:datatypes"><Description dt:dt="string">E-Prime Primary Realtime Clock</Description><StartTime><Timestamp dt:dt="int">0</Timestamp><DateUtc dt:dt="string">2015-01-08T00:12:52Z</DateUtc></StartTime><FrequencyChanges><FrequencyChange><Frequency dt:dt="r8">2857451</Frequency><Timestamp dt:dt="r8">379745568947</Timestamp><Current dt:dt=…	Simon_B_01.02-28038-1	60.122	1.0.0.27	1900-01-01	1900-04-09	#VALUE!	Standard	2.0.10.353	2.0.10.353	2015-01-07		16:12:52	2.0.10.248	24	C	q	Images\square.gif	NULL	NULL	NULL	SimonProc	Images\blank.gif	Simon	Left	20	1	20	1	q	-999999	16	117229	0	q	487	117716	NULL	NULL	NULL	NULL	NULL	NULL	NULL	NULL	NULL	Square
Simon_B_01.02	28038	1	<?xml version="1.0"?>\n<Clock xmlns:dt="urn:schemas-microsoft-com:datatypes"><Description dt:dt="string">E-Prime Primary Realtime Clock</Description><StartTime><Timestamp dt:dt="int">0</Timestamp><DateUtc dt:dt="string">2015-01-08T00:12:52Z</DateUtc></StartTime><FrequencyChanges><FrequencyChange><Frequency dt:dt="r8">2857451</Frequency><Timestamp dt:dt="r8">379745568947</Timestamp><Current dt:dt=…	Simon_B_01.02-28038-1	60.122	1.0.0.27	1900-01-01	1900-04-09	#VALUE!	Standard	2.0.10.353	2.0.10.353	2015-01-07		16:12:52	2.0.10.248	25	C	q	Images\square.gif	NULL	NULL	NULL	SimonProc	Images\blank.gif	Simon	Left	21	1	21	1	q	-999999	16	118809	0	q	347	119156	NULL	NULL	NULL	NULL	NULL	NULL	NULL	NULL	NULL	Square
Simon_B_01.02	28038	1	<?xml version="1.0"?>\n<Clock xmlns:dt="urn:schemas-microsoft-com:datatypes"><Description dt:dt="string">E-Prime Primary Realtime Clock</Description><StartTime><Timestamp dt:dt="int">0</Timestamp><DateUtc dt:dt="string">2015-01-08T00:12:52Z</DateUtc></StartTime><FrequencyChanges><FrequencyChange><Frequency dt:dt="r8">2857451</Frequency><Timestamp dt:dt="r8">379745568947</Timestamp><Current dt:dt=…	Simon_B_01.02-28038-1	60.122	1.0.0.27	1900-01-01	1900-04-09	#VALUE!	Standard	2.0.10.353	2.0.10.353	2015-01-07		16:12:52	2.0.10.248	26	C	7	Images\blank.gif	NULL	NULL	NULL	SimonProc	Images\circle.gif	Simon	Right	22	1	22	1	7	-999999	16	120256	0	7	396	120652	NULL	NULL	NULL	NULL	NULL	NULL	NULL	NULL	NULL	Circle
Simon_B_01.02	28038	1	<?xml version="1.0"?>\n<Clock xmlns:dt="urn:schemas-microsoft-com:datatypes"><Description dt:dt="string">E-Prime Primary Realtime Clock</Description><StartTime><Timestamp dt:dt="int">0</Timestamp><DateUtc dt:dt="string">2015-01-08T00:12:52Z</DateUtc></StartTime><FrequencyChanges><FrequencyChange><Frequency dt:dt="r8">2857451</Frequency><Timestamp dt:dt="r8">379745568947</Timestamp><Current dt:dt=…	Simon_B_01.02-28038-1	60.122	1.0.0.27	1900-01-01	1900-04-09	#VALUE!	Standard	2.0.10.353	2.0.10.353	2015-01-07		16:12:52	2.0.10.248	27	I	7	Images\circle.gif	NULL	NULL	NULL	SimonProc	Images\blank.gif	Simon	Left	23	1	23	1	7	-999999	16	121753	0	7	691	122444	NULL	NULL	NULL	NULL	NULL	NULL	NULL	NULL	NULL	Circle
Simon_B_01.02	28038	1	<?xml version="1.0"?>\n<Clock xmlns:dt="urn:schemas-microsoft-com:datatypes"><Description dt:dt="string">E-Prime Primary Realtime Clock</Description><StartTime><Timestamp dt:dt="int">0</Timestamp><DateUtc dt:dt="string">2015-01-08T00:12:52Z</DateUtc></StartTime><FrequencyChanges><FrequencyChange><Frequency dt:dt="r8">2857451</Frequency><Timestamp dt:dt="r8">379745568947</Timestamp><Current dt:dt=…	Simon_B_01.02-28038-1	60.122	1.0.0.27	1900-01-01	1900-04-09	#VALUE!	Standard	2.0.10.353	2.0.10.353	2015-01-07		16:12:52	2.0.10.248	28	C	q	Images\square.gif	NULL	NULL	NULL	SimonProc	Images\blank.gif	Simon	Left	24	1	24	1	q	-999999	16	123549	0	q	471	124020	NULL	NULL	NULL	NULL	NULL	NULL	NULL	NULL	NULL	Square
Simon_B_01.02	28038	1	<?xml version="1.0"?>\n<Clock xmlns:dt="urn:schemas-microsoft-com:datatypes"><Description dt:dt="string">E-Prime Primary Realtime Clock</Description><StartTime><Timestamp dt:dt="int">0</Timestamp><DateUtc dt:dt="string">2015-01-08T00:12:52Z</DateUtc></StartTime><FrequencyChanges><FrequencyChange><Frequency dt:dt="r8">2857451</Frequency><Timestamp dt:dt="r8">379745568947</Timestamp><Current dt:dt=…	Simon_B_01.02-28038-1	60.122	1.0.0.27	1900-01-01	1900-04-09	#VALUE!	Standard	2.0.10.353	2.0.10.353	2015-01-07		16:12:52	2.0.10.248	29	C	q	Images\square.gif	NULL	NULL	NULL	SimonProc	Images\blank.gif	Simon	Left	25	1	25	1	q	-999999	16	125113	0	q	418	125531	NULL	NULL	NULL	NULL	NULL	NULL	NULL	NULL	NULL	Square
Simon_B_01.02	28038	1	<?xml version="1.0"?>\n<Clock xmlns:dt="urn:schemas-microsoft-com:datatypes"><Description dt:dt="string">E-Prime Primary Realtime Clock</Description><StartTime><Timestamp dt:dt="int">0</Timestamp><DateUtc dt:dt="string">2015-01-08T00:12:52Z</DateUtc></StartTime><FrequencyChanges><FrequencyChange><Frequency dt:dt="r8">2857451</Frequency><Timestamp dt:dt="r8">379745568947</Timestamp><Current dt:dt=…	Simon_B_01.02-28038-1	60.122	1.0.0.27	1900-01-01	1900-04-09	#VALUE!	Standard	2.0.10.353	2.0.10.353	2015-01-07		16:12:52	2.0.10.248	30	C	7	Images\blank.gif	NULL	NULL	NULL	SimonProc	Images\circle.gif	Simon	Right	26	1	26	1	7	-999999	16	126626	0	7	521	127147	NULL	NULL	NULL	NULL	NULL	NULL	NULL	NULL	NULL	Circle
Simon_B_01.02	28038	1	<?xml version="1.0"?>\n<Clock xmlns:dt="urn:schemas-microsoft-com:datatypes"><Description dt:dt="string">E-Prime Primary Realtime Clock</Description><StartTime><Timestamp dt:dt="int">0</Timestamp><DateUtc dt:dt="string">2015-01-08T00:12:52Z</DateUtc></StartTime><FrequencyChanges><FrequencyChange><Frequency dt:dt="r8">2857451</Frequency><Timestamp dt:dt="r8">379745568947</Timestamp><Current dt:dt=…	Simon_B_01.02-28038-1	60.122	1.0.0.27	1900-01-01	1900-04-09	#VALUE!	Standard	2.0.10.353	2.0.10.353	2015-01-07		16:12:52	2.0.10.248	31	C	7	Images\blank.gif	NULL	NULL	NULL	SimonProc	Images\circle.gif	Simon	Right	27	1	27	1	7	-999999	16	128240	0	7	395	128635	NULL	NULL	NULL	NULL	NULL	NULL	NULL	NULL	NULL	Circle
Simon_B_01.02	28038	1	<?xml version="1.0"?>\n<Clock xmlns:dt="urn:schemas-microsoft-com:datatypes"><Description dt:dt="string">E-Prime Primary Realtime Clock</Description><StartTime><Timestamp dt:dt="int">0</Timestamp><DateUtc dt:dt="string">2015-01-08T00:12:52Z</DateUtc></StartTime><FrequencyChanges><FrequencyChange><Frequency dt:dt="r8">2857451</Frequency><Timestamp dt:dt="r8">379745568947</Timestamp><Current dt:dt=…	Simon_B_01.02-28038-1	60.122	1.0.0.27	1900-01-01	1900-04-09	#VALUE!	Standard	2.0.10.353	2.0.10.353	2015-01-07		16:12:52	2.0.10.248	32	C	7	Images\blank.gif	NULL	NULL	NULL	SimonProc	Images\circle.gif	Simon	Right	28	1	28	1	7	-999999	16	129737	0	7	370	130107	NULL	NULL	NULL	NULL	NULL	NULL	NULL	NULL	NULL	Circle
Simon_B_01.02	28038	1	<?xml version="1.0"?>\n<Clock xmlns:dt="urn:schemas-microsoft-com:datatypes"><Description dt:dt="string">E-Prime Primary Realtime Clock</Description><StartTime><Timestamp dt:dt="int">0</Timestamp><DateUtc dt:dt="string">2015-01-08T00:12:52Z</DateUtc></StartTime><FrequencyChanges><FrequencyChange><Frequency dt:dt="r8">2857451</Frequency><Timestamp dt:dt="r8">379745568947</Timestamp><Current dt:dt=…	Simon_B_01.02-28038-1	60.122	1.0.0.27	1900-01-01	1900-04-09	#VALUE!	Standard	2.0.10.353	2.0.10.353	2015-01-07		16:12:52	2.0.10.248	33	I	q	Images\blank.gif	NULL	NULL	NULL	SimonProc	Images\square.gif	Simon	Right	29	1	29	1	q	-999999	16	131200	0	q	587	131787	NULL	NULL	NULL	NULL	NULL	NULL	NULL	NULL	NULL	Square
Simon_B_01.02	28038	1	<?xml version="1.0"?>\n<Clock xmlns:dt="urn:schemas-microsoft-com:datatypes"><Description dt:dt="string">E-Prime Primary Realtime Clock</Description><StartTime><Timestamp dt:dt="int">0</Timestamp><DateUtc dt:dt="string">2015-01-08T00:12:52Z</DateUtc></StartTime><FrequencyChanges><FrequencyChange><Frequency dt:dt="r8">2857451</Frequency><Timestamp dt:dt="r8">379745568947</Timestamp><Current dt:dt=…	Simon_B_01.02-28038-1	60.122	1.0.0.27	1900-01-01	1900-04-09	#VALUE!	Standard	2.0.10.353	2.0.10.353	2015-01-07		16:12:52	2.0.10.248	34	C	7	Images\blank.gif	NULL	NULL	NULL	SimonProc	Images\circle.gif	Simon	Right	30	1	30	1	7	-999999	16	132880	0	7	411	133291	NULL	NULL	NULL	NULL	NULL	NULL	NULL	NULL	NULL	Circle
Simon_B_01.02	28038	1	<?xml version="1.0"?>\n<Clock xmlns:dt="urn:schemas-microsoft-com:datatypes"><Description dt:dt="string">E-Prime Primary Realtime Clock</Description><StartTime><Timestamp dt:dt="int">0</Timestamp><DateUtc dt:dt="string">2015-01-08T00:12:52Z</DateUtc></StartTime><FrequencyChanges><FrequencyChange><Frequency dt:dt="r8">2857451</Frequency><Timestamp dt:dt="r8">379745568947</Timestamp><Current dt:dt=…	Simon_B_01.02-28038-1	60.122	1.0.0.27	1900-01-01	1900-04-09	#VALUE!	Standard	2.0.10.353	2.0.10.353	2015-01-07		16:12:52	2.0.10.248	35	I	q	Images\blank.gif	NULL	NULL	NULL	SimonProc	Images\square.gif	Simon	Right	31	1	31	1	q	-999999	16	134394	0	q	393	134787	NULL	NULL	NULL	NULL	NULL	NULL	NULL	NULL	NULL	Square
Simon_B_01.02	28038	1	<?xml version="1.0"?>\n<Clock xmlns:dt="urn:schemas-microsoft-com:datatypes"><Description dt:dt="string">E-Prime Primary Realtime Clock</Description><StartTime><Timestamp dt:dt="int">0</Timestamp><DateUtc dt:dt="string">2015-01-08T00:12:52Z</DateUtc></StartTime><FrequencyChanges><FrequencyChange><Frequency dt:dt="r8">2857451</Frequency><Timestamp dt:dt="r8">379745568947</Timestamp><Current dt:dt=…	Simon_B_01.02-28038-1	60.122	1.0.0.27	1900-01-01	1900-04-09	#VALUE!	Standard	2.0.10.353	2.0.10.353	2015-01-07		16:12:52	2.0.10.248	36	C	q	Images\square.gif	NULL	NULL	NULL	SimonProc	Images\blank.gif	Simon	Left	32	1	32	1	q	-999999	16	135891	0	q	496	136387	NULL	NULL	NULL	NULL	NULL	NULL	NULL	NULL	NULL	Square
Simon_B_01.02	28038	1	<?xml version="1.0"?>\n<Clock xmlns:dt="urn:schemas-microsoft-com:datatypes"><Description dt:dt="string">E-Prime Primary Realtime Clock</Description><StartTime><Timestamp dt:dt="int">0</Timestamp><DateUtc dt:dt="string">2015-01-08T00:12:52Z</DateUtc></StartTime><FrequencyChanges><FrequencyChange><Frequency dt:dt="r8">2857451</Frequency><Timestamp dt:dt="r8">379745568947</Timestamp><Current dt:dt=…	Simon_B_01.02-28038-1	60.122	1.0.0.27	1900-01-01	1900-04-09	#VALUE!	Standard	2.0.10.353	2.0.10.353	2015-01-07		16:12:52	2.0.10.248	37	C	q	Images\square.gif	NULL	NULL	NULL	SimonProc	Images\blank.gif	Simon	Left	33	1	33	1	q	-999999	17	137488	0	q	547	138035	NULL	NULL	NULL	NULL	NULL	NULL	NULL	NULL	NULL	Square
Simon_B_01.02	28038	1	<?xml version="1.0"?>\n<Clock xmlns:dt="urn:schemas-microsoft-com:datatypes"><Description dt:dt="string">E-Prime Primary Realtime Clock</Description><StartTime><Timestamp dt:dt="int">0</Timestamp><DateUtc dt:dt="string">2015-01-08T00:12:52Z</DateUtc></StartTime><FrequencyChanges><FrequencyChange><Frequency dt:dt="r8">2857451</Frequency><Timestamp dt:dt="r8">379745568947</Timestamp><Current dt:dt=…	Simon_B_01.02-28038-1	60.122	1.0.0.27	1900-01-01	1900-04-09	#VALUE!	Standard	2.0.10.353	2.0.10.353	2015-01-07		16:12:52	2.0.10.248	38	I	7	Images\circle.gif	NULL	NULL	NULL	SimonProc	Images\blank.gif	Simon	Left	34	1	34	1	7	-999999	16	139134	0	7	589	139723	NULL	NULL	NULL	NULL	NULL	NULL	NULL	NULL	NULL	Circle
Simon_B_01.02	28038	1	<?xml version="1.0"?>\n<Clock xmlns:dt="urn:schemas-microsoft-com:datatypes"><Description dt:dt="string">E-Prime Primary Realtime Clock</Description><StartTime><Timestamp dt:dt="int">0</Timestamp><DateUtc dt:dt="string">2015-01-08T00:12:52Z</DateUtc></StartTime><FrequencyChanges><FrequencyChange><Frequency dt:dt="r8">2857451</Frequency><Timestamp dt:dt="r8">379745568947</Timestamp><Current dt:dt=…	Simon_B_01.02-28038-1	60.122	1.0.0.27	1900-01-01	1900-04-09	#VALUE!	Standard	2.0.10.353	2.0.10.353	2015-01-07		16:12:52	2.0.10.248	39	I	7	Images\circle.gif	NULL	NULL	NULL	SimonProc	Images\blank.gif	Simon	Left	35	1	35	1	7	-999999	16	140814	0	7	525	141339	NULL	NULL	NULL	NULL	NULL	NULL	NULL	NULL	NULL	Circle
Simon_B_01.02	28038	1	<?xml version="1.0"?>\n<Clock xmlns:dt="urn:schemas-microsoft-com:datatypes"><Description dt:dt="string">E-Prime Primary Realtime Clock</Description><StartTime><Timestamp dt:dt="int">0</Timestamp><DateUtc dt:dt="string">2015-01-08T00:12:52Z</DateUtc></StartTime><FrequencyChanges><FrequencyChange><Frequency dt:dt="r8">2857451</Frequency><Timestamp dt:dt="r8">379745568947</Timestamp><Current dt:dt=…	Simon_B_01.02-28038-1	60.122	1.0.0.27	1900-01-01	1900-04-09	#VALUE!	Standard	2.0.10.353	2.0.10.353	2015-01-07		16:12:52	2.0.10.248	40	I	q	Images\blank.gif	NULL	NULL	NULL	SimonProc	Images\square.gif	Simon	Right	36	1	36	1	q	-999999	16	142444	0	q	423	142867	NULL	NULL	NULL	NULL	NULL	NULL	NULL	NULL	NULL	Square
Simon_B_01.02	28038	1	<?xml version="1.0"?>\n<Clock xmlns:dt="urn:schemas-microsoft-com:datatypes"><Description dt:dt="string">E-Prime Primary Realtime Clock</Description><StartTime><Timestamp dt:dt="int">0</Timestamp><DateUtc dt:dt="string">2015-01-08T00:12:52Z</DateUtc></StartTime><FrequencyChanges><FrequencyChange><Frequency dt:dt="r8">2857451</Frequency><Timestamp dt:dt="r8">379745568947</Timestamp><Current dt:dt=…	Simon_B_01.02-28038-1	60.122	1.0.0.27	1900-01-01	1900-04-09	#VALUE!	Standard	2.0.10.353	2.0.10.353	2015-01-07		16:12:52	2.0.10.248	41	C	7	Images\blank.gif	NULL	NULL	NULL	SimonProc	Images\circle.gif	Simon	Right	37	1	37	1	7	-999999	16	143974	0	7	661	144635	NULL	NULL	NULL	NULL	NULL	NULL	NULL	NULL	NULL	Circle
Simon_B_01.02	28038	1	<?xml version="1.0"?>\n<Clock xmlns:dt="urn:schemas-microsoft-com:datatypes"><Description dt:dt="string">E-Prime Primary Realtime Clock</Description><StartTime><Timestamp dt:dt="int">0</Timestamp><DateUtc dt:dt="string">2015-01-08T00:12:52Z</DateUtc></StartTime><FrequencyChanges><FrequencyChange><Frequency dt:dt="r8">2857451</Frequency><Timestamp dt:dt="r8">379745568947</Timestamp><Current dt:dt=…	Simon_B_01.02-28038-1	60.122	1.0.0.27	1900-01-01	1900-04-09	#VALUE!	Standard	2.0.10.353	2.0.10.353	2015-01-07		16:12:52	2.0.10.248	42	C	q	Images\square.gif	NULL	NULL	NULL	SimonProc	Images\blank.gif	Simon	Left	38	1	38	1	q	-999999	16	145737	0	q	410	146147	NULL	NULL	NULL	NULL	NULL	NULL	NULL	NULL	NULL	Square
Simon_B_01.02	28038	1	<?xml version="1.0"?>\n<Clock xmlns:dt="urn:schemas-microsoft-com:datatypes"><Description dt:dt="string">E-Prime Primary Realtime Clock</Description><StartTime><Timestamp dt:dt="int">0</Timestamp><DateUtc dt:dt="string">2015-01-08T00:12:52Z</DateUtc></StartTime><FrequencyChanges><FrequencyChange><Frequency dt:dt="r8">2857451</Frequency><Timestamp dt:dt="r8">379745568947</Timestamp><Current dt:dt=…	Simon_B_01.02-28038-1	60.122	1.0.0.27	1900-01-01	1900-04-09	#VALUE!	Standard	2.0.10.353	2.0.10.353	2015-01-07		16:12:52	2.0.10.248	43	C	q	Images\square.gif	NULL	NULL	NULL	SimonProc	Images\blank.gif	Simon	Left	39	1	39	1	q	-999999	16	147251	0	q	392	147643	NULL	NULL	NULL	NULL	NULL	NULL	NULL	NULL	NULL	Square
Simon_B_01.02	28038	1	<?xml version="1.0"?>\n<Clock xmlns:dt="urn:schemas-microsoft-com:datatypes"><Description dt:dt="string">E-Prime Primary Realtime Clock</Description><StartTime><Timestamp dt:dt="int">0</Timestamp><DateUtc dt:dt="string">2015-01-08T00:12:52Z</DateUtc></StartTime><FrequencyChanges><FrequencyChange><Frequency dt:dt="r8">2857451</Frequency><Timestamp dt:dt="r8">379745568947</Timestamp><Current dt:dt=…	Simon_B_01.02-28038-1	60.122	1.0.0.27	1900-01-01	1900-04-09	#VALUE!	Standard	2.0.10.353	2.0.10.353	2015-01-07		16:12:52	2.0.10.248	44	C	7	Images\blank.gif	NULL	NULL	NULL	SimonProc	Images\circle.gif	Simon	Right	40	1	40	1	7	-999999	16	148748	0	7	615	149363	NULL	NULL	NULL	NULL	NULL	NULL	NULL	NULL	NULL	Circle
Simon_B_01.02	28038	1	<?xml version="1.0"?>\n<Clock xmlns:dt="urn:schemas-microsoft-com:datatypes"><Description dt:dt="string">E-Prime Primary Realtime Clock</Description><StartTime><Timestamp dt:dt="int">0</Timestamp><DateUtc dt:dt="string">2015-01-08T00:12:52Z</DateUtc></StartTime><FrequencyChanges><FrequencyChange><Frequency dt:dt="r8">2857451</Frequency><Timestamp dt:dt="r8">379745568947</Timestamp><Current dt:dt=…	Simon_B_01.02-28038-1	60.122	1.0.0.27	1900-01-01	1900-04-09	#VALUE!	Standard	2.0.10.353	2.0.10.353	2015-01-07		16:12:52	2.0.10.248	45	C	q	Images\square.gif	NULL	NULL	NULL	SimonProc	Images\blank.gif	Simon	Left	41	1	41	1	q	-999999	16	150461	0	q	382	150843	NULL	NULL	NULL	NULL	NULL	NULL	NULL	NULL	NULL	Square
Simon_B_01.02	28038	1	<?xml version="1.0"?>\n<Clock xmlns:dt="urn:schemas-microsoft-com:datatypes"><Description dt:dt="string">E-Prime Primary Realtime Clock</Description><StartTime><Timestamp dt:dt="int">0</Timestamp><DateUtc dt:dt="string">2015-01-08T00:12:52Z</DateUtc></StartTime><FrequencyChanges><FrequencyChange><Frequency dt:dt="r8">2857451</Frequency><Timestamp dt:dt="r8">379745568947</Timestamp><Current dt:dt=…	Simon_B_01.02-28038-1	60.122	1.0.0.27	1900-01-01	1900-04-09	#VALUE!	Standard	2.0.10.353	2.0.10.353	2015-01-07		16:12:52	2.0.10.248	46	C	q	Images\square.gif	NULL	NULL	NULL	SimonProc	Images\blank.gif	Simon	Left	42	1	42	1	q	-999999	17	151942	0	q	405	152347	NULL	NULL	NULL	NULL	NULL	NULL	NULL	NULL	NULL	Square
Simon_B_01.02	28038	1	<?xml version="1.0"?>\n<Clock xmlns:dt="urn:schemas-microsoft-com:datatypes"><Description dt:dt="string">E-Prime Primary Realtime Clock</Description><StartTime><Timestamp dt:dt="int">0</Timestamp><DateUtc dt:dt="string">2015-01-08T00:12:52Z</DateUtc></StartTime><FrequencyChanges><FrequencyChange><Frequency dt:dt="r8">2857451</Frequency><Timestamp dt:dt="r8">379745568947</Timestamp><Current dt:dt=…	Simon_B_01.02-28038-1	60.122	1.0.0.27	1900-01-01	1900-04-09	#VALUE!	Standard	2.0.10.353	2.0.10.353	2015-01-07		16:12:52	2.0.10.248	47	I	7	Images\circle.gif	NULL	NULL	NULL	SimonProc	Images\blank.gif	Simon	Left	43	1	43	1	7	-999999	17	153439	0	7	572	154011	NULL	NULL	NULL	NULL	NULL	NULL	NULL	NULL	NULL	Circle
Simon_B_01.02	28038	1	<?xml version="1.0"?>\n<Clock xmlns:dt="urn:schemas-microsoft-com:datatypes"><Description dt:dt="string">E-Prime Primary Realtime Clock</Description><StartTime><Timestamp dt:dt="int">0</Timestamp><DateUtc dt:dt="string">2015-01-08T00:12:52Z</DateUtc></StartTime><FrequencyChanges><FrequencyChange><Frequency dt:dt="r8">2857451</Frequency><Timestamp dt:dt="r8">379745568947</Timestamp><Current dt:dt=…	Simon_B_01.02-28038-1	60.122	1.0.0.27	1900-01-01	1900-04-09	#VALUE!	Standard	2.0.10.353	2.0.10.353	2015-01-07		16:12:52	2.0.10.248	48	C	q	Images\square.gif	NULL	NULL	NULL	SimonProc	Images\blank.gif	Simon	Left	44	1	44	1	q	-999999	16	155118	0	q	333	155451	NULL	NULL	NULL	NULL	NULL	NULL	NULL	NULL	NULL	Square
Simon_B_01.02	28038	1	<?xml version="1.0"?>\n<Clock xmlns:dt="urn:schemas-microsoft-com:datatypes"><Description dt:dt="string">E-Prime Primary Realtime Clock</Description><StartTime><Timestamp dt:dt="int">0</Timestamp><DateUtc dt:dt="string">2015-01-08T00:12:52Z</DateUtc></StartTime><FrequencyChanges><FrequencyChange><Frequency dt:dt="r8">2857451</Frequency><Timestamp dt:dt="r8">379745568947</Timestamp><Current dt:dt=…	Simon_B_01.02-28038-1	60.122	1.0.0.27	1900-01-01	1900-04-09	#VALUE!	Standard	2.0.10.353	2.0.10.353	2015-01-07		16:12:52	2.0.10.248	49	I	7	Images\circle.gif	NULL	NULL	NULL	SimonProc	Images\blank.gif	Simon	Left	45	1	45	1	7	-999999	16	156549	0	7	574	157123	NULL	NULL	NULL	NULL	NULL	NULL	NULL	NULL	NULL	Circle
Simon_B_01.02	28038	1	<?xml version="1.0"?>\n<Clock xmlns:dt="urn:schemas-microsoft-com:datatypes"><Description dt:dt="string">E-Prime Primary Realtime Clock</Description><StartTime><Timestamp dt:dt="int">0</Timestamp><DateUtc dt:dt="string">2015-01-08T00:12:52Z</DateUtc></StartTime><FrequencyChanges><FrequencyChange><Frequency dt:dt="r8">2857451</Frequency><Timestamp dt:dt="r8">379745568947</Timestamp><Current dt:dt=…	Simon_B_01.02-28038-1	60.122	1.0.0.27	1900-01-01	1900-04-09	#VALUE!	Standard	2.0.10.353	2.0.10.353	2015-01-07		16:12:52	2.0.10.248	50	C	q	Images\square.gif	NULL	NULL	NULL	SimonProc	Images\blank.gif	Simon	Left	46	1	46	1	q	-999999	16	158229	0	q	494	158723	NULL	NULL	NULL	NULL	NULL	NULL	NULL	NULL	NULL	Square
Simon_B_01.02	28038	1	<?xml version="1.0"?>\n<Clock xmlns:dt="urn:schemas-microsoft-com:datatypes"><Description dt:dt="string">E-Prime Primary Realtime Clock</Description><StartTime><Timestamp dt:dt="int">0</Timestamp><DateUtc dt:dt="string">2015-01-08T00:12:52Z</DateUtc></StartTime><FrequencyChanges><FrequencyChange><Frequency dt:dt="r8">2857451</Frequency><Timestamp dt:dt="r8">379745568947</Timestamp><Current dt:dt=…	Simon_B_01.02-28038-1	60.122	1.0.0.27	1900-01-01	1900-04-09	#VALUE!	Standard	2.0.10.353	2.0.10.353	2015-01-07		16:12:52	2.0.10.248	51	I	7	Images\circle.gif	NULL	NULL	NULL	SimonProc	Images\blank.gif	Simon	Left	47	1	47	1	7	-999999	17	159826	0	7	449	160275	NULL	NULL	NULL	NULL	NULL	NULL	NULL	NULL	NULL	Circle
Simon_B_01.02	28038	1	<?xml version="1.0"?>\n<Clock xmlns:dt="urn:schemas-microsoft-com:datatypes"><Description dt:dt="string">E-Prime Primary Realtime Clock</Description><StartTime><Timestamp dt:dt="int">0</Timestamp><DateUtc dt:dt="string">2015-01-08T00:12:52Z</DateUtc></StartTime><FrequencyChanges><FrequencyChange><Frequency dt:dt="r8">2857451</Frequency><Timestamp dt:dt="r8">379745568947</Timestamp><Current dt:dt=…	Simon_B_01.02-28038-1	60.122	1.0.0.27	1900-01-01	1900-04-09	#VALUE!	Standard	2.0.10.353	2.0.10.353	2015-01-07		16:12:52	2.0.10.248	52	C	7	Images\blank.gif	NULL	NULL	NULL	SimonProc	Images\circle.gif	Simon	Right	48	1	48	1	7	-999999	16	161372	0	7	599	161971	NULL	NULL	NULL	NULL	NULL	NULL	NULL	NULL	NULL	Circle
Simon_B_01.02	28038	1	<?xml version="1.0"?>\n<Clock xmlns:dt="urn:schemas-microsoft-com:datatypes"><Description dt:dt="string">E-Prime Primary Realtime Clock</Description><StartTime><Timestamp dt:dt="int">0</Timestamp><DateUtc dt:dt="string">2015-01-08T00:12:52Z</DateUtc></StartTime><FrequencyChanges><FrequencyChange><Frequency dt:dt="r8">2857451</Frequency><Timestamp dt:dt="r8">379745568947</Timestamp><Current dt:dt=…	Simon_B_01.02-28038-1	60.122	1.0.0.27	1900-01-01	1900-04-09	#VALUE!	Standard	2.0.10.353	2.0.10.353	2015-01-07		16:12:52	2.0.10.248	53	I	q	Images\blank.gif	NULL	NULL	NULL	SimonProc	Images\square.gif	Simon	Right	49	1	49	1	q	-999999	16	163069	0	q	654	163723	NULL	NULL	NULL	NULL	NULL	NULL	NULL	NULL	NULL	Square
Simon_B_01.02	28038	1	<?xml version="1.0"?>\n<Clock xmlns:dt="urn:schemas-microsoft-com:datatypes"><Description dt:dt="string">E-Prime Primary Realtime Clock</Description><StartTime><Timestamp dt:dt="int">0</Timestamp><DateUtc dt:dt="string">2015-01-08T00:12:52Z</DateUtc></StartTime><FrequencyChanges><FrequencyChange><Frequency dt:dt="r8">2857451</Frequency><Timestamp dt:dt="r8">379745568947</Timestamp><Current dt:dt=…	Simon_B_01.02-28038-1	60.122	1.0.0.27	1900-01-01	1900-04-09	#VALUE!	Standard	2.0.10.353	2.0.10.353	2015-01-07		16:12:52	2.0.10.248	54	I	7	Images\circle.gif	NULL	NULL	NULL	SimonProc	Images\blank.gif	Simon	Left	50	1	50	1	7	-999999	16	164815	0	7	428	165243	NULL	NULL	NULL	NULL	NULL	NULL	NULL	NULL	NULL	Circle
Simon_B_01.02	28038	1	<?xml version="1.0"?>\n<Clock xmlns:dt="urn:schemas-microsoft-com:datatypes"><Description dt:dt="string">E-Prime Primary Realtime Clock</Description><StartTime><Timestamp dt:dt="int">0</Timestamp><DateUtc dt:dt="string">2015-01-08T00:12:52Z</DateUtc></StartTime><FrequencyChanges><FrequencyChange><Frequency dt:dt="r8">2857451</Frequency><Timestamp dt:dt="r8">379745568947</Timestamp><Current dt:dt=…	Simon_B_01.02-28038-1	60.122	1.0.0.27	1900-01-01	1900-04-09	#VALUE!	Standard	2.0.10.353	2.0.10.353	2015-01-07		16:12:52	2.0.10.248	55	I	q	Images\blank.gif	NULL	NULL	NULL	SimonProc	Images\square.gif	Simon	Right	51	1	51	1	q	-999999	16	166346	0	q	505	166851	NULL	NULL	NULL	NULL	NULL	NULL	NULL	NULL	NULL	Square
Simon_B_01.02	28038	1	<?xml version="1.0"?>\n<Clock xmlns:dt="urn:schemas-microsoft-com:datatypes"><Description dt:dt="string">E-Prime Primary Realtime Clock</Description><StartTime><Timestamp dt:dt="int">0</Timestamp><DateUtc dt:dt="string">2015-01-08T00:12:52Z</DateUtc></StartTime><FrequencyChanges><FrequencyChange><Frequency dt:dt="r8">2857451</Frequency><Timestamp dt:dt="r8">379745568947</Timestamp><Current dt:dt=…	Simon_B_01.02-28038-1	60.122	1.0.0.27	1900-01-01	1900-04-09	#VALUE!	Standard	2.0.10.353	2.0.10.353	2015-01-07		16:12:52	2.0.10.248	56	C	q	Images\square.gif	NULL	NULL	NULL	SimonProc	Images\blank.gif	Simon	Left	52	1	52	1	q	-999999	16	167942	0	q	581	168523	NULL	NULL	NULL	NULL	NULL	NULL	NULL	NULL	NULL	Square
Simon_B_01.02	28038	1	<?xml version="1.0"?>\n<Clock xmlns:dt="urn:schemas-microsoft-com:datatypes"><Description dt:dt="string">E-Prime Primary Realtime Clock</Description><StartTime><Timestamp dt:dt="int">0</Timestamp><DateUtc dt:dt="string">2015-01-08T00:12:52Z</DateUtc></StartTime><FrequencyChanges><FrequencyChange><Frequency dt:dt="r8">2857451</Frequency><Timestamp dt:dt="r8">379745568947</Timestamp><Current dt:dt=…	Simon_B_01.02-28038-1	60.122	1.0.0.27	1900-01-01	1900-04-09	#VALUE!	Standard	2.0.10.353	2.0.10.353	2015-01-07		16:12:52	2.0.10.248	57	C	7	Images\blank.gif	NULL	NULL	NULL	SimonProc	Images\circle.gif	Simon	Right	53	1	53	1	7	-999999	16	169622	0	7	509	170131	NULL	NULL	NULL	NULL	NULL	NULL	NULL	NULL	NULL	Circle
Simon_B_01.02	28038	1	<?xml version="1.0"?>\n<Clock xmlns:dt="urn:schemas-microsoft-com:datatypes"><Description dt:dt="string">E-Prime Primary Realtime Clock</Description><StartTime><Timestamp dt:dt="int">0</Timestamp><DateUtc dt:dt="string">2015-01-08T00:12:52Z</DateUtc></StartTime><FrequencyChanges><FrequencyChange><Frequency dt:dt="r8">2857451</Frequency><Timestamp dt:dt="r8">379745568947</Timestamp><Current dt:dt=…	Simon_B_01.02-28038-1	60.122	1.0.0.27	1900-01-01	1900-04-09	#VALUE!	Standard	2.0.10.353	2.0.10.353	2015-01-07		16:12:52	2.0.10.248	58	C	7	Images\blank.gif	NULL	NULL	NULL	SimonProc	Images\circle.gif	Simon	Right	54	1	54	1	7	-999999	16	171236	0	7	567	171803	NULL	NULL	NULL	NULL	NULL	NULL	NULL	NULL	NULL	Circle
Simon_B_01.02	28038	1	<?xml version="1.0"?>\n<Clock xmlns:dt="urn:schemas-microsoft-com:datatypes"><Description dt:dt="string">E-Prime Primary Realtime Clock</Description><StartTime><Timestamp dt:dt="int">0</Timestamp><DateUtc dt:dt="string">2015-01-08T00:12:52Z</DateUtc></StartTime><FrequencyChanges><FrequencyChange><Frequency dt:dt="r8">2857451</Frequency><Timestamp dt:dt="r8">379745568947</Timestamp><Current dt:dt=…	Simon_B_01.02-28038-1	60.122	1.0.0.27	1900-01-01	1900-04-09	#VALUE!	Standard	2.0.10.353	2.0.10.353	2015-01-07		16:12:52	2.0.10.248	59	C	7	Images\blank.gif	NULL	NULL	NULL	SimonProc	Images\circle.gif	Simon	Right	55	1	55	1	7	-999999	16	172899	0	7	400	173299	NULL	NULL	NULL	NULL	NULL	NULL	NULL	NULL	NULL	Circle
Simon_B_01.02	28038	1	<?xml version="1.0"?>\n<Clock xmlns:dt="urn:schemas-microsoft-com:datatypes"><Description dt:dt="string">E-Prime Primary Realtime Clock</Description><StartTime><Timestamp dt:dt="int">0</Timestamp><DateUtc dt:dt="string">2015-01-08T00:12:52Z</DateUtc></StartTime><FrequencyChanges><FrequencyChange><Frequency dt:dt="r8">2857451</Frequency><Timestamp dt:dt="r8">379745568947</Timestamp><Current dt:dt=…	Simon_B_01.02-28038-1	60.122	1.0.0.27	1900-01-01	1900-04-09	#VALUE!	Standard	2.0.10.353	2.0.10.353	2015-01-07		16:12:52	2.0.10.248	60	C	7	Images\blank.gif	NULL	NULL	NULL	SimonProc	Images\circle.gif	Simon	Right	56	1	56	1	7	-999999	16	174396	0	7	399	174795	NULL	NULL	NULL	NULL	NULL	NULL	NULL	NULL	NULL	Circle
Simon_B_01.02	28038	1	<?xml version="1.0"?>\n<Clock xmlns:dt="urn:schemas-microsoft-com:datatypes"><Description dt:dt="string">E-Prime Primary Realtime Clock</Description><StartTime><Timestamp dt:dt="int">0</Timestamp><DateUtc dt:dt="string">2015-01-08T00:12:52Z</DateUtc></StartTime><FrequencyChanges><FrequencyChange><Frequency dt:dt="r8">2857451</Frequency><Timestamp dt:dt="r8">379745568947</Timestamp><Current dt:dt=…	Simon_B_01.02-28038-1	60.122	1.0.0.27	1900-01-01	1900-04-09	#VALUE!	Standard	2.0.10.353	2.0.10.353	2015-01-07		16:12:52	2.0.10.248	61	C	q	Images\square.gif	NULL	NULL	NULL	SimonProc	Images\blank.gif	Simon	Left	57	1	57	1	q	-999999	16	175893	0	q	414	176307	NULL	NULL	NULL	NULL	NULL	NULL	NULL	NULL	NULL	Square
Simon_B_01.02	28038	1	<?xml version="1.0"?>\n<Clock xmlns:dt="urn:schemas-microsoft-com:datatypes"><Description dt:dt="string">E-Prime Primary Realtime Clock</Description><StartTime><Timestamp dt:dt="int">0</Timestamp><DateUtc dt:dt="string">2015-01-08T00:12:52Z</DateUtc></StartTime><FrequencyChanges><FrequencyChange><Frequency dt:dt="r8">2857451</Frequency><Timestamp dt:dt="r8">379745568947</Timestamp><Current dt:dt=…	Simon_B_01.02-28038-1	60.122	1.0.0.27	1900-01-01	1900-04-09	#VALUE!	Standard	2.0.10.353	2.0.10.353	2015-01-07		16:12:52	2.0.10.248	62	C	q	Images\square.gif	NULL	NULL	NULL	SimonProc	Images\blank.gif	Simon	Left	58	1	58	1	q	-999999	17	177407	0	q	644	178051	NULL	NULL	NULL	NULL	NULL	NULL	NULL	NULL	NULL	Square
Simon_B_01.02	28038	1	<?xml version="1.0"?>\n<Clock xmlns:dt="urn:schemas-microsoft-com:datatypes"><Description dt:dt="string">E-Prime Primary Realtime Clock</Description><StartTime><Timestamp dt:dt="int">0</Timestamp><DateUtc dt:dt="string">2015-01-08T00:12:52Z</DateUtc></StartTime><FrequencyChanges><FrequencyChange><Frequency dt:dt="r8">2857451</Frequency><Timestamp dt:dt="r8">379745568947</Timestamp><Current dt:dt=…	Simon_B_01.02-28038-1	60.122	1.0.0.27	1900-01-01	1900-04-09	#VALUE!	Standard	2.0.10.353	2.0.10.353	2015-01-07		16:12:52	2.0.10.248	63	I	q	Images\blank.gif	NULL	NULL	NULL	SimonProc	Images\square.gif	Simon	Right	59	1	59	1	q	-999999	16	179153	0	q	626	179779	NULL	NULL	NULL	NULL	NULL	NULL	NULL	NULL	NULL	Square
Simon_B_01.02	28038	1	<?xml version="1.0"?>\n<Clock xmlns:dt="urn:schemas-microsoft-com:datatypes"><Description dt:dt="string">E-Prime Primary Realtime Clock</Description><StartTime><Timestamp dt:dt="int">0</Timestamp><DateUtc dt:dt="string">2015-01-08T00:12:52Z</DateUtc></StartTime><FrequencyChanges><FrequencyChange><Frequency dt:dt="r8">2857451</Frequency><Timestamp dt:dt="r8">379745568947</Timestamp><Current dt:dt=…	Simon_B_01.02-28038-1	60.122	1.0.0.27	1900-01-01	1900-04-09	#VALUE!	Standard	2.0.10.353	2.0.10.353	2015-01-07		16:12:52	2.0.10.248	64	C	q	Images\square.gif	NULL	NULL	NULL	SimonProc	Images\blank.gif	Simon	Left	60	1	60	1	q	-999999	16	180883	0	q	432	181315	NULL	NULL	NULL	NULL	NULL	NULL	NULL	NULL	NULL	Square

## Sheet: Organized
1	Subject	SessionDate	Block	Side	Consistency	SimonExpt.ACC	SimonExpt.RT	SimonExpt.RESP	SimonExpt.CRESP	CorrectRT	FinalRT	FinalACC
2	28038	42011	1	Right	C	NULL	NULL	NULL	NULL					Avg	498.683
3	28038	42011	2	Right	C	NULL	NULL	NULL	NULL					StDev	99.335
4	28038	42011	3	Left	C	NULL	NULL	NULL	NULL					Avg+3StDev	796.688
5	28038	42011	4	Left	C	NULL	NULL	NULL	NULL					Avg+3StDev	200.678
6	28038	42011	5	Right	C	1	614	7	7	614	614	Correct
7	28038	42011	6	Right	C	1	421	7	7	421	421	Correct
8	28038	42011	7	Right	C	1	387	7	7	387	387	Correct
9	28038	42011	8	Left	C	1	483	q	q	483	483	Correct
10	28038	42011	9	Left	C	1	390	q	q	390	390	Correct
11	28038	42011	10	Left	I	1	374	7	7	374	374	Correct
12	28038	42011	11	Left	C	1	549	q	q	549	549	Correct
13	28038	42011	12	Right	C	1	487	7	7	487	487	Correct
14	28038	42011	13	Right	C	1	570	7	7	570	570	Correct
15	28038	42011	14	Right	I	1	579	q	q	579	579	Correct
16	28038	42011	15	Right	C	1	547	7	7	547	547	Correct
17	28038	42011	16	Left	C	1	589	q	q	589	589	Correct
18	28038	42011	17	Right	C	1	701	7	7	701	701	Correct
19	28038	42011	18	Left	C	1	584	q	q	584	584	Correct
20	28038	42011	19	Left	C	1	704	q	q	704	704	Correct
21	28038	42011	20	Right	C	1	492	7	7	492	492	Correct
22	28038	42011	21	Left	C	1	519	q	q	519	519	Correct
23	28038	42011	22	Right	C	1	402	7	7	402	402	Correct
24	28038	42011	23	Right	C	1	417	7	7	417	417	Correct
25	28038	42011	24	Left	C	1	487	q	q	487	487	Correct
26	28038	42011	25	Left	C	1	347	q	q	347	347	Correct
27	28038	42011	26	Right	C	1	396	7	7	396	396	Correct
28	28038	42011	27	Left	I	1	691	7	7	691	691	Correct
29	28038	42011	28	Left	C	1	471	q	q	471	471	Correct
30	28038	42011	29	Left	C	1	418	q	q	418	418	Correct
31	28038	42011	30	Right	C	1	521	7	7	521	521	Correct
32	28038	42011	31	Right	C	1	395	7	7	395	395	Correct
33	28038	42011	32	Right	C	1	370	7	7	370	370	Correct
34	28038	42011	33	Right	I	1	587	q	q	587	587	Correct
35	28038	42011	34	Right	C	1	411	7	7	411	411	Correct
36	28038	42011	35	Right	I	1	393	q	q	393	393	Correct
37	28038	42011	36	Left	C	1	496	q	q	496	496	Correct
38	28038	42011	37	Left	C	1	547	q	q	547	547	Correct
39	28038	42011	38	Left	I	1	589	7	7	589	589	Correct
40	28038	42011	39	Left	I	1	525	7	7	525	525	Correct
41	28038	42011	40	Right	I	1	423	q	q	423	423	Correct
42	28038	42011	41	Right	C	1	661	7	7	661	661	Correct
43	28038	42011	42	Left	C	1	410	q	q	410	410	Correct
44	28038	42011	43	Left	C	1	392	q	q	392	392	Correct
45	28038	42011	44	Right	C	1	615	7	7	615	615	Correct
46	28038	42011	45	Left	C	1	382	q	q	382	382	Correct
47	28038	42011	46	Left	C	1	405	q	q	405	405	Correct
48	28038	42011	47	Left	I	1	572	7	7	572	572	Correct
49	28038	42011	48	Left	C	1	333	q	q	333	333	Correct
50	28038	42011	49	Left	I	1	574	7	7	574	574	Correct
51	28038	42011	50	Left	C	1	494	q	q	494	494	Correct
52	28038	42011	51	Left	I	1	449	7	7	449	449	Correct
53	28038	42011	52	Right	C	1	599	7	7	599	599	Correct
54	28038	42011	53	Right	I	1	654	q	q	654	654	Correct
55	28038	42011	54	Left	I	1	428	7	7	428	428	Correct
56	28038	42011	55	Right	I	1	505	q	q	505	505	Correct
57	28038	42011	56	Left	C	1	581	q	q	581	581	Correct
58	28038	42011	57	Right	C	1	509	7	7	509	509	Correct
59	28038	42011	58	Right	C	1	567	7	7	567	567	Correct
60	28038	42011	59	Right	C	1	400	7	7	400	400	Correct
61	28038	42011	60	Right	C	1	399	7	7	399	399	Correct
62	28038	42011	61	Left	C	1	414	q	q	414	414	Correct
63	28038	42011	62	Left	C	1	644	q	q	644	644	Correct
64	28038	42011	63	Right	I	1	626	q	q	626	626	Correct
65	28038	42011	64	Left	C	1	432	q	q	432	432	Correct
66	0
67	0
68	0
69	0
70	0
71	0
72	0
73	0
74	0
75	0
76	0
77	0
78	0
79	0
80	0
81	0
	EXTRA	EXTRA	EXTRA	EXTRA	EXTRA	EXTRA	EXTRA	EXTRA	EXTRA	EXTRA	EXTRA	Outlier
	EXTRA	EXTRA	EXTRA	EXTRA	EXTRA	EXTRA	EXTRA	EXTRA	EXTRA	EXTRA	EXTRA	Timeout

## Sheet: Pivot
Simon Analysis Template
Date:	2015-02-20
Entered by:	BY
Expt #	Date	Con RT	Incon RT	Incon-Con RT	Con ACC	Incon ACC	Incon-Con ACC	Con TO	Incon TO
28038	2015-01-07	487.822	531.267	43.4444	1	1	0	0	0
Row Labels	Average of FinalRT		Count of FinalACC	Column Labels
C	487.822		Row Labels	Correct	Outlier	Timeout	Grand Total
I	531.267		C	45			45
Grand Total	498.683		I	15			15
			EXTRA		1	1	2
			Grand Total	60	1	1	62
