# Supplementary material for: Human performance across decision making, selective attention, and working memory tasks: Experimental data and computer simulations
Source: Data Brief. 2018 Feb 21;17:907–14. doi: 10.1016/j.dib.2018.01.056 (PMC5988376; doi:10.1016/j.dib.2018.01.056)
Supplement: Supplementary file 2 — Supplementary material [file mmc2.zip › DataInBrief/data/Simon/analyzed/Simon Analysis_28040.xlsx]

## Sheet: Instructions
Delete data in 'Raw' tab
Copy data from subjects .edat file
Paste data into 'Raw' tab
Refresh' both pivot tables
copy results to summary document.

## Sheet: Raw
ExperimentName	Subject	Session	Clock.Information	DataFile.Basename	Display.RefreshRate	ExperimentVersion	Group	PracACC	RandomSeed	RuntimeCapabilities	RuntimeVersion	RuntimeVersionExpected	SessionDate	SessionStartDateTimeUtc	SessionTime	StudioVersion	Block	Consistency	CorrectResponse	Left	Practice1	Practice1.Cycle	Practice1.Sample	Procedure	Right	Running	Side	Simon	Simon.Cycle	Simon.Sample	SimonExpt.ACC	SimonExpt.CRESP	SimonExpt.DurationError	SimonExpt.OnsetDelay	SimonExpt.OnsetTime	SimonExpt.OnsetToOnsetTime	SimonExpt.RESP	SimonExpt.RT	SimonExpt.RTTime	SimonPrac.ACC	SimonPrac.CRESP	SimonPrac.DurationError	SimonPrac.OnsetDelay	SimonPrac.OnsetTime	SimonPrac.OnsetToOnsetTime	SimonPrac.RESP	SimonPrac.RT	SimonPrac.RTTime	Stimuli
Simon_A_01.02	28040	1	<?xml version="1.0"?>\n<Clock xmlns:dt="urn:schemas-microsoft-com:datatypes"><Description dt:dt="string">E-Prime Primary Realtime Clock</Description><StartTime><Timestamp dt:dt="int">0</Timestamp><DateUtc dt:dt="string">2015-01-08T18:59:18Z</DateUtc></StartTime><FrequencyChanges><FrequencyChange><Frequency dt:dt="r8">2857451</Frequency><Timestamp dt:dt="r8">1441387614350</Timestamp><Current dt:dt…	Simon_A_01.02-28040-1	60.122	1.0.0.24	1900-01-01	1900-03-15	#VALUE!	Standard	2.0.10.353	2.0.10.353	2015-01-08	2015-01-08 18:59:18	10:59:18	2.0.10.248	1	C	7	Images\blank.gif	1	1	1	PracticeProc1	Images\circle.gif	Practice1	Right	NULL	NULL	NULL	NULL	NULL	NULL	NULL	NULL	NULL	NULL	NULL	NULL	1	7	-999999	17	58537	0	7	1126	59663	Circle
Simon_A_01.02	28040	1	<?xml version="1.0"?>\n<Clock xmlns:dt="urn:schemas-microsoft-com:datatypes"><Description dt:dt="string">E-Prime Primary Realtime Clock</Description><StartTime><Timestamp dt:dt="int">0</Timestamp><DateUtc dt:dt="string">2015-01-08T18:59:18Z</DateUtc></StartTime><FrequencyChanges><FrequencyChange><Frequency dt:dt="r8">2857451</Frequency><Timestamp dt:dt="r8">1441387614350</Timestamp><Current dt:dt…	Simon_A_01.02-28040-1	60.122	1.0.0.24	1900-01-01	1900-03-15	#VALUE!	Standard	2.0.10.353	2.0.10.353	2015-01-08	2015-01-08 18:59:18	10:59:18	2.0.10.248	2	C	q	Images\blank.gif	2	1	2	PracticeProc1	Images\square.gif	Practice1	Right	NULL	NULL	NULL	NULL	NULL	NULL	NULL	NULL	NULL	NULL	NULL	NULL	1	q	-999999	16	61281	0	q	510	61791	Square
Simon_A_01.02	28040	1	<?xml version="1.0"?>\n<Clock xmlns:dt="urn:schemas-microsoft-com:datatypes"><Description dt:dt="string">E-Prime Primary Realtime Clock</Description><StartTime><Timestamp dt:dt="int">0</Timestamp><DateUtc dt:dt="string">2015-01-08T18:59:18Z</DateUtc></StartTime><FrequencyChanges><FrequencyChange><Frequency dt:dt="r8">2857451</Frequency><Timestamp dt:dt="r8">1441387614350</Timestamp><Current dt:dt…	Simon_A_01.02-28040-1	60.122	1.0.0.24	1900-01-01	1900-03-15	#VALUE!	Standard	2.0.10.353	2.0.10.353	2015-01-08	2015-01-08 18:59:18	10:59:18	2.0.10.248	3	C	q	Images\square.gif	3	1	3	PracticeProc1	Images\blank.gif	Practice1	Left	NULL	NULL	NULL	NULL	NULL	NULL	NULL	NULL	NULL	NULL	NULL	NULL	0	q	-999999	16	63410	0	7	941	64351	Square
Simon_A_01.02	28040	1	<?xml version="1.0"?>\n<Clock xmlns:dt="urn:schemas-microsoft-com:datatypes"><Description dt:dt="string">E-Prime Primary Realtime Clock</Description><StartTime><Timestamp dt:dt="int">0</Timestamp><DateUtc dt:dt="string">2015-01-08T18:59:18Z</DateUtc></StartTime><FrequencyChanges><FrequencyChange><Frequency dt:dt="r8">2857451</Frequency><Timestamp dt:dt="r8">1441387614350</Timestamp><Current dt:dt…	Simon_A_01.02-28040-1	60.122	1.0.0.24	1900-01-01	1900-03-15	#VALUE!	Standard	2.0.10.353	2.0.10.353	2015-01-08	2015-01-08 18:59:18	10:59:18	2.0.10.248	4	C	7	Images\circle.gif	4	1	4	PracticeProc1	Images\blank.gif	Practice1	Left	NULL	NULL	NULL	NULL	NULL	NULL	NULL	NULL	NULL	NULL	NULL	NULL	1	7	-999999	17	65972	0	7	1787	67759	Circle
Simon_A_01.02	28040	1	<?xml version="1.0"?>\n<Clock xmlns:dt="urn:schemas-microsoft-com:datatypes"><Description dt:dt="string">E-Prime Primary Realtime Clock</Description><StartTime><Timestamp dt:dt="int">0</Timestamp><DateUtc dt:dt="string">2015-01-08T18:59:18Z</DateUtc></StartTime><FrequencyChanges><FrequencyChange><Frequency dt:dt="r8">2857451</Frequency><Timestamp dt:dt="r8">1441387614350</Timestamp><Current dt:dt…	Simon_A_01.02-28040-1	60.122	1.0.0.24	1900-01-01	1900-03-15	#VALUE!	Standard	2.0.10.353	2.0.10.353	2015-01-08	2015-01-08 18:59:18	10:59:18	2.0.10.248	5	C	q	Images\square.gif	NULL	NULL	NULL	SimonProc	Images\blank.gif	Simon	Left	1	1	1	1	q	-999999	17	84368	0	q	735	85103	NULL	NULL	NULL	NULL	NULL	NULL	NULL	NULL	NULL	Square
Simon_A_01.02	28040	1	<?xml version="1.0"?>\n<Clock xmlns:dt="urn:schemas-microsoft-com:datatypes"><Description dt:dt="string">E-Prime Primary Realtime Clock</Description><StartTime><Timestamp dt:dt="int">0</Timestamp><DateUtc dt:dt="string">2015-01-08T18:59:18Z</DateUtc></StartTime><FrequencyChanges><FrequencyChange><Frequency dt:dt="r8">2857451</Frequency><Timestamp dt:dt="r8">1441387614350</Timestamp><Current dt:dt…	Simon_A_01.02-28040-1	60.122	1.0.0.24	1900-01-01	1900-03-15	#VALUE!	Standard	2.0.10.353	2.0.10.353	2015-01-08	2015-01-08 18:59:18	10:59:18	2.0.10.248	6	I	q	Images\blank.gif	NULL	NULL	NULL	SimonProc	Images\square.gif	Simon	Right	2	1	2	1	q	-999999	16	86197	0	q	522	86719	NULL	NULL	NULL	NULL	NULL	NULL	NULL	NULL	NULL	Square
Simon_A_01.02	28040	1	<?xml version="1.0"?>\n<Clock xmlns:dt="urn:schemas-microsoft-com:datatypes"><Description dt:dt="string">E-Prime Primary Realtime Clock</Description><StartTime><Timestamp dt:dt="int">0</Timestamp><DateUtc dt:dt="string">2015-01-08T18:59:18Z</DateUtc></StartTime><FrequencyChanges><FrequencyChange><Frequency dt:dt="r8">2857451</Frequency><Timestamp dt:dt="r8">1441387614350</Timestamp><Current dt:dt…	Simon_A_01.02-28040-1	60.122	1.0.0.24	1900-01-01	1900-03-15	#VALUE!	Standard	2.0.10.353	2.0.10.353	2015-01-08	2015-01-08 18:59:18	10:59:18	2.0.10.248	7	C	q	Images\square.gif	NULL	NULL	NULL	SimonProc	Images\blank.gif	Simon	Left	3	1	3	1	q	-999999	17	87811	0	q	412	88223	NULL	NULL	NULL	NULL	NULL	NULL	NULL	NULL	NULL	Square
Simon_A_01.02	28040	1	<?xml version="1.0"?>\n<Clock xmlns:dt="urn:schemas-microsoft-com:datatypes"><Description dt:dt="string">E-Prime Primary Realtime Clock</Description><StartTime><Timestamp dt:dt="int">0</Timestamp><DateUtc dt:dt="string">2015-01-08T18:59:18Z</DateUtc></StartTime><FrequencyChanges><FrequencyChange><Frequency dt:dt="r8">2857451</Frequency><Timestamp dt:dt="r8">1441387614350</Timestamp><Current dt:dt…	Simon_A_01.02-28040-1	60.122	1.0.0.24	1900-01-01	1900-03-15	#VALUE!	Standard	2.0.10.353	2.0.10.353	2015-01-08	2015-01-08 18:59:18	10:59:18	2.0.10.248	8	C	q	Images\square.gif	NULL	NULL	NULL	SimonProc	Images\blank.gif	Simon	Left	4	1	4	1	q	-999999	16	89324	0	q	419	89743	NULL	NULL	NULL	NULL	NULL	NULL	NULL	NULL	NULL	Square
Simon_A_01.02	28040	1	<?xml version="1.0"?>\n<Clock xmlns:dt="urn:schemas-microsoft-com:datatypes"><Description dt:dt="string">E-Prime Primary Realtime Clock</Description><StartTime><Timestamp dt:dt="int">0</Timestamp><DateUtc dt:dt="string">2015-01-08T18:59:18Z</DateUtc></StartTime><FrequencyChanges><FrequencyChange><Frequency dt:dt="r8">2857451</Frequency><Timestamp dt:dt="r8">1441387614350</Timestamp><Current dt:dt…	Simon_A_01.02-28040-1	60.122	1.0.0.24	1900-01-01	1900-03-15	#VALUE!	Standard	2.0.10.353	2.0.10.353	2015-01-08	2015-01-08 18:59:18	10:59:18	2.0.10.248	9	C	7	Images\blank.gif	NULL	NULL	NULL	SimonProc	Images\circle.gif	Simon	Right	5	1	5	1	7	-999999	16	90838	0	7	505	91343	NULL	NULL	NULL	NULL	NULL	NULL	NULL	NULL	NULL	Circle
Simon_A_01.02	28040	1	<?xml version="1.0"?>\n<Clock xmlns:dt="urn:schemas-microsoft-com:datatypes"><Description dt:dt="string">E-Prime Primary Realtime Clock</Description><StartTime><Timestamp dt:dt="int">0</Timestamp><DateUtc dt:dt="string">2015-01-08T18:59:18Z</DateUtc></StartTime><FrequencyChanges><FrequencyChange><Frequency dt:dt="r8">2857451</Frequency><Timestamp dt:dt="r8">1441387614350</Timestamp><Current dt:dt…	Simon_A_01.02-28040-1	60.122	1.0.0.24	1900-01-01	1900-03-15	#VALUE!	Standard	2.0.10.353	2.0.10.353	2015-01-08	2015-01-08 18:59:18	10:59:18	2.0.10.248	10	C	7	Images\blank.gif	NULL	NULL	NULL	SimonProc	Images\circle.gif	Simon	Right	6	1	6	1	7	-999999	16	92434	0	7	685	93119	NULL	NULL	NULL	NULL	NULL	NULL	NULL	NULL	NULL	Circle
Simon_A_01.02	28040	1	<?xml version="1.0"?>\n<Clock xmlns:dt="urn:schemas-microsoft-com:datatypes"><Description dt:dt="string">E-Prime Primary Realtime Clock</Description><StartTime><Timestamp dt:dt="int">0</Timestamp><DateUtc dt:dt="string">2015-01-08T18:59:18Z</DateUtc></StartTime><FrequencyChanges><FrequencyChange><Frequency dt:dt="r8">2857451</Frequency><Timestamp dt:dt="r8">1441387614350</Timestamp><Current dt:dt…	Simon_A_01.02-28040-1	60.122	1.0.0.24	1900-01-01	1900-03-15	#VALUE!	Standard	2.0.10.353	2.0.10.353	2015-01-08	2015-01-08 18:59:18	10:59:18	2.0.10.248	11	C	7	Images\blank.gif	NULL	NULL	NULL	SimonProc	Images\circle.gif	Simon	Right	7	1	7	1	7	-999999	16	94214	0	7	329	94543	NULL	NULL	NULL	NULL	NULL	NULL	NULL	NULL	NULL	Circle
Simon_A_01.02	28040	1	<?xml version="1.0"?>\n<Clock xmlns:dt="urn:schemas-microsoft-com:datatypes"><Description dt:dt="string">E-Prime Primary Realtime Clock</Description><StartTime><Timestamp dt:dt="int">0</Timestamp><DateUtc dt:dt="string">2015-01-08T18:59:18Z</DateUtc></StartTime><FrequencyChanges><FrequencyChange><Frequency dt:dt="r8">2857451</Frequency><Timestamp dt:dt="r8">1441387614350</Timestamp><Current dt:dt…	Simon_A_01.02-28040-1	60.122	1.0.0.24	1900-01-01	1900-03-15	#VALUE!	Standard	2.0.10.353	2.0.10.353	2015-01-08	2015-01-08 18:59:18	10:59:18	2.0.10.248	12	C	7	Images\blank.gif	NULL	NULL	NULL	SimonProc	Images\circle.gif	Simon	Right	8	1	8	1	7	-999999	17	95645	0	7	338	95983	NULL	NULL	NULL	NULL	NULL	NULL	NULL	NULL	NULL	Circle
Simon_A_01.02	28040	1	<?xml version="1.0"?>\n<Clock xmlns:dt="urn:schemas-microsoft-com:datatypes"><Description dt:dt="string">E-Prime Primary Realtime Clock</Description><StartTime><Timestamp dt:dt="int">0</Timestamp><DateUtc dt:dt="string">2015-01-08T18:59:18Z</DateUtc></StartTime><FrequencyChanges><FrequencyChange><Frequency dt:dt="r8">2857451</Frequency><Timestamp dt:dt="r8">1441387614350</Timestamp><Current dt:dt…	Simon_A_01.02-28040-1	60.122	1.0.0.24	1900-01-01	1900-03-15	#VALUE!	Standard	2.0.10.353	2.0.10.353	2015-01-08	2015-01-08 18:59:18	10:59:18	2.0.10.248	13	C	q	Images\square.gif	NULL	NULL	NULL	SimonProc	Images\blank.gif	Simon	Left	9	1	9	1	q	-999999	16	97075	0	q	444	97519	NULL	NULL	NULL	NULL	NULL	NULL	NULL	NULL	NULL	Square
Simon_A_01.02	28040	1	<?xml version="1.0"?>\n<Clock xmlns:dt="urn:schemas-microsoft-com:datatypes"><Description dt:dt="string">E-Prime Primary Realtime Clock</Description><StartTime><Timestamp dt:dt="int">0</Timestamp><DateUtc dt:dt="string">2015-01-08T18:59:18Z</DateUtc></StartTime><FrequencyChanges><FrequencyChange><Frequency dt:dt="r8">2857451</Frequency><Timestamp dt:dt="r8">1441387614350</Timestamp><Current dt:dt…	Simon_A_01.02-28040-1	60.122	1.0.0.24	1900-01-01	1900-03-15	#VALUE!	Standard	2.0.10.353	2.0.10.353	2015-01-08	2015-01-08 18:59:18	10:59:18	2.0.10.248	14	I	q	Images\blank.gif	NULL	NULL	NULL	SimonProc	Images\square.gif	Simon	Right	10	1	10	1	q	-999999	16	98622	0	q	1009	99631	NULL	NULL	NULL	NULL	NULL	NULL	NULL	NULL	NULL	Square
Simon_A_01.02	28040	1	<?xml version="1.0"?>\n<Clock xmlns:dt="urn:schemas-microsoft-com:datatypes"><Description dt:dt="string">E-Prime Primary Realtime Clock</Description><StartTime><Timestamp dt:dt="int">0</Timestamp><DateUtc dt:dt="string">2015-01-08T18:59:18Z</DateUtc></StartTime><FrequencyChanges><FrequencyChange><Frequency dt:dt="r8">2857451</Frequency><Timestamp dt:dt="r8">1441387614350</Timestamp><Current dt:dt…	Simon_A_01.02-28040-1	60.122	1.0.0.24	1900-01-01	1900-03-15	#VALUE!	Standard	2.0.10.353	2.0.10.353	2015-01-08	2015-01-08 18:59:18	10:59:18	2.0.10.248	15	I	7	Images\circle.gif	NULL	NULL	NULL	SimonProc	Images\blank.gif	Simon	Left	11	1	11	1	7	-999999	16	100734	0	7	625	101359	NULL	NULL	NULL	NULL	NULL	NULL	NULL	NULL	NULL	Circle
Simon_A_01.02	28040	1	<?xml version="1.0"?>\n<Clock xmlns:dt="urn:schemas-microsoft-com:datatypes"><Description dt:dt="string">E-Prime Primary Realtime Clock</Description><StartTime><Timestamp dt:dt="int">0</Timestamp><DateUtc dt:dt="string">2015-01-08T18:59:18Z</DateUtc></StartTime><FrequencyChanges><FrequencyChange><Frequency dt:dt="r8">2857451</Frequency><Timestamp dt:dt="r8">1441387614350</Timestamp><Current dt:dt…	Simon_A_01.02-28040-1	60.122	1.0.0.24	1900-01-01	1900-03-15	#VALUE!	Standard	2.0.10.353	2.0.10.353	2015-01-08	2015-01-08 18:59:18	10:59:18	2.0.10.248	16	I	q	Images\blank.gif	NULL	NULL	NULL	SimonProc	Images\square.gif	Simon	Right	12	1	12	1	q	-999999	16	102464	0	q	1487	103951	NULL	NULL	NULL	NULL	NULL	NULL	NULL	NULL	NULL	Square
Simon_A_01.02	28040	1	<?xml version="1.0"?>\n<Clock xmlns:dt="urn:schemas-microsoft-com:datatypes"><Description dt:dt="string">E-Prime Primary Realtime Clock</Description><StartTime><Timestamp dt:dt="int">0</Timestamp><DateUtc dt:dt="string">2015-01-08T18:59:18Z</DateUtc></StartTime><FrequencyChanges><FrequencyChange><Frequency dt:dt="r8">2857451</Frequency><Timestamp dt:dt="r8">1441387614350</Timestamp><Current dt:dt…	Simon_A_01.02-28040-1	60.122	1.0.0.24	1900-01-01	1900-03-15	#VALUE!	Standard	2.0.10.353	2.0.10.353	2015-01-08	2015-01-08 18:59:18	10:59:18	2.0.10.248	17	C	7	Images\blank.gif	NULL	NULL	NULL	SimonProc	Images\circle.gif	Simon	Right	13	1	13	1	7	-999999	16	105042	0	7	1453	106495	NULL	NULL	NULL	NULL	NULL	NULL	NULL	NULL	NULL	Circle
Simon_A_01.02	28040	1	<?xml version="1.0"?>\n<Clock xmlns:dt="urn:schemas-microsoft-com:datatypes"><Description dt:dt="string">E-Prime Primary Realtime Clock</Description><StartTime><Timestamp dt:dt="int">0</Timestamp><DateUtc dt:dt="string">2015-01-08T18:59:18Z</DateUtc></StartTime><FrequencyChanges><FrequencyChange><Frequency dt:dt="r8">2857451</Frequency><Timestamp dt:dt="r8">1441387614350</Timestamp><Current dt:dt…	Simon_A_01.02-28040-1	60.122	1.0.0.24	1900-01-01	1900-03-15	#VALUE!	Standard	2.0.10.353	2.0.10.353	2015-01-08	2015-01-08 18:59:18	10:59:18	2.0.10.248	18	I	7	Images\circle.gif	NULL	NULL	NULL	SimonProc	Images\blank.gif	Simon	Left	14	1	14	1	7	-999999	16	107587	0	7	636	108223	NULL	NULL	NULL	NULL	NULL	NULL	NULL	NULL	NULL	Circle
Simon_A_01.02	28040	1	<?xml version="1.0"?>\n<Clock xmlns:dt="urn:schemas-microsoft-com:datatypes"><Description dt:dt="string">E-Prime Primary Realtime Clock</Description><StartTime><Timestamp dt:dt="int">0</Timestamp><DateUtc dt:dt="string">2015-01-08T18:59:18Z</DateUtc></StartTime><FrequencyChanges><FrequencyChange><Frequency dt:dt="r8">2857451</Frequency><Timestamp dt:dt="r8">1441387614350</Timestamp><Current dt:dt…	Simon_A_01.02-28040-1	60.122	1.0.0.24	1900-01-01	1900-03-15	#VALUE!	Standard	2.0.10.353	2.0.10.353	2015-01-08	2015-01-08 18:59:18	10:59:18	2.0.10.248	19	C	q	Images\square.gif	NULL	NULL	NULL	SimonProc	Images\blank.gif	Simon	Left	15	1	15	1	q	-999999	16	109317	0	q	938	110255	NULL	NULL	NULL	NULL	NULL	NULL	NULL	NULL	NULL	Square
Simon_A_01.02	28040	1	<?xml version="1.0"?>\n<Clock xmlns:dt="urn:schemas-microsoft-com:datatypes"><Description dt:dt="string">E-Prime Primary Realtime Clock</Description><StartTime><Timestamp dt:dt="int">0</Timestamp><DateUtc dt:dt="string">2015-01-08T18:59:18Z</DateUtc></StartTime><FrequencyChanges><FrequencyChange><Frequency dt:dt="r8">2857451</Frequency><Timestamp dt:dt="r8">1441387614350</Timestamp><Current dt:dt…	Simon_A_01.02-28040-1	60.122	1.0.0.24	1900-01-01	1900-03-15	#VALUE!	Standard	2.0.10.353	2.0.10.353	2015-01-08	2015-01-08 18:59:18	10:59:18	2.0.10.248	20	I	7	Images\circle.gif	NULL	NULL	NULL	SimonProc	Images\blank.gif	Simon	Left	16	1	16	0	7	-999999	16	111346	0	q	589	111935	NULL	NULL	NULL	NULL	NULL	NULL	NULL	NULL	NULL	Circle
Simon_A_01.02	28040	1	<?xml version="1.0"?>\n<Clock xmlns:dt="urn:schemas-microsoft-com:datatypes"><Description dt:dt="string">E-Prime Primary Realtime Clock</Description><StartTime><Timestamp dt:dt="int">0</Timestamp><DateUtc dt:dt="string">2015-01-08T18:59:18Z</DateUtc></StartTime><FrequencyChanges><FrequencyChange><Frequency dt:dt="r8">2857451</Frequency><Timestamp dt:dt="r8">1441387614350</Timestamp><Current dt:dt…	Simon_A_01.02-28040-1	60.122	1.0.0.24	1900-01-01	1900-03-15	#VALUE!	Standard	2.0.10.353	2.0.10.353	2015-01-08	2015-01-08 18:59:18	10:59:18	2.0.10.248	21	C	q	Images\square.gif	NULL	NULL	NULL	SimonProc	Images\blank.gif	Simon	Left	17	1	17	1	q	-999999	16	113026	0	q	765	113791	NULL	NULL	NULL	NULL	NULL	NULL	NULL	NULL	NULL	Square
Simon_A_01.02	28040	1	<?xml version="1.0"?>\n<Clock xmlns:dt="urn:schemas-microsoft-com:datatypes"><Description dt:dt="string">E-Prime Primary Realtime Clock</Description><StartTime><Timestamp dt:dt="int">0</Timestamp><DateUtc dt:dt="string">2015-01-08T18:59:18Z</DateUtc></StartTime><FrequencyChanges><FrequencyChange><Frequency dt:dt="r8">2857451</Frequency><Timestamp dt:dt="r8">1441387614350</Timestamp><Current dt:dt…	Simon_A_01.02-28040-1	60.122	1.0.0.24	1900-01-01	1900-03-15	#VALUE!	Standard	2.0.10.353	2.0.10.353	2015-01-08	2015-01-08 18:59:18	10:59:18	2.0.10.248	22	I	7	Images\circle.gif	NULL	NULL	NULL	SimonProc	Images\blank.gif	Simon	Left	18	1	18	1	7	-999999	16	114889	0	7	486	115375	NULL	NULL	NULL	NULL	NULL	NULL	NULL	NULL	NULL	Circle
Simon_A_01.02	28040	1	<?xml version="1.0"?>\n<Clock xmlns:dt="urn:schemas-microsoft-com:datatypes"><Description dt:dt="string">E-Prime Primary Realtime Clock</Description><StartTime><Timestamp dt:dt="int">0</Timestamp><DateUtc dt:dt="string">2015-01-08T18:59:18Z</DateUtc></StartTime><FrequencyChanges><FrequencyChange><Frequency dt:dt="r8">2857451</Frequency><Timestamp dt:dt="r8">1441387614350</Timestamp><Current dt:dt…	Simon_A_01.02-28040-1	60.122	1.0.0.24	1900-01-01	1900-03-15	#VALUE!	Standard	2.0.10.353	2.0.10.353	2015-01-08	2015-01-08 18:59:18	10:59:18	2.0.10.248	23	C	q	Images\square.gif	NULL	NULL	NULL	SimonProc	Images\blank.gif	Simon	Left	19	1	19	1	q	-999999	16	116469	0	q	1338	117807	NULL	NULL	NULL	NULL	NULL	NULL	NULL	NULL	NULL	Square
Simon_A_01.02	28040	1	<?xml version="1.0"?>\n<Clock xmlns:dt="urn:schemas-microsoft-com:datatypes"><Description dt:dt="string">E-Prime Primary Realtime Clock</Description><StartTime><Timestamp dt:dt="int">0</Timestamp><DateUtc dt:dt="string">2015-01-08T18:59:18Z</DateUtc></StartTime><FrequencyChanges><FrequencyChange><Frequency dt:dt="r8">2857451</Frequency><Timestamp dt:dt="r8">1441387614350</Timestamp><Current dt:dt…	Simon_A_01.02-28040-1	60.122	1.0.0.24	1900-01-01	1900-03-15	#VALUE!	Standard	2.0.10.353	2.0.10.353	2015-01-08	2015-01-08 18:59:18	10:59:18	2.0.10.248	24	C	q	Images\square.gif	NULL	NULL	NULL	SimonProc	Images\blank.gif	Simon	Left	20	1	20	1	q	-999999	16	118914	0	q	685	119599	NULL	NULL	NULL	NULL	NULL	NULL	NULL	NULL	NULL	Square
Simon_A_01.02	28040	1	<?xml version="1.0"?>\n<Clock xmlns:dt="urn:schemas-microsoft-com:datatypes"><Description dt:dt="string">E-Prime Primary Realtime Clock</Description><StartTime><Timestamp dt:dt="int">0</Timestamp><DateUtc dt:dt="string">2015-01-08T18:59:18Z</DateUtc></StartTime><FrequencyChanges><FrequencyChange><Frequency dt:dt="r8">2857451</Frequency><Timestamp dt:dt="r8">1441387614350</Timestamp><Current dt:dt…	Simon_A_01.02-28040-1	60.122	1.0.0.24	1900-01-01	1900-03-15	#VALUE!	Standard	2.0.10.353	2.0.10.353	2015-01-08	2015-01-08 18:59:18	10:59:18	2.0.10.248	25	C	7	Images\blank.gif	NULL	NULL	NULL	SimonProc	Images\circle.gif	Simon	Right	21	1	21	1	7	-999999	16	120694	0	7	601	121295	NULL	NULL	NULL	NULL	NULL	NULL	NULL	NULL	NULL	Circle
Simon_A_01.02	28040	1	<?xml version="1.0"?>\n<Clock xmlns:dt="urn:schemas-microsoft-com:datatypes"><Description dt:dt="string">E-Prime Primary Realtime Clock</Description><StartTime><Timestamp dt:dt="int">0</Timestamp><DateUtc dt:dt="string">2015-01-08T18:59:18Z</DateUtc></StartTime><FrequencyChanges><FrequencyChange><Frequency dt:dt="r8">2857451</Frequency><Timestamp dt:dt="r8">1441387614350</Timestamp><Current dt:dt…	Simon_A_01.02-28040-1	60.122	1.0.0.24	1900-01-01	1900-03-15	#VALUE!	Standard	2.0.10.353	2.0.10.353	2015-01-08	2015-01-08 18:59:18	10:59:18	2.0.10.248	26	C	q	Images\square.gif	NULL	NULL	NULL	SimonProc	Images\blank.gif	Simon	Left	22	1	22	1	q	-999999	16	122390	0	q	1097	123487	NULL	NULL	NULL	NULL	NULL	NULL	NULL	NULL	NULL	Square
Simon_A_01.02	28040	1	<?xml version="1.0"?>\n<Clock xmlns:dt="urn:schemas-microsoft-com:datatypes"><Description dt:dt="string">E-Prime Primary Realtime Clock</Description><StartTime><Timestamp dt:dt="int">0</Timestamp><DateUtc dt:dt="string">2015-01-08T18:59:18Z</DateUtc></StartTime><FrequencyChanges><FrequencyChange><Frequency dt:dt="r8">2857451</Frequency><Timestamp dt:dt="r8">1441387614350</Timestamp><Current dt:dt…	Simon_A_01.02-28040-1	60.122	1.0.0.24	1900-01-01	1900-03-15	#VALUE!	Standard	2.0.10.353	2.0.10.353	2015-01-08	2015-01-08 18:59:18	10:59:18	2.0.10.248	27	C	q	Images\square.gif	NULL	NULL	NULL	SimonProc	Images\blank.gif	Simon	Left	23	1	23	1	q	-999999	16	124586	0	q	501	125087	NULL	NULL	NULL	NULL	NULL	NULL	NULL	NULL	NULL	Square
Simon_A_01.02	28040	1	<?xml version="1.0"?>\n<Clock xmlns:dt="urn:schemas-microsoft-com:datatypes"><Description dt:dt="string">E-Prime Primary Realtime Clock</Description><StartTime><Timestamp dt:dt="int">0</Timestamp><DateUtc dt:dt="string">2015-01-08T18:59:18Z</DateUtc></StartTime><FrequencyChanges><FrequencyChange><Frequency dt:dt="r8">2857451</Frequency><Timestamp dt:dt="r8">1441387614350</Timestamp><Current dt:dt…	Simon_A_01.02-28040-1	60.122	1.0.0.24	1900-01-01	1900-03-15	#VALUE!	Standard	2.0.10.353	2.0.10.353	2015-01-08	2015-01-08 18:59:18	10:59:18	2.0.10.248	28	C	7	Images\blank.gif	NULL	NULL	NULL	SimonProc	Images\circle.gif	Simon	Right	24	1	24	1	7	-999999	17	126183	0	7	968	127151	NULL	NULL	NULL	NULL	NULL	NULL	NULL	NULL	NULL	Circle
Simon_A_01.02	28040	1	<?xml version="1.0"?>\n<Clock xmlns:dt="urn:schemas-microsoft-com:datatypes"><Description dt:dt="string">E-Prime Primary Realtime Clock</Description><StartTime><Timestamp dt:dt="int">0</Timestamp><DateUtc dt:dt="string">2015-01-08T18:59:18Z</DateUtc></StartTime><FrequencyChanges><FrequencyChange><Frequency dt:dt="r8">2857451</Frequency><Timestamp dt:dt="r8">1441387614350</Timestamp><Current dt:dt…	Simon_A_01.02-28040-1	60.122	1.0.0.24	1900-01-01	1900-03-15	#VALUE!	Standard	2.0.10.353	2.0.10.353	2015-01-08	2015-01-08 18:59:18	10:59:18	2.0.10.248	29	I	q	Images\blank.gif	NULL	NULL	NULL	SimonProc	Images\square.gif	Simon	Right	25	1	25	1	q	-999999	16	128245	0	q	938	129183	NULL	NULL	NULL	NULL	NULL	NULL	NULL	NULL	NULL	Square
Simon_A_01.02	28040	1	<?xml version="1.0"?>\n<Clock xmlns:dt="urn:schemas-microsoft-com:datatypes"><Description dt:dt="string">E-Prime Primary Realtime Clock</Description><StartTime><Timestamp dt:dt="int">0</Timestamp><DateUtc dt:dt="string">2015-01-08T18:59:18Z</DateUtc></StartTime><FrequencyChanges><FrequencyChange><Frequency dt:dt="r8">2857451</Frequency><Timestamp dt:dt="r8">1441387614350</Timestamp><Current dt:dt…	Simon_A_01.02-28040-1	60.122	1.0.0.24	1900-01-01	1900-03-15	#VALUE!	Standard	2.0.10.353	2.0.10.353	2015-01-08	2015-01-08 18:59:18	10:59:18	2.0.10.248	30	I	7	Images\circle.gif	NULL	NULL	NULL	SimonProc	Images\blank.gif	Simon	Left	26	1	26	1	7	-999999	16	130274	0	7	605	130879	NULL	NULL	NULL	NULL	NULL	NULL	NULL	NULL	NULL	Circle
Simon_A_01.02	28040	1	<?xml version="1.0"?>\n<Clock xmlns:dt="urn:schemas-microsoft-com:datatypes"><Description dt:dt="string">E-Prime Primary Realtime Clock</Description><StartTime><Timestamp dt:dt="int">0</Timestamp><DateUtc dt:dt="string">2015-01-08T18:59:18Z</DateUtc></StartTime><FrequencyChanges><FrequencyChange><Frequency dt:dt="r8">2857451</Frequency><Timestamp dt:dt="r8">1441387614350</Timestamp><Current dt:dt…	Simon_A_01.02-28040-1	60.122	1.0.0.24	1900-01-01	1900-03-15	#VALUE!	Standard	2.0.10.353	2.0.10.353	2015-01-08	2015-01-08 18:59:18	10:59:18	2.0.10.248	31	I	7	Images\circle.gif	NULL	NULL	NULL	SimonProc	Images\blank.gif	Simon	Left	27	1	27	1	7	-999999	16	131971	0	7	556	132527	NULL	NULL	NULL	NULL	NULL	NULL	NULL	NULL	NULL	Circle
Simon_A_01.02	28040	1	<?xml version="1.0"?>\n<Clock xmlns:dt="urn:schemas-microsoft-com:datatypes"><Description dt:dt="string">E-Prime Primary Realtime Clock</Description><StartTime><Timestamp dt:dt="int">0</Timestamp><DateUtc dt:dt="string">2015-01-08T18:59:18Z</DateUtc></StartTime><FrequencyChanges><FrequencyChange><Frequency dt:dt="r8">2857451</Frequency><Timestamp dt:dt="r8">1441387614350</Timestamp><Current dt:dt…	Simon_A_01.02-28040-1	60.122	1.0.0.24	1900-01-01	1900-03-15	#VALUE!	Standard	2.0.10.353	2.0.10.353	2015-01-08	2015-01-08 18:59:18	10:59:18	2.0.10.248	32	C	q	Images\square.gif	NULL	NULL	NULL	SimonProc	Images\blank.gif	Simon	Left	28	1	28	1	q	-999999	16	133634	0	q	541	134175	NULL	NULL	NULL	NULL	NULL	NULL	NULL	NULL	NULL	Square
Simon_A_01.02	28040	1	<?xml version="1.0"?>\n<Clock xmlns:dt="urn:schemas-microsoft-com:datatypes"><Description dt:dt="string">E-Prime Primary Realtime Clock</Description><StartTime><Timestamp dt:dt="int">0</Timestamp><DateUtc dt:dt="string">2015-01-08T18:59:18Z</DateUtc></StartTime><FrequencyChanges><FrequencyChange><Frequency dt:dt="r8">2857451</Frequency><Timestamp dt:dt="r8">1441387614350</Timestamp><Current dt:dt…	Simon_A_01.02-28040-1	60.122	1.0.0.24	1900-01-01	1900-03-15	#VALUE!	Standard	2.0.10.353	2.0.10.353	2015-01-08	2015-01-08 18:59:18	10:59:18	2.0.10.248	33	C	q	Images\square.gif	NULL	NULL	NULL	SimonProc	Images\blank.gif	Simon	Left	29	1	29	1	q	-999999	16	135281	0	q	494	135775	NULL	NULL	NULL	NULL	NULL	NULL	NULL	NULL	NULL	Square
Simon_A_01.02	28040	1	<?xml version="1.0"?>\n<Clock xmlns:dt="urn:schemas-microsoft-com:datatypes"><Description dt:dt="string">E-Prime Primary Realtime Clock</Description><StartTime><Timestamp dt:dt="int">0</Timestamp><DateUtc dt:dt="string">2015-01-08T18:59:18Z</DateUtc></StartTime><FrequencyChanges><FrequencyChange><Frequency dt:dt="r8">2857451</Frequency><Timestamp dt:dt="r8">1441387614350</Timestamp><Current dt:dt…	Simon_A_01.02-28040-1	60.122	1.0.0.24	1900-01-01	1900-03-15	#VALUE!	Standard	2.0.10.353	2.0.10.353	2015-01-08	2015-01-08 18:59:18	10:59:18	2.0.10.248	34	I	q	Images\blank.gif	NULL	NULL	NULL	SimonProc	Images\square.gif	Simon	Right	30	1	30	1	q	-999999	17	136878	0	q	577	137455	NULL	NULL	NULL	NULL	NULL	NULL	NULL	NULL	NULL	Square
Simon_A_01.02	28040	1	<?xml version="1.0"?>\n<Clock xmlns:dt="urn:schemas-microsoft-com:datatypes"><Description dt:dt="string">E-Prime Primary Realtime Clock</Description><StartTime><Timestamp dt:dt="int">0</Timestamp><DateUtc dt:dt="string">2015-01-08T18:59:18Z</DateUtc></StartTime><FrequencyChanges><FrequencyChange><Frequency dt:dt="r8">2857451</Frequency><Timestamp dt:dt="r8">1441387614350</Timestamp><Current dt:dt…	Simon_A_01.02-28040-1	60.122	1.0.0.24	1900-01-01	1900-03-15	#VALUE!	Standard	2.0.10.353	2.0.10.353	2015-01-08	2015-01-08 18:59:18	10:59:18	2.0.10.248	35	C	7	Images\blank.gif	NULL	NULL	NULL	SimonProc	Images\circle.gif	Simon	Right	31	1	31	1	7	-999999	16	138557	0	7	530	139087	NULL	NULL	NULL	NULL	NULL	NULL	NULL	NULL	NULL	Circle
Simon_A_01.02	28040	1	<?xml version="1.0"?>\n<Clock xmlns:dt="urn:schemas-microsoft-com:datatypes"><Description dt:dt="string">E-Prime Primary Realtime Clock</Description><StartTime><Timestamp dt:dt="int">0</Timestamp><DateUtc dt:dt="string">2015-01-08T18:59:18Z</DateUtc></StartTime><FrequencyChanges><FrequencyChange><Frequency dt:dt="r8">2857451</Frequency><Timestamp dt:dt="r8">1441387614350</Timestamp><Current dt:dt…	Simon_A_01.02-28040-1	60.122	1.0.0.24	1900-01-01	1900-03-15	#VALUE!	Standard	2.0.10.353	2.0.10.353	2015-01-08	2015-01-08 18:59:18	10:59:18	2.0.10.248	36	I	q	Images\blank.gif	NULL	NULL	NULL	SimonProc	Images\square.gif	Simon	Right	32	1	32	1	q	-999999	17	140188	0	q	1683	141871	NULL	NULL	NULL	NULL	NULL	NULL	NULL	NULL	NULL	Square
Simon_A_01.02	28040	1	<?xml version="1.0"?>\n<Clock xmlns:dt="urn:schemas-microsoft-com:datatypes"><Description dt:dt="string">E-Prime Primary Realtime Clock</Description><StartTime><Timestamp dt:dt="int">0</Timestamp><DateUtc dt:dt="string">2015-01-08T18:59:18Z</DateUtc></StartTime><FrequencyChanges><FrequencyChange><Frequency dt:dt="r8">2857451</Frequency><Timestamp dt:dt="r8">1441387614350</Timestamp><Current dt:dt…	Simon_A_01.02-28040-1	60.122	1.0.0.24	1900-01-01	1900-03-15	#VALUE!	Standard	2.0.10.353	2.0.10.353	2015-01-08	2015-01-08 18:59:18	10:59:18	2.0.10.248	37	C	7	Images\blank.gif	NULL	NULL	NULL	SimonProc	Images\circle.gif	Simon	Right	33	1	33	1	7	-999999	16	142965	0	7	586	143551	NULL	NULL	NULL	NULL	NULL	NULL	NULL	NULL	NULL	Circle
Simon_A_01.02	28040	1	<?xml version="1.0"?>\n<Clock xmlns:dt="urn:schemas-microsoft-com:datatypes"><Description dt:dt="string">E-Prime Primary Realtime Clock</Description><StartTime><Timestamp dt:dt="int">0</Timestamp><DateUtc dt:dt="string">2015-01-08T18:59:18Z</DateUtc></StartTime><FrequencyChanges><FrequencyChange><Frequency dt:dt="r8">2857451</Frequency><Timestamp dt:dt="r8">1441387614350</Timestamp><Current dt:dt…	Simon_A_01.02-28040-1	60.122	1.0.0.24	1900-01-01	1900-03-15	#VALUE!	Standard	2.0.10.353	2.0.10.353	2015-01-08	2015-01-08 18:59:18	10:59:18	2.0.10.248	38	C	7	Images\blank.gif	NULL	NULL	NULL	SimonProc	Images\circle.gif	Simon	Right	34	1	34	1	7	-999999	16	144645	0	7	602	145247	NULL	NULL	NULL	NULL	NULL	NULL	NULL	NULL	NULL	Circle
Simon_A_01.02	28040	1	<?xml version="1.0"?>\n<Clock xmlns:dt="urn:schemas-microsoft-com:datatypes"><Description dt:dt="string">E-Prime Primary Realtime Clock</Description><StartTime><Timestamp dt:dt="int">0</Timestamp><DateUtc dt:dt="string">2015-01-08T18:59:18Z</DateUtc></StartTime><FrequencyChanges><FrequencyChange><Frequency dt:dt="r8">2857451</Frequency><Timestamp dt:dt="r8">1441387614350</Timestamp><Current dt:dt…	Simon_A_01.02-28040-1	60.122	1.0.0.24	1900-01-01	1900-03-15	#VALUE!	Standard	2.0.10.353	2.0.10.353	2015-01-08	2015-01-08 18:59:18	10:59:18	2.0.10.248	39	C	7	Images\blank.gif	NULL	NULL	NULL	SimonProc	Images\circle.gif	Simon	Right	35	1	35	1	7	-999999	16	146342	0	7	345	146687	NULL	NULL	NULL	NULL	NULL	NULL	NULL	NULL	NULL	Circle
Simon_A_01.02	28040	1	<?xml version="1.0"?>\n<Clock xmlns:dt="urn:schemas-microsoft-com:datatypes"><Description dt:dt="string">E-Prime Primary Realtime Clock</Description><StartTime><Timestamp dt:dt="int">0</Timestamp><DateUtc dt:dt="string">2015-01-08T18:59:18Z</DateUtc></StartTime><FrequencyChanges><FrequencyChange><Frequency dt:dt="r8">2857451</Frequency><Timestamp dt:dt="r8">1441387614350</Timestamp><Current dt:dt…	Simon_A_01.02-28040-1	60.122	1.0.0.24	1900-01-01	1900-03-15	#VALUE!	Standard	2.0.10.353	2.0.10.353	2015-01-08	2015-01-08 18:59:18	10:59:18	2.0.10.248	40	C	q	Images\square.gif	NULL	NULL	NULL	SimonProc	Images\blank.gif	Simon	Left	36	1	36	1	q	-999999	16	147789	0	q	898	148687	NULL	NULL	NULL	NULL	NULL	NULL	NULL	NULL	NULL	Square
Simon_A_01.02	28040	1	<?xml version="1.0"?>\n<Clock xmlns:dt="urn:schemas-microsoft-com:datatypes"><Description dt:dt="string">E-Prime Primary Realtime Clock</Description><StartTime><Timestamp dt:dt="int">0</Timestamp><DateUtc dt:dt="string">2015-01-08T18:59:18Z</DateUtc></StartTime><FrequencyChanges><FrequencyChange><Frequency dt:dt="r8">2857451</Frequency><Timestamp dt:dt="r8">1441387614350</Timestamp><Current dt:dt…	Simon_A_01.02-28040-1	60.122	1.0.0.24	1900-01-01	1900-03-15	#VALUE!	Standard	2.0.10.353	2.0.10.353	2015-01-08	2015-01-08 18:59:18	10:59:18	2.0.10.248	41	C	q	Images\square.gif	NULL	NULL	NULL	SimonProc	Images\blank.gif	Simon	Left	37	1	37	1	q	-999999	16	149785	0	q	390	150175	NULL	NULL	NULL	NULL	NULL	NULL	NULL	NULL	NULL	Square
Simon_A_01.02	28040	1	<?xml version="1.0"?>\n<Clock xmlns:dt="urn:schemas-microsoft-com:datatypes"><Description dt:dt="string">E-Prime Primary Realtime Clock</Description><StartTime><Timestamp dt:dt="int">0</Timestamp><DateUtc dt:dt="string">2015-01-08T18:59:18Z</DateUtc></StartTime><FrequencyChanges><FrequencyChange><Frequency dt:dt="r8">2857451</Frequency><Timestamp dt:dt="r8">1441387614350</Timestamp><Current dt:dt…	Simon_A_01.02-28040-1	60.122	1.0.0.24	1900-01-01	1900-03-15	#VALUE!	Standard	2.0.10.353	2.0.10.353	2015-01-08	2015-01-08 18:59:18	10:59:18	2.0.10.248	42	I	7	Images\circle.gif	NULL	NULL	NULL	SimonProc	Images\blank.gif	Simon	Left	38	1	38	1	7	-999999	16	151282	0	7	1069	152351	NULL	NULL	NULL	NULL	NULL	NULL	NULL	NULL	NULL	Circle
Simon_A_01.02	28040	1	<?xml version="1.0"?>\n<Clock xmlns:dt="urn:schemas-microsoft-com:datatypes"><Description dt:dt="string">E-Prime Primary Realtime Clock</Description><StartTime><Timestamp dt:dt="int">0</Timestamp><DateUtc dt:dt="string">2015-01-08T18:59:18Z</DateUtc></StartTime><FrequencyChanges><FrequencyChange><Frequency dt:dt="r8">2857451</Frequency><Timestamp dt:dt="r8">1441387614350</Timestamp><Current dt:dt…	Simon_A_01.02-28040-1	60.122	1.0.0.24	1900-01-01	1900-03-15	#VALUE!	Standard	2.0.10.353	2.0.10.353	2015-01-08	2015-01-08 18:59:18	10:59:18	2.0.10.248	43	C	7	Images\blank.gif	NULL	NULL	NULL	SimonProc	Images\circle.gif	Simon	Right	39	1	39	1	7	-999999	16	153444	0	7	379	153823	NULL	NULL	NULL	NULL	NULL	NULL	NULL	NULL	NULL	Circle
Simon_A_01.02	28040	1	<?xml version="1.0"?>\n<Clock xmlns:dt="urn:schemas-microsoft-com:datatypes"><Description dt:dt="string">E-Prime Primary Realtime Clock</Description><StartTime><Timestamp dt:dt="int">0</Timestamp><DateUtc dt:dt="string">2015-01-08T18:59:18Z</DateUtc></StartTime><FrequencyChanges><FrequencyChange><Frequency dt:dt="r8">2857451</Frequency><Timestamp dt:dt="r8">1441387614350</Timestamp><Current dt:dt…	Simon_A_01.02-28040-1	60.122	1.0.0.24	1900-01-01	1900-03-15	#VALUE!	Standard	2.0.10.353	2.0.10.353	2015-01-08	2015-01-08 18:59:18	10:59:18	2.0.10.248	44	C	q	Images\square.gif	NULL	NULL	NULL	SimonProc	Images\blank.gif	Simon	Left	40	1	40	1	q	-999999	16	154924	0	q	531	155455	NULL	NULL	NULL	NULL	NULL	NULL	NULL	NULL	NULL	Square
Simon_A_01.02	28040	1	<?xml version="1.0"?>\n<Clock xmlns:dt="urn:schemas-microsoft-com:datatypes"><Description dt:dt="string">E-Prime Primary Realtime Clock</Description><StartTime><Timestamp dt:dt="int">0</Timestamp><DateUtc dt:dt="string">2015-01-08T18:59:18Z</DateUtc></StartTime><FrequencyChanges><FrequencyChange><Frequency dt:dt="r8">2857451</Frequency><Timestamp dt:dt="r8">1441387614350</Timestamp><Current dt:dt…	Simon_A_01.02-28040-1	60.122	1.0.0.24	1900-01-01	1900-03-15	#VALUE!	Standard	2.0.10.353	2.0.10.353	2015-01-08	2015-01-08 18:59:18	10:59:18	2.0.10.248	45	C	q	Images\square.gif	NULL	NULL	NULL	SimonProc	Images\blank.gif	Simon	Left	41	1	41	1	q	-999999	16	156554	0	q	388	156942	NULL	NULL	NULL	NULL	NULL	NULL	NULL	NULL	NULL	Square
Simon_A_01.02	28040	1	<?xml version="1.0"?>\n<Clock xmlns:dt="urn:schemas-microsoft-com:datatypes"><Description dt:dt="string">E-Prime Primary Realtime Clock</Description><StartTime><Timestamp dt:dt="int">0</Timestamp><DateUtc dt:dt="string">2015-01-08T18:59:18Z</DateUtc></StartTime><FrequencyChanges><FrequencyChange><Frequency dt:dt="r8">2857451</Frequency><Timestamp dt:dt="r8">1441387614350</Timestamp><Current dt:dt…	Simon_A_01.02-28040-1	60.122	1.0.0.24	1900-01-01	1900-03-15	#VALUE!	Standard	2.0.10.353	2.0.10.353	2015-01-08	2015-01-08 18:59:18	10:59:18	2.0.10.248	46	C	7	Images\blank.gif	NULL	NULL	NULL	SimonProc	Images\circle.gif	Simon	Right	42	1	42	1	7	-999999	17	158035	0	7	476	158511	NULL	NULL	NULL	NULL	NULL	NULL	NULL	NULL	NULL	Circle
Simon_A_01.02	28040	1	<?xml version="1.0"?>\n<Clock xmlns:dt="urn:schemas-microsoft-com:datatypes"><Description dt:dt="string">E-Prime Primary Realtime Clock</Description><StartTime><Timestamp dt:dt="int">0</Timestamp><DateUtc dt:dt="string">2015-01-08T18:59:18Z</DateUtc></StartTime><FrequencyChanges><FrequencyChange><Frequency dt:dt="r8">2857451</Frequency><Timestamp dt:dt="r8">1441387614350</Timestamp><Current dt:dt…	Simon_A_01.02-28040-1	60.122	1.0.0.24	1900-01-01	1900-03-15	#VALUE!	Standard	2.0.10.353	2.0.10.353	2015-01-08	2015-01-08 18:59:18	10:59:18	2.0.10.248	47	C	7	Images\blank.gif	NULL	NULL	NULL	SimonProc	Images\circle.gif	Simon	Right	43	1	43	1	7	-999999	16	159615	0	7	335	159950	NULL	NULL	NULL	NULL	NULL	NULL	NULL	NULL	NULL	Circle
Simon_A_01.02	28040	1	<?xml version="1.0"?>\n<Clock xmlns:dt="urn:schemas-microsoft-com:datatypes"><Description dt:dt="string">E-Prime Primary Realtime Clock</Description><StartTime><Timestamp dt:dt="int">0</Timestamp><DateUtc dt:dt="string">2015-01-08T18:59:18Z</DateUtc></StartTime><FrequencyChanges><FrequencyChange><Frequency dt:dt="r8">2857451</Frequency><Timestamp dt:dt="r8">1441387614350</Timestamp><Current dt:dt…	Simon_A_01.02-28040-1	60.122	1.0.0.24	1900-01-01	1900-03-15	#VALUE!	Standard	2.0.10.353	2.0.10.353	2015-01-08	2015-01-08 18:59:18	10:59:18	2.0.10.248	48	C	q	Images\square.gif	NULL	NULL	NULL	SimonProc	Images\blank.gif	Simon	Left	44	1	44	1	q	-999999	16	161045	0	q	649	161694	NULL	NULL	NULL	NULL	NULL	NULL	NULL	NULL	NULL	Square
Simon_A_01.02	28040	1	<?xml version="1.0"?>\n<Clock xmlns:dt="urn:schemas-microsoft-com:datatypes"><Description dt:dt="string">E-Prime Primary Realtime Clock</Description><StartTime><Timestamp dt:dt="int">0</Timestamp><DateUtc dt:dt="string">2015-01-08T18:59:18Z</DateUtc></StartTime><FrequencyChanges><FrequencyChange><Frequency dt:dt="r8">2857451</Frequency><Timestamp dt:dt="r8">1441387614350</Timestamp><Current dt:dt…	Simon_A_01.02-28040-1	60.122	1.0.0.24	1900-01-01	1900-03-15	#VALUE!	Standard	2.0.10.353	2.0.10.353	2015-01-08	2015-01-08 18:59:18	10:59:18	2.0.10.248	49	C	7	Images\blank.gif	NULL	NULL	NULL	SimonProc	Images\circle.gif	Simon	Right	45	1	45	1	7	-999999	17	162792	0	7	886	163678	NULL	NULL	NULL	NULL	NULL	NULL	NULL	NULL	NULL	Circle
Simon_A_01.02	28040	1	<?xml version="1.0"?>\n<Clock xmlns:dt="urn:schemas-microsoft-com:datatypes"><Description dt:dt="string">E-Prime Primary Realtime Clock</Description><StartTime><Timestamp dt:dt="int">0</Timestamp><DateUtc dt:dt="string">2015-01-08T18:59:18Z</DateUtc></StartTime><FrequencyChanges><FrequencyChange><Frequency dt:dt="r8">2857451</Frequency><Timestamp dt:dt="r8">1441387614350</Timestamp><Current dt:dt…	Simon_A_01.02-28040-1	60.122	1.0.0.24	1900-01-01	1900-03-15	#VALUE!	Standard	2.0.10.353	2.0.10.353	2015-01-08	2015-01-08 18:59:18	10:59:18	2.0.10.248	50	C	q	Images\square.gif	NULL	NULL	NULL	SimonProc	Images\blank.gif	Simon	Left	46	1	46	1	q	-999999	16	164771	0	q	667	165438	NULL	NULL	NULL	NULL	NULL	NULL	NULL	NULL	NULL	Square
Simon_A_01.02	28040	1	<?xml version="1.0"?>\n<Clock xmlns:dt="urn:schemas-microsoft-com:datatypes"><Description dt:dt="string">E-Prime Primary Realtime Clock</Description><StartTime><Timestamp dt:dt="int">0</Timestamp><DateUtc dt:dt="string">2015-01-08T18:59:18Z</DateUtc></StartTime><FrequencyChanges><FrequencyChange><Frequency dt:dt="r8">2857451</Frequency><Timestamp dt:dt="r8">1441387614350</Timestamp><Current dt:dt…	Simon_A_01.02-28040-1	60.122	1.0.0.24	1900-01-01	1900-03-15	#VALUE!	Standard	2.0.10.353	2.0.10.353	2015-01-08	2015-01-08 18:59:18	10:59:18	2.0.10.248	51	C	q	Images\square.gif	NULL	NULL	NULL	SimonProc	Images\blank.gif	Simon	Left	47	1	47	1	q	-999999	16	166534	0	q	440	166974	NULL	NULL	NULL	NULL	NULL	NULL	NULL	NULL	NULL	Square
Simon_A_01.02	28040	1	<?xml version="1.0"?>\n<Clock xmlns:dt="urn:schemas-microsoft-com:datatypes"><Description dt:dt="string">E-Prime Primary Realtime Clock</Description><StartTime><Timestamp dt:dt="int">0</Timestamp><DateUtc dt:dt="string">2015-01-08T18:59:18Z</DateUtc></StartTime><FrequencyChanges><FrequencyChange><Frequency dt:dt="r8">2857451</Frequency><Timestamp dt:dt="r8">1441387614350</Timestamp><Current dt:dt…	Simon_A_01.02-28040-1	60.122	1.0.0.24	1900-01-01	1900-03-15	#VALUE!	Standard	2.0.10.353	2.0.10.353	2015-01-08	2015-01-08 18:59:18	10:59:18	2.0.10.248	52	C	7	Images\blank.gif	NULL	NULL	NULL	SimonProc	Images\circle.gif	Simon	Right	48	1	48	1	7	-999999	16	168081	0	7	509	168590	NULL	NULL	NULL	NULL	NULL	NULL	NULL	NULL	NULL	Circle
Simon_A_01.02	28040	1	<?xml version="1.0"?>\n<Clock xmlns:dt="urn:schemas-microsoft-com:datatypes"><Description dt:dt="string">E-Prime Primary Realtime Clock</Description><StartTime><Timestamp dt:dt="int">0</Timestamp><DateUtc dt:dt="string">2015-01-08T18:59:18Z</DateUtc></StartTime><FrequencyChanges><FrequencyChange><Frequency dt:dt="r8">2857451</Frequency><Timestamp dt:dt="r8">1441387614350</Timestamp><Current dt:dt…	Simon_A_01.02-28040-1	60.122	1.0.0.24	1900-01-01	1900-03-15	#VALUE!	Standard	2.0.10.353	2.0.10.353	2015-01-08	2015-01-08 18:59:18	10:59:18	2.0.10.248	53	C	q	Images\square.gif	NULL	NULL	NULL	SimonProc	Images\blank.gif	Simon	Left	49	1	49	1	q	-999999	16	169694	0	q	1216	170910	NULL	NULL	NULL	NULL	NULL	NULL	NULL	NULL	NULL	Square
Simon_A_01.02	28040	1	<?xml version="1.0"?>\n<Clock xmlns:dt="urn:schemas-microsoft-com:datatypes"><Description dt:dt="string">E-Prime Primary Realtime Clock</Description><StartTime><Timestamp dt:dt="int">0</Timestamp><DateUtc dt:dt="string">2015-01-08T18:59:18Z</DateUtc></StartTime><FrequencyChanges><FrequencyChange><Frequency dt:dt="r8">2857451</Frequency><Timestamp dt:dt="r8">1441387614350</Timestamp><Current dt:dt…	Simon_A_01.02-28040-1	60.122	1.0.0.24	1900-01-01	1900-03-15	#VALUE!	Standard	2.0.10.353	2.0.10.353	2015-01-08	2015-01-08 18:59:18	10:59:18	2.0.10.248	54	C	7	Images\blank.gif	NULL	NULL	NULL	SimonProc	Images\circle.gif	Simon	Right	50	1	50	1	7	-999999	16	172006	0	7	632	172638	NULL	NULL	NULL	NULL	NULL	NULL	NULL	NULL	NULL	Circle
Simon_A_01.02	28040	1	<?xml version="1.0"?>\n<Clock xmlns:dt="urn:schemas-microsoft-com:datatypes"><Description dt:dt="string">E-Prime Primary Realtime Clock</Description><StartTime><Timestamp dt:dt="int">0</Timestamp><DateUtc dt:dt="string">2015-01-08T18:59:18Z</DateUtc></StartTime><FrequencyChanges><FrequencyChange><Frequency dt:dt="r8">2857451</Frequency><Timestamp dt:dt="r8">1441387614350</Timestamp><Current dt:dt…	Simon_A_01.02-28040-1	60.122	1.0.0.24	1900-01-01	1900-03-15	#VALUE!	Standard	2.0.10.353	2.0.10.353	2015-01-08	2015-01-08 18:59:18	10:59:18	2.0.10.248	55	I	q	Images\blank.gif	NULL	NULL	NULL	SimonProc	Images\square.gif	Simon	Right	51	1	51	1	q	-999999	16	173736	0	q	822	174558	NULL	NULL	NULL	NULL	NULL	NULL	NULL	NULL	NULL	Square
Simon_A_01.02	28040	1	<?xml version="1.0"?>\n<Clock xmlns:dt="urn:schemas-microsoft-com:datatypes"><Description dt:dt="string">E-Prime Primary Realtime Clock</Description><StartTime><Timestamp dt:dt="int">0</Timestamp><DateUtc dt:dt="string">2015-01-08T18:59:18Z</DateUtc></StartTime><FrequencyChanges><FrequencyChange><Frequency dt:dt="r8">2857451</Frequency><Timestamp dt:dt="r8">1441387614350</Timestamp><Current dt:dt…	Simon_A_01.02-28040-1	60.122	1.0.0.24	1900-01-01	1900-03-15	#VALUE!	Standard	2.0.10.353	2.0.10.353	2015-01-08	2015-01-08 18:59:18	10:59:18	2.0.10.248	56	C	7	Images\blank.gif	NULL	NULL	NULL	SimonProc	Images\circle.gif	Simon	Right	52	1	52	1	7	-999999	16	175665	0	7	637	176302	NULL	NULL	NULL	NULL	NULL	NULL	NULL	NULL	NULL	Circle
Simon_A_01.02	28040	1	<?xml version="1.0"?>\n<Clock xmlns:dt="urn:schemas-microsoft-com:datatypes"><Description dt:dt="string">E-Prime Primary Realtime Clock</Description><StartTime><Timestamp dt:dt="int">0</Timestamp><DateUtc dt:dt="string">2015-01-08T18:59:18Z</DateUtc></StartTime><FrequencyChanges><FrequencyChange><Frequency dt:dt="r8">2857451</Frequency><Timestamp dt:dt="r8">1441387614350</Timestamp><Current dt:dt…	Simon_A_01.02-28040-1	60.122	1.0.0.24	1900-01-01	1900-03-15	#VALUE!	Standard	2.0.10.353	2.0.10.353	2015-01-08	2015-01-08 18:59:18	10:59:18	2.0.10.248	57	C	7	Images\blank.gif	NULL	NULL	NULL	SimonProc	Images\circle.gif	Simon	Right	53	1	53	1	7	-999999	16	177395	0	7	363	177758	NULL	NULL	NULL	NULL	NULL	NULL	NULL	NULL	NULL	Circle
Simon_A_01.02	28040	1	<?xml version="1.0"?>\n<Clock xmlns:dt="urn:schemas-microsoft-com:datatypes"><Description dt:dt="string">E-Prime Primary Realtime Clock</Description><StartTime><Timestamp dt:dt="int">0</Timestamp><DateUtc dt:dt="string">2015-01-08T18:59:18Z</DateUtc></StartTime><FrequencyChanges><FrequencyChange><Frequency dt:dt="r8">2857451</Frequency><Timestamp dt:dt="r8">1441387614350</Timestamp><Current dt:dt…	Simon_A_01.02-28040-1	60.122	1.0.0.24	1900-01-01	1900-03-15	#VALUE!	Standard	2.0.10.353	2.0.10.353	2015-01-08	2015-01-08 18:59:18	10:59:18	2.0.10.248	58	C	q	Images\square.gif	NULL	NULL	NULL	SimonProc	Images\blank.gif	Simon	Left	54	1	54	1	q	-999999	16	178859	0	q	483	179342	NULL	NULL	NULL	NULL	NULL	NULL	NULL	NULL	NULL	Square
Simon_A_01.02	28040	1	<?xml version="1.0"?>\n<Clock xmlns:dt="urn:schemas-microsoft-com:datatypes"><Description dt:dt="string">E-Prime Primary Realtime Clock</Description><StartTime><Timestamp dt:dt="int">0</Timestamp><DateUtc dt:dt="string">2015-01-08T18:59:18Z</DateUtc></StartTime><FrequencyChanges><FrequencyChange><Frequency dt:dt="r8">2857451</Frequency><Timestamp dt:dt="r8">1441387614350</Timestamp><Current dt:dt…	Simon_A_01.02-28040-1	60.122	1.0.0.24	1900-01-01	1900-03-15	#VALUE!	Standard	2.0.10.353	2.0.10.353	2015-01-08	2015-01-08 18:59:18	10:59:18	2.0.10.248	59	I	7	Images\circle.gif	NULL	NULL	NULL	SimonProc	Images\blank.gif	Simon	Left	55	1	55	1	7	-999999	16	180439	0	7	503	180942	NULL	NULL	NULL	NULL	NULL	NULL	NULL	NULL	NULL	Circle
Simon_A_01.02	28040	1	<?xml version="1.0"?>\n<Clock xmlns:dt="urn:schemas-microsoft-com:datatypes"><Description dt:dt="string">E-Prime Primary Realtime Clock</Description><StartTime><Timestamp dt:dt="int">0</Timestamp><DateUtc dt:dt="string">2015-01-08T18:59:18Z</DateUtc></StartTime><FrequencyChanges><FrequencyChange><Frequency dt:dt="r8">2857451</Frequency><Timestamp dt:dt="r8">1441387614350</Timestamp><Current dt:dt…	Simon_A_01.02-28040-1	60.122	1.0.0.24	1900-01-01	1900-03-15	#VALUE!	Standard	2.0.10.353	2.0.10.353	2015-01-08	2015-01-08 18:59:18	10:59:18	2.0.10.248	60	C	q	Images\square.gif	NULL	NULL	NULL	SimonProc	Images\blank.gif	Simon	Left	56	1	56	1	q	-999999	16	182036	0	q	458	182494	NULL	NULL	NULL	NULL	NULL	NULL	NULL	NULL	NULL	Square
Simon_A_01.02	28040	1	<?xml version="1.0"?>\n<Clock xmlns:dt="urn:schemas-microsoft-com:datatypes"><Description dt:dt="string">E-Prime Primary Realtime Clock</Description><StartTime><Timestamp dt:dt="int">0</Timestamp><DateUtc dt:dt="string">2015-01-08T18:59:18Z</DateUtc></StartTime><FrequencyChanges><FrequencyChange><Frequency dt:dt="r8">2857451</Frequency><Timestamp dt:dt="r8">1441387614350</Timestamp><Current dt:dt…	Simon_A_01.02-28040-1	60.122	1.0.0.24	1900-01-01	1900-03-15	#VALUE!	Standard	2.0.10.353	2.0.10.353	2015-01-08	2015-01-08 18:59:18	10:59:18	2.0.10.248	61	C	q	Images\square.gif	NULL	NULL	NULL	SimonProc	Images\blank.gif	Simon	Left	57	1	57	1	q	-999999	16	183599	0	q	463	184062	NULL	NULL	NULL	NULL	NULL	NULL	NULL	NULL	NULL	Square
Simon_A_01.02	28040	1	<?xml version="1.0"?>\n<Clock xmlns:dt="urn:schemas-microsoft-com:datatypes"><Description dt:dt="string">E-Prime Primary Realtime Clock</Description><StartTime><Timestamp dt:dt="int">0</Timestamp><DateUtc dt:dt="string">2015-01-08T18:59:18Z</DateUtc></StartTime><FrequencyChanges><FrequencyChange><Frequency dt:dt="r8">2857451</Frequency><Timestamp dt:dt="r8">1441387614350</Timestamp><Current dt:dt…	Simon_A_01.02-28040-1	60.122	1.0.0.24	1900-01-01	1900-03-15	#VALUE!	Standard	2.0.10.353	2.0.10.353	2015-01-08	2015-01-08 18:59:18	10:59:18	2.0.10.248	62	C	7	Images\blank.gif	NULL	NULL	NULL	SimonProc	Images\circle.gif	Simon	Right	58	1	58	1	7	-999999	16	185163	0	7	451	185614	NULL	NULL	NULL	NULL	NULL	NULL	NULL	NULL	NULL	Circle
Simon_A_01.02	28040	1	<?xml version="1.0"?>\n<Clock xmlns:dt="urn:schemas-microsoft-com:datatypes"><Description dt:dt="string">E-Prime Primary Realtime Clock</Description><StartTime><Timestamp dt:dt="int">0</Timestamp><DateUtc dt:dt="string">2015-01-08T18:59:18Z</DateUtc></StartTime><FrequencyChanges><FrequencyChange><Frequency dt:dt="r8">2857451</Frequency><Timestamp dt:dt="r8">1441387614350</Timestamp><Current dt:dt…	Simon_A_01.02-28040-1	60.122	1.0.0.24	1900-01-01	1900-03-15	#VALUE!	Standard	2.0.10.353	2.0.10.353	2015-01-08	2015-01-08 18:59:18	10:59:18	2.0.10.248	63	C	7	Images\blank.gif	NULL	NULL	NULL	SimonProc	Images\circle.gif	Simon	Right	59	1	59	1	7	-999999	16	186710	0	7	472	187182	NULL	NULL	NULL	NULL	NULL	NULL	NULL	NULL	NULL	Circle
Simon_A_01.02	28040	1	<?xml version="1.0"?>\n<Clock xmlns:dt="urn:schemas-microsoft-com:datatypes"><Description dt:dt="string">E-Prime Primary Realtime Clock</Description><StartTime><Timestamp dt:dt="int">0</Timestamp><DateUtc dt:dt="string">2015-01-08T18:59:18Z</DateUtc></StartTime><FrequencyChanges><FrequencyChange><Frequency dt:dt="r8">2857451</Frequency><Timestamp dt:dt="r8">1441387614350</Timestamp><Current dt:dt…	Simon_A_01.02-28040-1	60.122	1.0.0.24	1900-01-01	1900-03-15	#VALUE!	Standard	2.0.10.353	2.0.10.353	2015-01-08	2015-01-08 18:59:18	10:59:18	2.0.10.248	64	C	7	Images\blank.gif	NULL	NULL	NULL	SimonProc	Images\circle.gif	Simon	Right	60	1	60	1	7	-999999	16	188290	0	7	332	188622	NULL	NULL	NULL	NULL	NULL	NULL	NULL	NULL	NULL	Circle

## Sheet: Organized
1	Subject	SessionDate	Block	Side	Consistency	SimonExpt.ACC	SimonExpt.RT	SimonExpt.RESP	SimonExpt.CRESP	CorrectRT	FinalRT	FinalACC
2	28040	42012	1	Right	C	NULL	NULL	NULL	NULL					Avg	659.051
3	28040	42012	2	Right	C	NULL	NULL	NULL	NULL					StDev	309.206
4	28040	42012	3	Left	C	NULL	NULL	NULL	NULL					Avg+3StDev	1586.67
5	28040	42012	4	Left	C	NULL	NULL	NULL	NULL					Avg+3StDev	-268.567
6	28040	42012	5	Left	C	1	735	q	q	735	735	Correct
7	28040	42012	6	Right	I	1	522	q	q	522	522	Correct
8	28040	42012	7	Left	C	1	412	q	q	412	412	Correct
9	28040	42012	8	Left	C	1	419	q	q	419	419	Correct
10	28040	42012	9	Right	C	1	505	7	7	505	505	Correct
11	28040	42012	10	Right	C	1	685	7	7	685	685	Correct
12	28040	42012	11	Right	C	1	329	7	7	329	329	Correct
13	28040	42012	12	Right	C	1	338	7	7	338	338	Correct
14	28040	42012	13	Left	C	1	444	q	q	444	444	Correct
15	28040	42012	14	Right	I	1	1009	q	q	1009	1009	Correct
16	28040	42012	15	Left	I	1	625	7	7	625	625	Correct
17	28040	42012	16	Right	I	1	1487	q	q	1487	1487	Correct
18	28040	42012	17	Right	C	1	1453	7	7	1453	1453	Correct
19	28040	42012	18	Left	I	1	636	7	7	636	636	Correct
20	28040	42012	19	Left	C	1	938	q	q	938	938	Correct
21	28040	42012	20	Left	I	0	589	q	7			Incorrect
22	28040	42012	21	Left	C	1	765	q	q	765	765	Correct
23	28040	42012	22	Left	I	1	486	7	7	486	486	Correct
24	28040	42012	23	Left	C	1	1338	q	q	1338	1338	Correct
25	28040	42012	24	Left	C	1	685	q	q	685	685	Correct
26	28040	42012	25	Right	C	1	601	7	7	601	601	Correct
27	28040	42012	26	Left	C	1	1097	q	q	1097	1097	Correct
28	28040	42012	27	Left	C	1	501	q	q	501	501	Correct
29	28040	42012	28	Right	C	1	968	7	7	968	968	Correct
30	28040	42012	29	Right	I	1	938	q	q	938	938	Correct
31	28040	42012	30	Left	I	1	605	7	7	605	605	Correct
32	28040	42012	31	Left	I	1	556	7	7	556	556	Correct
33	28040	42012	32	Left	C	1	541	q	q	541	541	Correct
34	28040	42012	33	Left	C	1	494	q	q	494	494	Correct
35	28040	42012	34	Right	I	1	577	q	q	577	577	Correct
36	28040	42012	35	Right	C	1	530	7	7	530	530	Correct
37	28040	42012	36	Right	I	1	1683	q	q	1683		Outlier
38	28040	42012	37	Right	C	1	586	7	7	586	586	Correct
39	28040	42012	38	Right	C	1	602	7	7	602	602	Correct
40	28040	42012	39	Right	C	1	345	7	7	345	345	Correct
41	28040	42012	40	Left	C	1	898	q	q	898	898	Correct
42	28040	42012	41	Left	C	1	390	q	q	390	390	Correct
43	28040	42012	42	Left	I	1	1069	7	7	1069	1069	Correct
44	28040	42012	43	Right	C	1	379	7	7	379	379	Correct
45	28040	42012	44	Left	C	1	531	q	q	531	531	Correct
46	28040	42012	45	Left	C	1	388	q	q	388	388	Correct
47	28040	42012	46	Right	C	1	476	7	7	476	476	Correct
48	28040	42012	47	Right	C	1	335	7	7	335	335	Correct
49	28040	42012	48	Left	C	1	649	q	q	649	649	Correct
50	28040	42012	49	Right	C	1	886	7	7	886	886	Correct
51	28040	42012	50	Left	C	1	667	q	q	667	667	Correct
52	28040	42012	51	Left	C	1	440	q	q	440	440	Correct
53	28040	42012	52	Right	C	1	509	7	7	509	509	Correct
54	28040	42012	53	Left	C	1	1216	q	q	1216	1216	Correct
55	28040	42012	54	Right	C	1	632	7	7	632	632	Correct
56	28040	42012	55	Right	I	1	822	q	q	822	822	Correct
57	28040	42012	56	Right	C	1	637	7	7	637	637	Correct
58	28040	42012	57	Right	C	1	363	7	7	363	363	Correct
59	28040	42012	58	Left	C	1	483	q	q	483	483	Correct
60	28040	42012	59	Left	I	1	503	7	7	503	503	Correct
61	28040	42012	60	Left	C	1	458	q	q	458	458	Correct
62	28040	42012	61	Left	C	1	463	q	q	463	463	Correct
63	28040	42012	62	Right	C	1	451	7	7	451	451	Correct
64	28040	42012	63	Right	C	1	472	7	7	472	472	Correct
65	28040	42012	64	Right	C	1	332	7	7	332	332	Correct
66	0
67	0
68	0
69	0
70	0
71	0
72	0
73	0
74	0
75	0
76	0
77	0
78	0
79	0
80	0
81	0
	EXTRA	EXTRA	EXTRA	EXTRA	EXTRA	EXTRA	EXTRA	EXTRA	EXTRA	EXTRA	EXTRA	Outlier
	EXTRA	EXTRA	EXTRA	EXTRA	EXTRA	EXTRA	EXTRA	EXTRA	EXTRA	EXTRA	EXTRA	Timeout

## Sheet: Pivot
Simon Analysis Template
Date:	2015-02-18
Entered by:	BY
Expt #	Date	Con RT	Incon RT	Incon-Con RT	Con ACC	Incon ACC	Incon-Con ACC	Con TO	Incon TO
28040	2015-01-08	608.133	756.538	148.405	1	0.866667	-0.133333	0	0
Row Labels	Average of FinalRT		Count of FinalACC	Column Labels
C	608.133		Row Labels	Correct	Incorrect	Outlier	Timeout	Grand Total
I	756.538		C	45				45
Grand Total	641.397		I	13	1	1		15
			EXTRA			1	1	2
			Grand Total	58	1	2	1	62
