# Supplementary material for: Human performance across decision making, selective attention, and working memory tasks: Experimental data and computer simulations
Source: Data Brief. 2018 Feb 21;17:907–14. doi: 10.1016/j.dib.2018.01.056 (PMC5988376; doi:10.1016/j.dib.2018.01.056)
Supplement: Supplementary file 2 — Supplementary material [file mmc2.zip › DataInBrief/data/Simon/analyzed/Simon Analysis_28041.xlsx]

## Sheet: Instructions
Delete data in 'Raw' tab
Copy data from subjects .edat file
Paste data into 'Raw' tab
Refresh' both pivot tables
copy results to summary document.

## Sheet: Raw
ExperimentName	Subject	Session	Clock.Information	DataFile.Basename	Display.RefreshRate	ExperimentVersion	Group	PracACC	RandomSeed	RuntimeCapabilities	RuntimeVersion	RuntimeVersionExpected	SessionDate	SessionStartDateTimeUtc	SessionTime	StudioVersion	Block	Consistency	CorrectResponse	Left	Practice1	Practice1.Cycle	Practice1.Sample	Procedure	Right	Running	Side	Simon	Simon.Cycle	Simon.Sample	SimonExpt.ACC	SimonExpt.CRESP	SimonExpt.DurationError	SimonExpt.OnsetDelay	SimonExpt.OnsetTime	SimonExpt.OnsetToOnsetTime	SimonExpt.RESP	SimonExpt.RT	SimonExpt.RTTime	SimonPrac.ACC	SimonPrac.CRESP	SimonPrac.DurationError	SimonPrac.OnsetDelay	SimonPrac.OnsetTime	SimonPrac.OnsetToOnsetTime	SimonPrac.RESP	SimonPrac.RT	SimonPrac.RTTime	Stimuli
Simon_A_01.02	28041	1	<?xml version="1.0"?>\n<Clock xmlns:dt="urn:schemas-microsoft-com:datatypes"><Description dt:dt="string">E-Prime Primary Realtime Clock</Description><StartTime><Timestamp dt:dt="int">0</Timestamp><DateUtc dt:dt="string">2015-01-09T19:21:05Z</DateUtc></StartTime><FrequencyChanges><FrequencyChange><Frequency dt:dt="r8">2857451</Frequency><Timestamp dt:dt="r8">823483535439</Timestamp><Current dt:dt=…	Simon_A_01.02-28041-1	60.122	1.0.0.24	1900-01-01	1900-03-15	#VALUE!	Standard	2.0.10.353	2.0.10.353	2015-01-09	2015-01-09 19:21:05	11:21:05	2.0.10.248	1	C	7	Images\blank.gif	1	1	1	PracticeProc1	Images\circle.gif	Practice1	Right	NULL	NULL	NULL	NULL	NULL	NULL	NULL	NULL	NULL	NULL	NULL	NULL	0	7	-999999	16	68645	0	q	516	69161	Circle
Simon_A_01.02	28041	1	<?xml version="1.0"?>\n<Clock xmlns:dt="urn:schemas-microsoft-com:datatypes"><Description dt:dt="string">E-Prime Primary Realtime Clock</Description><StartTime><Timestamp dt:dt="int">0</Timestamp><DateUtc dt:dt="string">2015-01-09T19:21:05Z</DateUtc></StartTime><FrequencyChanges><FrequencyChange><Frequency dt:dt="r8">2857451</Frequency><Timestamp dt:dt="r8">823483535439</Timestamp><Current dt:dt=…	Simon_A_01.02-28041-1	60.122	1.0.0.24	1900-01-01	1900-03-15	#VALUE!	Standard	2.0.10.353	2.0.10.353	2015-01-09	2015-01-09 19:21:05	11:21:05	2.0.10.248	2	C	q	Images\blank.gif	2	1	2	PracticeProc1	Images\square.gif	Practice1	Right	NULL	NULL	NULL	NULL	NULL	NULL	NULL	NULL	NULL	NULL	NULL	NULL	1	q	-999999	16	70774	0	q	859	71633	Square
Simon_A_01.02	28041	1	<?xml version="1.0"?>\n<Clock xmlns:dt="urn:schemas-microsoft-com:datatypes"><Description dt:dt="string">E-Prime Primary Realtime Clock</Description><StartTime><Timestamp dt:dt="int">0</Timestamp><DateUtc dt:dt="string">2015-01-09T19:21:05Z</DateUtc></StartTime><FrequencyChanges><FrequencyChange><Frequency dt:dt="r8">2857451</Frequency><Timestamp dt:dt="r8">823483535439</Timestamp><Current dt:dt=…	Simon_A_01.02-28041-1	60.122	1.0.0.24	1900-01-01	1900-03-15	#VALUE!	Standard	2.0.10.353	2.0.10.353	2015-01-09	2015-01-09 19:21:05	11:21:05	2.0.10.248	3	C	q	Images\square.gif	3	1	3	PracticeProc1	Images\blank.gif	Practice1	Left	NULL	NULL	NULL	NULL	NULL	NULL	NULL	NULL	NULL	NULL	NULL	NULL	1	q	-999999	16	73252	0	q	621	73873	Square
Simon_A_01.02	28041	1	<?xml version="1.0"?>\n<Clock xmlns:dt="urn:schemas-microsoft-com:datatypes"><Description dt:dt="string">E-Prime Primary Realtime Clock</Description><StartTime><Timestamp dt:dt="int">0</Timestamp><DateUtc dt:dt="string">2015-01-09T19:21:05Z</DateUtc></StartTime><FrequencyChanges><FrequencyChange><Frequency dt:dt="r8">2857451</Frequency><Timestamp dt:dt="r8">823483535439</Timestamp><Current dt:dt=…	Simon_A_01.02-28041-1	60.122	1.0.0.24	1900-01-01	1900-03-15	#VALUE!	Standard	2.0.10.353	2.0.10.353	2015-01-09	2015-01-09 19:21:05	11:21:05	2.0.10.248	4	C	7	Images\circle.gif	4	1	4	PracticeProc1	Images\blank.gif	Practice1	Left	NULL	NULL	NULL	NULL	NULL	NULL	NULL	NULL	NULL	NULL	NULL	NULL	1	7	-999999	16	75481	0	7	448	75929	Circle
Simon_A_01.02	28041	1	<?xml version="1.0"?>\n<Clock xmlns:dt="urn:schemas-microsoft-com:datatypes"><Description dt:dt="string">E-Prime Primary Realtime Clock</Description><StartTime><Timestamp dt:dt="int">0</Timestamp><DateUtc dt:dt="string">2015-01-09T19:21:05Z</DateUtc></StartTime><FrequencyChanges><FrequencyChange><Frequency dt:dt="r8">2857451</Frequency><Timestamp dt:dt="r8">823483535439</Timestamp><Current dt:dt=…	Simon_A_01.02-28041-1	60.122	1.0.0.24	1900-01-01	1900-03-15	#VALUE!	Standard	2.0.10.353	2.0.10.353	2015-01-09	2015-01-09 19:21:05	11:21:05	2.0.10.248	5	C	q	Images\square.gif	NULL	NULL	NULL	SimonProc	Images\blank.gif	Simon	Left	1	1	1	1	q	-999999	16	96239	0	q	402	96641	NULL	NULL	NULL	NULL	NULL	NULL	NULL	NULL	NULL	Square
Simon_A_01.02	28041	1	<?xml version="1.0"?>\n<Clock xmlns:dt="urn:schemas-microsoft-com:datatypes"><Description dt:dt="string">E-Prime Primary Realtime Clock</Description><StartTime><Timestamp dt:dt="int">0</Timestamp><DateUtc dt:dt="string">2015-01-09T19:21:05Z</DateUtc></StartTime><FrequencyChanges><FrequencyChange><Frequency dt:dt="r8">2857451</Frequency><Timestamp dt:dt="r8">823483535439</Timestamp><Current dt:dt=…	Simon_A_01.02-28041-1	60.122	1.0.0.24	1900-01-01	1900-03-15	#VALUE!	Standard	2.0.10.353	2.0.10.353	2015-01-09	2015-01-09 19:21:05	11:21:05	2.0.10.248	6	I	q	Images\blank.gif	NULL	NULL	NULL	SimonProc	Images\square.gif	Simon	Right	2	1	2	1	q	-999999	17	97736	0	q	433	98169	NULL	NULL	NULL	NULL	NULL	NULL	NULL	NULL	NULL	Square
Simon_A_01.02	28041	1	<?xml version="1.0"?>\n<Clock xmlns:dt="urn:schemas-microsoft-com:datatypes"><Description dt:dt="string">E-Prime Primary Realtime Clock</Description><StartTime><Timestamp dt:dt="int">0</Timestamp><DateUtc dt:dt="string">2015-01-09T19:21:05Z</DateUtc></StartTime><FrequencyChanges><FrequencyChange><Frequency dt:dt="r8">2857451</Frequency><Timestamp dt:dt="r8">823483535439</Timestamp><Current dt:dt=…	Simon_A_01.02-28041-1	60.122	1.0.0.24	1900-01-01	1900-03-15	#VALUE!	Standard	2.0.10.353	2.0.10.353	2015-01-09	2015-01-09 19:21:05	11:21:05	2.0.10.248	7	C	q	Images\square.gif	NULL	NULL	NULL	SimonProc	Images\blank.gif	Simon	Left	3	1	3	1	q	-999999	16	99266	0	q	431	99697	NULL	NULL	NULL	NULL	NULL	NULL	NULL	NULL	NULL	Square
Simon_A_01.02	28041	1	<?xml version="1.0"?>\n<Clock xmlns:dt="urn:schemas-microsoft-com:datatypes"><Description dt:dt="string">E-Prime Primary Realtime Clock</Description><StartTime><Timestamp dt:dt="int">0</Timestamp><DateUtc dt:dt="string">2015-01-09T19:21:05Z</DateUtc></StartTime><FrequencyChanges><FrequencyChange><Frequency dt:dt="r8">2857451</Frequency><Timestamp dt:dt="r8">823483535439</Timestamp><Current dt:dt=…	Simon_A_01.02-28041-1	60.122	1.0.0.24	1900-01-01	1900-03-15	#VALUE!	Standard	2.0.10.353	2.0.10.353	2015-01-09	2015-01-09 19:21:05	11:21:05	2.0.10.248	8	C	q	Images\square.gif	NULL	NULL	NULL	SimonProc	Images\blank.gif	Simon	Left	4	1	4	1	q	-999999	16	100796	0	q	469	101265	NULL	NULL	NULL	NULL	NULL	NULL	NULL	NULL	NULL	Square
Simon_A_01.02	28041	1	<?xml version="1.0"?>\n<Clock xmlns:dt="urn:schemas-microsoft-com:datatypes"><Description dt:dt="string">E-Prime Primary Realtime Clock</Description><StartTime><Timestamp dt:dt="int">0</Timestamp><DateUtc dt:dt="string">2015-01-09T19:21:05Z</DateUtc></StartTime><FrequencyChanges><FrequencyChange><Frequency dt:dt="r8">2857451</Frequency><Timestamp dt:dt="r8">823483535439</Timestamp><Current dt:dt=…	Simon_A_01.02-28041-1	60.122	1.0.0.24	1900-01-01	1900-03-15	#VALUE!	Standard	2.0.10.353	2.0.10.353	2015-01-09	2015-01-09 19:21:05	11:21:05	2.0.10.248	9	C	7	Images\blank.gif	NULL	NULL	NULL	SimonProc	Images\circle.gif	Simon	Right	5	1	5	1	7	-999999	17	102360	0	7	569	102929	NULL	NULL	NULL	NULL	NULL	NULL	NULL	NULL	NULL	Circle
Simon_A_01.02	28041	1	<?xml version="1.0"?>\n<Clock xmlns:dt="urn:schemas-microsoft-com:datatypes"><Description dt:dt="string">E-Prime Primary Realtime Clock</Description><StartTime><Timestamp dt:dt="int">0</Timestamp><DateUtc dt:dt="string">2015-01-09T19:21:05Z</DateUtc></StartTime><FrequencyChanges><FrequencyChange><Frequency dt:dt="r8">2857451</Frequency><Timestamp dt:dt="r8">823483535439</Timestamp><Current dt:dt=…	Simon_A_01.02-28041-1	60.122	1.0.0.24	1900-01-01	1900-03-15	#VALUE!	Standard	2.0.10.353	2.0.10.353	2015-01-09	2015-01-09 19:21:05	11:21:05	2.0.10.248	10	C	7	Images\blank.gif	NULL	NULL	NULL	SimonProc	Images\circle.gif	Simon	Right	6	1	6	1	7	-999999	16	104023	0	7	434	104457	NULL	NULL	NULL	NULL	NULL	NULL	NULL	NULL	NULL	Circle
Simon_A_01.02	28041	1	<?xml version="1.0"?>\n<Clock xmlns:dt="urn:schemas-microsoft-com:datatypes"><Description dt:dt="string">E-Prime Primary Realtime Clock</Description><StartTime><Timestamp dt:dt="int">0</Timestamp><DateUtc dt:dt="string">2015-01-09T19:21:05Z</DateUtc></StartTime><FrequencyChanges><FrequencyChange><Frequency dt:dt="r8">2857451</Frequency><Timestamp dt:dt="r8">823483535439</Timestamp><Current dt:dt=…	Simon_A_01.02-28041-1	60.122	1.0.0.24	1900-01-01	1900-03-15	#VALUE!	Standard	2.0.10.353	2.0.10.353	2015-01-09	2015-01-09 19:21:05	11:21:05	2.0.10.248	11	C	7	Images\blank.gif	NULL	NULL	NULL	SimonProc	Images\circle.gif	Simon	Right	7	1	7	1	7	-999999	16	105553	0	7	448	106001	NULL	NULL	NULL	NULL	NULL	NULL	NULL	NULL	NULL	Circle
Simon_A_01.02	28041	1	<?xml version="1.0"?>\n<Clock xmlns:dt="urn:schemas-microsoft-com:datatypes"><Description dt:dt="string">E-Prime Primary Realtime Clock</Description><StartTime><Timestamp dt:dt="int">0</Timestamp><DateUtc dt:dt="string">2015-01-09T19:21:05Z</DateUtc></StartTime><FrequencyChanges><FrequencyChange><Frequency dt:dt="r8">2857451</Frequency><Timestamp dt:dt="r8">823483535439</Timestamp><Current dt:dt=…	Simon_A_01.02-28041-1	60.122	1.0.0.24	1900-01-01	1900-03-15	#VALUE!	Standard	2.0.10.353	2.0.10.353	2015-01-09	2015-01-09 19:21:05	11:21:05	2.0.10.248	12	C	7	Images\blank.gif	NULL	NULL	NULL	SimonProc	Images\circle.gif	Simon	Right	8	1	8	1	7	-999999	16	107100	0	7	405	107505	NULL	NULL	NULL	NULL	NULL	NULL	NULL	NULL	NULL	Circle
Simon_A_01.02	28041	1	<?xml version="1.0"?>\n<Clock xmlns:dt="urn:schemas-microsoft-com:datatypes"><Description dt:dt="string">E-Prime Primary Realtime Clock</Description><StartTime><Timestamp dt:dt="int">0</Timestamp><DateUtc dt:dt="string">2015-01-09T19:21:05Z</DateUtc></StartTime><FrequencyChanges><FrequencyChange><Frequency dt:dt="r8">2857451</Frequency><Timestamp dt:dt="r8">823483535439</Timestamp><Current dt:dt=…	Simon_A_01.02-28041-1	60.122	1.0.0.24	1900-01-01	1900-03-15	#VALUE!	Standard	2.0.10.353	2.0.10.353	2015-01-09	2015-01-09 19:21:05	11:21:05	2.0.10.248	13	C	q	Images\square.gif	NULL	NULL	NULL	SimonProc	Images\blank.gif	Simon	Left	9	1	9	1	q	-999999	16	108597	0	q	396	108993	NULL	NULL	NULL	NULL	NULL	NULL	NULL	NULL	NULL	Square
Simon_A_01.02	28041	1	<?xml version="1.0"?>\n<Clock xmlns:dt="urn:schemas-microsoft-com:datatypes"><Description dt:dt="string">E-Prime Primary Realtime Clock</Description><StartTime><Timestamp dt:dt="int">0</Timestamp><DateUtc dt:dt="string">2015-01-09T19:21:05Z</DateUtc></StartTime><FrequencyChanges><FrequencyChange><Frequency dt:dt="r8">2857451</Frequency><Timestamp dt:dt="r8">823483535439</Timestamp><Current dt:dt=…	Simon_A_01.02-28041-1	60.122	1.0.0.24	1900-01-01	1900-03-15	#VALUE!	Standard	2.0.10.353	2.0.10.353	2015-01-09	2015-01-09 19:21:05	11:21:05	2.0.10.248	14	I	q	Images\blank.gif	NULL	NULL	NULL	SimonProc	Images\square.gif	Simon	Right	10	1	10	1	q	-999999	16	110094	0	q	499	110593	NULL	NULL	NULL	NULL	NULL	NULL	NULL	NULL	NULL	Square
Simon_A_01.02	28041	1	<?xml version="1.0"?>\n<Clock xmlns:dt="urn:schemas-microsoft-com:datatypes"><Description dt:dt="string">E-Prime Primary Realtime Clock</Description><StartTime><Timestamp dt:dt="int">0</Timestamp><DateUtc dt:dt="string">2015-01-09T19:21:05Z</DateUtc></StartTime><FrequencyChanges><FrequencyChange><Frequency dt:dt="r8">2857451</Frequency><Timestamp dt:dt="r8">823483535439</Timestamp><Current dt:dt=…	Simon_A_01.02-28041-1	60.122	1.0.0.24	1900-01-01	1900-03-15	#VALUE!	Standard	2.0.10.353	2.0.10.353	2015-01-09	2015-01-09 19:21:05	11:21:05	2.0.10.248	15	I	7	Images\circle.gif	NULL	NULL	NULL	SimonProc	Images\blank.gif	Simon	Left	11	1	11	1	7	-999999	17	111691	0	7	582	112273	NULL	NULL	NULL	NULL	NULL	NULL	NULL	NULL	NULL	Circle
Simon_A_01.02	28041	1	<?xml version="1.0"?>\n<Clock xmlns:dt="urn:schemas-microsoft-com:datatypes"><Description dt:dt="string">E-Prime Primary Realtime Clock</Description><StartTime><Timestamp dt:dt="int">0</Timestamp><DateUtc dt:dt="string">2015-01-09T19:21:05Z</DateUtc></StartTime><FrequencyChanges><FrequencyChange><Frequency dt:dt="r8">2857451</Frequency><Timestamp dt:dt="r8">823483535439</Timestamp><Current dt:dt=…	Simon_A_01.02-28041-1	60.122	1.0.0.24	1900-01-01	1900-03-15	#VALUE!	Standard	2.0.10.353	2.0.10.353	2015-01-09	2015-01-09 19:21:05	11:21:05	2.0.10.248	16	I	q	Images\blank.gif	NULL	NULL	NULL	SimonProc	Images\square.gif	Simon	Right	12	1	12	1	q	-999999	17	113371	0	q	670	114041	NULL	NULL	NULL	NULL	NULL	NULL	NULL	NULL	NULL	Square
Simon_A_01.02	28041	1	<?xml version="1.0"?>\n<Clock xmlns:dt="urn:schemas-microsoft-com:datatypes"><Description dt:dt="string">E-Prime Primary Realtime Clock</Description><StartTime><Timestamp dt:dt="int">0</Timestamp><DateUtc dt:dt="string">2015-01-09T19:21:05Z</DateUtc></StartTime><FrequencyChanges><FrequencyChange><Frequency dt:dt="r8">2857451</Frequency><Timestamp dt:dt="r8">823483535439</Timestamp><Current dt:dt=…	Simon_A_01.02-28041-1	60.122	1.0.0.24	1900-01-01	1900-03-15	#VALUE!	Standard	2.0.10.353	2.0.10.353	2015-01-09	2015-01-09 19:21:05	11:21:05	2.0.10.248	17	C	7	Images\blank.gif	NULL	NULL	NULL	SimonProc	Images\circle.gif	Simon	Right	13	1	13	1	7	-999999	16	115134	0	7	571	115705	NULL	NULL	NULL	NULL	NULL	NULL	NULL	NULL	NULL	Circle
Simon_A_01.02	28041	1	<?xml version="1.0"?>\n<Clock xmlns:dt="urn:schemas-microsoft-com:datatypes"><Description dt:dt="string">E-Prime Primary Realtime Clock</Description><StartTime><Timestamp dt:dt="int">0</Timestamp><DateUtc dt:dt="string">2015-01-09T19:21:05Z</DateUtc></StartTime><FrequencyChanges><FrequencyChange><Frequency dt:dt="r8">2857451</Frequency><Timestamp dt:dt="r8">823483535439</Timestamp><Current dt:dt=…	Simon_A_01.02-28041-1	60.122	1.0.0.24	1900-01-01	1900-03-15	#VALUE!	Standard	2.0.10.353	2.0.10.353	2015-01-09	2015-01-09 19:21:05	11:21:05	2.0.10.248	18	I	7	Images\circle.gif	NULL	NULL	NULL	SimonProc	Images\blank.gif	Simon	Left	14	1	14	1	7	-999999	16	116797	0	7	524	117321	NULL	NULL	NULL	NULL	NULL	NULL	NULL	NULL	NULL	Circle
Simon_A_01.02	28041	1	<?xml version="1.0"?>\n<Clock xmlns:dt="urn:schemas-microsoft-com:datatypes"><Description dt:dt="string">E-Prime Primary Realtime Clock</Description><StartTime><Timestamp dt:dt="int">0</Timestamp><DateUtc dt:dt="string">2015-01-09T19:21:05Z</DateUtc></StartTime><FrequencyChanges><FrequencyChange><Frequency dt:dt="r8">2857451</Frequency><Timestamp dt:dt="r8">823483535439</Timestamp><Current dt:dt=…	Simon_A_01.02-28041-1	60.122	1.0.0.24	1900-01-01	1900-03-15	#VALUE!	Standard	2.0.10.353	2.0.10.353	2015-01-09	2015-01-09 19:21:05	11:21:05	2.0.10.248	19	C	q	Images\square.gif	NULL	NULL	NULL	SimonProc	Images\blank.gif	Simon	Left	15	1	15	1	q	-999999	16	118427	0	q	470	118897	NULL	NULL	NULL	NULL	NULL	NULL	NULL	NULL	NULL	Square
Simon_A_01.02	28041	1	<?xml version="1.0"?>\n<Clock xmlns:dt="urn:schemas-microsoft-com:datatypes"><Description dt:dt="string">E-Prime Primary Realtime Clock</Description><StartTime><Timestamp dt:dt="int">0</Timestamp><DateUtc dt:dt="string">2015-01-09T19:21:05Z</DateUtc></StartTime><FrequencyChanges><FrequencyChange><Frequency dt:dt="r8">2857451</Frequency><Timestamp dt:dt="r8">823483535439</Timestamp><Current dt:dt=…	Simon_A_01.02-28041-1	60.122	1.0.0.24	1900-01-01	1900-03-15	#VALUE!	Standard	2.0.10.353	2.0.10.353	2015-01-09	2015-01-09 19:21:05	11:21:05	2.0.10.248	20	I	7	Images\circle.gif	NULL	NULL	NULL	SimonProc	Images\blank.gif	Simon	Left	16	1	16	1	7	-999999	16	119990	0	7	435	120425	NULL	NULL	NULL	NULL	NULL	NULL	NULL	NULL	NULL	Circle
Simon_A_01.02	28041	1	<?xml version="1.0"?>\n<Clock xmlns:dt="urn:schemas-microsoft-com:datatypes"><Description dt:dt="string">E-Prime Primary Realtime Clock</Description><StartTime><Timestamp dt:dt="int">0</Timestamp><DateUtc dt:dt="string">2015-01-09T19:21:05Z</DateUtc></StartTime><FrequencyChanges><FrequencyChange><Frequency dt:dt="r8">2857451</Frequency><Timestamp dt:dt="r8">823483535439</Timestamp><Current dt:dt=…	Simon_A_01.02-28041-1	60.122	1.0.0.24	1900-01-01	1900-03-15	#VALUE!	Standard	2.0.10.353	2.0.10.353	2015-01-09	2015-01-09 19:21:05	11:21:05	2.0.10.248	21	C	q	Images\square.gif	NULL	NULL	NULL	SimonProc	Images\blank.gif	Simon	Left	17	1	17	1	q	-999999	16	121521	0	q	535	122056	NULL	NULL	NULL	NULL	NULL	NULL	NULL	NULL	NULL	Square
Simon_A_01.02	28041	1	<?xml version="1.0"?>\n<Clock xmlns:dt="urn:schemas-microsoft-com:datatypes"><Description dt:dt="string">E-Prime Primary Realtime Clock</Description><StartTime><Timestamp dt:dt="int">0</Timestamp><DateUtc dt:dt="string">2015-01-09T19:21:05Z</DateUtc></StartTime><FrequencyChanges><FrequencyChange><Frequency dt:dt="r8">2857451</Frequency><Timestamp dt:dt="r8">823483535439</Timestamp><Current dt:dt=…	Simon_A_01.02-28041-1	60.122	1.0.0.24	1900-01-01	1900-03-15	#VALUE!	Standard	2.0.10.353	2.0.10.353	2015-01-09	2015-01-09 19:21:05	11:21:05	2.0.10.248	22	I	7	Images\circle.gif	NULL	NULL	NULL	SimonProc	Images\blank.gif	Simon	Left	18	1	18	1	7	-999999	16	123151	0	7	361	123512	NULL	NULL	NULL	NULL	NULL	NULL	NULL	NULL	NULL	Circle
Simon_A_01.02	28041	1	<?xml version="1.0"?>\n<Clock xmlns:dt="urn:schemas-microsoft-com:datatypes"><Description dt:dt="string">E-Prime Primary Realtime Clock</Description><StartTime><Timestamp dt:dt="int">0</Timestamp><DateUtc dt:dt="string">2015-01-09T19:21:05Z</DateUtc></StartTime><FrequencyChanges><FrequencyChange><Frequency dt:dt="r8">2857451</Frequency><Timestamp dt:dt="r8">823483535439</Timestamp><Current dt:dt=…	Simon_A_01.02-28041-1	60.122	1.0.0.24	1900-01-01	1900-03-15	#VALUE!	Standard	2.0.10.353	2.0.10.353	2015-01-09	2015-01-09 19:21:05	11:21:05	2.0.10.248	23	C	q	Images\square.gif	NULL	NULL	NULL	SimonProc	Images\blank.gif	Simon	Left	19	1	19	1	q	-999999	16	124614	0	q	466	125080	NULL	NULL	NULL	NULL	NULL	NULL	NULL	NULL	NULL	Square
Simon_A_01.02	28041	1	<?xml version="1.0"?>\n<Clock xmlns:dt="urn:schemas-microsoft-com:datatypes"><Description dt:dt="string">E-Prime Primary Realtime Clock</Description><StartTime><Timestamp dt:dt="int">0</Timestamp><DateUtc dt:dt="string">2015-01-09T19:21:05Z</DateUtc></StartTime><FrequencyChanges><FrequencyChange><Frequency dt:dt="r8">2857451</Frequency><Timestamp dt:dt="r8">823483535439</Timestamp><Current dt:dt=…	Simon_A_01.02-28041-1	60.122	1.0.0.24	1900-01-01	1900-03-15	#VALUE!	Standard	2.0.10.353	2.0.10.353	2015-01-09	2015-01-09 19:21:05	11:21:05	2.0.10.248	24	C	q	Images\square.gif	NULL	NULL	NULL	SimonProc	Images\blank.gif	Simon	Left	20	1	20	1	q	-999999	16	126178	0	q	446	126624	NULL	NULL	NULL	NULL	NULL	NULL	NULL	NULL	NULL	Square
Simon_A_01.02	28041	1	<?xml version="1.0"?>\n<Clock xmlns:dt="urn:schemas-microsoft-com:datatypes"><Description dt:dt="string">E-Prime Primary Realtime Clock</Description><StartTime><Timestamp dt:dt="int">0</Timestamp><DateUtc dt:dt="string">2015-01-09T19:21:05Z</DateUtc></StartTime><FrequencyChanges><FrequencyChange><Frequency dt:dt="r8">2857451</Frequency><Timestamp dt:dt="r8">823483535439</Timestamp><Current dt:dt=…	Simon_A_01.02-28041-1	60.122	1.0.0.24	1900-01-01	1900-03-15	#VALUE!	Standard	2.0.10.353	2.0.10.353	2015-01-09	2015-01-09 19:21:05	11:21:05	2.0.10.248	25	C	7	Images\blank.gif	NULL	NULL	NULL	SimonProc	Images\circle.gif	Simon	Right	21	1	21	1	7	-999999	16	127725	0	7	475	128200	NULL	NULL	NULL	NULL	NULL	NULL	NULL	NULL	NULL	Circle
Simon_A_01.02	28041	1	<?xml version="1.0"?>\n<Clock xmlns:dt="urn:schemas-microsoft-com:datatypes"><Description dt:dt="string">E-Prime Primary Realtime Clock</Description><StartTime><Timestamp dt:dt="int">0</Timestamp><DateUtc dt:dt="string">2015-01-09T19:21:05Z</DateUtc></StartTime><FrequencyChanges><FrequencyChange><Frequency dt:dt="r8">2857451</Frequency><Timestamp dt:dt="r8">823483535439</Timestamp><Current dt:dt=…	Simon_A_01.02-28041-1	60.122	1.0.0.24	1900-01-01	1900-03-15	#VALUE!	Standard	2.0.10.353	2.0.10.353	2015-01-09	2015-01-09 19:21:05	11:21:05	2.0.10.248	26	C	q	Images\square.gif	NULL	NULL	NULL	SimonProc	Images\blank.gif	Simon	Left	22	1	22	1	q	-999999	16	129305	0	q	431	129736	NULL	NULL	NULL	NULL	NULL	NULL	NULL	NULL	NULL	Square
Simon_A_01.02	28041	1	<?xml version="1.0"?>\n<Clock xmlns:dt="urn:schemas-microsoft-com:datatypes"><Description dt:dt="string">E-Prime Primary Realtime Clock</Description><StartTime><Timestamp dt:dt="int">0</Timestamp><DateUtc dt:dt="string">2015-01-09T19:21:05Z</DateUtc></StartTime><FrequencyChanges><FrequencyChange><Frequency dt:dt="r8">2857451</Frequency><Timestamp dt:dt="r8">823483535439</Timestamp><Current dt:dt=…	Simon_A_01.02-28041-1	60.122	1.0.0.24	1900-01-01	1900-03-15	#VALUE!	Standard	2.0.10.353	2.0.10.353	2015-01-09	2015-01-09 19:21:05	11:21:05	2.0.10.248	27	C	q	Images\square.gif	NULL	NULL	NULL	SimonProc	Images\blank.gif	Simon	Left	23	1	23	1	q	-999999	16	130835	0	q	413	131248	NULL	NULL	NULL	NULL	NULL	NULL	NULL	NULL	NULL	Square
Simon_A_01.02	28041	1	<?xml version="1.0"?>\n<Clock xmlns:dt="urn:schemas-microsoft-com:datatypes"><Description dt:dt="string">E-Prime Primary Realtime Clock</Description><StartTime><Timestamp dt:dt="int">0</Timestamp><DateUtc dt:dt="string">2015-01-09T19:21:05Z</DateUtc></StartTime><FrequencyChanges><FrequencyChange><Frequency dt:dt="r8">2857451</Frequency><Timestamp dt:dt="r8">823483535439</Timestamp><Current dt:dt=…	Simon_A_01.02-28041-1	60.122	1.0.0.24	1900-01-01	1900-03-15	#VALUE!	Standard	2.0.10.353	2.0.10.353	2015-01-09	2015-01-09 19:21:05	11:21:05	2.0.10.248	28	C	7	Images\blank.gif	NULL	NULL	NULL	SimonProc	Images\circle.gif	Simon	Right	24	1	24	1	7	-999999	16	132349	0	7	459	132808	NULL	NULL	NULL	NULL	NULL	NULL	NULL	NULL	NULL	Circle
Simon_A_01.02	28041	1	<?xml version="1.0"?>\n<Clock xmlns:dt="urn:schemas-microsoft-com:datatypes"><Description dt:dt="string">E-Prime Primary Realtime Clock</Description><StartTime><Timestamp dt:dt="int">0</Timestamp><DateUtc dt:dt="string">2015-01-09T19:21:05Z</DateUtc></StartTime><FrequencyChanges><FrequencyChange><Frequency dt:dt="r8">2857451</Frequency><Timestamp dt:dt="r8">823483535439</Timestamp><Current dt:dt=…	Simon_A_01.02-28041-1	60.122	1.0.0.24	1900-01-01	1900-03-15	#VALUE!	Standard	2.0.10.353	2.0.10.353	2015-01-09	2015-01-09 19:21:05	11:21:05	2.0.10.248	29	I	q	Images\blank.gif	NULL	NULL	NULL	SimonProc	Images\square.gif	Simon	Right	25	1	25	1	q	-999999	16	133912	0	q	464	134376	NULL	NULL	NULL	NULL	NULL	NULL	NULL	NULL	NULL	Square
Simon_A_01.02	28041	1	<?xml version="1.0"?>\n<Clock xmlns:dt="urn:schemas-microsoft-com:datatypes"><Description dt:dt="string">E-Prime Primary Realtime Clock</Description><StartTime><Timestamp dt:dt="int">0</Timestamp><DateUtc dt:dt="string">2015-01-09T19:21:05Z</DateUtc></StartTime><FrequencyChanges><FrequencyChange><Frequency dt:dt="r8">2857451</Frequency><Timestamp dt:dt="r8">823483535439</Timestamp><Current dt:dt=…	Simon_A_01.02-28041-1	60.122	1.0.0.24	1900-01-01	1900-03-15	#VALUE!	Standard	2.0.10.353	2.0.10.353	2015-01-09	2015-01-09 19:21:05	11:21:05	2.0.10.248	30	I	7	Images\circle.gif	NULL	NULL	NULL	SimonProc	Images\blank.gif	Simon	Left	26	1	26	1	7	-999999	16	135476	0	7	380	135856	NULL	NULL	NULL	NULL	NULL	NULL	NULL	NULL	NULL	Circle
Simon_A_01.02	28041	1	<?xml version="1.0"?>\n<Clock xmlns:dt="urn:schemas-microsoft-com:datatypes"><Description dt:dt="string">E-Prime Primary Realtime Clock</Description><StartTime><Timestamp dt:dt="int">0</Timestamp><DateUtc dt:dt="string">2015-01-09T19:21:05Z</DateUtc></StartTime><FrequencyChanges><FrequencyChange><Frequency dt:dt="r8">2857451</Frequency><Timestamp dt:dt="r8">823483535439</Timestamp><Current dt:dt=…	Simon_A_01.02-28041-1	60.122	1.0.0.24	1900-01-01	1900-03-15	#VALUE!	Standard	2.0.10.353	2.0.10.353	2015-01-09	2015-01-09 19:21:05	11:21:05	2.0.10.248	31	I	7	Images\circle.gif	NULL	NULL	NULL	SimonProc	Images\blank.gif	Simon	Left	27	1	27	1	7	-999999	16	136956	0	7	484	137440	NULL	NULL	NULL	NULL	NULL	NULL	NULL	NULL	NULL	Circle
Simon_A_01.02	28041	1	<?xml version="1.0"?>\n<Clock xmlns:dt="urn:schemas-microsoft-com:datatypes"><Description dt:dt="string">E-Prime Primary Realtime Clock</Description><StartTime><Timestamp dt:dt="int">0</Timestamp><DateUtc dt:dt="string">2015-01-09T19:21:05Z</DateUtc></StartTime><FrequencyChanges><FrequencyChange><Frequency dt:dt="r8">2857451</Frequency><Timestamp dt:dt="r8">823483535439</Timestamp><Current dt:dt=…	Simon_A_01.02-28041-1	60.122	1.0.0.24	1900-01-01	1900-03-15	#VALUE!	Standard	2.0.10.353	2.0.10.353	2015-01-09	2015-01-09 19:21:05	11:21:05	2.0.10.248	32	C	q	Images\square.gif	NULL	NULL	NULL	SimonProc	Images\blank.gif	Simon	Left	28	1	28	1	q	-999999	16	138536	0	q	520	139056	NULL	NULL	NULL	NULL	NULL	NULL	NULL	NULL	NULL	Square
Simon_A_01.02	28041	1	<?xml version="1.0"?>\n<Clock xmlns:dt="urn:schemas-microsoft-com:datatypes"><Description dt:dt="string">E-Prime Primary Realtime Clock</Description><StartTime><Timestamp dt:dt="int">0</Timestamp><DateUtc dt:dt="string">2015-01-09T19:21:05Z</DateUtc></StartTime><FrequencyChanges><FrequencyChange><Frequency dt:dt="r8">2857451</Frequency><Timestamp dt:dt="r8">823483535439</Timestamp><Current dt:dt=…	Simon_A_01.02-28041-1	60.122	1.0.0.24	1900-01-01	1900-03-15	#VALUE!	Standard	2.0.10.353	2.0.10.353	2015-01-09	2015-01-09 19:21:05	11:21:05	2.0.10.248	33	C	q	Images\square.gif	NULL	NULL	NULL	SimonProc	Images\blank.gif	Simon	Left	29	1	29	1	q	-999999	16	140149	0	q	427	140576	NULL	NULL	NULL	NULL	NULL	NULL	NULL	NULL	NULL	Square
Simon_A_01.02	28041	1	<?xml version="1.0"?>\n<Clock xmlns:dt="urn:schemas-microsoft-com:datatypes"><Description dt:dt="string">E-Prime Primary Realtime Clock</Description><StartTime><Timestamp dt:dt="int">0</Timestamp><DateUtc dt:dt="string">2015-01-09T19:21:05Z</DateUtc></StartTime><FrequencyChanges><FrequencyChange><Frequency dt:dt="r8">2857451</Frequency><Timestamp dt:dt="r8">823483535439</Timestamp><Current dt:dt=…	Simon_A_01.02-28041-1	60.122	1.0.0.24	1900-01-01	1900-03-15	#VALUE!	Standard	2.0.10.353	2.0.10.353	2015-01-09	2015-01-09 19:21:05	11:21:05	2.0.10.248	34	I	q	Images\blank.gif	NULL	NULL	NULL	SimonProc	Images\square.gif	Simon	Right	30	1	30	1	q	-999999	16	141680	0	q	448	142128	NULL	NULL	NULL	NULL	NULL	NULL	NULL	NULL	NULL	Square
Simon_A_01.02	28041	1	<?xml version="1.0"?>\n<Clock xmlns:dt="urn:schemas-microsoft-com:datatypes"><Description dt:dt="string">E-Prime Primary Realtime Clock</Description><StartTime><Timestamp dt:dt="int">0</Timestamp><DateUtc dt:dt="string">2015-01-09T19:21:05Z</DateUtc></StartTime><FrequencyChanges><FrequencyChange><Frequency dt:dt="r8">2857451</Frequency><Timestamp dt:dt="r8">823483535439</Timestamp><Current dt:dt=…	Simon_A_01.02-28041-1	60.122	1.0.0.24	1900-01-01	1900-03-15	#VALUE!	Standard	2.0.10.353	2.0.10.353	2015-01-09	2015-01-09 19:21:05	11:21:05	2.0.10.248	35	C	7	Images\blank.gif	NULL	NULL	NULL	SimonProc	Images\circle.gif	Simon	Right	31	1	31	1	7	-999999	17	143227	0	7	397	143624	NULL	NULL	NULL	NULL	NULL	NULL	NULL	NULL	NULL	Circle
Simon_A_01.02	28041	1	<?xml version="1.0"?>\n<Clock xmlns:dt="urn:schemas-microsoft-com:datatypes"><Description dt:dt="string">E-Prime Primary Realtime Clock</Description><StartTime><Timestamp dt:dt="int">0</Timestamp><DateUtc dt:dt="string">2015-01-09T19:21:05Z</DateUtc></StartTime><FrequencyChanges><FrequencyChange><Frequency dt:dt="r8">2857451</Frequency><Timestamp dt:dt="r8">823483535439</Timestamp><Current dt:dt=…	Simon_A_01.02-28041-1	60.122	1.0.0.24	1900-01-01	1900-03-15	#VALUE!	Standard	2.0.10.353	2.0.10.353	2015-01-09	2015-01-09 19:21:05	11:21:05	2.0.10.248	36	I	q	Images\blank.gif	NULL	NULL	NULL	SimonProc	Images\square.gif	Simon	Right	32	1	32	1	q	-999999	17	144724	0	q	396	145120	NULL	NULL	NULL	NULL	NULL	NULL	NULL	NULL	NULL	Square
Simon_A_01.02	28041	1	<?xml version="1.0"?>\n<Clock xmlns:dt="urn:schemas-microsoft-com:datatypes"><Description dt:dt="string">E-Prime Primary Realtime Clock</Description><StartTime><Timestamp dt:dt="int">0</Timestamp><DateUtc dt:dt="string">2015-01-09T19:21:05Z</DateUtc></StartTime><FrequencyChanges><FrequencyChange><Frequency dt:dt="r8">2857451</Frequency><Timestamp dt:dt="r8">823483535439</Timestamp><Current dt:dt=…	Simon_A_01.02-28041-1	60.122	1.0.0.24	1900-01-01	1900-03-15	#VALUE!	Standard	2.0.10.353	2.0.10.353	2015-01-09	2015-01-09 19:21:05	11:21:05	2.0.10.248	37	C	7	Images\blank.gif	NULL	NULL	NULL	SimonProc	Images\circle.gif	Simon	Right	33	1	33	1	7	-999999	17	146221	0	7	379	146600	NULL	NULL	NULL	NULL	NULL	NULL	NULL	NULL	NULL	Circle
Simon_A_01.02	28041	1	<?xml version="1.0"?>\n<Clock xmlns:dt="urn:schemas-microsoft-com:datatypes"><Description dt:dt="string">E-Prime Primary Realtime Clock</Description><StartTime><Timestamp dt:dt="int">0</Timestamp><DateUtc dt:dt="string">2015-01-09T19:21:05Z</DateUtc></StartTime><FrequencyChanges><FrequencyChange><Frequency dt:dt="r8">2857451</Frequency><Timestamp dt:dt="r8">823483535439</Timestamp><Current dt:dt=…	Simon_A_01.02-28041-1	60.122	1.0.0.24	1900-01-01	1900-03-15	#VALUE!	Standard	2.0.10.353	2.0.10.353	2015-01-09	2015-01-09 19:21:05	11:21:05	2.0.10.248	38	C	7	Images\blank.gif	NULL	NULL	NULL	SimonProc	Images\circle.gif	Simon	Right	34	1	34	1	7	-999999	16	147701	0	7	483	148184	NULL	NULL	NULL	NULL	NULL	NULL	NULL	NULL	NULL	Circle
Simon_A_01.02	28041	1	<?xml version="1.0"?>\n<Clock xmlns:dt="urn:schemas-microsoft-com:datatypes"><Description dt:dt="string">E-Prime Primary Realtime Clock</Description><StartTime><Timestamp dt:dt="int">0</Timestamp><DateUtc dt:dt="string">2015-01-09T19:21:05Z</DateUtc></StartTime><FrequencyChanges><FrequencyChange><Frequency dt:dt="r8">2857451</Frequency><Timestamp dt:dt="r8">823483535439</Timestamp><Current dt:dt=…	Simon_A_01.02-28041-1	60.122	1.0.0.24	1900-01-01	1900-03-15	#VALUE!	Standard	2.0.10.353	2.0.10.353	2015-01-09	2015-01-09 19:21:05	11:21:05	2.0.10.248	39	C	7	Images\blank.gif	NULL	NULL	NULL	SimonProc	Images\circle.gif	Simon	Right	35	1	35	1	7	-999999	16	149281	0	7	407	149688	NULL	NULL	NULL	NULL	NULL	NULL	NULL	NULL	NULL	Circle
Simon_A_01.02	28041	1	<?xml version="1.0"?>\n<Clock xmlns:dt="urn:schemas-microsoft-com:datatypes"><Description dt:dt="string">E-Prime Primary Realtime Clock</Description><StartTime><Timestamp dt:dt="int">0</Timestamp><DateUtc dt:dt="string">2015-01-09T19:21:05Z</DateUtc></StartTime><FrequencyChanges><FrequencyChange><Frequency dt:dt="r8">2857451</Frequency><Timestamp dt:dt="r8">823483535439</Timestamp><Current dt:dt=…	Simon_A_01.02-28041-1	60.122	1.0.0.24	1900-01-01	1900-03-15	#VALUE!	Standard	2.0.10.353	2.0.10.353	2015-01-09	2015-01-09 19:21:05	11:21:05	2.0.10.248	40	C	q	Images\square.gif	NULL	NULL	NULL	SimonProc	Images\blank.gif	Simon	Left	36	1	36	1	q	-999999	17	150795	0	q	509	151304	NULL	NULL	NULL	NULL	NULL	NULL	NULL	NULL	NULL	Square
Simon_A_01.02	28041	1	<?xml version="1.0"?>\n<Clock xmlns:dt="urn:schemas-microsoft-com:datatypes"><Description dt:dt="string">E-Prime Primary Realtime Clock</Description><StartTime><Timestamp dt:dt="int">0</Timestamp><DateUtc dt:dt="string">2015-01-09T19:21:05Z</DateUtc></StartTime><FrequencyChanges><FrequencyChange><Frequency dt:dt="r8">2857451</Frequency><Timestamp dt:dt="r8">823483535439</Timestamp><Current dt:dt=…	Simon_A_01.02-28041-1	60.122	1.0.0.24	1900-01-01	1900-03-15	#VALUE!	Standard	2.0.10.353	2.0.10.353	2015-01-09	2015-01-09 19:21:05	11:21:05	2.0.10.248	41	C	q	Images\square.gif	NULL	NULL	NULL	SimonProc	Images\blank.gif	Simon	Left	37	1	37	1	q	-999999	16	152408	0	q	624	153032	NULL	NULL	NULL	NULL	NULL	NULL	NULL	NULL	NULL	Square
Simon_A_01.02	28041	1	<?xml version="1.0"?>\n<Clock xmlns:dt="urn:schemas-microsoft-com:datatypes"><Description dt:dt="string">E-Prime Primary Realtime Clock</Description><StartTime><Timestamp dt:dt="int">0</Timestamp><DateUtc dt:dt="string">2015-01-09T19:21:05Z</DateUtc></StartTime><FrequencyChanges><FrequencyChange><Frequency dt:dt="r8">2857451</Frequency><Timestamp dt:dt="r8">823483535439</Timestamp><Current dt:dt=…	Simon_A_01.02-28041-1	60.122	1.0.0.24	1900-01-01	1900-03-15	#VALUE!	Standard	2.0.10.353	2.0.10.353	2015-01-09	2015-01-09 19:21:05	11:21:05	2.0.10.248	42	I	7	Images\circle.gif	NULL	NULL	NULL	SimonProc	Images\blank.gif	Simon	Left	38	1	38	1	7	-999999	16	154138	0	7	406	154544	NULL	NULL	NULL	NULL	NULL	NULL	NULL	NULL	NULL	Circle
Simon_A_01.02	28041	1	<?xml version="1.0"?>\n<Clock xmlns:dt="urn:schemas-microsoft-com:datatypes"><Description dt:dt="string">E-Prime Primary Realtime Clock</Description><StartTime><Timestamp dt:dt="int">0</Timestamp><DateUtc dt:dt="string">2015-01-09T19:21:05Z</DateUtc></StartTime><FrequencyChanges><FrequencyChange><Frequency dt:dt="r8">2857451</Frequency><Timestamp dt:dt="r8">823483535439</Timestamp><Current dt:dt=…	Simon_A_01.02-28041-1	60.122	1.0.0.24	1900-01-01	1900-03-15	#VALUE!	Standard	2.0.10.353	2.0.10.353	2015-01-09	2015-01-09 19:21:05	11:21:05	2.0.10.248	43	C	7	Images\blank.gif	NULL	NULL	NULL	SimonProc	Images\circle.gif	Simon	Right	39	1	39	1	7	-999999	16	155651	0	7	429	156080	NULL	NULL	NULL	NULL	NULL	NULL	NULL	NULL	NULL	Circle
Simon_A_01.02	28041	1	<?xml version="1.0"?>\n<Clock xmlns:dt="urn:schemas-microsoft-com:datatypes"><Description dt:dt="string">E-Prime Primary Realtime Clock</Description><StartTime><Timestamp dt:dt="int">0</Timestamp><DateUtc dt:dt="string">2015-01-09T19:21:05Z</DateUtc></StartTime><FrequencyChanges><FrequencyChange><Frequency dt:dt="r8">2857451</Frequency><Timestamp dt:dt="r8">823483535439</Timestamp><Current dt:dt=…	Simon_A_01.02-28041-1	60.122	1.0.0.24	1900-01-01	1900-03-15	#VALUE!	Standard	2.0.10.353	2.0.10.353	2015-01-09	2015-01-09 19:21:05	11:21:05	2.0.10.248	44	C	q	Images\square.gif	NULL	NULL	NULL	SimonProc	Images\blank.gif	Simon	Left	40	1	40	1	q	-999999	17	157182	0	q	458	157640	NULL	NULL	NULL	NULL	NULL	NULL	NULL	NULL	NULL	Square
Simon_A_01.02	28041	1	<?xml version="1.0"?>\n<Clock xmlns:dt="urn:schemas-microsoft-com:datatypes"><Description dt:dt="string">E-Prime Primary Realtime Clock</Description><StartTime><Timestamp dt:dt="int">0</Timestamp><DateUtc dt:dt="string">2015-01-09T19:21:05Z</DateUtc></StartTime><FrequencyChanges><FrequencyChange><Frequency dt:dt="r8">2857451</Frequency><Timestamp dt:dt="r8">823483535439</Timestamp><Current dt:dt=…	Simon_A_01.02-28041-1	60.122	1.0.0.24	1900-01-01	1900-03-15	#VALUE!	Standard	2.0.10.353	2.0.10.353	2015-01-09	2015-01-09 19:21:05	11:21:05	2.0.10.248	45	C	q	Images\square.gif	NULL	NULL	NULL	SimonProc	Images\blank.gif	Simon	Left	41	1	41	1	q	-999999	16	158745	0	q	319	159064	NULL	NULL	NULL	NULL	NULL	NULL	NULL	NULL	NULL	Square
Simon_A_01.02	28041	1	<?xml version="1.0"?>\n<Clock xmlns:dt="urn:schemas-microsoft-com:datatypes"><Description dt:dt="string">E-Prime Primary Realtime Clock</Description><StartTime><Timestamp dt:dt="int">0</Timestamp><DateUtc dt:dt="string">2015-01-09T19:21:05Z</DateUtc></StartTime><FrequencyChanges><FrequencyChange><Frequency dt:dt="r8">2857451</Frequency><Timestamp dt:dt="r8">823483535439</Timestamp><Current dt:dt=…	Simon_A_01.02-28041-1	60.122	1.0.0.24	1900-01-01	1900-03-15	#VALUE!	Standard	2.0.10.353	2.0.10.353	2015-01-09	2015-01-09 19:21:05	11:21:05	2.0.10.248	46	C	7	Images\blank.gif	NULL	NULL	NULL	SimonProc	Images\circle.gif	Simon	Right	42	1	42	1	7	-999999	16	160159	0	7	369	160528	NULL	NULL	NULL	NULL	NULL	NULL	NULL	NULL	NULL	Circle
Simon_A_01.02	28041	1	<?xml version="1.0"?>\n<Clock xmlns:dt="urn:schemas-microsoft-com:datatypes"><Description dt:dt="string">E-Prime Primary Realtime Clock</Description><StartTime><Timestamp dt:dt="int">0</Timestamp><DateUtc dt:dt="string">2015-01-09T19:21:05Z</DateUtc></StartTime><FrequencyChanges><FrequencyChange><Frequency dt:dt="r8">2857451</Frequency><Timestamp dt:dt="r8">823483535439</Timestamp><Current dt:dt=…	Simon_A_01.02-28041-1	60.122	1.0.0.24	1900-01-01	1900-03-15	#VALUE!	Standard	2.0.10.353	2.0.10.353	2015-01-09	2015-01-09 19:21:05	11:21:05	2.0.10.248	47	C	7	Images\blank.gif	NULL	NULL	NULL	SimonProc	Images\circle.gif	Simon	Right	43	1	43	1	7	-999999	17	161623	0	7	305	161928	NULL	NULL	NULL	NULL	NULL	NULL	NULL	NULL	NULL	Circle
Simon_A_01.02	28041	1	<?xml version="1.0"?>\n<Clock xmlns:dt="urn:schemas-microsoft-com:datatypes"><Description dt:dt="string">E-Prime Primary Realtime Clock</Description><StartTime><Timestamp dt:dt="int">0</Timestamp><DateUtc dt:dt="string">2015-01-09T19:21:05Z</DateUtc></StartTime><FrequencyChanges><FrequencyChange><Frequency dt:dt="r8">2857451</Frequency><Timestamp dt:dt="r8">823483535439</Timestamp><Current dt:dt=…	Simon_A_01.02-28041-1	60.122	1.0.0.24	1900-01-01	1900-03-15	#VALUE!	Standard	2.0.10.353	2.0.10.353	2015-01-09	2015-01-09 19:21:05	11:21:05	2.0.10.248	48	C	q	Images\square.gif	NULL	NULL	NULL	SimonProc	Images\blank.gif	Simon	Left	44	1	44	1	q	-999999	16	163020	0	q	404	163424	NULL	NULL	NULL	NULL	NULL	NULL	NULL	NULL	NULL	Square
Simon_A_01.02	28041	1	<?xml version="1.0"?>\n<Clock xmlns:dt="urn:schemas-microsoft-com:datatypes"><Description dt:dt="string">E-Prime Primary Realtime Clock</Description><StartTime><Timestamp dt:dt="int">0</Timestamp><DateUtc dt:dt="string">2015-01-09T19:21:05Z</DateUtc></StartTime><FrequencyChanges><FrequencyChange><Frequency dt:dt="r8">2857451</Frequency><Timestamp dt:dt="r8">823483535439</Timestamp><Current dt:dt=…	Simon_A_01.02-28041-1	60.122	1.0.0.24	1900-01-01	1900-03-15	#VALUE!	Standard	2.0.10.353	2.0.10.353	2015-01-09	2015-01-09 19:21:05	11:21:05	2.0.10.248	49	C	7	Images\blank.gif	NULL	NULL	NULL	SimonProc	Images\circle.gif	Simon	Right	45	1	45	1	7	-999999	16	164517	0	7	419	164936	NULL	NULL	NULL	NULL	NULL	NULL	NULL	NULL	NULL	Circle
Simon_A_01.02	28041	1	<?xml version="1.0"?>\n<Clock xmlns:dt="urn:schemas-microsoft-com:datatypes"><Description dt:dt="string">E-Prime Primary Realtime Clock</Description><StartTime><Timestamp dt:dt="int">0</Timestamp><DateUtc dt:dt="string">2015-01-09T19:21:05Z</DateUtc></StartTime><FrequencyChanges><FrequencyChange><Frequency dt:dt="r8">2857451</Frequency><Timestamp dt:dt="r8">823483535439</Timestamp><Current dt:dt=…	Simon_A_01.02-28041-1	60.122	1.0.0.24	1900-01-01	1900-03-15	#VALUE!	Standard	2.0.10.353	2.0.10.353	2015-01-09	2015-01-09 19:21:05	11:21:05	2.0.10.248	50	C	q	Images\square.gif	NULL	NULL	NULL	SimonProc	Images\blank.gif	Simon	Left	46	1	46	1	q	-999999	16	166030	0	q	386	166416	NULL	NULL	NULL	NULL	NULL	NULL	NULL	NULL	NULL	Square
Simon_A_01.02	28041	1	<?xml version="1.0"?>\n<Clock xmlns:dt="urn:schemas-microsoft-com:datatypes"><Description dt:dt="string">E-Prime Primary Realtime Clock</Description><StartTime><Timestamp dt:dt="int">0</Timestamp><DateUtc dt:dt="string">2015-01-09T19:21:05Z</DateUtc></StartTime><FrequencyChanges><FrequencyChange><Frequency dt:dt="r8">2857451</Frequency><Timestamp dt:dt="r8">823483535439</Timestamp><Current dt:dt=…	Simon_A_01.02-28041-1	60.122	1.0.0.24	1900-01-01	1900-03-15	#VALUE!	Standard	2.0.10.353	2.0.10.353	2015-01-09	2015-01-09 19:21:05	11:21:05	2.0.10.248	51	C	q	Images\square.gif	NULL	NULL	NULL	SimonProc	Images\blank.gif	Simon	Left	47	1	47	1	q	-999999	17	167511	0	q	345	167856	NULL	NULL	NULL	NULL	NULL	NULL	NULL	NULL	NULL	Square
Simon_A_01.02	28041	1	<?xml version="1.0"?>\n<Clock xmlns:dt="urn:schemas-microsoft-com:datatypes"><Description dt:dt="string">E-Prime Primary Realtime Clock</Description><StartTime><Timestamp dt:dt="int">0</Timestamp><DateUtc dt:dt="string">2015-01-09T19:21:05Z</DateUtc></StartTime><FrequencyChanges><FrequencyChange><Frequency dt:dt="r8">2857451</Frequency><Timestamp dt:dt="r8">823483535439</Timestamp><Current dt:dt=…	Simon_A_01.02-28041-1	60.122	1.0.0.24	1900-01-01	1900-03-15	#VALUE!	Standard	2.0.10.353	2.0.10.353	2015-01-09	2015-01-09 19:21:05	11:21:05	2.0.10.248	52	C	7	Images\blank.gif	NULL	NULL	NULL	SimonProc	Images\circle.gif	Simon	Right	48	1	48	1	7	-999999	16	168958	0	7	306	169264	NULL	NULL	NULL	NULL	NULL	NULL	NULL	NULL	NULL	Circle
Simon_A_01.02	28041	1	<?xml version="1.0"?>\n<Clock xmlns:dt="urn:schemas-microsoft-com:datatypes"><Description dt:dt="string">E-Prime Primary Realtime Clock</Description><StartTime><Timestamp dt:dt="int">0</Timestamp><DateUtc dt:dt="string">2015-01-09T19:21:05Z</DateUtc></StartTime><FrequencyChanges><FrequencyChange><Frequency dt:dt="r8">2857451</Frequency><Timestamp dt:dt="r8">823483535439</Timestamp><Current dt:dt=…	Simon_A_01.02-28041-1	60.122	1.0.0.24	1900-01-01	1900-03-15	#VALUE!	Standard	2.0.10.353	2.0.10.353	2015-01-09	2015-01-09 19:21:05	11:21:05	2.0.10.248	53	C	q	Images\square.gif	NULL	NULL	NULL	SimonProc	Images\blank.gif	Simon	Left	49	1	49	1	q	-999999	16	170371	0	q	373	170744	NULL	NULL	NULL	NULL	NULL	NULL	NULL	NULL	NULL	Square
Simon_A_01.02	28041	1	<?xml version="1.0"?>\n<Clock xmlns:dt="urn:schemas-microsoft-com:datatypes"><Description dt:dt="string">E-Prime Primary Realtime Clock</Description><StartTime><Timestamp dt:dt="int">0</Timestamp><DateUtc dt:dt="string">2015-01-09T19:21:05Z</DateUtc></StartTime><FrequencyChanges><FrequencyChange><Frequency dt:dt="r8">2857451</Frequency><Timestamp dt:dt="r8">823483535439</Timestamp><Current dt:dt=…	Simon_A_01.02-28041-1	60.122	1.0.0.24	1900-01-01	1900-03-15	#VALUE!	Standard	2.0.10.353	2.0.10.353	2015-01-09	2015-01-09 19:21:05	11:21:05	2.0.10.248	54	C	7	Images\blank.gif	NULL	NULL	NULL	SimonProc	Images\circle.gif	Simon	Right	50	1	50	1	7	-999999	16	171835	0	7	357	172192	NULL	NULL	NULL	NULL	NULL	NULL	NULL	NULL	NULL	Circle
Simon_A_01.02	28041	1	<?xml version="1.0"?>\n<Clock xmlns:dt="urn:schemas-microsoft-com:datatypes"><Description dt:dt="string">E-Prime Primary Realtime Clock</Description><StartTime><Timestamp dt:dt="int">0</Timestamp><DateUtc dt:dt="string">2015-01-09T19:21:05Z</DateUtc></StartTime><FrequencyChanges><FrequencyChange><Frequency dt:dt="r8">2857451</Frequency><Timestamp dt:dt="r8">823483535439</Timestamp><Current dt:dt=…	Simon_A_01.02-28041-1	60.122	1.0.0.24	1900-01-01	1900-03-15	#VALUE!	Standard	2.0.10.353	2.0.10.353	2015-01-09	2015-01-09 19:21:05	11:21:05	2.0.10.248	55	I	q	Images\blank.gif	NULL	NULL	NULL	SimonProc	Images\square.gif	Simon	Right	51	1	51	1	q	-999999	16	173299	0	q	509	173808	NULL	NULL	NULL	NULL	NULL	NULL	NULL	NULL	NULL	Square
Simon_A_01.02	28041	1	<?xml version="1.0"?>\n<Clock xmlns:dt="urn:schemas-microsoft-com:datatypes"><Description dt:dt="string">E-Prime Primary Realtime Clock</Description><StartTime><Timestamp dt:dt="int">0</Timestamp><DateUtc dt:dt="string">2015-01-09T19:21:05Z</DateUtc></StartTime><FrequencyChanges><FrequencyChange><Frequency dt:dt="r8">2857451</Frequency><Timestamp dt:dt="r8">823483535439</Timestamp><Current dt:dt=…	Simon_A_01.02-28041-1	60.122	1.0.0.24	1900-01-01	1900-03-15	#VALUE!	Standard	2.0.10.353	2.0.10.353	2015-01-09	2015-01-09 19:21:05	11:21:05	2.0.10.248	56	C	7	Images\blank.gif	NULL	NULL	NULL	SimonProc	Images\circle.gif	Simon	Right	52	1	52	1	7	-999999	16	174912	0	7	448	175360	NULL	NULL	NULL	NULL	NULL	NULL	NULL	NULL	NULL	Circle
Simon_A_01.02	28041	1	<?xml version="1.0"?>\n<Clock xmlns:dt="urn:schemas-microsoft-com:datatypes"><Description dt:dt="string">E-Prime Primary Realtime Clock</Description><StartTime><Timestamp dt:dt="int">0</Timestamp><DateUtc dt:dt="string">2015-01-09T19:21:05Z</DateUtc></StartTime><FrequencyChanges><FrequencyChange><Frequency dt:dt="r8">2857451</Frequency><Timestamp dt:dt="r8">823483535439</Timestamp><Current dt:dt=…	Simon_A_01.02-28041-1	60.122	1.0.0.24	1900-01-01	1900-03-15	#VALUE!	Standard	2.0.10.353	2.0.10.353	2015-01-09	2015-01-09 19:21:05	11:21:05	2.0.10.248	57	C	7	Images\blank.gif	NULL	NULL	NULL	SimonProc	Images\circle.gif	Simon	Right	53	1	53	1	7	-999999	16	176459	0	7	477	176936	NULL	NULL	NULL	NULL	NULL	NULL	NULL	NULL	NULL	Circle
Simon_A_01.02	28041	1	<?xml version="1.0"?>\n<Clock xmlns:dt="urn:schemas-microsoft-com:datatypes"><Description dt:dt="string">E-Prime Primary Realtime Clock</Description><StartTime><Timestamp dt:dt="int">0</Timestamp><DateUtc dt:dt="string">2015-01-09T19:21:05Z</DateUtc></StartTime><FrequencyChanges><FrequencyChange><Frequency dt:dt="r8">2857451</Frequency><Timestamp dt:dt="r8">823483535439</Timestamp><Current dt:dt=…	Simon_A_01.02-28041-1	60.122	1.0.0.24	1900-01-01	1900-03-15	#VALUE!	Standard	2.0.10.353	2.0.10.353	2015-01-09	2015-01-09 19:21:05	11:21:05	2.0.10.248	58	C	q	Images\square.gif	NULL	NULL	NULL	SimonProc	Images\blank.gif	Simon	Left	54	1	54	1	q	-999999	16	178039	0	q	433	178472	NULL	NULL	NULL	NULL	NULL	NULL	NULL	NULL	NULL	Square
Simon_A_01.02	28041	1	<?xml version="1.0"?>\n<Clock xmlns:dt="urn:schemas-microsoft-com:datatypes"><Description dt:dt="string">E-Prime Primary Realtime Clock</Description><StartTime><Timestamp dt:dt="int">0</Timestamp><DateUtc dt:dt="string">2015-01-09T19:21:05Z</DateUtc></StartTime><FrequencyChanges><FrequencyChange><Frequency dt:dt="r8">2857451</Frequency><Timestamp dt:dt="r8">823483535439</Timestamp><Current dt:dt=…	Simon_A_01.02-28041-1	60.122	1.0.0.24	1900-01-01	1900-03-15	#VALUE!	Standard	2.0.10.353	2.0.10.353	2015-01-09	2015-01-09 19:21:05	11:21:05	2.0.10.248	59	I	7	Images\circle.gif	NULL	NULL	NULL	SimonProc	Images\blank.gif	Simon	Left	55	1	55	1	7	-999999	16	179569	0	7	399	179968	NULL	NULL	NULL	NULL	NULL	NULL	NULL	NULL	NULL	Circle
Simon_A_01.02	28041	1	<?xml version="1.0"?>\n<Clock xmlns:dt="urn:schemas-microsoft-com:datatypes"><Description dt:dt="string">E-Prime Primary Realtime Clock</Description><StartTime><Timestamp dt:dt="int">0</Timestamp><DateUtc dt:dt="string">2015-01-09T19:21:05Z</DateUtc></StartTime><FrequencyChanges><FrequencyChange><Frequency dt:dt="r8">2857451</Frequency><Timestamp dt:dt="r8">823483535439</Timestamp><Current dt:dt=…	Simon_A_01.02-28041-1	60.122	1.0.0.24	1900-01-01	1900-03-15	#VALUE!	Standard	2.0.10.353	2.0.10.353	2015-01-09	2015-01-09 19:21:05	11:21:05	2.0.10.248	60	C	q	Images\square.gif	NULL	NULL	NULL	SimonProc	Images\blank.gif	Simon	Left	56	1	56	1	q	-999999	16	181066	0	q	486	181552	NULL	NULL	NULL	NULL	NULL	NULL	NULL	NULL	NULL	Square
Simon_A_01.02	28041	1	<?xml version="1.0"?>\n<Clock xmlns:dt="urn:schemas-microsoft-com:datatypes"><Description dt:dt="string">E-Prime Primary Realtime Clock</Description><StartTime><Timestamp dt:dt="int">0</Timestamp><DateUtc dt:dt="string">2015-01-09T19:21:05Z</DateUtc></StartTime><FrequencyChanges><FrequencyChange><Frequency dt:dt="r8">2857451</Frequency><Timestamp dt:dt="r8">823483535439</Timestamp><Current dt:dt=…	Simon_A_01.02-28041-1	60.122	1.0.0.24	1900-01-01	1900-03-15	#VALUE!	Standard	2.0.10.353	2.0.10.353	2015-01-09	2015-01-09 19:21:05	11:21:05	2.0.10.248	61	C	q	Images\square.gif	NULL	NULL	NULL	SimonProc	Images\blank.gif	Simon	Left	57	1	57	1	q	-999999	17	182647	0	q	449	183096	NULL	NULL	NULL	NULL	NULL	NULL	NULL	NULL	NULL	Square
Simon_A_01.02	28041	1	<?xml version="1.0"?>\n<Clock xmlns:dt="urn:schemas-microsoft-com:datatypes"><Description dt:dt="string">E-Prime Primary Realtime Clock</Description><StartTime><Timestamp dt:dt="int">0</Timestamp><DateUtc dt:dt="string">2015-01-09T19:21:05Z</DateUtc></StartTime><FrequencyChanges><FrequencyChange><Frequency dt:dt="r8">2857451</Frequency><Timestamp dt:dt="r8">823483535439</Timestamp><Current dt:dt=…	Simon_A_01.02-28041-1	60.122	1.0.0.24	1900-01-01	1900-03-15	#VALUE!	Standard	2.0.10.353	2.0.10.353	2015-01-09	2015-01-09 19:21:05	11:21:05	2.0.10.248	62	C	7	Images\blank.gif	NULL	NULL	NULL	SimonProc	Images\circle.gif	Simon	Right	58	1	58	1	7	-999999	16	184193	0	7	375	184568	NULL	NULL	NULL	NULL	NULL	NULL	NULL	NULL	NULL	Circle
Simon_A_01.02	28041	1	<?xml version="1.0"?>\n<Clock xmlns:dt="urn:schemas-microsoft-com:datatypes"><Description dt:dt="string">E-Prime Primary Realtime Clock</Description><StartTime><Timestamp dt:dt="int">0</Timestamp><DateUtc dt:dt="string">2015-01-09T19:21:05Z</DateUtc></StartTime><FrequencyChanges><FrequencyChange><Frequency dt:dt="r8">2857451</Frequency><Timestamp dt:dt="r8">823483535439</Timestamp><Current dt:dt=…	Simon_A_01.02-28041-1	60.122	1.0.0.24	1900-01-01	1900-03-15	#VALUE!	Standard	2.0.10.353	2.0.10.353	2015-01-09	2015-01-09 19:21:05	11:21:05	2.0.10.248	63	C	7	Images\blank.gif	NULL	NULL	NULL	SimonProc	Images\circle.gif	Simon	Right	59	1	59	1	7	-999999	16	185674	0	7	358	186032	NULL	NULL	NULL	NULL	NULL	NULL	NULL	NULL	NULL	Circle
Simon_A_01.02	28041	1	<?xml version="1.0"?>\n<Clock xmlns:dt="urn:schemas-microsoft-com:datatypes"><Description dt:dt="string">E-Prime Primary Realtime Clock</Description><StartTime><Timestamp dt:dt="int">0</Timestamp><DateUtc dt:dt="string">2015-01-09T19:21:05Z</DateUtc></StartTime><FrequencyChanges><FrequencyChange><Frequency dt:dt="r8">2857451</Frequency><Timestamp dt:dt="r8">823483535439</Timestamp><Current dt:dt=…	Simon_A_01.02-28041-1	60.122	1.0.0.24	1900-01-01	1900-03-15	#VALUE!	Standard	2.0.10.353	2.0.10.353	2015-01-09	2015-01-09 19:21:05	11:21:05	2.0.10.248	64	C	7	Images\blank.gif	NULL	NULL	NULL	SimonProc	Images\circle.gif	Simon	Right	60	1	60	1	7	-999999	16	187137	0	7	447	187584	NULL	NULL	NULL	NULL	NULL	NULL	NULL	NULL	NULL	Circle

## Sheet: Organized
1	Subject	SessionDate	Block	Side	Consistency	SimonExpt.ACC	SimonExpt.RT	SimonExpt.RESP	SimonExpt.CRESP	CorrectRT	FinalRT	FinalACC
2	28041	42013	1	Right	C	NULL	NULL	NULL	NULL					Avg	441.65
3	28041	42013	2	Right	C	NULL	NULL	NULL	NULL					StDev	72.212
4	28041	42013	3	Left	C	NULL	NULL	NULL	NULL					Avg+3StDev	658.286
5	28041	42013	4	Left	C	NULL	NULL	NULL	NULL					Avg+3StDev	225.014
6	28041	42013	5	Left	C	1	402	q	q	402	402	Correct
7	28041	42013	6	Right	I	1	433	q	q	433	433	Correct
8	28041	42013	7	Left	C	1	431	q	q	431	431	Correct
9	28041	42013	8	Left	C	1	469	q	q	469	469	Correct
10	28041	42013	9	Right	C	1	569	7	7	569	569	Correct
11	28041	42013	10	Right	C	1	434	7	7	434	434	Correct
12	28041	42013	11	Right	C	1	448	7	7	448	448	Correct
13	28041	42013	12	Right	C	1	405	7	7	405	405	Correct
14	28041	42013	13	Left	C	1	396	q	q	396	396	Correct
15	28041	42013	14	Right	I	1	499	q	q	499	499	Correct
16	28041	42013	15	Left	I	1	582	7	7	582	582	Correct
17	28041	42013	16	Right	I	1	670	q	q	670		Outlier
18	28041	42013	17	Right	C	1	571	7	7	571	571	Correct
19	28041	42013	18	Left	I	1	524	7	7	524	524	Correct
20	28041	42013	19	Left	C	1	470	q	q	470	470	Correct
21	28041	42013	20	Left	I	1	435	7	7	435	435	Correct
22	28041	42013	21	Left	C	1	535	q	q	535	535	Correct
23	28041	42013	22	Left	I	1	361	7	7	361	361	Correct
24	28041	42013	23	Left	C	1	466	q	q	466	466	Correct
25	28041	42013	24	Left	C	1	446	q	q	446	446	Correct
26	28041	42013	25	Right	C	1	475	7	7	475	475	Correct
27	28041	42013	26	Left	C	1	431	q	q	431	431	Correct
28	28041	42013	27	Left	C	1	413	q	q	413	413	Correct
29	28041	42013	28	Right	C	1	459	7	7	459	459	Correct
30	28041	42013	29	Right	I	1	464	q	q	464	464	Correct
31	28041	42013	30	Left	I	1	380	7	7	380	380	Correct
32	28041	42013	31	Left	I	1	484	7	7	484	484	Correct
33	28041	42013	32	Left	C	1	520	q	q	520	520	Correct
34	28041	42013	33	Left	C	1	427	q	q	427	427	Correct
35	28041	42013	34	Right	I	1	448	q	q	448	448	Correct
36	28041	42013	35	Right	C	1	397	7	7	397	397	Correct
37	28041	42013	36	Right	I	1	396	q	q	396	396	Correct
38	28041	42013	37	Right	C	1	379	7	7	379	379	Correct
39	28041	42013	38	Right	C	1	483	7	7	483	483	Correct
40	28041	42013	39	Right	C	1	407	7	7	407	407	Correct
41	28041	42013	40	Left	C	1	509	q	q	509	509	Correct
42	28041	42013	41	Left	C	1	624	q	q	624	624	Correct
43	28041	42013	42	Left	I	1	406	7	7	406	406	Correct
44	28041	42013	43	Right	C	1	429	7	7	429	429	Correct
45	28041	42013	44	Left	C	1	458	q	q	458	458	Correct
46	28041	42013	45	Left	C	1	319	q	q	319	319	Correct
47	28041	42013	46	Right	C	1	369	7	7	369	369	Correct
48	28041	42013	47	Right	C	1	305	7	7	305	305	Correct
49	28041	42013	48	Left	C	1	404	q	q	404	404	Correct
50	28041	42013	49	Right	C	1	419	7	7	419	419	Correct
51	28041	42013	50	Left	C	1	386	q	q	386	386	Correct
52	28041	42013	51	Left	C	1	345	q	q	345	345	Correct
53	28041	42013	52	Right	C	1	306	7	7	306	306	Correct
54	28041	42013	53	Left	C	1	373	q	q	373	373	Correct
55	28041	42013	54	Right	C	1	357	7	7	357	357	Correct
56	28041	42013	55	Right	I	1	509	q	q	509	509	Correct
57	28041	42013	56	Right	C	1	448	7	7	448	448	Correct
58	28041	42013	57	Right	C	1	477	7	7	477	477	Correct
59	28041	42013	58	Left	C	1	433	q	q	433	433	Correct
60	28041	42013	59	Left	I	1	399	7	7	399	399	Correct
61	28041	42013	60	Left	C	1	486	q	q	486	486	Correct
62	28041	42013	61	Left	C	1	449	q	q	449	449	Correct
63	28041	42013	62	Right	C	1	375	7	7	375	375	Correct
64	28041	42013	63	Right	C	1	358	7	7	358	358	Correct
65	28041	42013	64	Right	C	1	447	7	7	447	447	Correct
66	0
67	0
68	0
69	0
70	0
71	0
72	0
73	0
74	0
75	0
76	0
77	0
78	0
79	0
80	0
81	0
	EXTRA	EXTRA	EXTRA	EXTRA	EXTRA	EXTRA	EXTRA	EXTRA	EXTRA	EXTRA	EXTRA	Outlier
	EXTRA	EXTRA	EXTRA	EXTRA	EXTRA	EXTRA	EXTRA	EXTRA	EXTRA	EXTRA	EXTRA	Timeout

## Sheet: Pivot
Simon Analysis Template
Date:	2015-02-18
Entered by:	BY
Expt #	Date	Con RT	Incon RT	Incon-Con RT	Con ACC	Incon ACC	Incon-Con ACC	Con TO	Incon TO
28041	2015-01-09	433.533	451.429	17.8952	1	0.933333	-0.0666667	0	0
Row Labels	Average of FinalRT		Count of FinalACC	Column Labels
C	433.533		Row Labels	Correct	Outlier	Timeout	Grand Total
I	451.429		C	45			45
Grand Total	437.78		I	14	1		15
			EXTRA		1	1	2
			Grand Total	59	2	1	62
