# Supplementary material for: Human performance across decision making, selective attention, and working memory tasks: Experimental data and computer simulations
Source: Data Brief. 2018 Feb 21;17:907–14. doi: 10.1016/j.dib.2018.01.056 (PMC5988376; doi:10.1016/j.dib.2018.01.056)
Supplement: Supplementary file 2 — Supplementary material [file mmc2.zip › DataInBrief/data/Simon/analyzed/Simon Analysis_28042.xlsx]

## Sheet: Instructions
Delete data in 'Raw' tab
Copy data from subjects .edat file
Paste data into 'Raw' tab
Refresh' both pivot tables
copy results to summary document.

## Sheet: Raw
ExperimentName	Subject	Session	Clock.Information	DataFile.Basename	Display.RefreshRate	ExperimentVersion	Group	PracACC	RandomSeed	RuntimeCapabilities	RuntimeVersion	RuntimeVersionExpected	SessionDate	SessionStartDateTimeUtc	SessionTime	StudioVersion	Block	Consistency	CorrectResponse	Left	Practice1	Practice1.Cycle	Practice1.Sample	Procedure	Right	Running	Side	Simon	Simon.Cycle	Simon.Sample	SimonExpt.ACC	SimonExpt.CRESP	SimonExpt.DurationError	SimonExpt.OnsetDelay	SimonExpt.OnsetTime	SimonExpt.OnsetToOnsetTime	SimonExpt.RESP	SimonExpt.RT	SimonExpt.RTTime	SimonPrac.ACC	SimonPrac.CRESP	SimonPrac.DurationError	SimonPrac.OnsetDelay	SimonPrac.OnsetTime	SimonPrac.OnsetToOnsetTime	SimonPrac.RESP	SimonPrac.RT	SimonPrac.RTTime	Stimuli
Simon_B_01.02	28042	1	<?xml version="1.0"?>\n<Clock xmlns:dt="urn:schemas-microsoft-com:datatypes"><Description dt:dt="string">E-Prime Primary Realtime Clock</Description><StartTime><Timestamp dt:dt="int">0</Timestamp><DateUtc dt:dt="string">2015-01-07T19:11:27Z</DateUtc></StartTime><FrequencyChanges><FrequencyChange><Frequency dt:dt="r8">2857451</Frequency><Timestamp dt:dt="r8">328069953713</Timestamp><Current dt:dt=…	Simon_B_01.02-28042-1	60.122	1.0.0.27	1900-01-01	1900-04-09	#VALUE!	Standard	2.0.10.353	2.0.10.353	2015-01-07	2015-01-07 19:11:27	11:11:27	2.0.10.248	1	C	7	Images\blank.gif	1	1	1	PracticeProc1	Images\circle.gif	Practice1	Right	NULL	NULL	NULL	NULL	NULL	NULL	NULL	NULL	NULL	NULL	NULL	NULL	1	7	-999999	16	41474	0	7	870	42344	Circle
Simon_B_01.02	28042	1	<?xml version="1.0"?>\n<Clock xmlns:dt="urn:schemas-microsoft-com:datatypes"><Description dt:dt="string">E-Prime Primary Realtime Clock</Description><StartTime><Timestamp dt:dt="int">0</Timestamp><DateUtc dt:dt="string">2015-01-07T19:11:27Z</DateUtc></StartTime><FrequencyChanges><FrequencyChange><Frequency dt:dt="r8">2857451</Frequency><Timestamp dt:dt="r8">328069953713</Timestamp><Current dt:dt=…	Simon_B_01.02-28042-1	60.122	1.0.0.27	1900-01-01	1900-04-09	#VALUE!	Standard	2.0.10.353	2.0.10.353	2015-01-07	2015-01-07 19:11:27	11:11:27	2.0.10.248	2	C	q	Images\blank.gif	2	1	2	PracticeProc1	Images\square.gif	Practice1	Right	NULL	NULL	NULL	NULL	NULL	NULL	NULL	NULL	NULL	NULL	NULL	NULL	1	q	-999999	16	43952	0	q	520	44472	Square
Simon_B_01.02	28042	1	<?xml version="1.0"?>\n<Clock xmlns:dt="urn:schemas-microsoft-com:datatypes"><Description dt:dt="string">E-Prime Primary Realtime Clock</Description><StartTime><Timestamp dt:dt="int">0</Timestamp><DateUtc dt:dt="string">2015-01-07T19:11:27Z</DateUtc></StartTime><FrequencyChanges><FrequencyChange><Frequency dt:dt="r8">2857451</Frequency><Timestamp dt:dt="r8">328069953713</Timestamp><Current dt:dt=…	Simon_B_01.02-28042-1	60.122	1.0.0.27	1900-01-01	1900-04-09	#VALUE!	Standard	2.0.10.353	2.0.10.353	2015-01-07	2015-01-07 19:11:27	11:11:27	2.0.10.248	3	C	q	Images\square.gif	3	1	3	PracticeProc1	Images\blank.gif	Practice1	Left	NULL	NULL	NULL	NULL	NULL	NULL	NULL	NULL	NULL	NULL	NULL	NULL	1	q	-999999	17	46082	0	q	334	46416	Square
Simon_B_01.02	28042	1	<?xml version="1.0"?>\n<Clock xmlns:dt="urn:schemas-microsoft-com:datatypes"><Description dt:dt="string">E-Prime Primary Realtime Clock</Description><StartTime><Timestamp dt:dt="int">0</Timestamp><DateUtc dt:dt="string">2015-01-07T19:11:27Z</DateUtc></StartTime><FrequencyChanges><FrequencyChange><Frequency dt:dt="r8">2857451</Frequency><Timestamp dt:dt="r8">328069953713</Timestamp><Current dt:dt=…	Simon_B_01.02-28042-1	60.122	1.0.0.27	1900-01-01	1900-04-09	#VALUE!	Standard	2.0.10.353	2.0.10.353	2015-01-07	2015-01-07 19:11:27	11:11:27	2.0.10.248	4	C	7	Images\circle.gif	4	1	4	PracticeProc1	Images\blank.gif	Practice1	Left	NULL	NULL	NULL	NULL	NULL	NULL	NULL	NULL	NULL	NULL	NULL	NULL	1	7	-999999	17	48028	0	7	691	48719	Circle
Simon_B_01.02	28042	1	<?xml version="1.0"?>\n<Clock xmlns:dt="urn:schemas-microsoft-com:datatypes"><Description dt:dt="string">E-Prime Primary Realtime Clock</Description><StartTime><Timestamp dt:dt="int">0</Timestamp><DateUtc dt:dt="string">2015-01-07T19:11:27Z</DateUtc></StartTime><FrequencyChanges><FrequencyChange><Frequency dt:dt="r8">2857451</Frequency><Timestamp dt:dt="r8">328069953713</Timestamp><Current dt:dt=…	Simon_B_01.02-28042-1	60.122	1.0.0.27	1900-01-01	1900-04-09	#VALUE!	Standard	2.0.10.353	2.0.10.353	2015-01-07	2015-01-07 19:11:27	11:11:27	2.0.10.248	5	C	7	Images\blank.gif	NULL	NULL	NULL	SimonProc	Images\circle.gif	Simon	Right	1	1	1	1	7	-999999	16	57974	0	7	609	58583	NULL	NULL	NULL	NULL	NULL	NULL	NULL	NULL	NULL	Circle
Simon_B_01.02	28042	1	<?xml version="1.0"?>\n<Clock xmlns:dt="urn:schemas-microsoft-com:datatypes"><Description dt:dt="string">E-Prime Primary Realtime Clock</Description><StartTime><Timestamp dt:dt="int">0</Timestamp><DateUtc dt:dt="string">2015-01-07T19:11:27Z</DateUtc></StartTime><FrequencyChanges><FrequencyChange><Frequency dt:dt="r8">2857451</Frequency><Timestamp dt:dt="r8">328069953713</Timestamp><Current dt:dt=…	Simon_B_01.02-28042-1	60.122	1.0.0.27	1900-01-01	1900-04-09	#VALUE!	Standard	2.0.10.353	2.0.10.353	2015-01-07	2015-01-07 19:11:27	11:11:27	2.0.10.248	6	C	7	Images\blank.gif	NULL	NULL	NULL	SimonProc	Images\circle.gif	Simon	Right	2	1	2	1	7	-999999	16	59687	0	7	432	60119	NULL	NULL	NULL	NULL	NULL	NULL	NULL	NULL	NULL	Circle
Simon_B_01.02	28042	1	<?xml version="1.0"?>\n<Clock xmlns:dt="urn:schemas-microsoft-com:datatypes"><Description dt:dt="string">E-Prime Primary Realtime Clock</Description><StartTime><Timestamp dt:dt="int">0</Timestamp><DateUtc dt:dt="string">2015-01-07T19:11:27Z</DateUtc></StartTime><FrequencyChanges><FrequencyChange><Frequency dt:dt="r8">2857451</Frequency><Timestamp dt:dt="r8">328069953713</Timestamp><Current dt:dt=…	Simon_B_01.02-28042-1	60.122	1.0.0.27	1900-01-01	1900-04-09	#VALUE!	Standard	2.0.10.353	2.0.10.353	2015-01-07	2015-01-07 19:11:27	11:11:27	2.0.10.248	7	C	7	Images\blank.gif	NULL	NULL	NULL	SimonProc	Images\circle.gif	Simon	Right	3	1	3	1	7	-999999	16	61217	0	7	334	61551	NULL	NULL	NULL	NULL	NULL	NULL	NULL	NULL	NULL	Circle
Simon_B_01.02	28042	1	<?xml version="1.0"?>\n<Clock xmlns:dt="urn:schemas-microsoft-com:datatypes"><Description dt:dt="string">E-Prime Primary Realtime Clock</Description><StartTime><Timestamp dt:dt="int">0</Timestamp><DateUtc dt:dt="string">2015-01-07T19:11:27Z</DateUtc></StartTime><FrequencyChanges><FrequencyChange><Frequency dt:dt="r8">2857451</Frequency><Timestamp dt:dt="r8">328069953713</Timestamp><Current dt:dt=…	Simon_B_01.02-28042-1	60.122	1.0.0.27	1900-01-01	1900-04-09	#VALUE!	Standard	2.0.10.353	2.0.10.353	2015-01-07	2015-01-07 19:11:27	11:11:27	2.0.10.248	8	C	q	Images\square.gif	NULL	NULL	NULL	SimonProc	Images\blank.gif	Simon	Left	4	1	4	1	q	-999999	16	62648	0	q	335	62983	NULL	NULL	NULL	NULL	NULL	NULL	NULL	NULL	NULL	Square
Simon_B_01.02	28042	1	<?xml version="1.0"?>\n<Clock xmlns:dt="urn:schemas-microsoft-com:datatypes"><Description dt:dt="string">E-Prime Primary Realtime Clock</Description><StartTime><Timestamp dt:dt="int">0</Timestamp><DateUtc dt:dt="string">2015-01-07T19:11:27Z</DateUtc></StartTime><FrequencyChanges><FrequencyChange><Frequency dt:dt="r8">2857451</Frequency><Timestamp dt:dt="r8">328069953713</Timestamp><Current dt:dt=…	Simon_B_01.02-28042-1	60.122	1.0.0.27	1900-01-01	1900-04-09	#VALUE!	Standard	2.0.10.353	2.0.10.353	2015-01-07	2015-01-07 19:11:27	11:11:27	2.0.10.248	9	C	q	Images\square.gif	NULL	NULL	NULL	SimonProc	Images\blank.gif	Simon	Left	5	1	5	1	q	-999999	16	64078	0	q	313	64391	NULL	NULL	NULL	NULL	NULL	NULL	NULL	NULL	NULL	Square
Simon_B_01.02	28042	1	<?xml version="1.0"?>\n<Clock xmlns:dt="urn:schemas-microsoft-com:datatypes"><Description dt:dt="string">E-Prime Primary Realtime Clock</Description><StartTime><Timestamp dt:dt="int">0</Timestamp><DateUtc dt:dt="string">2015-01-07T19:11:27Z</DateUtc></StartTime><FrequencyChanges><FrequencyChange><Frequency dt:dt="r8">2857451</Frequency><Timestamp dt:dt="r8">328069953713</Timestamp><Current dt:dt=…	Simon_B_01.02-28042-1	60.122	1.0.0.27	1900-01-01	1900-04-09	#VALUE!	Standard	2.0.10.353	2.0.10.353	2015-01-07	2015-01-07 19:11:27	11:11:27	2.0.10.248	10	I	7	Images\circle.gif	NULL	NULL	NULL	SimonProc	Images\blank.gif	Simon	Left	6	1	6	1	7	-999999	16	65492	0	7	467	65959	NULL	NULL	NULL	NULL	NULL	NULL	NULL	NULL	NULL	Circle
Simon_B_01.02	28042	1	<?xml version="1.0"?>\n<Clock xmlns:dt="urn:schemas-microsoft-com:datatypes"><Description dt:dt="string">E-Prime Primary Realtime Clock</Description><StartTime><Timestamp dt:dt="int">0</Timestamp><DateUtc dt:dt="string">2015-01-07T19:11:27Z</DateUtc></StartTime><FrequencyChanges><FrequencyChange><Frequency dt:dt="r8">2857451</Frequency><Timestamp dt:dt="r8">328069953713</Timestamp><Current dt:dt=…	Simon_B_01.02-28042-1	60.122	1.0.0.27	1900-01-01	1900-04-09	#VALUE!	Standard	2.0.10.353	2.0.10.353	2015-01-07	2015-01-07 19:11:27	11:11:27	2.0.10.248	11	C	q	Images\square.gif	NULL	NULL	NULL	SimonProc	Images\blank.gif	Simon	Left	7	1	7	1	q	-999999	17	67056	0	q	423	67479	NULL	NULL	NULL	NULL	NULL	NULL	NULL	NULL	NULL	Square
Simon_B_01.02	28042	1	<?xml version="1.0"?>\n<Clock xmlns:dt="urn:schemas-microsoft-com:datatypes"><Description dt:dt="string">E-Prime Primary Realtime Clock</Description><StartTime><Timestamp dt:dt="int">0</Timestamp><DateUtc dt:dt="string">2015-01-07T19:11:27Z</DateUtc></StartTime><FrequencyChanges><FrequencyChange><Frequency dt:dt="r8">2857451</Frequency><Timestamp dt:dt="r8">328069953713</Timestamp><Current dt:dt=…	Simon_B_01.02-28042-1	60.122	1.0.0.27	1900-01-01	1900-04-09	#VALUE!	Standard	2.0.10.353	2.0.10.353	2015-01-07	2015-01-07 19:11:27	11:11:27	2.0.10.248	12	C	7	Images\blank.gif	NULL	NULL	NULL	SimonProc	Images\circle.gif	Simon	Right	8	1	8	1	7	-999999	16	68586	0	7	349	68935	NULL	NULL	NULL	NULL	NULL	NULL	NULL	NULL	NULL	Circle
Simon_B_01.02	28042	1	<?xml version="1.0"?>\n<Clock xmlns:dt="urn:schemas-microsoft-com:datatypes"><Description dt:dt="string">E-Prime Primary Realtime Clock</Description><StartTime><Timestamp dt:dt="int">0</Timestamp><DateUtc dt:dt="string">2015-01-07T19:11:27Z</DateUtc></StartTime><FrequencyChanges><FrequencyChange><Frequency dt:dt="r8">2857451</Frequency><Timestamp dt:dt="r8">328069953713</Timestamp><Current dt:dt=…	Simon_B_01.02-28042-1	60.122	1.0.0.27	1900-01-01	1900-04-09	#VALUE!	Standard	2.0.10.353	2.0.10.353	2015-01-07	2015-01-07 19:11:27	11:11:27	2.0.10.248	13	C	7	Images\blank.gif	NULL	NULL	NULL	SimonProc	Images\circle.gif	Simon	Right	9	1	9	1	7	-999999	16	70033	0	7	326	70359	NULL	NULL	NULL	NULL	NULL	NULL	NULL	NULL	NULL	Circle
Simon_B_01.02	28042	1	<?xml version="1.0"?>\n<Clock xmlns:dt="urn:schemas-microsoft-com:datatypes"><Description dt:dt="string">E-Prime Primary Realtime Clock</Description><StartTime><Timestamp dt:dt="int">0</Timestamp><DateUtc dt:dt="string">2015-01-07T19:11:27Z</DateUtc></StartTime><FrequencyChanges><FrequencyChange><Frequency dt:dt="r8">2857451</Frequency><Timestamp dt:dt="r8">328069953713</Timestamp><Current dt:dt=…	Simon_B_01.02-28042-1	60.122	1.0.0.27	1900-01-01	1900-04-09	#VALUE!	Standard	2.0.10.353	2.0.10.353	2015-01-07	2015-01-07 19:11:27	11:11:27	2.0.10.248	14	I	q	Images\blank.gif	NULL	NULL	NULL	SimonProc	Images\square.gif	Simon	Right	10	1	10	1	q	-999999	16	71463	0	q	456	71919	NULL	NULL	NULL	NULL	NULL	NULL	NULL	NULL	NULL	Square
Simon_B_01.02	28042	1	<?xml version="1.0"?>\n<Clock xmlns:dt="urn:schemas-microsoft-com:datatypes"><Description dt:dt="string">E-Prime Primary Realtime Clock</Description><StartTime><Timestamp dt:dt="int">0</Timestamp><DateUtc dt:dt="string">2015-01-07T19:11:27Z</DateUtc></StartTime><FrequencyChanges><FrequencyChange><Frequency dt:dt="r8">2857451</Frequency><Timestamp dt:dt="r8">328069953713</Timestamp><Current dt:dt=…	Simon_B_01.02-28042-1	60.122	1.0.0.27	1900-01-01	1900-04-09	#VALUE!	Standard	2.0.10.353	2.0.10.353	2015-01-07	2015-01-07 19:11:27	11:11:27	2.0.10.248	15	C	7	Images\blank.gif	NULL	NULL	NULL	SimonProc	Images\circle.gif	Simon	Right	11	1	11	1	7	-999999	16	73010	0	7	333	73343	NULL	NULL	NULL	NULL	NULL	NULL	NULL	NULL	NULL	Circle
Simon_B_01.02	28042	1	<?xml version="1.0"?>\n<Clock xmlns:dt="urn:schemas-microsoft-com:datatypes"><Description dt:dt="string">E-Prime Primary Realtime Clock</Description><StartTime><Timestamp dt:dt="int">0</Timestamp><DateUtc dt:dt="string">2015-01-07T19:11:27Z</DateUtc></StartTime><FrequencyChanges><FrequencyChange><Frequency dt:dt="r8">2857451</Frequency><Timestamp dt:dt="r8">328069953713</Timestamp><Current dt:dt=…	Simon_B_01.02-28042-1	60.122	1.0.0.27	1900-01-01	1900-04-09	#VALUE!	Standard	2.0.10.353	2.0.10.353	2015-01-07	2015-01-07 19:11:27	11:11:27	2.0.10.248	16	C	q	Images\square.gif	NULL	NULL	NULL	SimonProc	Images\blank.gif	Simon	Left	12	1	12	1	q	-999999	17	74441	0	q	1086	75527	NULL	NULL	NULL	NULL	NULL	NULL	NULL	NULL	NULL	Square
Simon_B_01.02	28042	1	<?xml version="1.0"?>\n<Clock xmlns:dt="urn:schemas-microsoft-com:datatypes"><Description dt:dt="string">E-Prime Primary Realtime Clock</Description><StartTime><Timestamp dt:dt="int">0</Timestamp><DateUtc dt:dt="string">2015-01-07T19:11:27Z</DateUtc></StartTime><FrequencyChanges><FrequencyChange><Frequency dt:dt="r8">2857451</Frequency><Timestamp dt:dt="r8">328069953713</Timestamp><Current dt:dt=…	Simon_B_01.02-28042-1	60.122	1.0.0.27	1900-01-01	1900-04-09	#VALUE!	Standard	2.0.10.353	2.0.10.353	2015-01-07	2015-01-07 19:11:27	11:11:27	2.0.10.248	17	C	7	Images\blank.gif	NULL	NULL	NULL	SimonProc	Images\circle.gif	Simon	Right	13	1	13	1	7	-999999	16	76619	0	7	324	76943	NULL	NULL	NULL	NULL	NULL	NULL	NULL	NULL	NULL	Circle
Simon_B_01.02	28042	1	<?xml version="1.0"?>\n<Clock xmlns:dt="urn:schemas-microsoft-com:datatypes"><Description dt:dt="string">E-Prime Primary Realtime Clock</Description><StartTime><Timestamp dt:dt="int">0</Timestamp><DateUtc dt:dt="string">2015-01-07T19:11:27Z</DateUtc></StartTime><FrequencyChanges><FrequencyChange><Frequency dt:dt="r8">2857451</Frequency><Timestamp dt:dt="r8">328069953713</Timestamp><Current dt:dt=…	Simon_B_01.02-28042-1	60.122	1.0.0.27	1900-01-01	1900-04-09	#VALUE!	Standard	2.0.10.353	2.0.10.353	2015-01-07	2015-01-07 19:11:27	11:11:27	2.0.10.248	18	C	q	Images\square.gif	NULL	NULL	NULL	SimonProc	Images\blank.gif	Simon	Left	14	1	14	1	q	-999999	16	78050	0	q	373	78423	NULL	NULL	NULL	NULL	NULL	NULL	NULL	NULL	NULL	Square
Simon_B_01.02	28042	1	<?xml version="1.0"?>\n<Clock xmlns:dt="urn:schemas-microsoft-com:datatypes"><Description dt:dt="string">E-Prime Primary Realtime Clock</Description><StartTime><Timestamp dt:dt="int">0</Timestamp><DateUtc dt:dt="string">2015-01-07T19:11:27Z</DateUtc></StartTime><FrequencyChanges><FrequencyChange><Frequency dt:dt="r8">2857451</Frequency><Timestamp dt:dt="r8">328069953713</Timestamp><Current dt:dt=…	Simon_B_01.02-28042-1	60.122	1.0.0.27	1900-01-01	1900-04-09	#VALUE!	Standard	2.0.10.353	2.0.10.353	2015-01-07	2015-01-07 19:11:27	11:11:27	2.0.10.248	19	C	q	Images\square.gif	NULL	NULL	NULL	SimonProc	Images\blank.gif	Simon	Left	15	1	15	1	q	-999999	16	79530	0	q	349	79879	NULL	NULL	NULL	NULL	NULL	NULL	NULL	NULL	NULL	Square
Simon_B_01.02	28042	1	<?xml version="1.0"?>\n<Clock xmlns:dt="urn:schemas-microsoft-com:datatypes"><Description dt:dt="string">E-Prime Primary Realtime Clock</Description><StartTime><Timestamp dt:dt="int">0</Timestamp><DateUtc dt:dt="string">2015-01-07T19:11:27Z</DateUtc></StartTime><FrequencyChanges><FrequencyChange><Frequency dt:dt="r8">2857451</Frequency><Timestamp dt:dt="r8">328069953713</Timestamp><Current dt:dt=…	Simon_B_01.02-28042-1	60.122	1.0.0.27	1900-01-01	1900-04-09	#VALUE!	Standard	2.0.10.353	2.0.10.353	2015-01-07	2015-01-07 19:11:27	11:11:27	2.0.10.248	20	C	7	Images\blank.gif	NULL	NULL	NULL	SimonProc	Images\circle.gif	Simon	Right	16	1	16	1	7	-999999	16	80977	0	7	262	81239	NULL	NULL	NULL	NULL	NULL	NULL	NULL	NULL	NULL	Circle
Simon_B_01.02	28042	1	<?xml version="1.0"?>\n<Clock xmlns:dt="urn:schemas-microsoft-com:datatypes"><Description dt:dt="string">E-Prime Primary Realtime Clock</Description><StartTime><Timestamp dt:dt="int">0</Timestamp><DateUtc dt:dt="string">2015-01-07T19:11:27Z</DateUtc></StartTime><FrequencyChanges><FrequencyChange><Frequency dt:dt="r8">2857451</Frequency><Timestamp dt:dt="r8">328069953713</Timestamp><Current dt:dt=…	Simon_B_01.02-28042-1	60.122	1.0.0.27	1900-01-01	1900-04-09	#VALUE!	Standard	2.0.10.353	2.0.10.353	2015-01-07	2015-01-07 19:11:27	11:11:27	2.0.10.248	21	C	q	Images\square.gif	NULL	NULL	NULL	SimonProc	Images\blank.gif	Simon	Left	17	1	17	1	q	-999999	16	82341	0	q	274	82615	NULL	NULL	NULL	NULL	NULL	NULL	NULL	NULL	NULL	Square
Simon_B_01.02	28042	1	<?xml version="1.0"?>\n<Clock xmlns:dt="urn:schemas-microsoft-com:datatypes"><Description dt:dt="string">E-Prime Primary Realtime Clock</Description><StartTime><Timestamp dt:dt="int">0</Timestamp><DateUtc dt:dt="string">2015-01-07T19:11:27Z</DateUtc></StartTime><FrequencyChanges><FrequencyChange><Frequency dt:dt="r8">2857451</Frequency><Timestamp dt:dt="r8">328069953713</Timestamp><Current dt:dt=…	Simon_B_01.02-28042-1	60.122	1.0.0.27	1900-01-01	1900-04-09	#VALUE!	Standard	2.0.10.353	2.0.10.353	2015-01-07	2015-01-07 19:11:27	11:11:27	2.0.10.248	22	C	7	Images\blank.gif	NULL	NULL	NULL	SimonProc	Images\circle.gif	Simon	Right	18	1	18	1	7	-999999	16	83722	0	7	285	84007	NULL	NULL	NULL	NULL	NULL	NULL	NULL	NULL	NULL	Circle
Simon_B_01.02	28042	1	<?xml version="1.0"?>\n<Clock xmlns:dt="urn:schemas-microsoft-com:datatypes"><Description dt:dt="string">E-Prime Primary Realtime Clock</Description><StartTime><Timestamp dt:dt="int">0</Timestamp><DateUtc dt:dt="string">2015-01-07T19:11:27Z</DateUtc></StartTime><FrequencyChanges><FrequencyChange><Frequency dt:dt="r8">2857451</Frequency><Timestamp dt:dt="r8">328069953713</Timestamp><Current dt:dt=…	Simon_B_01.02-28042-1	60.122	1.0.0.27	1900-01-01	1900-04-09	#VALUE!	Standard	2.0.10.353	2.0.10.353	2015-01-07	2015-01-07 19:11:27	11:11:27	2.0.10.248	23	C	7	Images\blank.gif	NULL	NULL	NULL	SimonProc	Images\circle.gif	Simon	Right	19	1	19	1	7	-999999	16	85102	0	7	457	85559	NULL	NULL	NULL	NULL	NULL	NULL	NULL	NULL	NULL	Circle
Simon_B_01.02	28042	1	<?xml version="1.0"?>\n<Clock xmlns:dt="urn:schemas-microsoft-com:datatypes"><Description dt:dt="string">E-Prime Primary Realtime Clock</Description><StartTime><Timestamp dt:dt="int">0</Timestamp><DateUtc dt:dt="string">2015-01-07T19:11:27Z</DateUtc></StartTime><FrequencyChanges><FrequencyChange><Frequency dt:dt="r8">2857451</Frequency><Timestamp dt:dt="r8">328069953713</Timestamp><Current dt:dt=…	Simon_B_01.02-28042-1	60.122	1.0.0.27	1900-01-01	1900-04-09	#VALUE!	Standard	2.0.10.353	2.0.10.353	2015-01-07	2015-01-07 19:11:27	11:11:27	2.0.10.248	24	C	q	Images\square.gif	NULL	NULL	NULL	SimonProc	Images\blank.gif	Simon	Left	20	1	20	1	q	-999999	16	86666	0	q	389	87055	NULL	NULL	NULL	NULL	NULL	NULL	NULL	NULL	NULL	Square
Simon_B_01.02	28042	1	<?xml version="1.0"?>\n<Clock xmlns:dt="urn:schemas-microsoft-com:datatypes"><Description dt:dt="string">E-Prime Primary Realtime Clock</Description><StartTime><Timestamp dt:dt="int">0</Timestamp><DateUtc dt:dt="string">2015-01-07T19:11:27Z</DateUtc></StartTime><FrequencyChanges><FrequencyChange><Frequency dt:dt="r8">2857451</Frequency><Timestamp dt:dt="r8">328069953713</Timestamp><Current dt:dt=…	Simon_B_01.02-28042-1	60.122	1.0.0.27	1900-01-01	1900-04-09	#VALUE!	Standard	2.0.10.353	2.0.10.353	2015-01-07	2015-01-07 19:11:27	11:11:27	2.0.10.248	25	C	q	Images\square.gif	NULL	NULL	NULL	SimonProc	Images\blank.gif	Simon	Left	21	1	21	1	q	-999999	16	88146	0	q	341	88487	NULL	NULL	NULL	NULL	NULL	NULL	NULL	NULL	NULL	Square
Simon_B_01.02	28042	1	<?xml version="1.0"?>\n<Clock xmlns:dt="urn:schemas-microsoft-com:datatypes"><Description dt:dt="string">E-Prime Primary Realtime Clock</Description><StartTime><Timestamp dt:dt="int">0</Timestamp><DateUtc dt:dt="string">2015-01-07T19:11:27Z</DateUtc></StartTime><FrequencyChanges><FrequencyChange><Frequency dt:dt="r8">2857451</Frequency><Timestamp dt:dt="r8">328069953713</Timestamp><Current dt:dt=…	Simon_B_01.02-28042-1	60.122	1.0.0.27	1900-01-01	1900-04-09	#VALUE!	Standard	2.0.10.353	2.0.10.353	2015-01-07	2015-01-07 19:11:27	11:11:27	2.0.10.248	26	C	7	Images\blank.gif	NULL	NULL	NULL	SimonProc	Images\circle.gif	Simon	Right	22	1	22	1	7	-999999	16	89593	0	7	302	89895	NULL	NULL	NULL	NULL	NULL	NULL	NULL	NULL	NULL	Circle
Simon_B_01.02	28042	1	<?xml version="1.0"?>\n<Clock xmlns:dt="urn:schemas-microsoft-com:datatypes"><Description dt:dt="string">E-Prime Primary Realtime Clock</Description><StartTime><Timestamp dt:dt="int">0</Timestamp><DateUtc dt:dt="string">2015-01-07T19:11:27Z</DateUtc></StartTime><FrequencyChanges><FrequencyChange><Frequency dt:dt="r8">2857451</Frequency><Timestamp dt:dt="r8">328069953713</Timestamp><Current dt:dt=…	Simon_B_01.02-28042-1	60.122	1.0.0.27	1900-01-01	1900-04-09	#VALUE!	Standard	2.0.10.353	2.0.10.353	2015-01-07	2015-01-07 19:11:27	11:11:27	2.0.10.248	27	I	7	Images\circle.gif	NULL	NULL	NULL	SimonProc	Images\blank.gif	Simon	Left	23	1	23	1	7	-999999	16	90990	0	7	449	91439	NULL	NULL	NULL	NULL	NULL	NULL	NULL	NULL	NULL	Circle
Simon_B_01.02	28042	1	<?xml version="1.0"?>\n<Clock xmlns:dt="urn:schemas-microsoft-com:datatypes"><Description dt:dt="string">E-Prime Primary Realtime Clock</Description><StartTime><Timestamp dt:dt="int">0</Timestamp><DateUtc dt:dt="string">2015-01-07T19:11:27Z</DateUtc></StartTime><FrequencyChanges><FrequencyChange><Frequency dt:dt="r8">2857451</Frequency><Timestamp dt:dt="r8">328069953713</Timestamp><Current dt:dt=…	Simon_B_01.02-28042-1	60.122	1.0.0.27	1900-01-01	1900-04-09	#VALUE!	Standard	2.0.10.353	2.0.10.353	2015-01-07	2015-01-07 19:11:27	11:11:27	2.0.10.248	28	C	q	Images\square.gif	NULL	NULL	NULL	SimonProc	Images\blank.gif	Simon	Left	24	1	24	1	q	-999999	16	92537	0	q	550	93087	NULL	NULL	NULL	NULL	NULL	NULL	NULL	NULL	NULL	Square
Simon_B_01.02	28042	1	<?xml version="1.0"?>\n<Clock xmlns:dt="urn:schemas-microsoft-com:datatypes"><Description dt:dt="string">E-Prime Primary Realtime Clock</Description><StartTime><Timestamp dt:dt="int">0</Timestamp><DateUtc dt:dt="string">2015-01-07T19:11:27Z</DateUtc></StartTime><FrequencyChanges><FrequencyChange><Frequency dt:dt="r8">2857451</Frequency><Timestamp dt:dt="r8">328069953713</Timestamp><Current dt:dt=…	Simon_B_01.02-28042-1	60.122	1.0.0.27	1900-01-01	1900-04-09	#VALUE!	Standard	2.0.10.353	2.0.10.353	2015-01-07	2015-01-07 19:11:27	11:11:27	2.0.10.248	29	C	q	Images\square.gif	NULL	NULL	NULL	SimonProc	Images\blank.gif	Simon	Left	25	1	25	1	q	-999999	16	94184	0	q	487	94671	NULL	NULL	NULL	NULL	NULL	NULL	NULL	NULL	NULL	Square
Simon_B_01.02	28042	1	<?xml version="1.0"?>\n<Clock xmlns:dt="urn:schemas-microsoft-com:datatypes"><Description dt:dt="string">E-Prime Primary Realtime Clock</Description><StartTime><Timestamp dt:dt="int">0</Timestamp><DateUtc dt:dt="string">2015-01-07T19:11:27Z</DateUtc></StartTime><FrequencyChanges><FrequencyChange><Frequency dt:dt="r8">2857451</Frequency><Timestamp dt:dt="r8">328069953713</Timestamp><Current dt:dt=…	Simon_B_01.02-28042-1	60.122	1.0.0.27	1900-01-01	1900-04-09	#VALUE!	Standard	2.0.10.353	2.0.10.353	2015-01-07	2015-01-07 19:11:27	11:11:27	2.0.10.248	30	C	7	Images\blank.gif	NULL	NULL	NULL	SimonProc	Images\circle.gif	Simon	Right	26	1	26	1	7	-999999	16	95764	0	7	323	96087	NULL	NULL	NULL	NULL	NULL	NULL	NULL	NULL	NULL	Circle
Simon_B_01.02	28042	1	<?xml version="1.0"?>\n<Clock xmlns:dt="urn:schemas-microsoft-com:datatypes"><Description dt:dt="string">E-Prime Primary Realtime Clock</Description><StartTime><Timestamp dt:dt="int">0</Timestamp><DateUtc dt:dt="string">2015-01-07T19:11:27Z</DateUtc></StartTime><FrequencyChanges><FrequencyChange><Frequency dt:dt="r8">2857451</Frequency><Timestamp dt:dt="r8">328069953713</Timestamp><Current dt:dt=…	Simon_B_01.02-28042-1	60.122	1.0.0.27	1900-01-01	1900-04-09	#VALUE!	Standard	2.0.10.353	2.0.10.353	2015-01-07	2015-01-07 19:11:27	11:11:27	2.0.10.248	31	C	7	Images\blank.gif	NULL	NULL	NULL	SimonProc	Images\circle.gif	Simon	Right	27	1	27	1	7	-999999	16	97194	0	7	317	97511	NULL	NULL	NULL	NULL	NULL	NULL	NULL	NULL	NULL	Circle
Simon_B_01.02	28042	1	<?xml version="1.0"?>\n<Clock xmlns:dt="urn:schemas-microsoft-com:datatypes"><Description dt:dt="string">E-Prime Primary Realtime Clock</Description><StartTime><Timestamp dt:dt="int">0</Timestamp><DateUtc dt:dt="string">2015-01-07T19:11:27Z</DateUtc></StartTime><FrequencyChanges><FrequencyChange><Frequency dt:dt="r8">2857451</Frequency><Timestamp dt:dt="r8">328069953713</Timestamp><Current dt:dt=…	Simon_B_01.02-28042-1	60.122	1.0.0.27	1900-01-01	1900-04-09	#VALUE!	Standard	2.0.10.353	2.0.10.353	2015-01-07	2015-01-07 19:11:27	11:11:27	2.0.10.248	32	C	7	Images\blank.gif	NULL	NULL	NULL	SimonProc	Images\circle.gif	Simon	Right	28	1	28	1	7	-999999	16	98608	0	7	311	98919	NULL	NULL	NULL	NULL	NULL	NULL	NULL	NULL	NULL	Circle
Simon_B_01.02	28042	1	<?xml version="1.0"?>\n<Clock xmlns:dt="urn:schemas-microsoft-com:datatypes"><Description dt:dt="string">E-Prime Primary Realtime Clock</Description><StartTime><Timestamp dt:dt="int">0</Timestamp><DateUtc dt:dt="string">2015-01-07T19:11:27Z</DateUtc></StartTime><FrequencyChanges><FrequencyChange><Frequency dt:dt="r8">2857451</Frequency><Timestamp dt:dt="r8">328069953713</Timestamp><Current dt:dt=…	Simon_B_01.02-28042-1	60.122	1.0.0.27	1900-01-01	1900-04-09	#VALUE!	Standard	2.0.10.353	2.0.10.353	2015-01-07	2015-01-07 19:11:27	11:11:27	2.0.10.248	33	I	q	Images\blank.gif	NULL	NULL	NULL	SimonProc	Images\square.gif	Simon	Right	29	1	29	1	q	-999999	16	100022	0	q	481	100503	NULL	NULL	NULL	NULL	NULL	NULL	NULL	NULL	NULL	Square
Simon_B_01.02	28042	1	<?xml version="1.0"?>\n<Clock xmlns:dt="urn:schemas-microsoft-com:datatypes"><Description dt:dt="string">E-Prime Primary Realtime Clock</Description><StartTime><Timestamp dt:dt="int">0</Timestamp><DateUtc dt:dt="string">2015-01-07T19:11:27Z</DateUtc></StartTime><FrequencyChanges><FrequencyChange><Frequency dt:dt="r8">2857451</Frequency><Timestamp dt:dt="r8">328069953713</Timestamp><Current dt:dt=…	Simon_B_01.02-28042-1	60.122	1.0.0.27	1900-01-01	1900-04-09	#VALUE!	Standard	2.0.10.353	2.0.10.353	2015-01-07	2015-01-07 19:11:27	11:11:27	2.0.10.248	34	C	7	Images\blank.gif	NULL	NULL	NULL	SimonProc	Images\circle.gif	Simon	Right	30	1	30	1	7	-999999	16	101602	0	7	437	102039	NULL	NULL	NULL	NULL	NULL	NULL	NULL	NULL	NULL	Circle
Simon_B_01.02	28042	1	<?xml version="1.0"?>\n<Clock xmlns:dt="urn:schemas-microsoft-com:datatypes"><Description dt:dt="string">E-Prime Primary Realtime Clock</Description><StartTime><Timestamp dt:dt="int">0</Timestamp><DateUtc dt:dt="string">2015-01-07T19:11:27Z</DateUtc></StartTime><FrequencyChanges><FrequencyChange><Frequency dt:dt="r8">2857451</Frequency><Timestamp dt:dt="r8">328069953713</Timestamp><Current dt:dt=…	Simon_B_01.02-28042-1	60.122	1.0.0.27	1900-01-01	1900-04-09	#VALUE!	Standard	2.0.10.353	2.0.10.353	2015-01-07	2015-01-07 19:11:27	11:11:27	2.0.10.248	35	I	q	Images\blank.gif	NULL	NULL	NULL	SimonProc	Images\square.gif	Simon	Right	31	1	31	1	q	-999999	16	103132	0	q	475	103607	NULL	NULL	NULL	NULL	NULL	NULL	NULL	NULL	NULL	Square
Simon_B_01.02	28042	1	<?xml version="1.0"?>\n<Clock xmlns:dt="urn:schemas-microsoft-com:datatypes"><Description dt:dt="string">E-Prime Primary Realtime Clock</Description><StartTime><Timestamp dt:dt="int">0</Timestamp><DateUtc dt:dt="string">2015-01-07T19:11:27Z</DateUtc></StartTime><FrequencyChanges><FrequencyChange><Frequency dt:dt="r8">2857451</Frequency><Timestamp dt:dt="r8">328069953713</Timestamp><Current dt:dt=…	Simon_B_01.02-28042-1	60.122	1.0.0.27	1900-01-01	1900-04-09	#VALUE!	Standard	2.0.10.353	2.0.10.353	2015-01-07	2015-01-07 19:11:27	11:11:27	2.0.10.248	36	C	q	Images\square.gif	NULL	NULL	NULL	SimonProc	Images\blank.gif	Simon	Left	32	1	32	1	q	-999999	16	104712	0	q	551	105263	NULL	NULL	NULL	NULL	NULL	NULL	NULL	NULL	NULL	Square
Simon_B_01.02	28042	1	<?xml version="1.0"?>\n<Clock xmlns:dt="urn:schemas-microsoft-com:datatypes"><Description dt:dt="string">E-Prime Primary Realtime Clock</Description><StartTime><Timestamp dt:dt="int">0</Timestamp><DateUtc dt:dt="string">2015-01-07T19:11:27Z</DateUtc></StartTime><FrequencyChanges><FrequencyChange><Frequency dt:dt="r8">2857451</Frequency><Timestamp dt:dt="r8">328069953713</Timestamp><Current dt:dt=…	Simon_B_01.02-28042-1	60.122	1.0.0.27	1900-01-01	1900-04-09	#VALUE!	Standard	2.0.10.353	2.0.10.353	2015-01-07	2015-01-07 19:11:27	11:11:27	2.0.10.248	37	C	q	Images\square.gif	NULL	NULL	NULL	SimonProc	Images\blank.gif	Simon	Left	33	1	33	1	q	-999999	16	106359	0	q	456	106815	NULL	NULL	NULL	NULL	NULL	NULL	NULL	NULL	NULL	Square
Simon_B_01.02	28042	1	<?xml version="1.0"?>\n<Clock xmlns:dt="urn:schemas-microsoft-com:datatypes"><Description dt:dt="string">E-Prime Primary Realtime Clock</Description><StartTime><Timestamp dt:dt="int">0</Timestamp><DateUtc dt:dt="string">2015-01-07T19:11:27Z</DateUtc></StartTime><FrequencyChanges><FrequencyChange><Frequency dt:dt="r8">2857451</Frequency><Timestamp dt:dt="r8">328069953713</Timestamp><Current dt:dt=…	Simon_B_01.02-28042-1	60.122	1.0.0.27	1900-01-01	1900-04-09	#VALUE!	Standard	2.0.10.353	2.0.10.353	2015-01-07	2015-01-07 19:11:27	11:11:27	2.0.10.248	38	I	7	Images\circle.gif	NULL	NULL	NULL	SimonProc	Images\blank.gif	Simon	Left	34	1	34	1	7	-999999	16	107906	0	7	445	108351	NULL	NULL	NULL	NULL	NULL	NULL	NULL	NULL	NULL	Circle
Simon_B_01.02	28042	1	<?xml version="1.0"?>\n<Clock xmlns:dt="urn:schemas-microsoft-com:datatypes"><Description dt:dt="string">E-Prime Primary Realtime Clock</Description><StartTime><Timestamp dt:dt="int">0</Timestamp><DateUtc dt:dt="string">2015-01-07T19:11:27Z</DateUtc></StartTime><FrequencyChanges><FrequencyChange><Frequency dt:dt="r8">2857451</Frequency><Timestamp dt:dt="r8">328069953713</Timestamp><Current dt:dt=…	Simon_B_01.02-28042-1	60.122	1.0.0.27	1900-01-01	1900-04-09	#VALUE!	Standard	2.0.10.353	2.0.10.353	2015-01-07	2015-01-07 19:11:27	11:11:27	2.0.10.248	39	I	7	Images\circle.gif	NULL	NULL	NULL	SimonProc	Images\blank.gif	Simon	Left	35	1	35	1	7	-999999	16	109453	0	7	362	109815	NULL	NULL	NULL	NULL	NULL	NULL	NULL	NULL	NULL	Circle
Simon_B_01.02	28042	1	<?xml version="1.0"?>\n<Clock xmlns:dt="urn:schemas-microsoft-com:datatypes"><Description dt:dt="string">E-Prime Primary Realtime Clock</Description><StartTime><Timestamp dt:dt="int">0</Timestamp><DateUtc dt:dt="string">2015-01-07T19:11:27Z</DateUtc></StartTime><FrequencyChanges><FrequencyChange><Frequency dt:dt="r8">2857451</Frequency><Timestamp dt:dt="r8">328069953713</Timestamp><Current dt:dt=…	Simon_B_01.02-28042-1	60.122	1.0.0.27	1900-01-01	1900-04-09	#VALUE!	Standard	2.0.10.353	2.0.10.353	2015-01-07	2015-01-07 19:11:27	11:11:27	2.0.10.248	40	I	q	Images\blank.gif	NULL	NULL	NULL	SimonProc	Images\square.gif	Simon	Right	36	1	36	1	q	-999999	17	110917	0	q	554	111471	NULL	NULL	NULL	NULL	NULL	NULL	NULL	NULL	NULL	Square
Simon_B_01.02	28042	1	<?xml version="1.0"?>\n<Clock xmlns:dt="urn:schemas-microsoft-com:datatypes"><Description dt:dt="string">E-Prime Primary Realtime Clock</Description><StartTime><Timestamp dt:dt="int">0</Timestamp><DateUtc dt:dt="string">2015-01-07T19:11:27Z</DateUtc></StartTime><FrequencyChanges><FrequencyChange><Frequency dt:dt="r8">2857451</Frequency><Timestamp dt:dt="r8">328069953713</Timestamp><Current dt:dt=…	Simon_B_01.02-28042-1	60.122	1.0.0.27	1900-01-01	1900-04-09	#VALUE!	Standard	2.0.10.353	2.0.10.353	2015-01-07	2015-01-07 19:11:27	11:11:27	2.0.10.248	41	C	7	Images\blank.gif	NULL	NULL	NULL	SimonProc	Images\circle.gif	Simon	Right	37	1	37	1	7	-999999	16	112563	0	7	340	112903	NULL	NULL	NULL	NULL	NULL	NULL	NULL	NULL	NULL	Circle
Simon_B_01.02	28042	1	<?xml version="1.0"?>\n<Clock xmlns:dt="urn:schemas-microsoft-com:datatypes"><Description dt:dt="string">E-Prime Primary Realtime Clock</Description><StartTime><Timestamp dt:dt="int">0</Timestamp><DateUtc dt:dt="string">2015-01-07T19:11:27Z</DateUtc></StartTime><FrequencyChanges><FrequencyChange><Frequency dt:dt="r8">2857451</Frequency><Timestamp dt:dt="r8">328069953713</Timestamp><Current dt:dt=…	Simon_B_01.02-28042-1	60.122	1.0.0.27	1900-01-01	1900-04-09	#VALUE!	Standard	2.0.10.353	2.0.10.353	2015-01-07	2015-01-07 19:11:27	11:11:27	2.0.10.248	42	C	q	Images\square.gif	NULL	NULL	NULL	SimonProc	Images\blank.gif	Simon	Left	38	1	38	1	q	-999999	16	114010	0	q	317	114327	NULL	NULL	NULL	NULL	NULL	NULL	NULL	NULL	NULL	Square
Simon_B_01.02	28042	1	<?xml version="1.0"?>\n<Clock xmlns:dt="urn:schemas-microsoft-com:datatypes"><Description dt:dt="string">E-Prime Primary Realtime Clock</Description><StartTime><Timestamp dt:dt="int">0</Timestamp><DateUtc dt:dt="string">2015-01-07T19:11:27Z</DateUtc></StartTime><FrequencyChanges><FrequencyChange><Frequency dt:dt="r8">2857451</Frequency><Timestamp dt:dt="r8">328069953713</Timestamp><Current dt:dt=…	Simon_B_01.02-28042-1	60.122	1.0.0.27	1900-01-01	1900-04-09	#VALUE!	Standard	2.0.10.353	2.0.10.353	2015-01-07	2015-01-07 19:11:27	11:11:27	2.0.10.248	43	C	q	Images\square.gif	NULL	NULL	NULL	SimonProc	Images\blank.gif	Simon	Left	39	1	39	1	q	-999999	16	115424	0	q	415	115839	NULL	NULL	NULL	NULL	NULL	NULL	NULL	NULL	NULL	Square
Simon_B_01.02	28042	1	<?xml version="1.0"?>\n<Clock xmlns:dt="urn:schemas-microsoft-com:datatypes"><Description dt:dt="string">E-Prime Primary Realtime Clock</Description><StartTime><Timestamp dt:dt="int">0</Timestamp><DateUtc dt:dt="string">2015-01-07T19:11:27Z</DateUtc></StartTime><FrequencyChanges><FrequencyChange><Frequency dt:dt="r8">2857451</Frequency><Timestamp dt:dt="r8">328069953713</Timestamp><Current dt:dt=…	Simon_B_01.02-28042-1	60.122	1.0.0.27	1900-01-01	1900-04-09	#VALUE!	Standard	2.0.10.353	2.0.10.353	2015-01-07	2015-01-07 19:11:27	11:11:27	2.0.10.248	44	C	7	Images\blank.gif	NULL	NULL	NULL	SimonProc	Images\circle.gif	Simon	Right	40	1	40	1	7	-999999	17	116938	0	7	397	117335	NULL	NULL	NULL	NULL	NULL	NULL	NULL	NULL	NULL	Circle
Simon_B_01.02	28042	1	<?xml version="1.0"?>\n<Clock xmlns:dt="urn:schemas-microsoft-com:datatypes"><Description dt:dt="string">E-Prime Primary Realtime Clock</Description><StartTime><Timestamp dt:dt="int">0</Timestamp><DateUtc dt:dt="string">2015-01-07T19:11:27Z</DateUtc></StartTime><FrequencyChanges><FrequencyChange><Frequency dt:dt="r8">2857451</Frequency><Timestamp dt:dt="r8">328069953713</Timestamp><Current dt:dt=…	Simon_B_01.02-28042-1	60.122	1.0.0.27	1900-01-01	1900-04-09	#VALUE!	Standard	2.0.10.353	2.0.10.353	2015-01-07	2015-01-07 19:11:27	11:11:27	2.0.10.248	45	C	q	Images\square.gif	NULL	NULL	NULL	SimonProc	Images\blank.gif	Simon	Left	41	1	41	1	q	-999999	17	118435	0	q	340	118775	NULL	NULL	NULL	NULL	NULL	NULL	NULL	NULL	NULL	Square
Simon_B_01.02	28042	1	<?xml version="1.0"?>\n<Clock xmlns:dt="urn:schemas-microsoft-com:datatypes"><Description dt:dt="string">E-Prime Primary Realtime Clock</Description><StartTime><Timestamp dt:dt="int">0</Timestamp><DateUtc dt:dt="string">2015-01-07T19:11:27Z</DateUtc></StartTime><FrequencyChanges><FrequencyChange><Frequency dt:dt="r8">2857451</Frequency><Timestamp dt:dt="r8">328069953713</Timestamp><Current dt:dt=…	Simon_B_01.02-28042-1	60.122	1.0.0.27	1900-01-01	1900-04-09	#VALUE!	Standard	2.0.10.353	2.0.10.353	2015-01-07	2015-01-07 19:11:27	11:11:27	2.0.10.248	46	C	q	Images\square.gif	NULL	NULL	NULL	SimonProc	Images\blank.gif	Simon	Left	42	1	42	1	q	-999999	16	119882	0	q	373	120255	NULL	NULL	NULL	NULL	NULL	NULL	NULL	NULL	NULL	Square
Simon_B_01.02	28042	1	<?xml version="1.0"?>\n<Clock xmlns:dt="urn:schemas-microsoft-com:datatypes"><Description dt:dt="string">E-Prime Primary Realtime Clock</Description><StartTime><Timestamp dt:dt="int">0</Timestamp><DateUtc dt:dt="string">2015-01-07T19:11:27Z</DateUtc></StartTime><FrequencyChanges><FrequencyChange><Frequency dt:dt="r8">2857451</Frequency><Timestamp dt:dt="r8">328069953713</Timestamp><Current dt:dt=…	Simon_B_01.02-28042-1	60.122	1.0.0.27	1900-01-01	1900-04-09	#VALUE!	Standard	2.0.10.353	2.0.10.353	2015-01-07	2015-01-07 19:11:27	11:11:27	2.0.10.248	47	I	7	Images\circle.gif	NULL	NULL	NULL	SimonProc	Images\blank.gif	Simon	Left	43	1	43	1	7	-999999	16	121362	0	7	421	121783	NULL	NULL	NULL	NULL	NULL	NULL	NULL	NULL	NULL	Circle
Simon_B_01.02	28042	1	<?xml version="1.0"?>\n<Clock xmlns:dt="urn:schemas-microsoft-com:datatypes"><Description dt:dt="string">E-Prime Primary Realtime Clock</Description><StartTime><Timestamp dt:dt="int">0</Timestamp><DateUtc dt:dt="string">2015-01-07T19:11:27Z</DateUtc></StartTime><FrequencyChanges><FrequencyChange><Frequency dt:dt="r8">2857451</Frequency><Timestamp dt:dt="r8">328069953713</Timestamp><Current dt:dt=…	Simon_B_01.02-28042-1	60.122	1.0.0.27	1900-01-01	1900-04-09	#VALUE!	Standard	2.0.10.353	2.0.10.353	2015-01-07	2015-01-07 19:11:27	11:11:27	2.0.10.248	48	C	q	Images\square.gif	NULL	NULL	NULL	SimonProc	Images\blank.gif	Simon	Left	44	1	44	1	q	-999999	17	122876	0	q	499	123375	NULL	NULL	NULL	NULL	NULL	NULL	NULL	NULL	NULL	Square
Simon_B_01.02	28042	1	<?xml version="1.0"?>\n<Clock xmlns:dt="urn:schemas-microsoft-com:datatypes"><Description dt:dt="string">E-Prime Primary Realtime Clock</Description><StartTime><Timestamp dt:dt="int">0</Timestamp><DateUtc dt:dt="string">2015-01-07T19:11:27Z</DateUtc></StartTime><FrequencyChanges><FrequencyChange><Frequency dt:dt="r8">2857451</Frequency><Timestamp dt:dt="r8">328069953713</Timestamp><Current dt:dt=…	Simon_B_01.02-28042-1	60.122	1.0.0.27	1900-01-01	1900-04-09	#VALUE!	Standard	2.0.10.353	2.0.10.353	2015-01-07	2015-01-07 19:11:27	11:11:27	2.0.10.248	49	I	7	Images\circle.gif	NULL	NULL	NULL	SimonProc	Images\blank.gif	Simon	Left	45	1	45	1	7	-999999	16	124472	0	7	479	124951	NULL	NULL	NULL	NULL	NULL	NULL	NULL	NULL	NULL	Circle
Simon_B_01.02	28042	1	<?xml version="1.0"?>\n<Clock xmlns:dt="urn:schemas-microsoft-com:datatypes"><Description dt:dt="string">E-Prime Primary Realtime Clock</Description><StartTime><Timestamp dt:dt="int">0</Timestamp><DateUtc dt:dt="string">2015-01-07T19:11:27Z</DateUtc></StartTime><FrequencyChanges><FrequencyChange><Frequency dt:dt="r8">2857451</Frequency><Timestamp dt:dt="r8">328069953713</Timestamp><Current dt:dt=…	Simon_B_01.02-28042-1	60.122	1.0.0.27	1900-01-01	1900-04-09	#VALUE!	Standard	2.0.10.353	2.0.10.353	2015-01-07	2015-01-07 19:11:27	11:11:27	2.0.10.248	50	C	q	Images\square.gif	NULL	NULL	NULL	SimonProc	Images\blank.gif	Simon	Left	46	1	46	1	q	-999999	16	126052	0	q	651	126703	NULL	NULL	NULL	NULL	NULL	NULL	NULL	NULL	NULL	Square
Simon_B_01.02	28042	1	<?xml version="1.0"?>\n<Clock xmlns:dt="urn:schemas-microsoft-com:datatypes"><Description dt:dt="string">E-Prime Primary Realtime Clock</Description><StartTime><Timestamp dt:dt="int">0</Timestamp><DateUtc dt:dt="string">2015-01-07T19:11:27Z</DateUtc></StartTime><FrequencyChanges><FrequencyChange><Frequency dt:dt="r8">2857451</Frequency><Timestamp dt:dt="r8">328069953713</Timestamp><Current dt:dt=…	Simon_B_01.02-28042-1	60.122	1.0.0.27	1900-01-01	1900-04-09	#VALUE!	Standard	2.0.10.353	2.0.10.353	2015-01-07	2015-01-07 19:11:27	11:11:27	2.0.10.248	51	I	7	Images\circle.gif	NULL	NULL	NULL	SimonProc	Images\blank.gif	Simon	Left	47	1	47	1	7	-999999	16	127799	0	7	496	128295	NULL	NULL	NULL	NULL	NULL	NULL	NULL	NULL	NULL	Circle
Simon_B_01.02	28042	1	<?xml version="1.0"?>\n<Clock xmlns:dt="urn:schemas-microsoft-com:datatypes"><Description dt:dt="string">E-Prime Primary Realtime Clock</Description><StartTime><Timestamp dt:dt="int">0</Timestamp><DateUtc dt:dt="string">2015-01-07T19:11:27Z</DateUtc></StartTime><FrequencyChanges><FrequencyChange><Frequency dt:dt="r8">2857451</Frequency><Timestamp dt:dt="r8">328069953713</Timestamp><Current dt:dt=…	Simon_B_01.02-28042-1	60.122	1.0.0.27	1900-01-01	1900-04-09	#VALUE!	Standard	2.0.10.353	2.0.10.353	2015-01-07	2015-01-07 19:11:27	11:11:27	2.0.10.248	52	C	7	Images\blank.gif	NULL	NULL	NULL	SimonProc	Images\circle.gif	Simon	Right	48	1	48	1	7	-999999	16	129396	0	7	411	129807	NULL	NULL	NULL	NULL	NULL	NULL	NULL	NULL	NULL	Circle
Simon_B_01.02	28042	1	<?xml version="1.0"?>\n<Clock xmlns:dt="urn:schemas-microsoft-com:datatypes"><Description dt:dt="string">E-Prime Primary Realtime Clock</Description><StartTime><Timestamp dt:dt="int">0</Timestamp><DateUtc dt:dt="string">2015-01-07T19:11:27Z</DateUtc></StartTime><FrequencyChanges><FrequencyChange><Frequency dt:dt="r8">2857451</Frequency><Timestamp dt:dt="r8">328069953713</Timestamp><Current dt:dt=…	Simon_B_01.02-28042-1	60.122	1.0.0.27	1900-01-01	1900-04-09	#VALUE!	Standard	2.0.10.353	2.0.10.353	2015-01-07	2015-01-07 19:11:27	11:11:27	2.0.10.248	53	I	q	Images\blank.gif	NULL	NULL	NULL	SimonProc	Images\square.gif	Simon	Right	49	1	49	1	q	-999999	16	130909	0	q	442	131351	NULL	NULL	NULL	NULL	NULL	NULL	NULL	NULL	NULL	Square
Simon_B_01.02	28042	1	<?xml version="1.0"?>\n<Clock xmlns:dt="urn:schemas-microsoft-com:datatypes"><Description dt:dt="string">E-Prime Primary Realtime Clock</Description><StartTime><Timestamp dt:dt="int">0</Timestamp><DateUtc dt:dt="string">2015-01-07T19:11:27Z</DateUtc></StartTime><FrequencyChanges><FrequencyChange><Frequency dt:dt="r8">2857451</Frequency><Timestamp dt:dt="r8">328069953713</Timestamp><Current dt:dt=…	Simon_B_01.02-28042-1	60.122	1.0.0.27	1900-01-01	1900-04-09	#VALUE!	Standard	2.0.10.353	2.0.10.353	2015-01-07	2015-01-07 19:11:27	11:11:27	2.0.10.248	54	I	7	Images\circle.gif	NULL	NULL	NULL	SimonProc	Images\blank.gif	Simon	Left	50	1	50	1	7	-999999	16	132456	0	7	407	132863	NULL	NULL	NULL	NULL	NULL	NULL	NULL	NULL	NULL	Circle
Simon_B_01.02	28042	1	<?xml version="1.0"?>\n<Clock xmlns:dt="urn:schemas-microsoft-com:datatypes"><Description dt:dt="string">E-Prime Primary Realtime Clock</Description><StartTime><Timestamp dt:dt="int">0</Timestamp><DateUtc dt:dt="string">2015-01-07T19:11:27Z</DateUtc></StartTime><FrequencyChanges><FrequencyChange><Frequency dt:dt="r8">2857451</Frequency><Timestamp dt:dt="r8">328069953713</Timestamp><Current dt:dt=…	Simon_B_01.02-28042-1	60.122	1.0.0.27	1900-01-01	1900-04-09	#VALUE!	Standard	2.0.10.353	2.0.10.353	2015-01-07	2015-01-07 19:11:27	11:11:27	2.0.10.248	55	I	q	Images\blank.gif	NULL	NULL	NULL	SimonProc	Images\square.gif	Simon	Right	51	1	51	1	q	-999999	16	133970	0	q	365	134335	NULL	NULL	NULL	NULL	NULL	NULL	NULL	NULL	NULL	Square
Simon_B_01.02	28042	1	<?xml version="1.0"?>\n<Clock xmlns:dt="urn:schemas-microsoft-com:datatypes"><Description dt:dt="string">E-Prime Primary Realtime Clock</Description><StartTime><Timestamp dt:dt="int">0</Timestamp><DateUtc dt:dt="string">2015-01-07T19:11:27Z</DateUtc></StartTime><FrequencyChanges><FrequencyChange><Frequency dt:dt="r8">2857451</Frequency><Timestamp dt:dt="r8">328069953713</Timestamp><Current dt:dt=…	Simon_B_01.02-28042-1	60.122	1.0.0.27	1900-01-01	1900-04-09	#VALUE!	Standard	2.0.10.353	2.0.10.353	2015-01-07	2015-01-07 19:11:27	11:11:27	2.0.10.248	56	C	q	Images\square.gif	NULL	NULL	NULL	SimonProc	Images\blank.gif	Simon	Left	52	1	52	1	q	-999999	16	135433	0	q	630	136063	NULL	NULL	NULL	NULL	NULL	NULL	NULL	NULL	NULL	Square
Simon_B_01.02	28042	1	<?xml version="1.0"?>\n<Clock xmlns:dt="urn:schemas-microsoft-com:datatypes"><Description dt:dt="string">E-Prime Primary Realtime Clock</Description><StartTime><Timestamp dt:dt="int">0</Timestamp><DateUtc dt:dt="string">2015-01-07T19:11:27Z</DateUtc></StartTime><FrequencyChanges><FrequencyChange><Frequency dt:dt="r8">2857451</Frequency><Timestamp dt:dt="r8">328069953713</Timestamp><Current dt:dt=…	Simon_B_01.02-28042-1	60.122	1.0.0.27	1900-01-01	1900-04-09	#VALUE!	Standard	2.0.10.353	2.0.10.353	2015-01-07	2015-01-07 19:11:27	11:11:27	2.0.10.248	57	C	7	Images\blank.gif	NULL	NULL	NULL	SimonProc	Images\circle.gif	Simon	Right	53	1	53	1	7	-999999	16	137163	0	7	324	137487	NULL	NULL	NULL	NULL	NULL	NULL	NULL	NULL	NULL	Circle
Simon_B_01.02	28042	1	<?xml version="1.0"?>\n<Clock xmlns:dt="urn:schemas-microsoft-com:datatypes"><Description dt:dt="string">E-Prime Primary Realtime Clock</Description><StartTime><Timestamp dt:dt="int">0</Timestamp><DateUtc dt:dt="string">2015-01-07T19:11:27Z</DateUtc></StartTime><FrequencyChanges><FrequencyChange><Frequency dt:dt="r8">2857451</Frequency><Timestamp dt:dt="r8">328069953713</Timestamp><Current dt:dt=…	Simon_B_01.02-28042-1	60.122	1.0.0.27	1900-01-01	1900-04-09	#VALUE!	Standard	2.0.10.353	2.0.10.353	2015-01-07	2015-01-07 19:11:27	11:11:27	2.0.10.248	58	C	7	Images\blank.gif	NULL	NULL	NULL	SimonProc	Images\circle.gif	Simon	Right	54	1	54	1	7	-999999	16	138594	0	7	437	139031	NULL	NULL	NULL	NULL	NULL	NULL	NULL	NULL	NULL	Circle
Simon_B_01.02	28042	1	<?xml version="1.0"?>\n<Clock xmlns:dt="urn:schemas-microsoft-com:datatypes"><Description dt:dt="string">E-Prime Primary Realtime Clock</Description><StartTime><Timestamp dt:dt="int">0</Timestamp><DateUtc dt:dt="string">2015-01-07T19:11:27Z</DateUtc></StartTime><FrequencyChanges><FrequencyChange><Frequency dt:dt="r8">2857451</Frequency><Timestamp dt:dt="r8">328069953713</Timestamp><Current dt:dt=…	Simon_B_01.02-28042-1	60.122	1.0.0.27	1900-01-01	1900-04-09	#VALUE!	Standard	2.0.10.353	2.0.10.353	2015-01-07	2015-01-07 19:11:27	11:11:27	2.0.10.248	59	C	7	Images\blank.gif	NULL	NULL	NULL	SimonProc	Images\circle.gif	Simon	Right	55	1	55	1	7	-999999	16	140124	0	7	307	140431	NULL	NULL	NULL	NULL	NULL	NULL	NULL	NULL	NULL	Circle
Simon_B_01.02	28042	1	<?xml version="1.0"?>\n<Clock xmlns:dt="urn:schemas-microsoft-com:datatypes"><Description dt:dt="string">E-Prime Primary Realtime Clock</Description><StartTime><Timestamp dt:dt="int">0</Timestamp><DateUtc dt:dt="string">2015-01-07T19:11:27Z</DateUtc></StartTime><FrequencyChanges><FrequencyChange><Frequency dt:dt="r8">2857451</Frequency><Timestamp dt:dt="r8">328069953713</Timestamp><Current dt:dt=…	Simon_B_01.02-28042-1	60.122	1.0.0.27	1900-01-01	1900-04-09	#VALUE!	Standard	2.0.10.353	2.0.10.353	2015-01-07	2015-01-07 19:11:27	11:11:27	2.0.10.248	60	C	7	Images\blank.gif	NULL	NULL	NULL	SimonProc	Images\circle.gif	Simon	Right	56	1	56	1	7	-999999	16	141538	0	7	317	141855	NULL	NULL	NULL	NULL	NULL	NULL	NULL	NULL	NULL	Circle
Simon_B_01.02	28042	1	<?xml version="1.0"?>\n<Clock xmlns:dt="urn:schemas-microsoft-com:datatypes"><Description dt:dt="string">E-Prime Primary Realtime Clock</Description><StartTime><Timestamp dt:dt="int">0</Timestamp><DateUtc dt:dt="string">2015-01-07T19:11:27Z</DateUtc></StartTime><FrequencyChanges><FrequencyChange><Frequency dt:dt="r8">2857451</Frequency><Timestamp dt:dt="r8">328069953713</Timestamp><Current dt:dt=…	Simon_B_01.02-28042-1	60.122	1.0.0.27	1900-01-01	1900-04-09	#VALUE!	Standard	2.0.10.353	2.0.10.353	2015-01-07	2015-01-07 19:11:27	11:11:27	2.0.10.248	61	C	q	Images\square.gif	NULL	NULL	NULL	SimonProc	Images\blank.gif	Simon	Left	57	1	57	1	q	-999999	16	142951	0	q	344	143295	NULL	NULL	NULL	NULL	NULL	NULL	NULL	NULL	NULL	Square
Simon_B_01.02	28042	1	<?xml version="1.0"?>\n<Clock xmlns:dt="urn:schemas-microsoft-com:datatypes"><Description dt:dt="string">E-Prime Primary Realtime Clock</Description><StartTime><Timestamp dt:dt="int">0</Timestamp><DateUtc dt:dt="string">2015-01-07T19:11:27Z</DateUtc></StartTime><FrequencyChanges><FrequencyChange><Frequency dt:dt="r8">2857451</Frequency><Timestamp dt:dt="r8">328069953713</Timestamp><Current dt:dt=…	Simon_B_01.02-28042-1	60.122	1.0.0.27	1900-01-01	1900-04-09	#VALUE!	Standard	2.0.10.353	2.0.10.353	2015-01-07	2015-01-07 19:11:27	11:11:27	2.0.10.248	62	C	q	Images\square.gif	NULL	NULL	NULL	SimonProc	Images\blank.gif	Simon	Left	58	1	58	1	q	-999999	17	144399	0	q	303	144702	NULL	NULL	NULL	NULL	NULL	NULL	NULL	NULL	NULL	Square
Simon_B_01.02	28042	1	<?xml version="1.0"?>\n<Clock xmlns:dt="urn:schemas-microsoft-com:datatypes"><Description dt:dt="string">E-Prime Primary Realtime Clock</Description><StartTime><Timestamp dt:dt="int">0</Timestamp><DateUtc dt:dt="string">2015-01-07T19:11:27Z</DateUtc></StartTime><FrequencyChanges><FrequencyChange><Frequency dt:dt="r8">2857451</Frequency><Timestamp dt:dt="r8">328069953713</Timestamp><Current dt:dt=…	Simon_B_01.02-28042-1	60.122	1.0.0.27	1900-01-01	1900-04-09	#VALUE!	Standard	2.0.10.353	2.0.10.353	2015-01-07	2015-01-07 19:11:27	11:11:27	2.0.10.248	63	I	q	Images\blank.gif	NULL	NULL	NULL	SimonProc	Images\square.gif	Simon	Right	59	1	59	0	q	-999999	16	145796	0	7	314	146110	NULL	NULL	NULL	NULL	NULL	NULL	NULL	NULL	NULL	Square
Simon_B_01.02	28042	1	<?xml version="1.0"?>\n<Clock xmlns:dt="urn:schemas-microsoft-com:datatypes"><Description dt:dt="string">E-Prime Primary Realtime Clock</Description><StartTime><Timestamp dt:dt="int">0</Timestamp><DateUtc dt:dt="string">2015-01-07T19:11:27Z</DateUtc></StartTime><FrequencyChanges><FrequencyChange><Frequency dt:dt="r8">2857451</Frequency><Timestamp dt:dt="r8">328069953713</Timestamp><Current dt:dt=…	Simon_B_01.02-28042-1	60.122	1.0.0.27	1900-01-01	1900-04-09	#VALUE!	Standard	2.0.10.353	2.0.10.353	2015-01-07	2015-01-07 19:11:27	11:11:27	2.0.10.248	64	C	q	Images\square.gif	NULL	NULL	NULL	SimonProc	Images\blank.gif	Simon	Left	60	1	60	1	q	-999999	17	147210	0	q	461	147671	NULL	NULL	NULL	NULL	NULL	NULL	NULL	NULL	NULL	Square

## Sheet: Organized
1	Subject	SessionDate	Block	Side	Consistency	SimonExpt.ACC	SimonExpt.RT	SimonExpt.RESP	SimonExpt.CRESP	CorrectRT	FinalRT	FinalACC
2	28042	42011	1	Right	C	NULL	NULL	NULL	NULL					Avg	415.136
3	28042	42011	2	Right	C	NULL	NULL	NULL	NULL					StDev	126.696
4	28042	42011	3	Left	C	NULL	NULL	NULL	NULL					Avg+3StDev	795.223
5	28042	42011	4	Left	C	NULL	NULL	NULL	NULL					Avg+3StDev	35.048
6	28042	42011	5	Right	C	1	609	7	7	609	609	Correct
7	28042	42011	6	Right	C	1	432	7	7	432	432	Correct
8	28042	42011	7	Right	C	1	334	7	7	334	334	Correct
9	28042	42011	8	Left	C	1	335	q	q	335	335	Correct
10	28042	42011	9	Left	C	1	313	q	q	313	313	Correct
11	28042	42011	10	Left	I	1	467	7	7	467	467	Correct
12	28042	42011	11	Left	C	1	423	q	q	423	423	Correct
13	28042	42011	12	Right	C	1	349	7	7	349	349	Correct
14	28042	42011	13	Right	C	1	326	7	7	326	326	Correct
15	28042	42011	14	Right	I	1	456	q	q	456	456	Correct
16	28042	42011	15	Right	C	1	333	7	7	333	333	Correct
17	28042	42011	16	Left	C	1	1086	q	q	1086		Outlier
18	28042	42011	17	Right	C	1	324	7	7	324	324	Correct
19	28042	42011	18	Left	C	1	373	q	q	373	373	Correct
20	28042	42011	19	Left	C	1	349	q	q	349	349	Correct
21	28042	42011	20	Right	C	1	262	7	7	262	262	Correct
22	28042	42011	21	Left	C	1	274	q	q	274	274	Correct
23	28042	42011	22	Right	C	1	285	7	7	285	285	Correct
24	28042	42011	23	Right	C	1	457	7	7	457	457	Correct
25	28042	42011	24	Left	C	1	389	q	q	389	389	Correct
26	28042	42011	25	Left	C	1	341	q	q	341	341	Correct
27	28042	42011	26	Right	C	1	302	7	7	302	302	Correct
28	28042	42011	27	Left	I	1	449	7	7	449	449	Correct
29	28042	42011	28	Left	C	1	550	q	q	550	550	Correct
30	28042	42011	29	Left	C	1	487	q	q	487	487	Correct
31	28042	42011	30	Right	C	1	323	7	7	323	323	Correct
32	28042	42011	31	Right	C	1	317	7	7	317	317	Correct
33	28042	42011	32	Right	C	1	311	7	7	311	311	Correct
34	28042	42011	33	Right	I	1	481	q	q	481	481	Correct
35	28042	42011	34	Right	C	1	437	7	7	437	437	Correct
36	28042	42011	35	Right	I	1	475	q	q	475	475	Correct
37	28042	42011	36	Left	C	1	551	q	q	551	551	Correct
38	28042	42011	37	Left	C	1	456	q	q	456	456	Correct
39	28042	42011	38	Left	I	1	445	7	7	445	445	Correct
40	28042	42011	39	Left	I	1	362	7	7	362	362	Correct
41	28042	42011	40	Right	I	1	554	q	q	554	554	Correct
42	28042	42011	41	Right	C	1	340	7	7	340	340	Correct
43	28042	42011	42	Left	C	1	317	q	q	317	317	Correct
44	28042	42011	43	Left	C	1	415	q	q	415	415	Correct
45	28042	42011	44	Right	C	1	397	7	7	397	397	Correct
46	28042	42011	45	Left	C	1	340	q	q	340	340	Correct
47	28042	42011	46	Left	C	1	373	q	q	373	373	Correct
48	28042	42011	47	Left	I	1	421	7	7	421	421	Correct
49	28042	42011	48	Left	C	1	499	q	q	499	499	Correct
50	28042	42011	49	Left	I	1	479	7	7	479	479	Correct
51	28042	42011	50	Left	C	1	651	q	q	651	651	Correct
52	28042	42011	51	Left	I	1	496	7	7	496	496	Correct
53	28042	42011	52	Right	C	1	411	7	7	411	411	Correct
54	28042	42011	53	Right	I	1	442	q	q	442	442	Correct
55	28042	42011	54	Left	I	1	407	7	7	407	407	Correct
56	28042	42011	55	Right	I	1	365	q	q	365	365	Correct
57	28042	42011	56	Left	C	1	630	q	q	630	630	Correct
58	28042	42011	57	Right	C	1	324	7	7	324	324	Correct
59	28042	42011	58	Right	C	1	437	7	7	437	437	Correct
60	28042	42011	59	Right	C	1	307	7	7	307	307	Correct
61	28042	42011	60	Right	C	1	317	7	7	317	317	Correct
62	28042	42011	61	Left	C	1	344	q	q	344	344	Correct
63	28042	42011	62	Left	C	1	303	q	q	303	303	Correct
64	28042	42011	63	Right	I	0	314	7	q			Incorrect
65	28042	42011	64	Left	C	1	461	q	q	461	461	Correct
66	0
67	0
68	0
69	0
70	0
71	0
72	0
73	0
74	0
75	0
76	0
77	0
78	0
79	0
80	0
81	0
	EXTRA	EXTRA	EXTRA	EXTRA	EXTRA	EXTRA	EXTRA	EXTRA	EXTRA	EXTRA	EXTRA	Outlier
	EXTRA	EXTRA	EXTRA	EXTRA	EXTRA	EXTRA	EXTRA	EXTRA	EXTRA	EXTRA	EXTRA	Timeout

## Sheet: Pivot
Simon Analysis Template
Date:	2015-02-20
Entered by:	BY
Expt #	Date	Con RT	Incon RT	Incon-Con RT	Con ACC	Incon ACC	Incon-Con ACC	Con TO	Incon TO
28042	2015-01-07	388.818	449.929	61.1104	0.977778	0.933333	-0.0444444	0	0
Row Labels	Average of FinalRT		Count of FinalACC	Column Labels
C	388.818		Row Labels	Correct	Incorrect	Outlier	Timeout	Grand Total
I	449.929		C	44		1		45
Grand Total	403.569		I	14	1			15
			EXTRA			1	1	2
			Grand Total	58	1	2	1	62
