# Supplementary material for: Human performance across decision making, selective attention, and working memory tasks: Experimental data and computer simulations
Source: Data Brief. 2018 Feb 21;17:907–14. doi: 10.1016/j.dib.2018.01.056 (PMC5988376; doi:10.1016/j.dib.2018.01.056)
Supplement: Supplementary file 2 — Supplementary material [file mmc2.zip › DataInBrief/data/Simon/analyzed/Simon Analysis_28043.xlsx]

## Sheet: Instructions
Delete data in 'Raw' tab
Copy data from subjects .edat file
Paste data into 'Raw' tab
Refresh' both pivot tables
copy results to summary document.

## Sheet: Raw
ExperimentName	Subject	Session	Clock.Information	DataFile.Basename	Display.RefreshRate	ExperimentVersion	Group	PracACC	RandomSeed	RuntimeCapabilities	RuntimeVersion	RuntimeVersionExpected	SessionDate	SessionStartDateTimeUtc	SessionTime	StudioVersion	Block	Consistency	CorrectResponse	Left	Practice1	Practice1.Cycle	Practice1.Sample	Procedure	Right	Running	Side	Simon	Simon.Cycle	Simon.Sample	SimonExpt.ACC	SimonExpt.CRESP	SimonExpt.DurationError	SimonExpt.OnsetDelay	SimonExpt.OnsetTime	SimonExpt.OnsetToOnsetTime	SimonExpt.RESP	SimonExpt.RT	SimonExpt.RTTime	SimonPrac.ACC	SimonPrac.CRESP	SimonPrac.DurationError	SimonPrac.OnsetDelay	SimonPrac.OnsetTime	SimonPrac.OnsetToOnsetTime	SimonPrac.RESP	SimonPrac.RT	SimonPrac.RTTime	Stimuli
Simon_B_01.02	28043	1	<?xml version="1.0"?>\n<Clock xmlns:dt="urn:schemas-microsoft-com:datatypes"><Description dt:dt="string">E-Prime Primary Realtime Clock</Description><StartTime><Timestamp dt:dt="int">0</Timestamp><DateUtc dt:dt="string">2015-01-08T17:43:59Z</DateUtc></StartTime><FrequencyChanges><FrequencyChange><Frequency dt:dt="r8">2857451</Frequency><Timestamp dt:dt="r8">1428474858252</Timestamp><Current dt:dt…	Simon_B_01.02-28043-1	60.122	1.0.0.27	1900-01-01	1900-04-09	#VALUE!	Standard	2.0.10.353	2.0.10.353	2015-01-08	2015-01-08 17:43:59	09:43:59	2.0.10.248	1	C	7	Images\blank.gif	1	1	1	PracticeProc1	Images\circle.gif	Practice1	Right	NULL	NULL	NULL	NULL	NULL	NULL	NULL	NULL	NULL	NULL	NULL	NULL	1	7	-999999	16	22896	0	7	1167	24063	Circle
Simon_B_01.02	28043	1	<?xml version="1.0"?>\n<Clock xmlns:dt="urn:schemas-microsoft-com:datatypes"><Description dt:dt="string">E-Prime Primary Realtime Clock</Description><StartTime><Timestamp dt:dt="int">0</Timestamp><DateUtc dt:dt="string">2015-01-08T17:43:59Z</DateUtc></StartTime><FrequencyChanges><FrequencyChange><Frequency dt:dt="r8">2857451</Frequency><Timestamp dt:dt="r8">1428474858252</Timestamp><Current dt:dt…	Simon_B_01.02-28043-1	60.122	1.0.0.27	1900-01-01	1900-04-09	#VALUE!	Standard	2.0.10.353	2.0.10.353	2015-01-08	2015-01-08 17:43:59	09:43:59	2.0.10.248	2	C	q	Images\blank.gif	2	1	2	PracticeProc1	Images\square.gif	Practice1	Right	NULL	NULL	NULL	NULL	NULL	NULL	NULL	NULL	NULL	NULL	NULL	NULL	1	q	-999999	17	25674	0	q	645	26319	Square
Simon_B_01.02	28043	1	<?xml version="1.0"?>\n<Clock xmlns:dt="urn:schemas-microsoft-com:datatypes"><Description dt:dt="string">E-Prime Primary Realtime Clock</Description><StartTime><Timestamp dt:dt="int">0</Timestamp><DateUtc dt:dt="string">2015-01-08T17:43:59Z</DateUtc></StartTime><FrequencyChanges><FrequencyChange><Frequency dt:dt="r8">2857451</Frequency><Timestamp dt:dt="r8">1428474858252</Timestamp><Current dt:dt…	Simon_B_01.02-28043-1	60.122	1.0.0.27	1900-01-01	1900-04-09	#VALUE!	Standard	2.0.10.353	2.0.10.353	2015-01-08	2015-01-08 17:43:59	09:43:59	2.0.10.248	3	C	q	Images\square.gif	3	1	3	PracticeProc1	Images\blank.gif	Practice1	Left	NULL	NULL	NULL	NULL	NULL	NULL	NULL	NULL	NULL	NULL	NULL	NULL	1	q	-999999	17	27936	0	q	335	28271	Square
Simon_B_01.02	28043	1	<?xml version="1.0"?>\n<Clock xmlns:dt="urn:schemas-microsoft-com:datatypes"><Description dt:dt="string">E-Prime Primary Realtime Clock</Description><StartTime><Timestamp dt:dt="int">0</Timestamp><DateUtc dt:dt="string">2015-01-08T17:43:59Z</DateUtc></StartTime><FrequencyChanges><FrequencyChange><Frequency dt:dt="r8">2857451</Frequency><Timestamp dt:dt="r8">1428474858252</Timestamp><Current dt:dt…	Simon_B_01.02-28043-1	60.122	1.0.0.27	1900-01-01	1900-04-09	#VALUE!	Standard	2.0.10.353	2.0.10.353	2015-01-08	2015-01-08 17:43:59	09:43:59	2.0.10.248	4	C	7	Images\circle.gif	4	1	4	PracticeProc1	Images\blank.gif	Practice1	Left	NULL	NULL	NULL	NULL	NULL	NULL	NULL	NULL	NULL	NULL	NULL	NULL	1	7	-999999	16	29882	0	7	565	30447	Circle
Simon_B_01.02	28043	1	<?xml version="1.0"?>\n<Clock xmlns:dt="urn:schemas-microsoft-com:datatypes"><Description dt:dt="string">E-Prime Primary Realtime Clock</Description><StartTime><Timestamp dt:dt="int">0</Timestamp><DateUtc dt:dt="string">2015-01-08T17:43:59Z</DateUtc></StartTime><FrequencyChanges><FrequencyChange><Frequency dt:dt="r8">2857451</Frequency><Timestamp dt:dt="r8">1428474858252</Timestamp><Current dt:dt…	Simon_B_01.02-28043-1	60.122	1.0.0.27	1900-01-01	1900-04-09	#VALUE!	Standard	2.0.10.353	2.0.10.353	2015-01-08	2015-01-08 17:43:59	09:43:59	2.0.10.248	5	C	7	Images\blank.gif	NULL	NULL	NULL	SimonProc	Images\circle.gif	Simon	Right	1	1	1	1	7	-999999	16	44768	0	7	463	45231	NULL	NULL	NULL	NULL	NULL	NULL	NULL	NULL	NULL	Circle
Simon_B_01.02	28043	1	<?xml version="1.0"?>\n<Clock xmlns:dt="urn:schemas-microsoft-com:datatypes"><Description dt:dt="string">E-Prime Primary Realtime Clock</Description><StartTime><Timestamp dt:dt="int">0</Timestamp><DateUtc dt:dt="string">2015-01-08T17:43:59Z</DateUtc></StartTime><FrequencyChanges><FrequencyChange><Frequency dt:dt="r8">2857451</Frequency><Timestamp dt:dt="r8">1428474858252</Timestamp><Current dt:dt…	Simon_B_01.02-28043-1	60.122	1.0.0.27	1900-01-01	1900-04-09	#VALUE!	Standard	2.0.10.353	2.0.10.353	2015-01-08	2015-01-08 17:43:59	09:43:59	2.0.10.248	6	C	7	Images\blank.gif	NULL	NULL	NULL	SimonProc	Images\circle.gif	Simon	Right	2	1	2	1	7	-999999	17	46332	0	7	435	46767	NULL	NULL	NULL	NULL	NULL	NULL	NULL	NULL	NULL	Circle
Simon_B_01.02	28043	1	<?xml version="1.0"?>\n<Clock xmlns:dt="urn:schemas-microsoft-com:datatypes"><Description dt:dt="string">E-Prime Primary Realtime Clock</Description><StartTime><Timestamp dt:dt="int">0</Timestamp><DateUtc dt:dt="string">2015-01-08T17:43:59Z</DateUtc></StartTime><FrequencyChanges><FrequencyChange><Frequency dt:dt="r8">2857451</Frequency><Timestamp dt:dt="r8">1428474858252</Timestamp><Current dt:dt…	Simon_B_01.02-28043-1	60.122	1.0.0.27	1900-01-01	1900-04-09	#VALUE!	Standard	2.0.10.353	2.0.10.353	2015-01-08	2015-01-08 17:43:59	09:43:59	2.0.10.248	7	C	7	Images\blank.gif	NULL	NULL	NULL	SimonProc	Images\circle.gif	Simon	Right	3	1	3	1	7	-999999	16	47862	0	7	409	48271	NULL	NULL	NULL	NULL	NULL	NULL	NULL	NULL	NULL	Circle
Simon_B_01.02	28043	1	<?xml version="1.0"?>\n<Clock xmlns:dt="urn:schemas-microsoft-com:datatypes"><Description dt:dt="string">E-Prime Primary Realtime Clock</Description><StartTime><Timestamp dt:dt="int">0</Timestamp><DateUtc dt:dt="string">2015-01-08T17:43:59Z</DateUtc></StartTime><FrequencyChanges><FrequencyChange><Frequency dt:dt="r8">2857451</Frequency><Timestamp dt:dt="r8">1428474858252</Timestamp><Current dt:dt…	Simon_B_01.02-28043-1	60.122	1.0.0.27	1900-01-01	1900-04-09	#VALUE!	Standard	2.0.10.353	2.0.10.353	2015-01-08	2015-01-08 17:43:59	09:43:59	2.0.10.248	8	C	q	Images\square.gif	NULL	NULL	NULL	SimonProc	Images\blank.gif	Simon	Left	4	1	4	1	q	-999999	16	49375	0	q	400	49775	NULL	NULL	NULL	NULL	NULL	NULL	NULL	NULL	NULL	Square
Simon_B_01.02	28043	1	<?xml version="1.0"?>\n<Clock xmlns:dt="urn:schemas-microsoft-com:datatypes"><Description dt:dt="string">E-Prime Primary Realtime Clock</Description><StartTime><Timestamp dt:dt="int">0</Timestamp><DateUtc dt:dt="string">2015-01-08T17:43:59Z</DateUtc></StartTime><FrequencyChanges><FrequencyChange><Frequency dt:dt="r8">2857451</Frequency><Timestamp dt:dt="r8">1428474858252</Timestamp><Current dt:dt…	Simon_B_01.02-28043-1	60.122	1.0.0.27	1900-01-01	1900-04-09	#VALUE!	Standard	2.0.10.353	2.0.10.353	2015-01-08	2015-01-08 17:43:59	09:43:59	2.0.10.248	9	C	q	Images\square.gif	NULL	NULL	NULL	SimonProc	Images\blank.gif	Simon	Left	5	1	5	1	q	-999999	16	50872	0	q	391	51263	NULL	NULL	NULL	NULL	NULL	NULL	NULL	NULL	NULL	Square
Simon_B_01.02	28043	1	<?xml version="1.0"?>\n<Clock xmlns:dt="urn:schemas-microsoft-com:datatypes"><Description dt:dt="string">E-Prime Primary Realtime Clock</Description><StartTime><Timestamp dt:dt="int">0</Timestamp><DateUtc dt:dt="string">2015-01-08T17:43:59Z</DateUtc></StartTime><FrequencyChanges><FrequencyChange><Frequency dt:dt="r8">2857451</Frequency><Timestamp dt:dt="r8">1428474858252</Timestamp><Current dt:dt…	Simon_B_01.02-28043-1	60.122	1.0.0.27	1900-01-01	1900-04-09	#VALUE!	Standard	2.0.10.353	2.0.10.353	2015-01-08	2015-01-08 17:43:59	09:43:59	2.0.10.248	10	I	7	Images\circle.gif	NULL	NULL	NULL	SimonProc	Images\blank.gif	Simon	Left	6	1	6	0	7	-999999	16	52369	0	q	318	52687	NULL	NULL	NULL	NULL	NULL	NULL	NULL	NULL	NULL	Circle
Simon_B_01.02	28043	1	<?xml version="1.0"?>\n<Clock xmlns:dt="urn:schemas-microsoft-com:datatypes"><Description dt:dt="string">E-Prime Primary Realtime Clock</Description><StartTime><Timestamp dt:dt="int">0</Timestamp><DateUtc dt:dt="string">2015-01-08T17:43:59Z</DateUtc></StartTime><FrequencyChanges><FrequencyChange><Frequency dt:dt="r8">2857451</Frequency><Timestamp dt:dt="r8">1428474858252</Timestamp><Current dt:dt…	Simon_B_01.02-28043-1	60.122	1.0.0.27	1900-01-01	1900-04-09	#VALUE!	Standard	2.0.10.353	2.0.10.353	2015-01-08	2015-01-08 17:43:59	09:43:59	2.0.10.248	11	C	q	Images\square.gif	NULL	NULL	NULL	SimonProc	Images\blank.gif	Simon	Left	7	1	7	1	q	-999999	16	53783	0	q	456	54239	NULL	NULL	NULL	NULL	NULL	NULL	NULL	NULL	NULL	Square
Simon_B_01.02	28043	1	<?xml version="1.0"?>\n<Clock xmlns:dt="urn:schemas-microsoft-com:datatypes"><Description dt:dt="string">E-Prime Primary Realtime Clock</Description><StartTime><Timestamp dt:dt="int">0</Timestamp><DateUtc dt:dt="string">2015-01-08T17:43:59Z</DateUtc></StartTime><FrequencyChanges><FrequencyChange><Frequency dt:dt="r8">2857451</Frequency><Timestamp dt:dt="r8">1428474858252</Timestamp><Current dt:dt…	Simon_B_01.02-28043-1	60.122	1.0.0.27	1900-01-01	1900-04-09	#VALUE!	Standard	2.0.10.353	2.0.10.353	2015-01-08	2015-01-08 17:43:59	09:43:59	2.0.10.248	12	C	7	Images\blank.gif	NULL	NULL	NULL	SimonProc	Images\circle.gif	Simon	Right	8	1	8	1	7	-999999	17	55347	0	7	300	55647	NULL	NULL	NULL	NULL	NULL	NULL	NULL	NULL	NULL	Circle
Simon_B_01.02	28043	1	<?xml version="1.0"?>\n<Clock xmlns:dt="urn:schemas-microsoft-com:datatypes"><Description dt:dt="string">E-Prime Primary Realtime Clock</Description><StartTime><Timestamp dt:dt="int">0</Timestamp><DateUtc dt:dt="string">2015-01-08T17:43:59Z</DateUtc></StartTime><FrequencyChanges><FrequencyChange><Frequency dt:dt="r8">2857451</Frequency><Timestamp dt:dt="r8">1428474858252</Timestamp><Current dt:dt…	Simon_B_01.02-28043-1	60.122	1.0.0.27	1900-01-01	1900-04-09	#VALUE!	Standard	2.0.10.353	2.0.10.353	2015-01-08	2015-01-08 17:43:59	09:43:59	2.0.10.248	13	C	7	Images\blank.gif	NULL	NULL	NULL	SimonProc	Images\circle.gif	Simon	Right	9	1	9	1	7	-999999	16	56744	0	7	359	57103	NULL	NULL	NULL	NULL	NULL	NULL	NULL	NULL	NULL	Circle
Simon_B_01.02	28043	1	<?xml version="1.0"?>\n<Clock xmlns:dt="urn:schemas-microsoft-com:datatypes"><Description dt:dt="string">E-Prime Primary Realtime Clock</Description><StartTime><Timestamp dt:dt="int">0</Timestamp><DateUtc dt:dt="string">2015-01-08T17:43:59Z</DateUtc></StartTime><FrequencyChanges><FrequencyChange><Frequency dt:dt="r8">2857451</Frequency><Timestamp dt:dt="r8">1428474858252</Timestamp><Current dt:dt…	Simon_B_01.02-28043-1	60.122	1.0.0.27	1900-01-01	1900-04-09	#VALUE!	Standard	2.0.10.353	2.0.10.353	2015-01-08	2015-01-08 17:43:59	09:43:59	2.0.10.248	14	I	q	Images\blank.gif	NULL	NULL	NULL	SimonProc	Images\square.gif	Simon	Right	10	1	10	1	q	-999999	16	58207	0	q	480	58687	NULL	NULL	NULL	NULL	NULL	NULL	NULL	NULL	NULL	Square
Simon_B_01.02	28043	1	<?xml version="1.0"?>\n<Clock xmlns:dt="urn:schemas-microsoft-com:datatypes"><Description dt:dt="string">E-Prime Primary Realtime Clock</Description><StartTime><Timestamp dt:dt="int">0</Timestamp><DateUtc dt:dt="string">2015-01-08T17:43:59Z</DateUtc></StartTime><FrequencyChanges><FrequencyChange><Frequency dt:dt="r8">2857451</Frequency><Timestamp dt:dt="r8">1428474858252</Timestamp><Current dt:dt…	Simon_B_01.02-28043-1	60.122	1.0.0.27	1900-01-01	1900-04-09	#VALUE!	Standard	2.0.10.353	2.0.10.353	2015-01-08	2015-01-08 17:43:59	09:43:59	2.0.10.248	15	C	7	Images\blank.gif	NULL	NULL	NULL	SimonProc	Images\circle.gif	Simon	Right	11	1	11	1	7	-999999	17	59788	0	7	451	60239	NULL	NULL	NULL	NULL	NULL	NULL	NULL	NULL	NULL	Circle
Simon_B_01.02	28043	1	<?xml version="1.0"?>\n<Clock xmlns:dt="urn:schemas-microsoft-com:datatypes"><Description dt:dt="string">E-Prime Primary Realtime Clock</Description><StartTime><Timestamp dt:dt="int">0</Timestamp><DateUtc dt:dt="string">2015-01-08T17:43:59Z</DateUtc></StartTime><FrequencyChanges><FrequencyChange><Frequency dt:dt="r8">2857451</Frequency><Timestamp dt:dt="r8">1428474858252</Timestamp><Current dt:dt…	Simon_B_01.02-28043-1	60.122	1.0.0.27	1900-01-01	1900-04-09	#VALUE!	Standard	2.0.10.353	2.0.10.353	2015-01-08	2015-01-08 17:43:59	09:43:59	2.0.10.248	16	C	q	Images\square.gif	NULL	NULL	NULL	SimonProc	Images\blank.gif	Simon	Left	12	1	12	1	q	-999999	16	61334	0	q	361	61695	NULL	NULL	NULL	NULL	NULL	NULL	NULL	NULL	NULL	Square
Simon_B_01.02	28043	1	<?xml version="1.0"?>\n<Clock xmlns:dt="urn:schemas-microsoft-com:datatypes"><Description dt:dt="string">E-Prime Primary Realtime Clock</Description><StartTime><Timestamp dt:dt="int">0</Timestamp><DateUtc dt:dt="string">2015-01-08T17:43:59Z</DateUtc></StartTime><FrequencyChanges><FrequencyChange><Frequency dt:dt="r8">2857451</Frequency><Timestamp dt:dt="r8">1428474858252</Timestamp><Current dt:dt…	Simon_B_01.02-28043-1	60.122	1.0.0.27	1900-01-01	1900-04-09	#VALUE!	Standard	2.0.10.353	2.0.10.353	2015-01-08	2015-01-08 17:43:59	09:43:59	2.0.10.248	17	C	7	Images\blank.gif	NULL	NULL	NULL	SimonProc	Images\circle.gif	Simon	Right	13	1	13	1	7	-999999	16	62798	0	7	321	63119	NULL	NULL	NULL	NULL	NULL	NULL	NULL	NULL	NULL	Circle
Simon_B_01.02	28043	1	<?xml version="1.0"?>\n<Clock xmlns:dt="urn:schemas-microsoft-com:datatypes"><Description dt:dt="string">E-Prime Primary Realtime Clock</Description><StartTime><Timestamp dt:dt="int">0</Timestamp><DateUtc dt:dt="string">2015-01-08T17:43:59Z</DateUtc></StartTime><FrequencyChanges><FrequencyChange><Frequency dt:dt="r8">2857451</Frequency><Timestamp dt:dt="r8">1428474858252</Timestamp><Current dt:dt…	Simon_B_01.02-28043-1	60.122	1.0.0.27	1900-01-01	1900-04-09	#VALUE!	Standard	2.0.10.353	2.0.10.353	2015-01-08	2015-01-08 17:43:59	09:43:59	2.0.10.248	18	C	q	Images\square.gif	NULL	NULL	NULL	SimonProc	Images\blank.gif	Simon	Left	14	1	14	1	q	-999999	16	64212	0	q	267	64479	NULL	NULL	NULL	NULL	NULL	NULL	NULL	NULL	NULL	Square
Simon_B_01.02	28043	1	<?xml version="1.0"?>\n<Clock xmlns:dt="urn:schemas-microsoft-com:datatypes"><Description dt:dt="string">E-Prime Primary Realtime Clock</Description><StartTime><Timestamp dt:dt="int">0</Timestamp><DateUtc dt:dt="string">2015-01-08T17:43:59Z</DateUtc></StartTime><FrequencyChanges><FrequencyChange><Frequency dt:dt="r8">2857451</Frequency><Timestamp dt:dt="r8">1428474858252</Timestamp><Current dt:dt…	Simon_B_01.02-28043-1	60.122	1.0.0.27	1900-01-01	1900-04-09	#VALUE!	Standard	2.0.10.353	2.0.10.353	2015-01-08	2015-01-08 17:43:59	09:43:59	2.0.10.248	19	C	q	Images\square.gif	NULL	NULL	NULL	SimonProc	Images\blank.gif	Simon	Left	15	1	15	1	q	-999999	16	65576	0	q	295	65871	NULL	NULL	NULL	NULL	NULL	NULL	NULL	NULL	NULL	Square
Simon_B_01.02	28043	1	<?xml version="1.0"?>\n<Clock xmlns:dt="urn:schemas-microsoft-com:datatypes"><Description dt:dt="string">E-Prime Primary Realtime Clock</Description><StartTime><Timestamp dt:dt="int">0</Timestamp><DateUtc dt:dt="string">2015-01-08T17:43:59Z</DateUtc></StartTime><FrequencyChanges><FrequencyChange><Frequency dt:dt="r8">2857451</Frequency><Timestamp dt:dt="r8">1428474858252</Timestamp><Current dt:dt…	Simon_B_01.02-28043-1	60.122	1.0.0.27	1900-01-01	1900-04-09	#VALUE!	Standard	2.0.10.353	2.0.10.353	2015-01-08	2015-01-08 17:43:59	09:43:59	2.0.10.248	20	C	7	Images\blank.gif	NULL	NULL	NULL	SimonProc	Images\circle.gif	Simon	Right	16	1	16	1	7	-999999	16	66973	0	7	274	67247	NULL	NULL	NULL	NULL	NULL	NULL	NULL	NULL	NULL	Circle
Simon_B_01.02	28043	1	<?xml version="1.0"?>\n<Clock xmlns:dt="urn:schemas-microsoft-com:datatypes"><Description dt:dt="string">E-Prime Primary Realtime Clock</Description><StartTime><Timestamp dt:dt="int">0</Timestamp><DateUtc dt:dt="string">2015-01-08T17:43:59Z</DateUtc></StartTime><FrequencyChanges><FrequencyChange><Frequency dt:dt="r8">2857451</Frequency><Timestamp dt:dt="r8">1428474858252</Timestamp><Current dt:dt…	Simon_B_01.02-28043-1	60.122	1.0.0.27	1900-01-01	1900-04-09	#VALUE!	Standard	2.0.10.353	2.0.10.353	2015-01-08	2015-01-08 17:43:59	09:43:59	2.0.10.248	21	C	q	Images\square.gif	NULL	NULL	NULL	SimonProc	Images\blank.gif	Simon	Left	17	1	17	1	q	-999999	17	68354	0	q	285	68639	NULL	NULL	NULL	NULL	NULL	NULL	NULL	NULL	NULL	Square
Simon_B_01.02	28043	1	<?xml version="1.0"?>\n<Clock xmlns:dt="urn:schemas-microsoft-com:datatypes"><Description dt:dt="string">E-Prime Primary Realtime Clock</Description><StartTime><Timestamp dt:dt="int">0</Timestamp><DateUtc dt:dt="string">2015-01-08T17:43:59Z</DateUtc></StartTime><FrequencyChanges><FrequencyChange><Frequency dt:dt="r8">2857451</Frequency><Timestamp dt:dt="r8">1428474858252</Timestamp><Current dt:dt…	Simon_B_01.02-28043-1	60.122	1.0.0.27	1900-01-01	1900-04-09	#VALUE!	Standard	2.0.10.353	2.0.10.353	2015-01-08	2015-01-08 17:43:59	09:43:59	2.0.10.248	22	C	7	Images\blank.gif	NULL	NULL	NULL	SimonProc	Images\circle.gif	Simon	Right	18	1	18	1	7	-999999	16	69734	0	7	265	69999	NULL	NULL	NULL	NULL	NULL	NULL	NULL	NULL	NULL	Circle
Simon_B_01.02	28043	1	<?xml version="1.0"?>\n<Clock xmlns:dt="urn:schemas-microsoft-com:datatypes"><Description dt:dt="string">E-Prime Primary Realtime Clock</Description><StartTime><Timestamp dt:dt="int">0</Timestamp><DateUtc dt:dt="string">2015-01-08T17:43:59Z</DateUtc></StartTime><FrequencyChanges><FrequencyChange><Frequency dt:dt="r8">2857451</Frequency><Timestamp dt:dt="r8">1428474858252</Timestamp><Current dt:dt…	Simon_B_01.02-28043-1	60.122	1.0.0.27	1900-01-01	1900-04-09	#VALUE!	Standard	2.0.10.353	2.0.10.353	2015-01-08	2015-01-08 17:43:59	09:43:59	2.0.10.248	23	C	7	Images\blank.gif	NULL	NULL	NULL	SimonProc	Images\circle.gif	Simon	Right	19	1	19	1	7	-999999	16	71098	0	7	325	71423	NULL	NULL	NULL	NULL	NULL	NULL	NULL	NULL	NULL	Circle
Simon_B_01.02	28043	1	<?xml version="1.0"?>\n<Clock xmlns:dt="urn:schemas-microsoft-com:datatypes"><Description dt:dt="string">E-Prime Primary Realtime Clock</Description><StartTime><Timestamp dt:dt="int">0</Timestamp><DateUtc dt:dt="string">2015-01-08T17:43:59Z</DateUtc></StartTime><FrequencyChanges><FrequencyChange><Frequency dt:dt="r8">2857451</Frequency><Timestamp dt:dt="r8">1428474858252</Timestamp><Current dt:dt…	Simon_B_01.02-28043-1	60.122	1.0.0.27	1900-01-01	1900-04-09	#VALUE!	Standard	2.0.10.353	2.0.10.353	2015-01-08	2015-01-08 17:43:59	09:43:59	2.0.10.248	24	C	q	Images\square.gif	NULL	NULL	NULL	SimonProc	Images\blank.gif	Simon	Left	20	1	20	1	q	-999999	16	72528	0	q	271	72799	NULL	NULL	NULL	NULL	NULL	NULL	NULL	NULL	NULL	Square
Simon_B_01.02	28043	1	<?xml version="1.0"?>\n<Clock xmlns:dt="urn:schemas-microsoft-com:datatypes"><Description dt:dt="string">E-Prime Primary Realtime Clock</Description><StartTime><Timestamp dt:dt="int">0</Timestamp><DateUtc dt:dt="string">2015-01-08T17:43:59Z</DateUtc></StartTime><FrequencyChanges><FrequencyChange><Frequency dt:dt="r8">2857451</Frequency><Timestamp dt:dt="r8">1428474858252</Timestamp><Current dt:dt…	Simon_B_01.02-28043-1	60.122	1.0.0.27	1900-01-01	1900-04-09	#VALUE!	Standard	2.0.10.353	2.0.10.353	2015-01-08	2015-01-08 17:43:59	09:43:59	2.0.10.248	25	C	q	Images\square.gif	NULL	NULL	NULL	SimonProc	Images\blank.gif	Simon	Left	21	1	21	1	q	-999999	16	73892	0	q	315	74207	NULL	NULL	NULL	NULL	NULL	NULL	NULL	NULL	NULL	Square
Simon_B_01.02	28043	1	<?xml version="1.0"?>\n<Clock xmlns:dt="urn:schemas-microsoft-com:datatypes"><Description dt:dt="string">E-Prime Primary Realtime Clock</Description><StartTime><Timestamp dt:dt="int">0</Timestamp><DateUtc dt:dt="string">2015-01-08T17:43:59Z</DateUtc></StartTime><FrequencyChanges><FrequencyChange><Frequency dt:dt="r8">2857451</Frequency><Timestamp dt:dt="r8">1428474858252</Timestamp><Current dt:dt…	Simon_B_01.02-28043-1	60.122	1.0.0.27	1900-01-01	1900-04-09	#VALUE!	Standard	2.0.10.353	2.0.10.353	2015-01-08	2015-01-08 17:43:59	09:43:59	2.0.10.248	26	C	7	Images\blank.gif	NULL	NULL	NULL	SimonProc	Images\circle.gif	Simon	Right	22	1	22	1	7	-999999	16	75306	0	7	277	75583	NULL	NULL	NULL	NULL	NULL	NULL	NULL	NULL	NULL	Circle
Simon_B_01.02	28043	1	<?xml version="1.0"?>\n<Clock xmlns:dt="urn:schemas-microsoft-com:datatypes"><Description dt:dt="string">E-Prime Primary Realtime Clock</Description><StartTime><Timestamp dt:dt="int">0</Timestamp><DateUtc dt:dt="string">2015-01-08T17:43:59Z</DateUtc></StartTime><FrequencyChanges><FrequencyChange><Frequency dt:dt="r8">2857451</Frequency><Timestamp dt:dt="r8">1428474858252</Timestamp><Current dt:dt…	Simon_B_01.02-28043-1	60.122	1.0.0.27	1900-01-01	1900-04-09	#VALUE!	Standard	2.0.10.353	2.0.10.353	2015-01-08	2015-01-08 17:43:59	09:43:59	2.0.10.248	27	I	7	Images\circle.gif	NULL	NULL	NULL	SimonProc	Images\blank.gif	Simon	Left	23	1	23	0	7	-999999	17	76687	0	q	288	76975	NULL	NULL	NULL	NULL	NULL	NULL	NULL	NULL	NULL	Circle
Simon_B_01.02	28043	1	<?xml version="1.0"?>\n<Clock xmlns:dt="urn:schemas-microsoft-com:datatypes"><Description dt:dt="string">E-Prime Primary Realtime Clock</Description><StartTime><Timestamp dt:dt="int">0</Timestamp><DateUtc dt:dt="string">2015-01-08T17:43:59Z</DateUtc></StartTime><FrequencyChanges><FrequencyChange><Frequency dt:dt="r8">2857451</Frequency><Timestamp dt:dt="r8">1428474858252</Timestamp><Current dt:dt…	Simon_B_01.02-28043-1	60.122	1.0.0.27	1900-01-01	1900-04-09	#VALUE!	Standard	2.0.10.353	2.0.10.353	2015-01-08	2015-01-08 17:43:59	09:43:59	2.0.10.248	28	C	q	Images\square.gif	NULL	NULL	NULL	SimonProc	Images\blank.gif	Simon	Left	24	1	24	1	q	-999999	32	78100	0	q	395	78495	NULL	NULL	NULL	NULL	NULL	NULL	NULL	NULL	NULL	Square
Simon_B_01.02	28043	1	<?xml version="1.0"?>\n<Clock xmlns:dt="urn:schemas-microsoft-com:datatypes"><Description dt:dt="string">E-Prime Primary Realtime Clock</Description><StartTime><Timestamp dt:dt="int">0</Timestamp><DateUtc dt:dt="string">2015-01-08T17:43:59Z</DateUtc></StartTime><FrequencyChanges><FrequencyChange><Frequency dt:dt="r8">2857451</Frequency><Timestamp dt:dt="r8">1428474858252</Timestamp><Current dt:dt…	Simon_B_01.02-28043-1	60.122	1.0.0.27	1900-01-01	1900-04-09	#VALUE!	Standard	2.0.10.353	2.0.10.353	2015-01-08	2015-01-08 17:43:59	09:43:59	2.0.10.248	29	C	q	Images\square.gif	NULL	NULL	NULL	SimonProc	Images\blank.gif	Simon	Left	25	1	25	1	q	-999999	16	79597	0	q	354	79951	NULL	NULL	NULL	NULL	NULL	NULL	NULL	NULL	NULL	Square
Simon_B_01.02	28043	1	<?xml version="1.0"?>\n<Clock xmlns:dt="urn:schemas-microsoft-com:datatypes"><Description dt:dt="string">E-Prime Primary Realtime Clock</Description><StartTime><Timestamp dt:dt="int">0</Timestamp><DateUtc dt:dt="string">2015-01-08T17:43:59Z</DateUtc></StartTime><FrequencyChanges><FrequencyChange><Frequency dt:dt="r8">2857451</Frequency><Timestamp dt:dt="r8">1428474858252</Timestamp><Current dt:dt…	Simon_B_01.02-28043-1	60.122	1.0.0.27	1900-01-01	1900-04-09	#VALUE!	Standard	2.0.10.353	2.0.10.353	2015-01-08	2015-01-08 17:43:59	09:43:59	2.0.10.248	30	C	7	Images\blank.gif	NULL	NULL	NULL	SimonProc	Images\circle.gif	Simon	Right	26	1	26	1	7	-999999	16	81044	0	7	267	81311	NULL	NULL	NULL	NULL	NULL	NULL	NULL	NULL	NULL	Circle
Simon_B_01.02	28043	1	<?xml version="1.0"?>\n<Clock xmlns:dt="urn:schemas-microsoft-com:datatypes"><Description dt:dt="string">E-Prime Primary Realtime Clock</Description><StartTime><Timestamp dt:dt="int">0</Timestamp><DateUtc dt:dt="string">2015-01-08T17:43:59Z</DateUtc></StartTime><FrequencyChanges><FrequencyChange><Frequency dt:dt="r8">2857451</Frequency><Timestamp dt:dt="r8">1428474858252</Timestamp><Current dt:dt…	Simon_B_01.02-28043-1	60.122	1.0.0.27	1900-01-01	1900-04-09	#VALUE!	Standard	2.0.10.353	2.0.10.353	2015-01-08	2015-01-08 17:43:59	09:43:59	2.0.10.248	31	C	7	Images\blank.gif	NULL	NULL	NULL	SimonProc	Images\circle.gif	Simon	Right	27	1	27	1	7	-999999	16	82408	0	7	327	82735	NULL	NULL	NULL	NULL	NULL	NULL	NULL	NULL	NULL	Circle
Simon_B_01.02	28043	1	<?xml version="1.0"?>\n<Clock xmlns:dt="urn:schemas-microsoft-com:datatypes"><Description dt:dt="string">E-Prime Primary Realtime Clock</Description><StartTime><Timestamp dt:dt="int">0</Timestamp><DateUtc dt:dt="string">2015-01-08T17:43:59Z</DateUtc></StartTime><FrequencyChanges><FrequencyChange><Frequency dt:dt="r8">2857451</Frequency><Timestamp dt:dt="r8">1428474858252</Timestamp><Current dt:dt…	Simon_B_01.02-28043-1	60.122	1.0.0.27	1900-01-01	1900-04-09	#VALUE!	Standard	2.0.10.353	2.0.10.353	2015-01-08	2015-01-08 17:43:59	09:43:59	2.0.10.248	32	C	7	Images\blank.gif	NULL	NULL	NULL	SimonProc	Images\circle.gif	Simon	Right	28	1	28	1	7	-999999	16	83839	0	7	304	84143	NULL	NULL	NULL	NULL	NULL	NULL	NULL	NULL	NULL	Circle
Simon_B_01.02	28043	1	<?xml version="1.0"?>\n<Clock xmlns:dt="urn:schemas-microsoft-com:datatypes"><Description dt:dt="string">E-Prime Primary Realtime Clock</Description><StartTime><Timestamp dt:dt="int">0</Timestamp><DateUtc dt:dt="string">2015-01-08T17:43:59Z</DateUtc></StartTime><FrequencyChanges><FrequencyChange><Frequency dt:dt="r8">2857451</Frequency><Timestamp dt:dt="r8">1428474858252</Timestamp><Current dt:dt…	Simon_B_01.02-28043-1	60.122	1.0.0.27	1900-01-01	1900-04-09	#VALUE!	Standard	2.0.10.353	2.0.10.353	2015-01-08	2015-01-08 17:43:59	09:43:59	2.0.10.248	33	I	q	Images\blank.gif	NULL	NULL	NULL	SimonProc	Images\square.gif	Simon	Right	29	1	29	1	q	-999999	16	85236	0	q	475	85711	NULL	NULL	NULL	NULL	NULL	NULL	NULL	NULL	NULL	Square
Simon_B_01.02	28043	1	<?xml version="1.0"?>\n<Clock xmlns:dt="urn:schemas-microsoft-com:datatypes"><Description dt:dt="string">E-Prime Primary Realtime Clock</Description><StartTime><Timestamp dt:dt="int">0</Timestamp><DateUtc dt:dt="string">2015-01-08T17:43:59Z</DateUtc></StartTime><FrequencyChanges><FrequencyChange><Frequency dt:dt="r8">2857451</Frequency><Timestamp dt:dt="r8">1428474858252</Timestamp><Current dt:dt…	Simon_B_01.02-28043-1	60.122	1.0.0.27	1900-01-01	1900-04-09	#VALUE!	Standard	2.0.10.353	2.0.10.353	2015-01-08	2015-01-08 17:43:59	09:43:59	2.0.10.248	34	C	7	Images\blank.gif	NULL	NULL	NULL	SimonProc	Images\circle.gif	Simon	Right	30	1	30	1	7	-999999	16	86816	0	7	463	87279	NULL	NULL	NULL	NULL	NULL	NULL	NULL	NULL	NULL	Circle
Simon_B_01.02	28043	1	<?xml version="1.0"?>\n<Clock xmlns:dt="urn:schemas-microsoft-com:datatypes"><Description dt:dt="string">E-Prime Primary Realtime Clock</Description><StartTime><Timestamp dt:dt="int">0</Timestamp><DateUtc dt:dt="string">2015-01-08T17:43:59Z</DateUtc></StartTime><FrequencyChanges><FrequencyChange><Frequency dt:dt="r8">2857451</Frequency><Timestamp dt:dt="r8">1428474858252</Timestamp><Current dt:dt…	Simon_B_01.02-28043-1	60.122	1.0.0.27	1900-01-01	1900-04-09	#VALUE!	Standard	2.0.10.353	2.0.10.353	2015-01-08	2015-01-08 17:43:59	09:43:59	2.0.10.248	35	I	q	Images\blank.gif	NULL	NULL	NULL	SimonProc	Images\square.gif	Simon	Right	31	1	31	1	q	-999999	17	88380	0	q	547	88927	NULL	NULL	NULL	NULL	NULL	NULL	NULL	NULL	NULL	Square
Simon_B_01.02	28043	1	<?xml version="1.0"?>\n<Clock xmlns:dt="urn:schemas-microsoft-com:datatypes"><Description dt:dt="string">E-Prime Primary Realtime Clock</Description><StartTime><Timestamp dt:dt="int">0</Timestamp><DateUtc dt:dt="string">2015-01-08T17:43:59Z</DateUtc></StartTime><FrequencyChanges><FrequencyChange><Frequency dt:dt="r8">2857451</Frequency><Timestamp dt:dt="r8">1428474858252</Timestamp><Current dt:dt…	Simon_B_01.02-28043-1	60.122	1.0.0.27	1900-01-01	1900-04-09	#VALUE!	Standard	2.0.10.353	2.0.10.353	2015-01-08	2015-01-08 17:43:59	09:43:59	2.0.10.248	36	C	q	Images\square.gif	NULL	NULL	NULL	SimonProc	Images\blank.gif	Simon	Left	32	1	32	1	q	-999999	16	90026	0	q	420	90446	NULL	NULL	NULL	NULL	NULL	NULL	NULL	NULL	NULL	Square
Simon_B_01.02	28043	1	<?xml version="1.0"?>\n<Clock xmlns:dt="urn:schemas-microsoft-com:datatypes"><Description dt:dt="string">E-Prime Primary Realtime Clock</Description><StartTime><Timestamp dt:dt="int">0</Timestamp><DateUtc dt:dt="string">2015-01-08T17:43:59Z</DateUtc></StartTime><FrequencyChanges><FrequencyChange><Frequency dt:dt="r8">2857451</Frequency><Timestamp dt:dt="r8">1428474858252</Timestamp><Current dt:dt…	Simon_B_01.02-28043-1	60.122	1.0.0.27	1900-01-01	1900-04-09	#VALUE!	Standard	2.0.10.353	2.0.10.353	2015-01-08	2015-01-08 17:43:59	09:43:59	2.0.10.248	37	C	q	Images\square.gif	NULL	NULL	NULL	SimonProc	Images\blank.gif	Simon	Left	33	1	33	1	q	-999999	16	91540	0	q	346	91886	NULL	NULL	NULL	NULL	NULL	NULL	NULL	NULL	NULL	Square
Simon_B_01.02	28043	1	<?xml version="1.0"?>\n<Clock xmlns:dt="urn:schemas-microsoft-com:datatypes"><Description dt:dt="string">E-Prime Primary Realtime Clock</Description><StartTime><Timestamp dt:dt="int">0</Timestamp><DateUtc dt:dt="string">2015-01-08T17:43:59Z</DateUtc></StartTime><FrequencyChanges><FrequencyChange><Frequency dt:dt="r8">2857451</Frequency><Timestamp dt:dt="r8">1428474858252</Timestamp><Current dt:dt…	Simon_B_01.02-28043-1	60.122	1.0.0.27	1900-01-01	1900-04-09	#VALUE!	Standard	2.0.10.353	2.0.10.353	2015-01-08	2015-01-08 17:43:59	09:43:59	2.0.10.248	38	I	7	Images\circle.gif	NULL	NULL	NULL	SimonProc	Images\blank.gif	Simon	Left	34	1	34	1	7	-999999	16	92987	0	7	419	93406	NULL	NULL	NULL	NULL	NULL	NULL	NULL	NULL	NULL	Circle
Simon_B_01.02	28043	1	<?xml version="1.0"?>\n<Clock xmlns:dt="urn:schemas-microsoft-com:datatypes"><Description dt:dt="string">E-Prime Primary Realtime Clock</Description><StartTime><Timestamp dt:dt="int">0</Timestamp><DateUtc dt:dt="string">2015-01-08T17:43:59Z</DateUtc></StartTime><FrequencyChanges><FrequencyChange><Frequency dt:dt="r8">2857451</Frequency><Timestamp dt:dt="r8">1428474858252</Timestamp><Current dt:dt…	Simon_B_01.02-28043-1	60.122	1.0.0.27	1900-01-01	1900-04-09	#VALUE!	Standard	2.0.10.353	2.0.10.353	2015-01-08	2015-01-08 17:43:59	09:43:59	2.0.10.248	39	I	7	Images\circle.gif	NULL	NULL	NULL	SimonProc	Images\blank.gif	Simon	Left	35	1	35	1	7	-999999	16	94500	0	7	410	94910	NULL	NULL	NULL	NULL	NULL	NULL	NULL	NULL	NULL	Circle
Simon_B_01.02	28043	1	<?xml version="1.0"?>\n<Clock xmlns:dt="urn:schemas-microsoft-com:datatypes"><Description dt:dt="string">E-Prime Primary Realtime Clock</Description><StartTime><Timestamp dt:dt="int">0</Timestamp><DateUtc dt:dt="string">2015-01-08T17:43:59Z</DateUtc></StartTime><FrequencyChanges><FrequencyChange><Frequency dt:dt="r8">2857451</Frequency><Timestamp dt:dt="r8">1428474858252</Timestamp><Current dt:dt…	Simon_B_01.02-28043-1	60.122	1.0.0.27	1900-01-01	1900-04-09	#VALUE!	Standard	2.0.10.353	2.0.10.353	2015-01-08	2015-01-08 17:43:59	09:43:59	2.0.10.248	40	I	q	Images\blank.gif	NULL	NULL	NULL	SimonProc	Images\square.gif	Simon	Right	36	1	36	1	q	-999999	16	96014	0	q	272	96286	NULL	NULL	NULL	NULL	NULL	NULL	NULL	NULL	NULL	Square
Simon_B_01.02	28043	1	<?xml version="1.0"?>\n<Clock xmlns:dt="urn:schemas-microsoft-com:datatypes"><Description dt:dt="string">E-Prime Primary Realtime Clock</Description><StartTime><Timestamp dt:dt="int">0</Timestamp><DateUtc dt:dt="string">2015-01-08T17:43:59Z</DateUtc></StartTime><FrequencyChanges><FrequencyChange><Frequency dt:dt="r8">2857451</Frequency><Timestamp dt:dt="r8">1428474858252</Timestamp><Current dt:dt…	Simon_B_01.02-28043-1	60.122	1.0.0.27	1900-01-01	1900-04-09	#VALUE!	Standard	2.0.10.353	2.0.10.353	2015-01-08	2015-01-08 17:43:59	09:43:59	2.0.10.248	41	C	7	Images\blank.gif	NULL	NULL	NULL	SimonProc	Images\circle.gif	Simon	Right	37	1	37	1	7	-999999	17	97395	0	7	475	97870	NULL	NULL	NULL	NULL	NULL	NULL	NULL	NULL	NULL	Circle
Simon_B_01.02	28043	1	<?xml version="1.0"?>\n<Clock xmlns:dt="urn:schemas-microsoft-com:datatypes"><Description dt:dt="string">E-Prime Primary Realtime Clock</Description><StartTime><Timestamp dt:dt="int">0</Timestamp><DateUtc dt:dt="string">2015-01-08T17:43:59Z</DateUtc></StartTime><FrequencyChanges><FrequencyChange><Frequency dt:dt="r8">2857451</Frequency><Timestamp dt:dt="r8">1428474858252</Timestamp><Current dt:dt…	Simon_B_01.02-28043-1	60.122	1.0.0.27	1900-01-01	1900-04-09	#VALUE!	Standard	2.0.10.353	2.0.10.353	2015-01-08	2015-01-08 17:43:59	09:43:59	2.0.10.248	42	C	q	Images\square.gif	NULL	NULL	NULL	SimonProc	Images\blank.gif	Simon	Left	38	1	38	1	q	-999999	16	98975	0	q	319	99294	NULL	NULL	NULL	NULL	NULL	NULL	NULL	NULL	NULL	Square
Simon_B_01.02	28043	1	<?xml version="1.0"?>\n<Clock xmlns:dt="urn:schemas-microsoft-com:datatypes"><Description dt:dt="string">E-Prime Primary Realtime Clock</Description><StartTime><Timestamp dt:dt="int">0</Timestamp><DateUtc dt:dt="string">2015-01-08T17:43:59Z</DateUtc></StartTime><FrequencyChanges><FrequencyChange><Frequency dt:dt="r8">2857451</Frequency><Timestamp dt:dt="r8">1428474858252</Timestamp><Current dt:dt…	Simon_B_01.02-28043-1	60.122	1.0.0.27	1900-01-01	1900-04-09	#VALUE!	Standard	2.0.10.353	2.0.10.353	2015-01-08	2015-01-08 17:43:59	09:43:59	2.0.10.248	43	C	q	Images\square.gif	NULL	NULL	NULL	SimonProc	Images\blank.gif	Simon	Left	39	1	39	1	q	-999999	16	100388	0	q	410	100798	NULL	NULL	NULL	NULL	NULL	NULL	NULL	NULL	NULL	Square
Simon_B_01.02	28043	1	<?xml version="1.0"?>\n<Clock xmlns:dt="urn:schemas-microsoft-com:datatypes"><Description dt:dt="string">E-Prime Primary Realtime Clock</Description><StartTime><Timestamp dt:dt="int">0</Timestamp><DateUtc dt:dt="string">2015-01-08T17:43:59Z</DateUtc></StartTime><FrequencyChanges><FrequencyChange><Frequency dt:dt="r8">2857451</Frequency><Timestamp dt:dt="r8">1428474858252</Timestamp><Current dt:dt…	Simon_B_01.02-28043-1	60.122	1.0.0.27	1900-01-01	1900-04-09	#VALUE!	Standard	2.0.10.353	2.0.10.353	2015-01-08	2015-01-08 17:43:59	09:43:59	2.0.10.248	44	C	7	Images\blank.gif	NULL	NULL	NULL	SimonProc	Images\circle.gif	Simon	Right	40	1	40	1	7	-999999	16	101902	0	7	304	102206	NULL	NULL	NULL	NULL	NULL	NULL	NULL	NULL	NULL	Circle
Simon_B_01.02	28043	1	<?xml version="1.0"?>\n<Clock xmlns:dt="urn:schemas-microsoft-com:datatypes"><Description dt:dt="string">E-Prime Primary Realtime Clock</Description><StartTime><Timestamp dt:dt="int">0</Timestamp><DateUtc dt:dt="string">2015-01-08T17:43:59Z</DateUtc></StartTime><FrequencyChanges><FrequencyChange><Frequency dt:dt="r8">2857451</Frequency><Timestamp dt:dt="r8">1428474858252</Timestamp><Current dt:dt…	Simon_B_01.02-28043-1	60.122	1.0.0.27	1900-01-01	1900-04-09	#VALUE!	Standard	2.0.10.353	2.0.10.353	2015-01-08	2015-01-08 17:43:59	09:43:59	2.0.10.248	45	C	q	Images\square.gif	NULL	NULL	NULL	SimonProc	Images\blank.gif	Simon	Left	41	1	41	1	q	-999999	16	103299	0	q	299	103598	NULL	NULL	NULL	NULL	NULL	NULL	NULL	NULL	NULL	Square
Simon_B_01.02	28043	1	<?xml version="1.0"?>\n<Clock xmlns:dt="urn:schemas-microsoft-com:datatypes"><Description dt:dt="string">E-Prime Primary Realtime Clock</Description><StartTime><Timestamp dt:dt="int">0</Timestamp><DateUtc dt:dt="string">2015-01-08T17:43:59Z</DateUtc></StartTime><FrequencyChanges><FrequencyChange><Frequency dt:dt="r8">2857451</Frequency><Timestamp dt:dt="r8">1428474858252</Timestamp><Current dt:dt…	Simon_B_01.02-28043-1	60.122	1.0.0.27	1900-01-01	1900-04-09	#VALUE!	Standard	2.0.10.353	2.0.10.353	2015-01-08	2015-01-08 17:43:59	09:43:59	2.0.10.248	46	C	q	Images\square.gif	NULL	NULL	NULL	SimonProc	Images\blank.gif	Simon	Left	42	1	42	0	q	-999999	16	104696	0	7	470	105166	NULL	NULL	NULL	NULL	NULL	NULL	NULL	NULL	NULL	Square
Simon_B_01.02	28043	1	<?xml version="1.0"?>\n<Clock xmlns:dt="urn:schemas-microsoft-com:datatypes"><Description dt:dt="string">E-Prime Primary Realtime Clock</Description><StartTime><Timestamp dt:dt="int">0</Timestamp><DateUtc dt:dt="string">2015-01-08T17:43:59Z</DateUtc></StartTime><FrequencyChanges><FrequencyChange><Frequency dt:dt="r8">2857451</Frequency><Timestamp dt:dt="r8">1428474858252</Timestamp><Current dt:dt…	Simon_B_01.02-28043-1	60.122	1.0.0.27	1900-01-01	1900-04-09	#VALUE!	Standard	2.0.10.353	2.0.10.353	2015-01-08	2015-01-08 17:43:59	09:43:59	2.0.10.248	47	I	7	Images\circle.gif	NULL	NULL	NULL	SimonProc	Images\blank.gif	Simon	Left	43	1	43	1	7	-999999	16	106260	0	7	474	106734	NULL	NULL	NULL	NULL	NULL	NULL	NULL	NULL	NULL	Circle
Simon_B_01.02	28043	1	<?xml version="1.0"?>\n<Clock xmlns:dt="urn:schemas-microsoft-com:datatypes"><Description dt:dt="string">E-Prime Primary Realtime Clock</Description><StartTime><Timestamp dt:dt="int">0</Timestamp><DateUtc dt:dt="string">2015-01-08T17:43:59Z</DateUtc></StartTime><FrequencyChanges><FrequencyChange><Frequency dt:dt="r8">2857451</Frequency><Timestamp dt:dt="r8">1428474858252</Timestamp><Current dt:dt…	Simon_B_01.02-28043-1	60.122	1.0.0.27	1900-01-01	1900-04-09	#VALUE!	Standard	2.0.10.353	2.0.10.353	2015-01-08	2015-01-08 17:43:59	09:43:59	2.0.10.248	48	C	q	Images\square.gif	NULL	NULL	NULL	SimonProc	Images\blank.gif	Simon	Left	44	1	44	1	q	-999999	16	107840	0	q	350	108190	NULL	NULL	NULL	NULL	NULL	NULL	NULL	NULL	NULL	Square
Simon_B_01.02	28043	1	<?xml version="1.0"?>\n<Clock xmlns:dt="urn:schemas-microsoft-com:datatypes"><Description dt:dt="string">E-Prime Primary Realtime Clock</Description><StartTime><Timestamp dt:dt="int">0</Timestamp><DateUtc dt:dt="string">2015-01-08T17:43:59Z</DateUtc></StartTime><FrequencyChanges><FrequencyChange><Frequency dt:dt="r8">2857451</Frequency><Timestamp dt:dt="r8">1428474858252</Timestamp><Current dt:dt…	Simon_B_01.02-28043-1	60.122	1.0.0.27	1900-01-01	1900-04-09	#VALUE!	Standard	2.0.10.353	2.0.10.353	2015-01-08	2015-01-08 17:43:59	09:43:59	2.0.10.248	49	I	7	Images\circle.gif	NULL	NULL	NULL	SimonProc	Images\blank.gif	Simon	Left	45	1	45	1	7	-999999	16	109287	0	7	487	109774	NULL	NULL	NULL	NULL	NULL	NULL	NULL	NULL	NULL	Circle
Simon_B_01.02	28043	1	<?xml version="1.0"?>\n<Clock xmlns:dt="urn:schemas-microsoft-com:datatypes"><Description dt:dt="string">E-Prime Primary Realtime Clock</Description><StartTime><Timestamp dt:dt="int">0</Timestamp><DateUtc dt:dt="string">2015-01-08T17:43:59Z</DateUtc></StartTime><FrequencyChanges><FrequencyChange><Frequency dt:dt="r8">2857451</Frequency><Timestamp dt:dt="r8">1428474858252</Timestamp><Current dt:dt…	Simon_B_01.02-28043-1	60.122	1.0.0.27	1900-01-01	1900-04-09	#VALUE!	Standard	2.0.10.353	2.0.10.353	2015-01-08	2015-01-08 17:43:59	09:43:59	2.0.10.248	50	C	q	Images\square.gif	NULL	NULL	NULL	SimonProc	Images\blank.gif	Simon	Left	46	1	46	1	q	-999999	16	110884	0	q	506	111390	NULL	NULL	NULL	NULL	NULL	NULL	NULL	NULL	NULL	Square
Simon_B_01.02	28043	1	<?xml version="1.0"?>\n<Clock xmlns:dt="urn:schemas-microsoft-com:datatypes"><Description dt:dt="string">E-Prime Primary Realtime Clock</Description><StartTime><Timestamp dt:dt="int">0</Timestamp><DateUtc dt:dt="string">2015-01-08T17:43:59Z</DateUtc></StartTime><FrequencyChanges><FrequencyChange><Frequency dt:dt="r8">2857451</Frequency><Timestamp dt:dt="r8">1428474858252</Timestamp><Current dt:dt…	Simon_B_01.02-28043-1	60.122	1.0.0.27	1900-01-01	1900-04-09	#VALUE!	Standard	2.0.10.353	2.0.10.353	2015-01-08	2015-01-08 17:43:59	09:43:59	2.0.10.248	51	I	7	Images\circle.gif	NULL	NULL	NULL	SimonProc	Images\blank.gif	Simon	Left	47	1	47	1	7	-999999	16	112497	0	7	477	112974	NULL	NULL	NULL	NULL	NULL	NULL	NULL	NULL	NULL	Circle
Simon_B_01.02	28043	1	<?xml version="1.0"?>\n<Clock xmlns:dt="urn:schemas-microsoft-com:datatypes"><Description dt:dt="string">E-Prime Primary Realtime Clock</Description><StartTime><Timestamp dt:dt="int">0</Timestamp><DateUtc dt:dt="string">2015-01-08T17:43:59Z</DateUtc></StartTime><FrequencyChanges><FrequencyChange><Frequency dt:dt="r8">2857451</Frequency><Timestamp dt:dt="r8">1428474858252</Timestamp><Current dt:dt…	Simon_B_01.02-28043-1	60.122	1.0.0.27	1900-01-01	1900-04-09	#VALUE!	Standard	2.0.10.353	2.0.10.353	2015-01-08	2015-01-08 17:43:59	09:43:59	2.0.10.248	52	C	7	Images\blank.gif	NULL	NULL	NULL	SimonProc	Images\circle.gif	Simon	Right	48	1	48	1	7	-999999	16	114077	0	7	753	114830	NULL	NULL	NULL	NULL	NULL	NULL	NULL	NULL	NULL	Circle
Simon_B_01.02	28043	1	<?xml version="1.0"?>\n<Clock xmlns:dt="urn:schemas-microsoft-com:datatypes"><Description dt:dt="string">E-Prime Primary Realtime Clock</Description><StartTime><Timestamp dt:dt="int">0</Timestamp><DateUtc dt:dt="string">2015-01-08T17:43:59Z</DateUtc></StartTime><FrequencyChanges><FrequencyChange><Frequency dt:dt="r8">2857451</Frequency><Timestamp dt:dt="r8">1428474858252</Timestamp><Current dt:dt…	Simon_B_01.02-28043-1	60.122	1.0.0.27	1900-01-01	1900-04-09	#VALUE!	Standard	2.0.10.353	2.0.10.353	2015-01-08	2015-01-08 17:43:59	09:43:59	2.0.10.248	53	I	q	Images\blank.gif	NULL	NULL	NULL	SimonProc	Images\square.gif	Simon	Right	49	1	49	1	q	-999999	17	115924	0	q	506	116430	NULL	NULL	NULL	NULL	NULL	NULL	NULL	NULL	NULL	Square
Simon_B_01.02	28043	1	<?xml version="1.0"?>\n<Clock xmlns:dt="urn:schemas-microsoft-com:datatypes"><Description dt:dt="string">E-Prime Primary Realtime Clock</Description><StartTime><Timestamp dt:dt="int">0</Timestamp><DateUtc dt:dt="string">2015-01-08T17:43:59Z</DateUtc></StartTime><FrequencyChanges><FrequencyChange><Frequency dt:dt="r8">2857451</Frequency><Timestamp dt:dt="r8">1428474858252</Timestamp><Current dt:dt…	Simon_B_01.02-28043-1	60.122	1.0.0.27	1900-01-01	1900-04-09	#VALUE!	Standard	2.0.10.353	2.0.10.353	2015-01-08	2015-01-08 17:43:59	09:43:59	2.0.10.248	54	I	7	Images\circle.gif	NULL	NULL	NULL	SimonProc	Images\blank.gif	Simon	Left	50	1	50	1	7	-999999	16	117537	0	7	573	118110	NULL	NULL	NULL	NULL	NULL	NULL	NULL	NULL	NULL	Circle
Simon_B_01.02	28043	1	<?xml version="1.0"?>\n<Clock xmlns:dt="urn:schemas-microsoft-com:datatypes"><Description dt:dt="string">E-Prime Primary Realtime Clock</Description><StartTime><Timestamp dt:dt="int">0</Timestamp><DateUtc dt:dt="string">2015-01-08T17:43:59Z</DateUtc></StartTime><FrequencyChanges><FrequencyChange><Frequency dt:dt="r8">2857451</Frequency><Timestamp dt:dt="r8">1428474858252</Timestamp><Current dt:dt…	Simon_B_01.02-28043-1	60.122	1.0.0.27	1900-01-01	1900-04-09	#VALUE!	Standard	2.0.10.353	2.0.10.353	2015-01-08	2015-01-08 17:43:59	09:43:59	2.0.10.248	55	I	q	Images\blank.gif	NULL	NULL	NULL	SimonProc	Images\square.gif	Simon	Right	51	1	51	1	q	-999999	16	119217	0	q	397	119614	NULL	NULL	NULL	NULL	NULL	NULL	NULL	NULL	NULL	Square
Simon_B_01.02	28043	1	<?xml version="1.0"?>\n<Clock xmlns:dt="urn:schemas-microsoft-com:datatypes"><Description dt:dt="string">E-Prime Primary Realtime Clock</Description><StartTime><Timestamp dt:dt="int">0</Timestamp><DateUtc dt:dt="string">2015-01-08T17:43:59Z</DateUtc></StartTime><FrequencyChanges><FrequencyChange><Frequency dt:dt="r8">2857451</Frequency><Timestamp dt:dt="r8">1428474858252</Timestamp><Current dt:dt…	Simon_B_01.02-28043-1	60.122	1.0.0.27	1900-01-01	1900-04-09	#VALUE!	Standard	2.0.10.353	2.0.10.353	2015-01-08	2015-01-08 17:43:59	09:43:59	2.0.10.248	56	C	q	Images\square.gif	NULL	NULL	NULL	SimonProc	Images\blank.gif	Simon	Left	52	1	52	1	q	-999999	16	120714	0	q	596	121310	NULL	NULL	NULL	NULL	NULL	NULL	NULL	NULL	NULL	Square
Simon_B_01.02	28043	1	<?xml version="1.0"?>\n<Clock xmlns:dt="urn:schemas-microsoft-com:datatypes"><Description dt:dt="string">E-Prime Primary Realtime Clock</Description><StartTime><Timestamp dt:dt="int">0</Timestamp><DateUtc dt:dt="string">2015-01-08T17:43:59Z</DateUtc></StartTime><FrequencyChanges><FrequencyChange><Frequency dt:dt="r8">2857451</Frequency><Timestamp dt:dt="r8">1428474858252</Timestamp><Current dt:dt…	Simon_B_01.02-28043-1	60.122	1.0.0.27	1900-01-01	1900-04-09	#VALUE!	Standard	2.0.10.353	2.0.10.353	2015-01-08	2015-01-08 17:43:59	09:43:59	2.0.10.248	57	C	7	Images\blank.gif	NULL	NULL	NULL	SimonProc	Images\circle.gif	Simon	Right	53	1	53	1	7	-999999	16	122410	0	7	404	122814	NULL	NULL	NULL	NULL	NULL	NULL	NULL	NULL	NULL	Circle
Simon_B_01.02	28043	1	<?xml version="1.0"?>\n<Clock xmlns:dt="urn:schemas-microsoft-com:datatypes"><Description dt:dt="string">E-Prime Primary Realtime Clock</Description><StartTime><Timestamp dt:dt="int">0</Timestamp><DateUtc dt:dt="string">2015-01-08T17:43:59Z</DateUtc></StartTime><FrequencyChanges><FrequencyChange><Frequency dt:dt="r8">2857451</Frequency><Timestamp dt:dt="r8">1428474858252</Timestamp><Current dt:dt…	Simon_B_01.02-28043-1	60.122	1.0.0.27	1900-01-01	1900-04-09	#VALUE!	Standard	2.0.10.353	2.0.10.353	2015-01-08	2015-01-08 17:43:59	09:43:59	2.0.10.248	58	C	7	Images\blank.gif	NULL	NULL	NULL	SimonProc	Images\circle.gif	Simon	Right	54	1	54	1	7	-999999	16	123907	0	7	507	124414	NULL	NULL	NULL	NULL	NULL	NULL	NULL	NULL	NULL	Circle
Simon_B_01.02	28043	1	<?xml version="1.0"?>\n<Clock xmlns:dt="urn:schemas-microsoft-com:datatypes"><Description dt:dt="string">E-Prime Primary Realtime Clock</Description><StartTime><Timestamp dt:dt="int">0</Timestamp><DateUtc dt:dt="string">2015-01-08T17:43:59Z</DateUtc></StartTime><FrequencyChanges><FrequencyChange><Frequency dt:dt="r8">2857451</Frequency><Timestamp dt:dt="r8">1428474858252</Timestamp><Current dt:dt…	Simon_B_01.02-28043-1	60.122	1.0.0.27	1900-01-01	1900-04-09	#VALUE!	Standard	2.0.10.353	2.0.10.353	2015-01-08	2015-01-08 17:43:59	09:43:59	2.0.10.248	59	C	7	Images\blank.gif	NULL	NULL	NULL	SimonProc	Images\circle.gif	Simon	Right	55	1	55	1	7	-999999	16	125521	0	7	493	126014	NULL	NULL	NULL	NULL	NULL	NULL	NULL	NULL	NULL	Circle
Simon_B_01.02	28043	1	<?xml version="1.0"?>\n<Clock xmlns:dt="urn:schemas-microsoft-com:datatypes"><Description dt:dt="string">E-Prime Primary Realtime Clock</Description><StartTime><Timestamp dt:dt="int">0</Timestamp><DateUtc dt:dt="string">2015-01-08T17:43:59Z</DateUtc></StartTime><FrequencyChanges><FrequencyChange><Frequency dt:dt="r8">2857451</Frequency><Timestamp dt:dt="r8">1428474858252</Timestamp><Current dt:dt…	Simon_B_01.02-28043-1	60.122	1.0.0.27	1900-01-01	1900-04-09	#VALUE!	Standard	2.0.10.353	2.0.10.353	2015-01-08	2015-01-08 17:43:59	09:43:59	2.0.10.248	60	C	7	Images\blank.gif	NULL	NULL	NULL	SimonProc	Images\circle.gif	Simon	Right	56	1	56	1	7	-999999	17	127118	0	7	544	127662	NULL	NULL	NULL	NULL	NULL	NULL	NULL	NULL	NULL	Circle
Simon_B_01.02	28043	1	<?xml version="1.0"?>\n<Clock xmlns:dt="urn:schemas-microsoft-com:datatypes"><Description dt:dt="string">E-Prime Primary Realtime Clock</Description><StartTime><Timestamp dt:dt="int">0</Timestamp><DateUtc dt:dt="string">2015-01-08T17:43:59Z</DateUtc></StartTime><FrequencyChanges><FrequencyChange><Frequency dt:dt="r8">2857451</Frequency><Timestamp dt:dt="r8">1428474858252</Timestamp><Current dt:dt…	Simon_B_01.02-28043-1	60.122	1.0.0.27	1900-01-01	1900-04-09	#VALUE!	Standard	2.0.10.353	2.0.10.353	2015-01-08	2015-01-08 17:43:59	09:43:59	2.0.10.248	61	C	q	Images\square.gif	NULL	NULL	NULL	SimonProc	Images\blank.gif	Simon	Left	57	1	57	1	q	-999999	16	128764	0	q	562	129326	NULL	NULL	NULL	NULL	NULL	NULL	NULL	NULL	NULL	Square
Simon_B_01.02	28043	1	<?xml version="1.0"?>\n<Clock xmlns:dt="urn:schemas-microsoft-com:datatypes"><Description dt:dt="string">E-Prime Primary Realtime Clock</Description><StartTime><Timestamp dt:dt="int">0</Timestamp><DateUtc dt:dt="string">2015-01-08T17:43:59Z</DateUtc></StartTime><FrequencyChanges><FrequencyChange><Frequency dt:dt="r8">2857451</Frequency><Timestamp dt:dt="r8">1428474858252</Timestamp><Current dt:dt…	Simon_B_01.02-28043-1	60.122	1.0.0.27	1900-01-01	1900-04-09	#VALUE!	Standard	2.0.10.353	2.0.10.353	2015-01-08	2015-01-08 17:43:59	09:43:59	2.0.10.248	62	C	q	Images\square.gif	NULL	NULL	NULL	SimonProc	Images\blank.gif	Simon	Left	58	1	58	1	q	-999999	17	130428	0	q	418	130846	NULL	NULL	NULL	NULL	NULL	NULL	NULL	NULL	NULL	Square
Simon_B_01.02	28043	1	<?xml version="1.0"?>\n<Clock xmlns:dt="urn:schemas-microsoft-com:datatypes"><Description dt:dt="string">E-Prime Primary Realtime Clock</Description><StartTime><Timestamp dt:dt="int">0</Timestamp><DateUtc dt:dt="string">2015-01-08T17:43:59Z</DateUtc></StartTime><FrequencyChanges><FrequencyChange><Frequency dt:dt="r8">2857451</Frequency><Timestamp dt:dt="r8">1428474858252</Timestamp><Current dt:dt…	Simon_B_01.02-28043-1	60.122	1.0.0.27	1900-01-01	1900-04-09	#VALUE!	Standard	2.0.10.353	2.0.10.353	2015-01-08	2015-01-08 17:43:59	09:43:59	2.0.10.248	63	I	q	Images\blank.gif	NULL	NULL	NULL	SimonProc	Images\square.gif	Simon	Right	59	1	59	1	q	-999999	16	131941	0	q	457	132398	NULL	NULL	NULL	NULL	NULL	NULL	NULL	NULL	NULL	Square
Simon_B_01.02	28043	1	<?xml version="1.0"?>\n<Clock xmlns:dt="urn:schemas-microsoft-com:datatypes"><Description dt:dt="string">E-Prime Primary Realtime Clock</Description><StartTime><Timestamp dt:dt="int">0</Timestamp><DateUtc dt:dt="string">2015-01-08T17:43:59Z</DateUtc></StartTime><FrequencyChanges><FrequencyChange><Frequency dt:dt="r8">2857451</Frequency><Timestamp dt:dt="r8">1428474858252</Timestamp><Current dt:dt…	Simon_B_01.02-28043-1	60.122	1.0.0.27	1900-01-01	1900-04-09	#VALUE!	Standard	2.0.10.353	2.0.10.353	2015-01-08	2015-01-08 17:43:59	09:43:59	2.0.10.248	64	C	q	Images\square.gif	NULL	NULL	NULL	SimonProc	Images\blank.gif	Simon	Left	60	1	60	1	q	-999999	17	133505	0	q	365	133870	NULL	NULL	NULL	NULL	NULL	NULL	NULL	NULL	NULL	Square

## Sheet: Organized
1	Subject	SessionDate	Block	Side	Consistency	SimonExpt.ACC	SimonExpt.RT	SimonExpt.RESP	SimonExpt.CRESP	CorrectRT	FinalRT	FinalACC
2	28043	42012	1	Right	C	NULL	NULL	NULL	NULL					Avg	404.825
3	28043	42012	2	Right	C	NULL	NULL	NULL	NULL					StDev	101.99
4	28043	42012	3	Left	C	NULL	NULL	NULL	NULL					Avg+3StDev	710.795
5	28043	42012	4	Left	C	NULL	NULL	NULL	NULL					Avg+3StDev	98.8539
6	28043	42012	5	Right	C	1	463	7	7	463	463	Correct
7	28043	42012	6	Right	C	1	435	7	7	435	435	Correct
8	28043	42012	7	Right	C	1	409	7	7	409	409	Correct
9	28043	42012	8	Left	C	1	400	q	q	400	400	Correct
10	28043	42012	9	Left	C	1	391	q	q	391	391	Correct
11	28043	42012	10	Left	I	0	318	q	7			Incorrect
12	28043	42012	11	Left	C	1	456	q	q	456	456	Correct
13	28043	42012	12	Right	C	1	300	7	7	300	300	Correct
14	28043	42012	13	Right	C	1	359	7	7	359	359	Correct
15	28043	42012	14	Right	I	1	480	q	q	480	480	Correct
16	28043	42012	15	Right	C	1	451	7	7	451	451	Correct
17	28043	42012	16	Left	C	1	361	q	q	361	361	Correct
18	28043	42012	17	Right	C	1	321	7	7	321	321	Correct
19	28043	42012	18	Left	C	1	267	q	q	267	267	Correct
20	28043	42012	19	Left	C	1	295	q	q	295	295	Correct
21	28043	42012	20	Right	C	1	274	7	7	274	274	Correct
22	28043	42012	21	Left	C	1	285	q	q	285	285	Correct
23	28043	42012	22	Right	C	1	265	7	7	265	265	Correct
24	28043	42012	23	Right	C	1	325	7	7	325	325	Correct
25	28043	42012	24	Left	C	1	271	q	q	271	271	Correct
26	28043	42012	25	Left	C	1	315	q	q	315	315	Correct
27	28043	42012	26	Right	C	1	277	7	7	277	277	Correct
28	28043	42012	27	Left	I	0	288	q	7			Incorrect
29	28043	42012	28	Left	C	1	395	q	q	395	395	Correct
30	28043	42012	29	Left	C	1	354	q	q	354	354	Correct
31	28043	42012	30	Right	C	1	267	7	7	267	267	Correct
32	28043	42012	31	Right	C	1	327	7	7	327	327	Correct
33	28043	42012	32	Right	C	1	304	7	7	304	304	Correct
34	28043	42012	33	Right	I	1	475	q	q	475	475	Correct
35	28043	42012	34	Right	C	1	463	7	7	463	463	Correct
36	28043	42012	35	Right	I	1	547	q	q	547	547	Correct
37	28043	42012	36	Left	C	1	420	q	q	420	420	Correct
38	28043	42012	37	Left	C	1	346	q	q	346	346	Correct
39	28043	42012	38	Left	I	1	419	7	7	419	419	Correct
40	28043	42012	39	Left	I	1	410	7	7	410	410	Correct
41	28043	42012	40	Right	I	1	272	q	q	272	272	Correct
42	28043	42012	41	Right	C	1	475	7	7	475	475	Correct
43	28043	42012	42	Left	C	1	319	q	q	319	319	Correct
44	28043	42012	43	Left	C	1	410	q	q	410	410	Correct
45	28043	42012	44	Right	C	1	304	7	7	304	304	Correct
46	28043	42012	45	Left	C	1	299	q	q	299	299	Correct
47	28043	42012	46	Left	C	0	470	7	q			Incorrect
48	28043	42012	47	Left	I	1	474	7	7	474	474	Correct
49	28043	42012	48	Left	C	1	350	q	q	350	350	Correct
50	28043	42012	49	Left	I	1	487	7	7	487	487	Correct
51	28043	42012	50	Left	C	1	506	q	q	506	506	Correct
52	28043	42012	51	Left	I	1	477	7	7	477	477	Correct
53	28043	42012	52	Right	C	1	753	7	7	753		Outlier
54	28043	42012	53	Right	I	1	506	q	q	506	506	Correct
55	28043	42012	54	Left	I	1	573	7	7	573	573	Correct
56	28043	42012	55	Right	I	1	397	q	q	397	397	Correct
57	28043	42012	56	Left	C	1	596	q	q	596	596	Correct
58	28043	42012	57	Right	C	1	404	7	7	404	404	Correct
59	28043	42012	58	Right	C	1	507	7	7	507	507	Correct
60	28043	42012	59	Right	C	1	493	7	7	493	493	Correct
61	28043	42012	60	Right	C	1	544	7	7	544	544	Correct
62	28043	42012	61	Left	C	1	562	q	q	562	562	Correct
63	28043	42012	62	Left	C	1	418	q	q	418	418	Correct
64	28043	42012	63	Right	I	1	457	q	q	457	457	Correct
65	28043	42012	64	Left	C	1	365	q	q	365	365	Correct
66	0
67	0
68	0
69	0
70	0
71	0
72	0
73	0
74	0
75	0
76	0
77	0
78	0
79	0
80	0
81	0
	EXTRA	EXTRA	EXTRA	EXTRA	EXTRA	EXTRA	EXTRA	EXTRA	EXTRA	EXTRA	EXTRA	Outlier
	EXTRA	EXTRA	EXTRA	EXTRA	EXTRA	EXTRA	EXTRA	EXTRA	EXTRA	EXTRA	EXTRA	Timeout

## Sheet: Pivot
Simon Analysis Template
Date:	2015-02-20
Entered by:	BY
Expt #	Date	Con RT	Incon RT	Incon-Con RT	Con ACC	Incon ACC	Incon-Con ACC	Con TO	Incon TO
28043	2015-01-08	380.186	459.538	79.3524	0.955556	0.866667	-0.0888889	0	0
Row Labels	Average of FinalRT		Count of FinalACC	Column Labels
C	380.186		Row Labels	Correct	Incorrect	Outlier	Timeout	Grand Total
I	459.538		C	43	1	1		45
Grand Total	398.607		I	13	2			15
			EXTRA			1	1	2
			Grand Total	56	3	2	1	62
