# Supplementary material for: Human performance across decision making, selective attention, and working memory tasks: Experimental data and computer simulations
Source: Data Brief. 2018 Feb 21;17:907–14. doi: 10.1016/j.dib.2018.01.056 (PMC5988376; doi:10.1016/j.dib.2018.01.056)
Supplement: Supplementary file 3 — Supplementary material [file mmc3.zip]

Archive with 7 entries (5 files):
- DataInBrief/model/
- DataInBrief/model/simon-device.lisp
- DataInBrief/model/simon-model.lisp
- DataInBrief/model/simon-simulations.lisp
- DataInBrief/model/simulations/
- DataInBrief/model/simulations/grid-search.py
- DataInBrief/model/simulations/simulations.txt
