# Supplementary material for: Human performance across decision making, selective attention, and working memory tasks: Experimental data and computer simulations
Source: Data Brief. 2018 Feb 21;17:907–14. doi: 10.1016/j.dib.2018.01.056 (PMC5988376; doi:10.1016/j.dib.2018.01.056)
Supplement: Supplementary file 3 — Supplementary material [file mmc3.zip › DataInBrief/model/simulations/simulations.txt]

0.1	0.0	0.0	0.2	1.0	0.5	1.0	1.0	.408	.746	.441	.379	.354	.008	-.01
0.1	0.0	0.0	0.2	1.0	.625	1.0	1.0	.408	.748	.439	.477	0.44	0.0	-.02
0.1	0.0	0.0	0.2	1.0	0.75	1.0	1.0	.408	.742	0.44	.574	.514	0.0	-.01
0.1	0.0	0.0	0.2	1.0	.875	1.0	1.0	.408	0.75	.442	.653	.598	0.0	-.02
0.1	0.0	0.0	0.2	1.0	1.0	1.0	1.0	.408	.757	0.44	.758	.718	0.01	-.02
0.1	0.0	0.0	0.2	1.0	1.13	1.0	1.0	.408	.751	0.44	.857	.783	0.0	-.02
0.1	0.0	0.0	0.2	1.0	1.25	1.0	1.0	.408	.748	0.44	.938	.876	0.01	-.03
0.1	0.0	0.0	0.2	1.0	1.38	1.0	1.0	.408	.745	.441	1.05	.962	0.0	-.02
0.1	0.0	0.0	0.2	1.0	1.5	1.0	1.0	.408	.741	.441	1.1	.996	0.01	-.02
0.1	0.0	0.0	0.2	1.0	1.0	0.5	1.0	.408	.748	.442	.728	0.66	.005	-0.0
0.1	0.0	0.0	0.2	1.0	1.0	.625	1.0	.408	.725	.441	.761	.668	0.0	-.01
0.1	0.0	0.0	0.2	1.0	1.0	0.75	1.0	.408	.744	.441	.771	.703	0.0	-.01
0.1	0.0	0.0	0.2	1.0	1.0	.875	1.0	.408	.734	.441	.744	.689	.007	-.03
0.1	0.0	0.0	0.2	1.0	1.0	1.0	1.0	.408	0.76	0.44	.748	.694	0.0	-.02
0.1	0.0	0.0	0.2	1.0	1.0	1.13	1.0	.408	.758	0.44	0.76	.714	.011	-.03
0.1	0.0	0.0	0.2	1.0	1.0	1.25	1.0	.408	.743	0.44	0.78	.706	0.0	-.02
0.1	0.0	0.0	0.2	1.0	1.0	1.38	1.0	.408	.758	.443	.751	.691	0.0	-.02
0.1	0.0	0.0	0.2	1.0	1.0	1.5	1.0	.408	.755	.441	0.76	.694	0.0	-.02
0.1	0.0	0.0	0.2	2.0	0.5	1.0	1.0	.408	.744	.442	.381	.345	0.0	-.02
0.1	0.0	0.0	0.2	2.0	.625	1.0	1.0	.408	.757	.443	.476	.437	0.0	-.01
0.1	0.0	0.0	0.2	2.0	0.75	1.0	1.0	.408	.752	.441	.573	.523	0.0	-.01
0.1	0.0	0.0	0.2	2.0	.875	1.0	1.0	.408	.746	.443	.663	.616	0.01	-.02
0.1	0.0	0.0	0.2	2.0	1.0	1.0	1.0	.408	.757	.441	.742	.699	0.01	-.01
0.1	0.0	0.0	0.2	2.0	1.13	1.0	1.0	.408	.745	.441	.846	.763	0.0	-.02
0.1	0.0	0.0	0.2	2.0	1.25	1.0	1.0	.408	.756	.439	.922	.835	.015	-.01
0.1	0.0	0.0	0.2	2.0	1.38	1.0	1.0	.408	.754	.442	.974	0.87	0.01	-.01
0.1	0.0	0.0	0.2	2.0	1.5	1.0	1.0	.408	.734	0.44	1.13	1.03	0.01	-.03
0.1	0.0	0.0	0.2	2.0	1.0	0.5	1.0	.408	.742	0.44	.765	.697	0.0	-.01
0.1	0.0	0.0	0.2	2.0	1.0	.625	1.0	.408	0.74	0.44	.752	.701	.006	-.01
0.1	0.0	0.0	0.2	2.0	1.0	0.75	1.0	.408	.753	.441	.755	.699	.007	-.01
0.1	0.0	0.0	0.2	2.0	1.0	.875	1.0	.408	.747	.439	.716	.673	.023	-.02
0.1	0.0	0.0	0.2	2.0	1.0	1.0	1.0	.408	.747	.442	.749	.666	0.0	-.01
0.1	0.0	0.0	0.2	2.0	1.0	1.13	1.0	.408	.746	0.44	.747	.668	.013	-.02
0.1	0.0	0.0	0.2	2.0	1.0	1.25	1.0	.408	.745	.442	.748	.696	0.0	-.03
0.1	0.0	0.0	0.2	2.0	1.0	1.38	1.0	.408	.743	.441	.751	.684	0.0	-.04
0.1	0.0	0.0	0.2	2.0	1.0	1.5	1.0	.408	.742	.442	.752	.691	0.0	-.03
0.1	0.0	0.0	0.2	3.0	0.5	1.0	1.0	.408	.748	.443	.377	.347	.016	-0.0
0.1	0.0	0.0	0.2	3.0	.625	1.0	1.0	.408	.743	.441	.477	.433	.005	-.01
0.1	0.0	0.0	0.2	3.0	0.75	1.0	1.0	.408	.744	0.44	.559	.486	0.0	-.01
0.1	0.0	0.0	0.2	3.0	.875	1.0	1.0	.408	.748	.442	.643	.593	0.01	-.02
0.1	0.0	0.0	0.2	3.0	1.0	1.0	1.0	.408	.758	0.44	.771	.701	0.0	-.01
0.1	0.0	0.0	0.2	3.0	1.13	1.0	1.0	.408	0.74	.441	.835	.754	0.0	-.02
0.1	0.0	0.0	0.2	3.0	1.25	1.0	1.0	.408	.752	.441	0.95	.868	0.0	-.01
0.1	0.0	0.0	0.2	3.0	1.38	1.0	1.0	.408	.754	.439	1.06	.966	0.0	-.01
0.1	0.0	0.0	0.2	3.0	1.5	1.0	1.0	.408	.732	.442	1.07	.959	0.0	-.02
0.1	0.0	0.0	0.2	3.0	1.0	0.5	1.0	.408	0.73	.441	.753	.687	.005	-.01
0.1	0.0	0.0	0.2	3.0	1.0	.625	1.0	.408	.741	.441	0.73	.666	.006	-.02
0.1	0.0	0.0	0.2	3.0	1.0	0.75	1.0	.408	.746	.441	.751	.681	.003	-.01
0.1	0.0	0.0	0.2	3.0	1.0	.875	1.0	.408	.739	.439	.751	.672	0.0	-.01
0.1	0.0	0.0	0.2	3.0	1.0	1.0	1.0	.408	.764	.441	.764	.713	0.01	-.02
0.1	0.0	0.0	0.2	3.0	1.0	1.13	1.0	.408	.752	.441	.752	.694	0.0	-.01
0.1	0.0	0.0	0.2	3.0	1.0	1.25	1.0	.408	.751	.442	.759	.698	0.0	-.03
0.1	0.0	0.0	0.2	3.0	1.0	1.38	1.0	.408	.744	.442	.773	.719	0.0	-.01
0.1	0.0	0.0	0.2	3.0	1.0	1.5	1.0	.408	.745	.439	.733	.656	0.0	-.03
0.1	0.0	0.0	0.2	4.0	0.5	1.0	1.0	.408	.743	.439	.378	.362	0.03	-.02
0.1	0.0	0.0	0.2	4.0	.625	1.0	1.0	.408	.761	.442	0.47	.431	0.0	-.01
0.1	0.0	0.0	0.2	4.0	0.75	1.0	1.0	.408	.756	.442	.552	.508	0.01	-.01
0.1	0.0	0.0	0.2	4.0	.875	1.0	1.0	.408	.756	.441	.677	.628	0.0	-.01
0.1	0.0	0.0	0.2	4.0	1.0	1.0	1.0	.408	0.75	0.44	.767	.712	0.0	-.02
0.1	0.0	0.0	0.2	4.0	1.13	1.0	1.0	.408	0.75	.441	.821	.774	0.02	-.02
0.1	0.0	0.0	0.2	4.0	1.25	1.0	1.0	.408	.745	.441	.926	.832	0.0	-.01
0.1	0.0	0.0	0.2	4.0	1.38	1.0	1.0	.408	.741	.441	1.03	.939	0.01	-.02
0.1	0.0	0.0	0.2	4.0	1.5	1.0	1.0	.408	.744	.439	1.16	1.06	0.0	-.02
0.1	0.0	0.0	0.2	4.0	1.0	0.5	1.0	.408	.744	.442	.747	.679	.005	-.01
0.1	0.0	0.0	0.2	4.0	1.0	.625	1.0	.408	.746	.441	.744	.679	.001	-.01
0.1	0.0	0.0	0.2	4.0	1.0	0.75	1.0	.408	.747	.443	.765	.695	0.0	-.01
0.1	0.0	0.0	0.2	4.0	1.0	.875	1.0	.408	.754	.441	.765	.705	0.0	-.01
0.1	0.0	0.0	0.2	4.0	1.0	1.0	1.0	.408	.756	.441	.745	.649	.008	-0.0
0.1	0.0	0.0	0.2	4.0	1.0	1.13	1.0	.408	.756	.442	.765	.701	0.0	-.01
0.1	0.0	0.0	0.2	4.0	1.0	1.25	1.0	.408	.746	.441	.772	.698	0.0	-.02
0.1	0.0	0.0	0.2	4.0	1.0	1.38	1.0	.408	.755	.441	.776	.715	0.0	-.02
0.1	0.0	0.0	0.2	4.0	1.0	1.5	1.0	.408	.741	.441	.751	.677	0.0	-.03
0.1	0.0	0.0	0.2	5.0	0.5	1.0	1.0	.408	.753	.442	.372	.332	0.0	-.01
0.1	0.0	0.0	0.2	5.0	.625	1.0	1.0	.408	0.74	.439	.462	.406	0.0	-.01
0.1	0.0	0.0	0.2	5.0	0.75	1.0	1.0	.408	.745	.442	0.54	.481	0.0	-.02
0.1	0.0	0.0	0.2	5.0	.875	1.0	1.0	.408	.755	.441	.657	.607	0.01	-.02
0.1	0.0	0.0	0.2	5.0	1.0	1.0	1.0	.408	.753	.442	.719	.674	.027	-.01
0.1	0.0	0.0	0.2	5.0	1.13	1.0	1.0	.408	.746	.441	.865	.804	-0.0	-.02
0.1	0.0	0.0	0.2	5.0	1.25	1.0	1.0	.408	.744	.441	0.92	.835	.007	-.01
0.1	0.0	0.0	0.2	5.0	1.38	1.0	1.0	.408	.744	.442	1.04	.939	.006	-0.0
0.1	0.0	0.0	0.2	5.0	1.5	1.0	1.0	.408	.745	.441	1.12	1.03	0.0	-.04
0.1	0.0	0.0	0.2	5.0	1.0	0.5	1.0	.408	.742	.442	.732	.649	.005	-0.0
0.1	0.0	0.0	0.2	5.0	1.0	.625	1.0	.408	.745	.442	0.77	.715	0.0	-.02
0.1	0.0	0.0	0.2	5.0	1.0	0.75	1.0	.408	.759	0.44	.751	.689	.007	-.01
0.1	0.0	0.0	0.2	5.0	1.0	.875	1.0	.408	.747	.439	.752	.668	0.0	-.01
0.1	0.0	0.0	0.2	5.0	1.0	1.0	1.0	.408	.747	.442	.763	0.71	0.0	-.02
0.1	0.0	0.0	0.2	5.0	1.0	1.13	1.0	.408	.736	.441	.774	.703	0.0	-.02
0.1	0.0	0.0	0.2	5.0	1.0	1.25	1.0	.408	.743	.441	.766	0.69	0.0	-.01
0.1	0.0	0.0	0.2	5.0	1.0	1.38	1.0	.408	.758	.443	.724	.664	0.01	-.02
0.1	0.0	0.0	0.2	5.0	1.0	1.5	1.0	.408	.749	.441	.749	.696	.015	-.03
0.1	0.0	0.0	0.2	6.0	0.5	1.0	1.0	.408	.743	.442	.375	.343	0.0	-.01
0.1	0.0	0.0	0.2	6.0	.625	1.0	1.0	.408	.749	.441	.467	.435	0.01	-.01
0.1	0.0	0.0	0.2	6.0	0.75	1.0	1.0	.408	.744	.441	.575	0.52	0.0	-0.0
0.1	0.0	0.0	0.2	6.0	.875	1.0	1.0	.408	.756	.442	.664	.604	0.0	-.01
0.1	0.0	0.0	0.2	6.0	1.0	1.0	1.0	.408	.733	.442	.749	.681	0.0	-.02
0.1	0.0	0.0	0.2	6.0	1.13	1.0	1.0	.408	.747	.441	.831	0.75	.003	-.01
0.1	0.0	0.0	0.2	6.0	1.25	1.0	1.0	.408	.751	0.44	.936	.827	0.0	-.01
0.1	0.0	0.0	0.2	6.0	1.38	1.0	1.0	.408	0.75	.442	1.06	.963	0.0	-0.0
0.1	0.0	0.0	0.2	6.0	1.5	1.0	1.0	.408	.745	.441	1.12	.985	0.0	-0.0
0.1	0.0	0.0	0.2	6.0	1.0	0.5	1.0	.408	.742	.441	.755	.701	.005	-.01
0.1	0.0	0.0	0.2	6.0	1.0	.625	1.0	.408	.751	.441	.741	.671	.004	-0.0
0.1	0.0	0.0	0.2	6.0	1.0	0.75	1.0	.408	.749	.442	.738	.675	0.0	-.01
0.1	0.0	0.0	0.2	6.0	1.0	.875	1.0	.408	.753	.441	0.74	.692	.009	-.02
0.1	0.0	0.0	0.2	6.0	1.0	1.0	1.0	.408	.752	.442	.745	.666	0.0	-.02
0.1	0.0	0.0	0.2	6.0	1.0	1.13	1.0	.408	.743	.441	.726	.678	.011	-.03
0.1	0.0	0.0	0.2	6.0	1.0	1.25	1.0	.408	.747	.442	.722	.674	.012	-.01
0.1	0.0	0.0	0.2	6.0	1.0	1.38	1.0	.408	.747	0.44	.771	.694	0.0	-.02
0.1	0.0	0.0	0.2	6.0	1.0	1.5	1.0	.408	.741	.442	.754	.724	.015	-.02
0.1	0.0	0.0	0.2	7.0	0.5	1.0	1.0	.408	.744	0.44	0.38	.346	0.0	-.01
0.1	0.0	0.0	0.2	7.0	.625	1.0	1.0	.408	.747	.441	.482	.449	0.0	-.01
0.1	0.0	0.0	0.2	7.0	0.75	1.0	1.0	.408	.749	.439	.579	.535	0.0	-.01
0.1	0.0	0.0	0.2	7.0	.875	1.0	1.0	.409	0.75	.441	.652	.582	.007	-0.0
0.1	0.0	0.0	0.2	7.0	1.0	1.0	1.0	.408	.754	0.44	.768	.698	0.0	-.01
0.1	0.0	0.0	0.2	7.0	1.13	1.0	1.0	.408	.758	.441	.858	.801	0.0	-.01
0.1	0.0	0.0	0.2	7.0	1.25	1.0	1.0	.408	.748	.441	.943	.848	0.0	-.01
0.1	0.0	0.0	0.2	7.0	1.38	1.0	1.0	.408	.754	.441	1.03	.938	0.0	-.02
0.1	0.0	0.0	0.2	7.0	1.5	1.0	1.0	.408	.749	.441	1.12	1.04	0.01	-.01
0.1	0.0	0.0	0.2	7.0	1.0	0.5	1.0	.408	.744	.442	.724	.665	.005	-.01
0.1	0.0	0.0	0.2	7.0	1.0	.625	1.0	.408	.733	0.44	0.74	.672	.011	-.01
0.1	0.0	0.0	0.2	7.0	1.0	0.75	1.0	.408	.743	0.44	.734	.669	.007	-.02
0.1	0.0	0.0	0.2	7.0	1.0	.875	1.0	.408	.741	.441	.776	.717	0.0	-.02
0.1	0.0	0.0	0.2	7.0	1.0	1.0	1.0	.408	.752	.441	.769	.711	.007	-.01
0.1	0.0	0.0	0.2	7.0	1.0	1.13	1.0	.408	.743	0.44	.778	.719	0.0	-.03
0.1	0.0	0.0	0.2	7.0	1.0	1.25	1.0	.408	.737	0.44	.745	.692	.012	-.03
0.1	0.0	0.0	0.2	7.0	1.0	1.38	1.0	.408	.748	0.44	.745	.643	0.0	-.01
0.1	0.0	0.0	0.2	7.0	1.0	1.5	1.0	.408	.743	.442	.736	.675	.012	-.01
0.1	0.0	0.0	0.2	8.0	0.5	1.0	1.0	.408	.764	.443	.379	.348	0.0	-.01
0.1	0.0	0.0	0.2	8.0	.625	1.0	1.0	.408	.744	0.44	.469	.414	0.0	-.01
0.1	0.0	0.0	0.2	8.0	0.75	1.0	1.0	.408	.744	.441	.564	.519	.001	-.01
0.1	0.0	0.0	0.2	8.0	.875	1.0	1.0	.409	.748	0.44	.647	.589	.017	-0.0
0.1	0.0	0.0	0.2	8.0	1.0	1.0	1.0	.408	.751	.441	.739	.675	0.0	-.01
0.1	0.0	0.0	0.2	8.0	1.13	1.0	1.0	.408	.751	.441	.855	.769	0.0	-0.0
0.1	0.0	0.0	0.2	8.0	1.25	1.0	1.0	.408	.741	.442	.883	.813	0.03	-.01
0.1	0.0	0.0	0.2	8.0	1.38	1.0	1.0	.408	.744	.441	0.99	.882	0.0	-.01
0.1	0.0	0.0	0.2	8.0	1.5	1.0	1.0	.408	0.74	.441	1.11	1.04	0.02	-.02
0.1	0.0	0.0	0.2	8.0	1.0	0.5	1.0	.408	.738	.441	.744	.647	0.0	-.01
0.1	0.0	0.0	0.2	8.0	1.0	.625	1.0	.408	0.75	.441	.769	.695	0.0	-.01
0.1	0.0	0.0	0.2	8.0	1.0	0.75	1.0	.408	.747	.442	.773	.708	0.0	-.01
0.1	0.0	0.0	0.2	8.0	1.0	.875	1.0	.408	.753	0.44	.745	.708	.017	-.02
0.1	0.0	0.0	0.2	8.0	1.0	1.0	1.0	.408	.737	.439	.737	.683	.019	-.02
0.1	0.0	0.0	0.2	8.0	1.0	1.13	1.0	.408	0.74	.441	.771	.695	0.0	-.02
0.1	0.0	0.0	0.2	8.0	1.0	1.25	1.0	.408	.752	.441	.753	.705	.014	-.03
0.1	0.0	0.0	0.2	8.0	1.0	1.38	1.0	.407	.745	.442	.768	.711	0.0	-.02
0.1	0.0	0.0	0.2	8.0	1.0	1.5	1.0	.408	.745	.442	.762	.711	.007	-.03
0.1	0.0	0.0	0.2	9.0	0.5	1.0	1.0	.408	.749	.439	.389	.362	0.01	-.01
0.1	0.0	0.0	0.2	9.0	.625	1.0	1.0	.408	.743	0.44	.479	.443	.007	-.02
0.1	0.0	0.0	0.2	9.0	0.75	1.0	1.0	.408	.738	.442	.547	.474	0.0	-0.0
0.1	0.0	0.0	0.2	9.0	.875	1.0	1.0	.408	.759	.442	.623	.565	.016	-.01
0.1	0.0	0.0	0.2	9.0	1.0	1.0	1.0	.408	.767	.441	.773	.708	0.0	-0.0
0.1	0.0	0.0	0.2	9.0	1.13	1.0	1.0	.408	.747	.441	.862	.787	0.0	-.02
0.1	0.0	0.0	0.2	9.0	1.25	1.0	1.0	.408	.752	0.44	.941	.866	0.01	-.02
0.1	0.0	0.0	0.2	9.0	1.38	1.0	1.0	.408	.738	.443	.978	.884	.015	-.01
0.1	0.0	0.0	0.2	9.0	1.5	1.0	1.0	.408	.734	0.44	1.12	1.03	0.01	-.02
0.1	0.0	0.0	0.2	9.0	1.0	0.5	1.0	.408	.747	.442	.768	.678	0.0	-.01
0.1	0.0	0.0	0.2	9.0	1.0	.625	1.0	.408	.744	.439	.739	.652	0.0	-0.0
0.1	0.0	0.0	0.2	9.0	1.0	0.75	1.0	.408	.747	.441	.736	.673	.007	-.01
0.1	0.0	0.0	0.2	9.0	1.0	.875	1.0	.408	.749	0.44	.762	.692	0.0	-.02
0.1	0.0	0.0	0.2	9.0	1.0	1.0	1.0	.408	.749	.441	.757	.707	0.0	-.02
0.1	0.0	0.0	0.2	9.0	1.0	1.13	1.0	.408	.746	.442	.761	.691	0.0	-.02
0.1	0.0	0.0	0.2	9.0	1.0	1.25	1.0	.408	.735	0.44	.742	.679	.012	-.03
0.1	0.0	0.0	0.2	9.0	1.0	1.38	1.0	.408	0.75	.441	.757	.714	.011	-.03
0.1	0.0	0.0	0.2	9.0	1.0	1.5	1.0	.408	.747	0.44	.759	.716	.015	-.04
0.1	0.0	0.0	0.2	10.0	0.5	1.0	1.0	.408	.755	.441	.367	.342	0.01	-.01
0.1	0.0	0.0	0.2	10.0	.625	1.0	1.0	.408	.742	0.44	.465	.424	0.01	-.01
0.1	0.0	0.0	0.2	10.0	0.75	1.0	1.0	.408	.759	.441	.556	.528	.016	-.01
0.1	0.0	0.0	0.2	10.0	.875	1.0	1.0	.408	.745	.441	.648	.599	.009	-.01
0.1	0.0	0.0	0.2	10.0	1.0	1.0	1.0	.408	.743	.441	.767	.698	0.0	-.02
0.1	0.0	0.0	0.2	10.0	1.13	1.0	1.0	.408	.742	.441	.851	.801	0.02	-.01
0.1	0.0	0.0	0.2	10.0	1.25	1.0	1.0	.408	.747	.441	.944	0.86	.007	-.01
0.1	0.0	0.0	0.2	10.0	1.38	1.0	1.0	.408	.756	.439	1.08	.997	0.0	-.01
0.1	0.0	0.0	0.2	10.0	1.5	1.0	1.0	.408	.747	.441	1.14	1.04	-0.0	-.02
0.1	0.0	0.0	0.2	10.0	1.0	0.5	1.0	.408	.739	.441	.737	0.66	.003	-0.0
0.1	0.0	0.0	0.2	10.0	1.0	.625	1.0	.408	.731	.441	.735	.658	.006	-.01
0.1	0.0	0.0	0.2	10.0	1.0	0.75	1.0	.408	.746	.441	.767	.691	0.0	-.01
0.1	0.0	0.0	0.2	10.0	1.0	.875	1.0	.408	.737	.442	.748	.662	0.0	-0.0
0.1	0.0	0.0	0.2	10.0	1.0	1.0	1.0	.408	.749	.441	.754	.671	0.0	-.02
0.1	0.0	0.0	0.2	10.0	1.0	1.13	1.0	.408	.751	.443	.749	.685	0.0	-0.0
0.1	0.0	0.0	0.2	10.0	1.0	1.25	1.0	.408	.742	0.44	.763	.704	0.0	-.02
0.1	0.0	0.0	0.2	10.0	1.0	1.38	1.0	.408	.735	.441	.737	.666	.014	-.01
0.1	0.0	0.0	0.2	10.0	1.0	1.5	1.0	.408	.748	.441	.769	.696	.015	-0.0
0.1	0.0	0.0	0.4	1.0	0.5	1.0	1.0	.409	.749	.442	.385	.352	0.0	-.01
0.1	0.0	0.0	0.4	1.0	.625	1.0	1.0	.408	.739	.443	.472	.438	0.01	-.02
0.1	0.0	0.0	0.4	1.0	0.75	1.0	1.0	.409	.738	0.44	.555	.509	0.01	-.02
0.1	0.0	0.0	0.4	1.0	.875	1.0	1.0	.408	.737	.441	0.63	0.59	.009	-.02
0.1	0.0	0.0	0.4	1.0	1.0	1.0	1.0	.408	0.75	.441	.753	0.69	0.0	-.02
0.1	0.0	0.0	0.4	1.0	1.13	1.0	1.0	.409	.739	.439	.808	.767	0.02	-.03
0.1	0.0	0.0	0.4	1.0	1.25	1.0	1.0	.409	.739	.442	.883	0.8	0.01	-.03
0.1	0.0	0.0	0.4	1.0	1.38	1.0	1.0	.409	.738	.441	.973	.903	0.02	-.02
0.1	0.0	0.0	0.4	1.0	1.5	1.0	1.0	.408	.752	.439	1.1	.992	0.0	-.01
0.1	0.0	0.0	0.4	1.0	1.0	0.5	1.0	.409	.727	.441	.725	.621	-0.0	-0.0
0.1	0.0	0.0	0.4	1.0	1.0	.625	1.0	.408	.752	.443	.729	.665	.006	-.01
0.1	0.0	0.0	0.4	1.0	1.0	0.75	1.0	.408	.736	.441	.741	.673	.013	-.01
0.1	0.0	0.0	0.4	1.0	1.0	.875	1.0	.409	.742	.441	.718	.646	.013	-.02
0.1	0.0	0.0	0.4	1.0	1.0	1.0	1.0	.408	.738	.442	.751	.704	0.01	-.01
0.1	0.0	0.0	0.4	1.0	1.0	1.13	1.0	.408	.752	.441	.737	.675	.011	-.02
0.1	0.0	0.0	0.4	1.0	1.0	1.25	1.0	.413	.737	.442	.754	.682	0.0	-.03
0.1	0.0	0.0	0.4	1.0	1.0	1.38	1.0	.409	.731	.441	0.74	.663	.013	-.03
0.1	0.0	0.0	0.4	1.0	1.0	1.5	1.0	.409	.756	.442	.715	.677	0.03	-.03
0.1	0.0	0.0	0.4	2.0	0.5	1.0	1.0	.408	.746	.443	.375	.344	0.0	-.01
0.1	0.0	0.0	0.4	2.0	.625	1.0	1.0	.409	.747	.442	.477	0.44	.004	-.01
0.1	0.0	0.0	0.4	2.0	0.75	1.0	1.0	.409	.754	.441	.577	.524	0.0	-.01
0.1	0.0	0.0	0.4	2.0	.875	1.0	1.0	.408	.748	0.44	.661	.619	0.01	-.01
0.1	0.0	0.0	0.4	2.0	1.0	1.0	1.0	.409	.744	0.44	.752	.688	.008	-.02
0.1	0.0	0.0	0.4	2.0	1.13	1.0	1.0	.409	0.75	.441	.841	.788	0.01	-.01
0.1	0.0	0.0	0.4	2.0	1.25	1.0	1.0	.409	.758	.442	.922	.865	.018	-.02
0.1	0.0	0.0	0.4	2.0	1.38	1.0	1.0	.408	.746	0.44	1.01	.901	0.0	-0.0
0.1	0.0	0.0	0.4	2.0	1.5	1.0	1.0	.409	.739	.442	1.11	0.98	0.0	-.02
0.1	0.0	0.0	0.4	2.0	1.0	0.5	1.0	.409	.732	.442	.703	0.64	.014	.003
0.1	0.0	0.0	0.4	2.0	1.0	.625	1.0	.408	.738	.441	.761	.715	.012	-.02
0.1	0.0	0.0	0.4	2.0	1.0	0.75	1.0	.409	.729	.442	0.74	.663	0.0	-.01
0.1	0.0	0.0	0.4	2.0	1.0	.875	1.0	.409	.734	0.44	.738	.672	.016	-.02
0.1	0.0	0.0	0.4	2.0	1.0	1.0	1.0	.408	.741	.442	.719	.654	0.0	-.02
0.1	0.0	0.0	0.4	2.0	1.0	1.13	1.0	.409	.739	0.44	.737	0.66	0.0	-.03
0.1	0.0	0.0	0.4	2.0	1.0	1.25	1.0	.408	.746	.442	.705	.645	.001	-.01
0.1	0.0	0.0	0.4	2.0	1.0	1.38	1.0	.408	.742	0.44	.747	.688	.014	-.02
0.1	0.0	0.0	0.4	2.0	1.0	1.5	1.0	.409	.745	0.44	.745	0.68	.015	-.02
0.1	0.0	0.0	0.4	3.0	0.5	1.0	1.0	.408	.741	.443	.373	.344	0.01	-.01
0.1	0.0	0.0	0.4	3.0	.625	1.0	1.0	.409	.745	.443	.428	.398	.028	-.01
0.1	0.0	0.0	0.4	3.0	0.75	1.0	1.0	.409	0.74	.442	.553	.504	0.0	-.02
0.1	0.0	0.0	0.4	3.0	.875	1.0	1.0	.408	.742	.441	.633	.592	.019	-.03
0.1	0.0	0.0	0.4	3.0	1.0	1.0	1.0	.409	.743	.441	.776	.713	0.0	-.01
0.1	0.0	0.0	0.4	3.0	1.13	1.0	1.0	.409	.744	.443	.852	.782	.016	-.01
0.1	0.0	0.0	0.4	3.0	1.25	1.0	1.0	.408	.734	0.44	0.93	.865	0.01	-.02
0.1	0.0	0.0	0.4	3.0	1.38	1.0	.9999	.409	.758	.441	1.06	.956	0.01	-.01
0.1	0.0	0.0	0.4	3.0	1.5	1.0	1.0	0.41	.735	0.44	1.1	1.04	.022	-.03
0.1	0.0	0.0	0.4	3.0	1.0	0.5	1.0	.408	.745	.442	.747	.675	0.0	-0.0
0.1	0.0	0.0	0.4	3.0	1.0	.625	1.0	.409	.732	0.44	.731	.657	0.0	-.02
0.1	0.0	0.0	0.4	3.0	1.0	0.75	1.0	.408	.732	.441	.753	.663	0.0	-.01
0.1	0.0	0.0	0.4	3.0	1.0	.875	1.0	.409	.746	0.44	.764	.699	.006	-.01
0.1	0.0	0.0	0.4	3.0	1.0	1.0	1.0	.408	.747	.441	.758	.704	0.0	-.02
0.1	0.0	0.0	0.4	3.0	1.0	1.13	1.0	.408	.752	.442	.748	.685	0.0	-.02
0.1	0.0	0.0	0.4	3.0	1.0	1.25	1.0	.408	.756	0.44	0.76	0.71	.012	-.02
0.1	0.0	0.0	0.4	3.0	1.0	1.38	1.0	.409	.746	.442	.744	.681	0.0	-.02
0.1	0.0	0.0	0.4	3.0	1.0	1.5	1.0	.408	.752	.441	.786	.719	0.0	-.03
0.1	0.0	0.0	0.4	4.0	0.5	1.0	1.0	.409	.739	.443	.374	.349	0.01	-.02
0.1	0.0	0.0	0.4	4.0	.625	1.0	.9999	.409	.756	.441	.481	.443	0.0	-.01
0.1	0.0	0.0	0.4	4.0	0.75	1.0	1.0	.409	.742	.441	.566	.531	0.02	-.02
0.1	0.0	0.0	0.4	4.0	.875	1.0	1.0	.408	.754	.442	.631	.575	0.01	-.02
0.1	0.0	0.0	0.4	4.0	1.0	1.0	1.0	.408	.755	.442	.728	.659	0.01	-.01
0.1	0.0	0.0	0.4	4.0	1.13	1.0	1.0	.409	.747	0.44	.849	.786	.008	-.01
0.1	0.0	0.0	0.4	4.0	1.25	1.0	1.0	0.41	.751	0.44	.975	.908	.008	-.01
0.1	0.0	0.0	0.4	4.0	1.38	1.0	1.0	.409	.745	.441	1.02	.948	.007	-.01
0.1	0.0	0.0	0.4	4.0	1.5	1.0	1.0	.408	.731	.441	1.1	.999	.009	-.02
0.1	0.0	0.0	0.4	4.0	1.0	0.5	1.0	.409	.743	.441	.743	.677	0.0	-.01
0.1	0.0	0.0	0.4	4.0	1.0	.625	1.0	.409	.738	.445	.764	.693	.007	-.01
0.1	0.0	0.0	0.4	4.0	1.0	0.75	1.0	.408	.745	.442	.717	.669	.013	-.01
0.1	0.0	0.0	0.4	4.0	1.0	.875	1.0	.408	.735	.444	.735	.673	0.0	-.02
0.1	0.0	0.0	0.4	4.0	1.0	1.0	1.0	.409	.755	.443	.744	.669	0.0	-.01
0.1	0.0	0.0	0.4	4.0	1.0	1.13	1.0	.415	.742	0.44	.771	.701	.007	-.01
0.1	0.0	0.0	0.4	4.0	1.0	1.25	1.0	.408	.752	.442	.733	.673	.012	-.01
0.1	0.0	0.0	0.4	4.0	1.0	1.38	1.0	.408	.746	0.44	.726	.668	.014	-.02
0.1	0.0	0.0	0.4	4.0	1.0	1.5	1.0	.409	.738	0.44	.761	.701	.015	-.02
0.1	0.0	0.0	0.4	5.0	0.5	1.0	1.0	.408	.747	.442	.372	.346	.009	-.01
0.1	0.0	0.0	0.4	5.0	.625	1.0	1.0	.408	.738	.443	0.47	.423	0.0	-.01
0.1	0.0	0.0	0.4	5.0	0.75	1.0	1.0	.408	.756	.442	.576	.538	0.0	-.02
0.1	0.0	0.0	0.4	5.0	.875	1.0	1.0	.408	0.75	.443	.619	.541	-0.0	-.02
0.1	0.0	0.0	0.4	5.0	1.0	1.0	1.0	.409	.731	.442	.738	.664	0.0	-.02
0.1	0.0	0.0	0.4	5.0	1.13	1.0	1.0	.408	.752	.445	.829	0.77	0.01	-.01
0.1	0.0	0.0	0.4	5.0	1.25	1.0	1.0	.408	.754	.442	.929	.859	0.01	-.01
0.1	0.0	0.0	0.4	5.0	1.38	1.0	1.0	.408	.735	.442	1.05	.944	0.0	-.01
0.1	0.0	0.0	0.4	5.0	1.5	1.0	1.0	.408	0.74	0.44	1.07	.977	.019	-.01
0.1	0.0	0.0	0.4	5.0	1.0	0.5	1.0	.409	.732	0.44	.744	.657	0.0	-.01
0.1	0.0	0.0	0.4	5.0	1.0	.625	1.0	.409	.746	0.44	.749	.669	0.0	-.01
0.1	0.0	0.0	0.4	5.0	1.0	0.75	1.0	.408	.741	0.44	.749	.682	.007	-.01
0.1	0.0	0.0	0.4	5.0	1.0	.875	1.0	.409	.739	.442	.745	.683	0.0	-.01
0.1	0.0	0.0	0.4	5.0	1.0	1.0	1.0	.408	.758	.443	.764	.705	0.0	-.02
0.1	0.0	0.0	0.4	5.0	1.0	1.13	1.0	.408	.746	.442	.744	.684	.011	-.01
0.1	0.0	0.0	0.4	5.0	1.0	1.25	1.0	.409	.737	.441	.718	.644	.011	-.01
0.1	0.0	0.0	0.4	5.0	1.0	1.38	1.0	.408	.752	.442	.743	.702	.014	-.02
0.1	0.0	0.0	0.4	5.0	1.0	1.5	1.0	.409	.751	.442	.751	.686	0.0	-.04
0.1	0.0	0.0	0.4	6.0	0.5	1.0	1.0	.408	0.75	.442	.379	.347	0.0	-.02
0.1	0.0	0.0	0.4	6.0	.625	1.0	1.0	.409	.757	.442	0.46	.403	0.0	.001
0.1	0.0	0.0	0.4	6.0	0.75	1.0	1.0	.408	.749	.441	.545	.495	.018	-.01
0.1	0.0	0.0	0.4	6.0	.875	1.0	1.0	.408	.745	0.44	.636	.589	0.01	-.02
0.1	0.0	0.0	0.4	6.0	1.0	1.0	1.0	.408	.745	.443	.716	0.63	.007	-0.0
0.1	0.0	0.0	0.4	6.0	1.13	1.0	1.0	.408	.746	.442	.832	.754	.009	-0.0
0.1	0.0	0.0	0.4	6.0	1.25	1.0	1.0	.408	.721	.442	.915	.819	.025	.001
0.1	0.0	0.0	0.4	6.0	1.38	1.0	1.0	.409	.751	.443	.963	.845	.018	.013
0.1	0.0	0.0	0.4	6.0	1.5	1.0	1.0	.408	.747	.442	1.09	1.01	.013	-.02
0.1	0.0	0.0	0.4	6.0	1.0	0.5	1.0	.408	.748	.441	.758	.686	0.0	-.01
0.1	0.0	0.0	0.4	6.0	1.0	.625	1.0	.408	.746	.442	.738	.661	.005	-0.0
0.1	0.0	0.0	0.4	6.0	1.0	0.75	1.0	.409	.752	0.44	.762	.687	0.0	-.01
0.1	0.0	0.0	0.4	6.0	1.0	.875	1.0	.409	.744	.442	.749	.682	.006	-0.0
0.1	0.0	0.0	0.4	6.0	1.0	1.0	1.0	.409	.746	.443	0.73	.675	0.01	-.03
0.1	0.0	0.0	0.4	6.0	1.0	1.13	1.0	.408	.741	.444	.715	.631	0.0	.004
0.1	0.0	0.0	0.4	6.0	1.0	1.25	1.0	.409	.742	.441	.725	.678	.021	-.02
0.1	0.0	0.0	0.4	6.0	1.0	1.38	1.0	.408	.746	.441	.738	.686	.014	-.02
0.1	0.0	0.0	0.4	6.0	1.0	1.5	1.0	.409	0.74	.443	.754	.692	.013	-.03
0.1	0.0	0.0	0.4	7.0	0.5	1.0	1.0	.409	0.75	.441	.392	.357	0.0	-.01
0.1	0.0	0.0	0.4	7.0	.625	1.0	1.0	.409	.747	.441	.486	.457	0.01	-.02
0.1	0.0	0.0	0.4	7.0	0.75	1.0	1.0	.408	.746	.439	.577	.533	0.0	-.02
0.1	0.0	0.0	0.4	7.0	.875	1.0	1.0	.409	.741	.442	.671	.615	0.0	-.01
0.1	0.0	0.0	0.4	7.0	1.0	1.0	1.0	.409	.748	.441	.727	.657	.005	-.02
0.1	0.0	0.0	0.4	7.0	1.13	1.0	1.0	0.41	0.76	.442	.858	.778	.009	-.01
0.1	0.0	0.0	0.4	7.0	1.25	1.0	1.0	.408	.753	.441	.911	.838	0.0	-.02
0.1	0.0	0.0	0.4	7.0	1.38	1.0	1.0	.408	.746	.444	1.01	.913	.019	-0.0
0.1	0.0	0.0	0.4	7.0	1.5	1.0	1.0	.408	.735	.441	1.09	.934	0.01	-.01
0.1	0.0	0.0	0.4	7.0	1.0	0.5	1.0	.408	.736	.442	.724	.644	.004	-.01
0.1	0.0	0.0	0.4	7.0	1.0	.625	1.0	.408	.737	.441	.745	.695	.009	-.02
0.1	0.0	0.0	0.4	7.0	1.0	0.75	1.0	.409	.742	.443	.758	.718	.012	-.02
0.1	0.0	0.0	0.4	7.0	1.0	.875	1.0	.408	.745	.441	.765	.705	.009	-.01
0.1	0.0	0.0	0.4	7.0	1.0	1.0	1.0	.409	.749	.443	.753	.673	0.01	.004
0.1	0.0	0.0	0.4	7.0	1.0	1.13	1.0	.408	.742	.441	.743	.672	.016	-.01
0.1	0.0	0.0	0.4	7.0	1.0	1.25	1.0	.409	.739	.442	.728	.644	0.0	-.02
0.1	0.0	0.0	0.4	7.0	1.0	1.38	1.0	.408	.753	.443	0.74	.684	.017	-.01
0.1	0.0	0.0	0.4	7.0	1.0	1.5	1.0	.409	.745	0.44	.756	.699	.009	-.02
0.1	0.0	0.0	0.4	8.0	0.5	1.0	1.0	.409	.751	0.44	.375	0.33	0.01	-.01
0.1	0.0	0.0	0.4	8.0	.625	1.0	1.0	0.41	.756	0.44	0.49	.453	0.01	-.01
0.1	0.0	0.0	0.4	8.0	0.75	1.0	1.0	.409	.732	.443	.545	.481	0.01	-.01
0.1	0.0	0.0	0.4	8.0	.875	1.0	1.0	.408	.741	.443	.649	.584	0.0	-.03
0.1	0.0	0.0	0.4	8.0	1.0	1.0	1.0	.409	.748	.439	.741	.663	0.0	-0.0
0.1	0.0	0.0	0.4	8.0	1.13	1.0	1.0	.408	.751	.444	.846	.777	0.0	-.02
0.1	0.0	0.0	0.4	8.0	1.25	1.0	1.0	.409	.758	0.44	.923	.857	0.01	-.02
0.1	0.0	0.0	0.4	8.0	1.38	1.0	1.0	.409	.735	.441	.968	.878	.024	-.02
0.1	0.0	0.0	0.4	8.0	1.5	1.0	1.0	.409	.747	.442	1.08	.989	.018	-.01
0.1	0.0	0.0	0.4	8.0	1.0	0.5	1.0	.408	.735	.444	.727	.668	.005	-.02
0.1	0.0	0.0	0.4	8.0	1.0	.625	1.0	.409	.742	.441	0.73	.689	.012	-.02
0.1	0.0	0.0	0.4	8.0	1.0	0.75	1.0	.409	.744	0.44	.765	.699	.007	-.01
0.1	0.0	0.0	0.4	8.0	1.0	.875	1.0	.409	.739	.443	.792	.732	.009	-.02
0.1	0.0	0.0	0.4	8.0	1.0	1.0	.9999	.408	.747	.441	.765	.702	0.0	-.02
0.1	0.0	0.0	0.4	8.0	1.0	1.13	1.0	.409	0.75	.442	.736	.682	0.0	-.02
0.1	0.0	0.0	0.4	8.0	1.0	1.25	1.0	.409	.744	.441	0.74	.662	.012	-0.0
0.1	0.0	0.0	0.4	8.0	1.0	1.38	1.0	.408	.752	.441	.735	.681	.014	-.03
0.1	0.0	0.0	0.4	8.0	1.0	1.5	1.0	.409	.749	0.44	.759	.696	0.0	-.03
0.1	0.0	0.0	0.4	9.0	0.5	1.0	1.0	.408	.754	.443	.373	.346	0.01	-0.0
0.1	0.0	0.0	0.4	9.0	.625	1.0	.9999	.408	.747	0.44	.486	.447	0.0	-.02
0.1	0.0	0.0	0.4	9.0	0.75	1.0	.9999	.409	.752	.442	.568	.511	0.0	-.01
0.1	0.0	0.0	0.4	9.0	.875	1.0	1.0	.409	.748	0.44	.664	.601	0.0	-.01
0.1	0.0	0.0	0.4	9.0	1.0	1.0	1.0	.409	.745	.439	0.74	.668	.013	-.01
0.1	0.0	0.0	0.4	9.0	1.13	1.0	1.0	.409	.753	.442	0.86	.793	0.0	-.02
0.1	0.0	0.0	0.4	9.0	1.25	1.0	1.0	.408	.739	.443	.922	.833	0.01	-.01
0.1	0.0	0.0	0.4	9.0	1.38	1.0	1.0	.409	.747	0.44	1.0	.866	0.0	-.01
0.1	0.0	0.0	0.4	9.0	1.5	1.0	1.0	.408	.752	.441	1.11	1.06	0.01	-.02
0.1	0.0	0.0	0.4	9.0	1.0	0.5	1.0	.409	.731	.442	.727	.639	.005	-.01
0.1	0.0	0.0	0.4	9.0	1.0	.625	1.0	.408	.736	.442	.716	.635	.017	-0.0
0.1	0.0	0.0	0.4	9.0	1.0	0.75	1.0	.409	.746	.442	.762	0.71	0.0	-.01
0.1	0.0	0.0	0.4	9.0	1.0	.875	1.0	.409	.739	.443	.754	.669	.007	-.01
0.1	0.0	0.0	0.4	9.0	1.0	1.0	1.0	.408	.742	0.44	.759	.698	.009	-.02
0.1	0.0	0.0	0.4	9.0	1.0	1.13	1.0	.408	.747	.441	.745	.689	0.01	-.01
0.1	0.0	0.0	0.4	9.0	1.0	1.25	1.0	.409	.753	.442	.747	.727	.036	-.03
0.1	0.0	0.0	0.4	9.0	1.0	1.38	1.0	.409	.742	.441	.752	.695	0.0	-.03
0.1	0.0	0.0	0.4	9.0	1.0	1.5	1.0	.408	.747	.441	.734	.669	0.0	-.03
0.1	0.0	0.0	0.4	10.0	0.5	1.0	1.0	.409	0.74	.441	.381	.349	0.01	-.02
0.1	0.0	0.0	0.4	10.0	.625	1.0	1.0	.409	.747	.441	.459	.428	0.0	-.01
0.1	0.0	0.0	0.4	10.0	0.75	1.0	1.0	.408	.738	.442	.547	.494	.007	0.0
0.1	0.0	0.0	0.4	10.0	.875	1.0	1.0	.409	.757	.441	.658	.612	0.0	-.02
0.1	0.0	0.0	0.4	10.0	1.0	1.0	1.0	.408	.749	.441	.759	.703	.007	-.02
0.1	0.0	0.0	0.4	10.0	1.13	1.0	1.0	.409	0.74	.441	.857	.779	0.0	-.01
0.1	0.0	0.0	0.4	10.0	1.25	1.0	1.0	.408	0.74	.443	.936	0.87	0.01	-.01
0.1	0.0	0.0	0.4	10.0	1.38	1.0	1.0	.408	.751	.442	1.02	.947	.008	-.02
0.1	0.0	0.0	0.4	10.0	1.5	1.0	.9999	.409	.747	.439	1.11	1.04	0.01	-.02
0.1	0.0	0.0	0.4	10.0	1.0	0.5	1.0	.408	0.74	.442	.757	.661	.009	.003
0.1	0.0	0.0	0.4	10.0	1.0	.625	1.0	.409	.738	.442	.749	0.68	0.0	-.01
0.1	0.0	0.0	0.4	10.0	1.0	0.75	1.0	.408	.742	.443	.736	.644	0.0	-0.0
0.1	0.0	0.0	0.4	10.0	1.0	.875	1.0	.409	0.74	.441	.764	.706	0.0	-.01
0.1	0.0	0.0	0.4	10.0	1.0	1.0	1.0	0.41	.739	.443	.784	.712	0.0	-.01
0.1	0.0	0.0	0.4	10.0	1.0	1.13	1.0	.408	.737	0.44	0.72	.631	.005	-.01
0.1	0.0	0.0	0.4	10.0	1.0	1.25	1.0	.408	.747	.445	.762	.715	.011	-.02
0.1	0.0	0.0	0.4	10.0	1.0	1.38	1.0	.408	.735	.442	.759	0.7	0.0	-.03
0.1	0.0	0.0	0.4	10.0	1.0	1.5	1.0	.411	.751	.442	.794	.719	0.0	-.02
0.1	0.0	0.0	0.6	1.0	0.5	1.0	.9998	.414	.744	.443	.361	.332	.009	-.01
0.1	0.0	0.0	0.6	1.0	.625	1.0	.9999	.412	.745	.455	.466	.438	0.01	-.02
0.1	0.0	0.0	0.6	1.0	0.75	1.0	.9996	.413	.738	.443	.534	.482	.008	-.01
0.1	0.0	0.0	0.6	1.0	.875	1.0	.9997	.412	.745	.445	.655	.599	0.0	-0.0
0.1	0.0	0.0	0.6	1.0	1.0	1.0	.9996	.414	.742	.444	.735	.685	.009	-.01
0.1	0.0	0.0	0.6	1.0	1.13	1.0	.9998	.414	.761	.443	.816	0.76	.005	-.02
0.1	0.0	0.0	0.6	1.0	1.25	1.0	.9998	.412	.746	.445	0.91	.846	0.0	-.01
0.1	0.0	0.0	0.6	1.0	1.38	1.0	.9999	.417	.754	.443	.996	.892	0.0	-.01
0.1	0.0	0.0	0.6	1.0	1.5	1.0	.9998	.414	.748	.444	1.05	.941	.023	.018
0.1	0.0	0.0	0.6	1.0	1.0	0.5	.9996	.416	.726	.448	.686	.587	.008	0.0
0.1	0.0	0.0	0.6	1.0	1.0	.625	.9999	.412	.734	.441	.753	.696	0.0	-.01
0.1	0.0	0.0	0.6	1.0	1.0	0.75	.9999	.412	.732	.446	.688	0.64	.015	-0.0
0.1	0.0	0.0	0.6	1.0	1.0	.875	.9997	.414	.744	0.44	.717	.663	.008	-.01
0.1	0.0	0.0	0.6	1.0	1.0	1.0	.9997	.413	.751	.445	0.7	.632	.013	-.01
0.1	0.0	0.0	0.6	1.0	1.0	1.13	.9997	.416	.744	.447	.717	.664	.011	-.02
0.1	0.0	0.0	0.6	1.0	1.0	1.25	.999	.415	.755	.441	.719	.703	.042	-.04
0.1	0.0	0.0	0.6	1.0	1.0	1.38	.9999	.415	.757	0.44	.725	.698	.029	-.01
0.1	0.0	0.0	0.6	1.0	1.0	1.5	.9997	.412	.737	.443	.727	.675	.002	-.03
0.1	0.0	0.0	0.6	2.0	0.5	1.0	.9999	.414	.749	.454	0.4	.364	0.0	-.01
0.1	0.0	0.0	0.6	2.0	.625	1.0	.9996	.414	.731	.453	.451	0.4	.003	-.01
0.1	0.0	0.0	0.6	2.0	0.75	1.0	.9995	.415	.754	.443	.579	.542	0.0	-.01
0.1	0.0	0.0	0.6	2.0	.875	1.0	.9999	.412	.738	.451	.638	.577	0.0	-.03
0.1	0.0	0.0	0.6	2.0	1.0	1.0	.9997	.412	.741	.441	.716	0.63	0.0	.001
0.1	0.0	0.0	0.6	2.0	1.13	1.0	.9997	.411	.751	.448	.802	0.73	.005	.003
0.1	0.0	0.0	0.6	2.0	1.25	1.0	.9998	.413	.745	.444	.894	.829	.008	-.02
0.1	0.0	0.0	0.6	2.0	1.38	1.0	.9999	.412	.735	.443	.981	.824	-0.0	0.01
0.1	0.0	0.0	0.6	2.0	1.5	1.0	.9998	.413	.729	.445	1.06	1.0	.027	-.02
0.1	0.0	0.0	0.6	2.0	1.0	0.5	.9997	.414	.724	.444	0.7	.621	.016	.014
0.1	0.0	0.0	0.6	2.0	1.0	.625	.9996	.413	.756	.454	.725	.667	0.01	-.01
0.1	0.0	0.0	0.6	2.0	1.0	0.75	.9998	.415	.754	.441	.713	.646	.012	-0.0
0.1	0.0	0.0	0.6	2.0	1.0	.875	.9997	.412	.747	.446	.733	.686	.014	-.01
0.1	0.0	0.0	0.6	2.0	1.0	1.0	.9997	.413	.759	.444	.704	.662	.016	-.02
0.1	0.0	0.0	0.6	2.0	1.0	1.13	.9999	.414	0.77	.444	.751	.702	0.0	-.01
0.1	0.0	0.0	0.6	2.0	1.0	1.25	.9999	.414	.747	.443	0.68	.628	.024	-.01
0.1	0.0	0.0	0.6	2.0	1.0	1.38	.9997	.412	.739	.445	.698	.655	0.04	-.01
0.1	0.0	0.0	0.6	2.0	1.0	1.5	1.0	.414	.737	.442	.706	.652	.014	-.02
0.1	0.0	0.0	0.6	3.0	0.5	1.0	.9999	.412	.754	0.45	0.38	0.34	.008	-.02
0.1	0.0	0.0	0.6	3.0	.625	1.0	.9997	.412	.744	.441	.456	.426	.009	-.02
0.1	0.0	0.0	0.6	3.0	0.75	1.0	.9999	.416	0.77	.447	.597	.542	0.01	-0.0
0.1	0.0	0.0	0.6	3.0	.875	1.0	.9995	.413	.737	.445	.626	.554	0.0	-0.0
0.1	0.0	0.0	0.6	3.0	1.0	1.0	.9999	.413	.754	.443	.714	.637	.009	.004
0.1	0.0	0.0	0.6	3.0	1.13	1.0	.9997	.412	.767	.449	0.84	.803	.019	-.01
0.1	0.0	0.0	0.6	3.0	1.25	1.0	.9999	.414	.738	.441	.899	.801	.008	.002
0.1	0.0	0.0	0.6	3.0	1.38	1.0	.9997	.414	.747	.447	0.97	.914	.046	.012
0.1	0.0	0.0	0.6	3.0	1.5	1.0	.9997	0.41	.743	.444	1.05	.955	.025	.011
0.1	0.0	0.0	0.6	3.0	1.0	0.5	.999	.412	.749	.442	.716	.658	0.0	-.01
0.1	0.0	0.0	0.6	3.0	1.0	.625	.9998	.413	.735	.444	.694	0.62	.008	-.01
0.1	0.0	0.0	0.6	3.0	1.0	0.75	.9999	.413	.742	.445	.774	.711	0.0	-.01
0.1	0.0	0.0	0.6	3.0	1.0	.875	.9995	.414	.741	.445	.732	.681	.023	-.01
0.1	0.0	0.0	0.6	3.0	1.0	1.0	.9999	.412	.747	.443	.762	.703	0.0	-.01
0.1	0.0	0.0	0.6	3.0	1.0	1.13	.9996	.412	.743	.443	.731	.673	0.0	-.01
0.1	0.0	0.0	0.6	3.0	1.0	1.25	.9999	.415	.769	.449	.754	.686	.009	.004
0.1	0.0	0.0	0.6	3.0	1.0	1.38	.9998	.412	.748	.442	.716	.645	0.0	-.01
0.1	0.0	0.0	0.6	3.0	1.0	1.5	.9998	.413	.753	.442	.734	.688	.008	-.02
0.1	0.0	0.0	0.6	4.0	0.5	1.0	.9999	.414	.753	.444	0.39	.344	.006	-.01
0.1	0.0	0.0	0.6	4.0	.625	1.0	.9999	.415	.745	.446	.518	.472	0.0	-.01
0.1	0.0	0.0	0.6	4.0	0.75	1.0	.9997	.415	.771	.452	.637	.591	0.0	-.01
0.1	0.0	0.0	0.6	4.0	.875	1.0	.9997	.413	.742	.442	.621	.556	.037	.023
0.1	0.0	0.0	0.6	4.0	1.0	1.0	.9997	.414	.751	.444	.737	.659	0.01	.003
0.1	0.0	0.0	0.6	4.0	1.13	1.0	.9999	.412	.757	.442	.854	.795	.006	-.01
0.1	0.0	0.0	0.6	4.0	1.25	1.0	.999	.413	.758	.443	.927	.854	0.0	-.01
0.1	0.0	0.0	0.6	4.0	1.38	1.0	.9997	.413	.736	.443	.972	.884	.007	-.02
0.1	0.0	0.0	0.6	4.0	1.5	1.0	.9997	.413	.736	.444	1.08	.991	0.01	-.02
0.1	0.0	0.0	0.6	4.0	1.0	0.5	.9998	.413	.734	.443	.701	.646	.009	-.01
0.1	0.0	0.0	0.6	4.0	1.0	.625	.9998	.415	.738	.445	.818	.741	0.0	-.01
0.1	0.0	0.0	0.6	4.0	1.0	0.75	.9995	.414	.742	.441	.729	.643	.005	.007
0.1	0.0	0.0	0.6	4.0	1.0	.875	.9999	.417	.752	.442	.787	.732	.008	-.02
0.1	0.0	0.0	0.6	4.0	1.0	1.0	.9996	.414	.748	.446	0.78	.702	0.0	-.01
0.1	0.0	0.0	0.6	4.0	1.0	1.13	.999	.413	.755	.443	0.73	.672	.015	-.01
0.1	0.0	0.0	0.6	4.0	1.0	1.25	.9999	.414	.744	.443	.717	.614	.008	.003
0.1	0.0	0.0	0.6	4.0	1.0	1.38	.999	.412	.764	.451	0.79	.725	0.0	-.01
0.1	0.0	0.0	0.6	4.0	1.0	1.5	.9995	.411	.732	.444	.752	.687	0.0	-.01
0.1	0.0	0.0	0.6	5.0	0.5	1.0	.9996	.412	.748	.448	.414	.381	.014	-0.0
0.1	0.0	0.0	0.6	5.0	.625	1.0	.9996	.413	.757	.444	.505	.458	0.0	-.01
0.1	0.0	0.0	0.6	5.0	0.75	1.0	.9997	.413	.755	.451	.611	.567	0.01	-.03
0.1	0.0	0.0	0.6	5.0	.875	1.0	.9997	.413	.744	.447	.667	.608	0.01	-.01
0.1	0.0	0.0	0.6	5.0	1.0	1.0	1.0	0.42	.741	.444	.824	.743	0.0	-.01
0.1	0.0	0.0	0.6	5.0	1.13	1.0	.9997	.412	.754	.442	.791	.732	.017	0.0
0.1	0.0	0.0	0.6	5.0	1.25	1.0	.9999	.414	.719	.444	.927	.817	.018	-0.0
0.1	0.0	0.0	0.6	5.0	1.38	1.0	.999	.413	.746	0.44	.986	.892	.019	.002
0.1	0.0	0.0	0.6	5.0	1.5	1.0	.9996	.413	.748	0.45	1.17	1.06	.008	-.01
0.1	0.0	0.0	0.6	5.0	1.0	0.5	1.0	.415	.732	.444	.769	.721	.014	-.01
0.1	0.0	0.0	0.6	5.0	1.0	.625	.9999	.414	.728	.444	.727	.655	.009	.002
0.1	0.0	0.0	0.6	5.0	1.0	0.75	.9996	.415	.744	.443	.777	.706	.022	.015
0.1	0.0	0.0	0.6	5.0	1.0	.875	.9999	.414	.733	.448	.756	.651	0.0	.003
0.1	0.0	0.0	0.6	5.0	1.0	1.0	.9997	.413	.766	.451	.803	.737	.008	-.01
0.1	0.0	0.0	0.6	5.0	1.0	1.13	.999	.412	.728	.449	.714	.635	0.01	-.01
0.1	0.0	0.0	0.6	5.0	1.0	1.25	.9997	.416	.739	.444	.755	.676	0.0	-0.0
0.1	0.0	0.0	0.6	5.0	1.0	1.38	.999	.414	.755	.445	.749	.673	.004	.002
0.1	0.0	0.0	0.6	5.0	1.0	1.5	.9999	.413	.737	.444	.761	.701	.015	-.02
0.1	0.0	0.0	0.6	6.0	0.5	1.0	.9997	.415	.734	.443	.377	.346	.017	-.02
0.1	0.0	0.0	0.6	6.0	.625	1.0	.9997	.413	.756	.442	.489	.459	.008	-.02
0.1	0.0	0.0	0.6	6.0	0.75	1.0	.9998	.415	.744	.441	0.6	.539	.008	-.01
0.1	0.0	0.0	0.6	6.0	.875	1.0	.999	.411	.743	.445	.729	.677	0.0	-.01
0.1	0.0	0.0	0.6	6.0	1.0	1.0	.9999	.412	.746	.446	.732	.676	0.0	-.01
0.1	0.0	0.0	0.6	6.0	1.13	1.0	.9997	.415	.772	.441	.877	.803	.018	.005
0.1	0.0	0.0	0.6	6.0	1.25	1.0	.9995	.414	.737	.443	.994	.891	0.0	-.02
0.1	0.0	0.0	0.6	6.0	1.38	1.0	.9996	.413	.735	.445	1.02	0.93	.013	-.01
0.1	0.0	0.0	0.6	6.0	1.5	1.0	.9999	.413	.743	.442	1.14	1.03	0.0	-.01
0.1	0.0	0.0	0.6	6.0	1.0	0.5	.9998	.414	.749	.448	.775	.709	.003	0.0
0.1	0.0	0.0	0.6	6.0	1.0	.625	.9996	.416	.746	0.44	.808	.728	0.0	0.0
0.1	0.0	0.0	0.6	6.0	1.0	0.75	.9997	.411	.743	.444	.797	.717	0.0	-0.0
0.1	0.0	0.0	0.6	6.0	1.0	.875	.999	.411	.752	.445	.771	.731	.009	-.01
0.1	0.0	0.0	0.6	6.0	1.0	1.0	.9999	.414	.747	.444	.829	.758	0.0	-.01
0.1	0.0	0.0	0.6	6.0	1.0	1.13	.9997	.413	.744	.443	.767	.711	.011	-.01
0.1	0.0	0.0	0.6	6.0	1.0	1.25	.9997	.415	.753	.443	.768	.727	.025	-.02
0.1	0.0	0.0	0.6	6.0	1.0	1.38	.9997	.412	.756	.452	.879	.813	.022	.006
0.1	0.0	0.0	0.6	6.0	1.0	1.5	.9999	.411	.746	.443	.744	.686	.014	-.02
0.1	0.0	0.0	0.6	7.0	0.5	1.0	.999	.415	0.74	.443	.478	.434	.027	-.01
0.1	0.0	0.0	0.6	7.0	.625	1.0	.999	.411	.744	.449	.592	.533	0.0	-.01
0.1	0.0	0.0	0.6	7.0	0.75	1.0	.9999	.414	.738	.444	.679	.611	0.0	-.01
0.1	0.0	0.0	0.6	7.0	.875	1.0	.9999	.416	0.75	.443	.791	.731	.009	-.01
0.1	0.0	0.0	0.6	7.0	1.0	1.0	.9997	.415	.724	.444	.822	.749	0.0	-.01
0.1	0.0	0.0	0.6	7.0	1.13	1.0	.9999	.413	.741	.442	.836	.772	0.01	-.02
0.1	0.0	0.0	0.6	7.0	1.25	1.0	.9999	.413	.743	.448	1.01	0.9	.008	0.01
0.1	0.0	0.0	0.6	7.0	1.38	1.0	.9997	.413	.732	.452	1.14	1.03	.019	-.02
0.1	0.0	0.0	0.6	7.0	1.5	1.0	.9998	.416	.762	.445	1.25	1.16	0.0	-0.0
0.1	0.0	0.0	0.6	7.0	1.0	0.5	.9997	.415	.757	.445	.866	.767	0.0	.004
0.1	0.0	0.0	0.6	7.0	1.0	.625	.9999	.415	.733	.444	.807	.705	0.0	.001
0.1	0.0	0.0	0.6	7.0	1.0	0.75	.9997	.412	.735	.449	0.79	.715	0.01	-.01
0.1	0.0	0.0	0.6	7.0	1.0	.875	.9998	.414	.737	.446	.846	.759	0.0	-.02
0.1	0.0	0.0	0.6	7.0	1.0	1.0	.9999	.412	.742	.445	.866	.774	0.0	-.01
0.1	0.0	0.0	0.6	7.0	1.0	1.13	.9995	.418	.729	.443	.859	.749	0.0	-.01
0.1	0.0	0.0	0.6	7.0	1.0	1.25	.9999	.414	.744	.456	.805	.737	.025	.009
0.1	0.0	0.0	0.6	7.0	1.0	1.38	.9995	.414	.741	.446	.896	.832	0.0	-.02
0.1	0.0	0.0	0.6	7.0	1.0	1.5	.999	.412	.752	.441	.786	0.72	-0.0	-.02
0.1	0.0	0.0	0.6	8.0	0.5	1.0	.9997	.414	.751	.446	.454	.408	.009	-.01
0.1	0.0	0.0	0.6	8.0	.625	1.0	.9998	.414	.754	.452	.585	.537	.008	-0.0
0.1	0.0	0.0	0.6	8.0	0.75	1.0	.999	.414	.757	.446	.664	.622	.019	-.01
0.1	0.0	0.0	0.6	8.0	.875	1.0	.9999	.417	.744	.445	.866	0.78	.008	-0.0
0.1	0.0	0.0	0.6	8.0	1.0	1.0	.9996	.412	0.75	.443	.765	.693	0.0	-0.0
0.1	0.0	0.0	0.6	8.0	1.13	1.0	.999	.412	.738	.444	.824	.771	.028	-.01
0.1	0.0	0.0	0.6	8.0	1.25	1.0	.999	.413	.747	.441	.987	.903	0.0	-.01
0.1	0.0	0.0	0.6	8.0	1.38	1.0	.9997	.413	.751	0.44	0.99	.896	.017	-.02
0.1	0.0	0.0	0.6	8.0	1.5	1.0	.9996	.411	.745	.447	1.11	1.03	.018	-.01
0.1	0.0	0.0	0.6	8.0	1.0	0.5	.9998	.414	.732	0.45	.833	.704	.006	.011
0.1	0.0	0.0	0.6	8.0	1.0	.625	.9997	.414	.772	.443	.927	.871	.006	-0.0
0.1	0.0	0.0	0.6	8.0	1.0	0.75	.9997	.413	.759	.446	.902	.816	.006	-.01
0.1	0.0	0.0	0.6	8.0	1.0	.875	.9997	.414	.743	.443	0.82	.736	0.0	-.01
0.1	0.0	0.0	0.6	8.0	1.0	1.0	.9999	.417	.748	.443	.874	.822	.019	-.02
0.1	0.0	0.0	0.6	8.0	1.0	1.13	.9997	.416	.754	.447	0.87	.782	0.01	.004
0.1	0.0	0.0	0.6	8.0	1.0	1.25	.9996	.413	.735	.443	.758	.667	0.0	-0.0
0.1	0.0	0.0	0.6	8.0	1.0	1.38	.9998	0.42	.733	.452	.925	0.83	.031	.008
0.1	0.0	0.0	0.6	8.0	1.0	1.5	.999	.412	.747	.451	.838	0.76	.012	-.01
0.1	0.0	0.0	0.6	9.0	0.5	1.0	.9996	.413	.758	.443	.425	.387	0.02	.006
0.1	0.0	0.0	0.6	9.0	.625	1.0	1.0	.415	.757	.442	.555	.485	0.0	-.01
0.1	0.0	0.0	0.6	9.0	0.75	1.0	.9999	.413	.742	0.45	.646	.576	.005	-.01
0.1	0.0	0.0	0.6	9.0	.875	1.0	.999	.411	.741	.446	.652	0.59	.007	-.01
0.1	0.0	0.0	0.6	9.0	1.0	1.0	.9997	.413	.748	.444	0.81	.732	.007	.002
0.1	0.0	0.0	0.6	9.0	1.13	1.0	.9995	.412	.713	.442	.886	.819	.009	-.02
0.1	0.0	0.0	0.6	9.0	1.25	1.0	1.0	.414	.742	.442	1.09	.968	0.0	-.01
0.1	0.0	0.0	0.6	9.0	1.38	1.0	.9995	.412	.735	.444	1.07	.956	.008	-0.0
0.1	0.0	0.0	0.6	9.0	1.5	1.0	.9998	.413	0.74	.445	1.13	1.01	0.0	-.01
0.1	0.0	0.0	0.6	9.0	1.0	0.5	.9998	.412	.754	.445	.734	.697	0.01	-.01
0.1	0.0	0.0	0.6	9.0	1.0	.625	.9999	.415	.753	.444	.904	.786	.005	.003
0.1	0.0	0.0	0.6	9.0	1.0	0.75	.9997	.411	.752	.456	.828	.758	0.01	-.01
0.1	0.0	0.0	0.6	9.0	1.0	.875	.9999	.412	0.76	.453	.838	.778	.015	-0.0
0.1	0.0	0.0	0.6	9.0	1.0	1.0	.9995	.417	.743	.446	0.86	.775	.017	-.02
0.1	0.0	0.0	0.6	9.0	1.0	1.13	.9999	.412	0.76	0.44	.767	.717	0.0	-.01
0.1	0.0	0.0	0.6	9.0	1.0	1.25	.9998	.412	.748	.443	.777	.707	-0.0	-.01
0.1	0.0	0.0	0.6	9.0	1.0	1.38	.9998	.414	.751	.442	.861	.771	0.0	-.01
0.1	0.0	0.0	0.6	9.0	1.0	1.5	.9997	.416	.752	.448	.892	.791	0.0	-0.0
0.1	0.0	0.0	0.6	10.0	0.5	1.0	.9997	.413	0.74	.444	.437	.395	0.0	-.01
0.1	0.0	0.0	0.6	10.0	.625	1.0	.9998	.415	.738	.441	.566	.505	0.0	-0.0
0.1	0.0	0.0	0.6	10.0	0.75	1.0	.9998	.413	.752	.443	.606	.536	0.0	-.01
0.1	0.0	0.0	0.6	10.0	.875	1.0	.999	.413	.748	.446	.713	0.63	.006	.004
0.1	0.0	0.0	0.6	10.0	1.0	1.0	.9997	.413	.741	.445	.805	.732	.016	-.01
0.1	0.0	0.0	0.6	10.0	1.13	1.0	.999	.412	.748	.442	0.96	.897	.009	-.01
0.1	0.0	0.0	0.6	10.0	1.25	1.0	.9998	.414	.753	.439	.948	.869	.009	-.02
0.1	0.0	0.0	0.6	10.0	1.38	1.0	.9999	.413	.741	.452	1.11	1.0	-0.0	.004
0.1	0.0	0.0	0.6	10.0	1.5	1.0	.9997	.412	.755	.444	1.2	1.09	.006	.001
0.1	0.0	0.0	0.6	10.0	1.0	0.5	.9997	.412	.753	.441	.741	0.71	.019	-.01
0.1	0.0	0.0	0.6	10.0	1.0	.625	.9997	.412	0.75	.442	.759	.682	0.0	-.01
0.1	0.0	0.0	0.6	10.0	1.0	0.75	.9999	.414	.746	.446	.877	0.79	.009	-0.0
0.1	0.0	0.0	0.6	10.0	1.0	.875	.999	.416	.749	.445	.898	.792	.009	-.01
0.1	0.0	0.0	0.6	10.0	1.0	1.0	.9997	.413	.745	0.44	0.77	0.73	.027	-.01
0.1	0.0	0.0	0.6	10.0	1.0	1.13	.9998	.413	0.75	.444	.915	.862	.017	-.01
0.1	0.0	0.0	0.6	10.0	1.0	1.25	.999	.412	.737	.442	.758	.695	.012	-.01
0.1	0.0	0.0	0.6	10.0	1.0	1.38	.9997	.413	.746	.442	.735	.669	.013	-.01
0.1	0.0	0.0	0.6	10.0	1.0	1.5	.9999	.413	.755	.442	.756	.711	.026	-.02
0.1	0.0	0.0	0.8	1.0	0.5	1.0	.997	.422	.737	.442	.375	.351	0.01	-0.0
0.1	0.0	0.0	0.8	1.0	.625	1.0	.997	.426	.752	.452	.445	.413	.014	-0.0
0.1	0.0	0.0	0.8	1.0	0.75	1.0	.996	.425	.745	.448	.515	.486	.017	-.01
0.1	0.0	0.0	0.8	1.0	.875	1.0	.999	.423	.749	.446	.612	0.56	0.01	-0.0
0.1	0.0	0.0	0.8	1.0	1.0	1.0	.997	.427	.748	.459	.687	.654	.015	-.01
0.1	0.0	0.0	0.8	1.0	1.13	1.0	.997	.423	.742	.451	0.76	.704	.007	-.01
0.1	0.0	0.0	0.8	1.0	1.25	1.0	.998	.426	.754	.448	0.87	.804	-0.0	-.01
0.1	0.0	0.0	0.8	1.0	1.38	1.0	.998	.425	.727	.467	0.93	.857	0.0	-0.0
0.1	0.0	0.0	0.8	1.0	1.5	1.0	.998	.422	.752	.453	0.97	.925	.023	-.01
0.1	0.0	0.0	0.8	1.0	1.0	0.5	.998	.424	.733	.453	.654	.598	.017	.006
0.1	0.0	0.0	0.8	1.0	1.0	.625	.998	.423	.744	.455	.664	.597	0.0	0.0
0.1	0.0	0.0	0.8	1.0	1.0	0.75	.998	0.42	0.72	.469	.645	.595	.013	.011
0.1	0.0	0.0	0.8	1.0	1.0	.875	.998	.425	.748	.457	.684	.615	.006	.005
0.1	0.0	0.0	0.8	1.0	1.0	1.0	.996	.422	0.77	.448	.685	.652	.003	-0.0
0.1	0.0	0.0	0.8	1.0	1.0	1.13	.997	.435	0.75	.443	.682	.632	.019	-0.0
0.1	0.0	0.0	0.8	1.0	1.0	1.25	.997	.428	.763	.458	0.68	.636	0.01	-0.0
0.1	0.0	0.0	0.8	1.0	1.0	1.38	.999	.421	.768	.466	.695	.649	.013	.003
0.1	0.0	0.0	0.8	1.0	1.0	1.5	.998	.423	.734	.454	.667	.625	.031	-.01
0.1	0.0	0.0	0.8	2.0	0.5	1.0	.998	.426	.737	0.45	.423	.384	.014	.002
0.1	0.0	0.0	0.8	2.0	.625	1.0	.996	0.42	.746	.453	0.5	.466	.007	-.01
0.1	0.0	0.0	0.8	2.0	0.75	1.0	.998	.422	.743	.451	.551	.533	.028	-.01
0.1	0.0	0.0	0.8	2.0	.875	1.0	.998	.433	.755	.454	.682	.633	.013	.001
0.1	0.0	0.0	0.8	2.0	1.0	1.0	.998	.421	.744	.466	.756	.698	.005	-.01
0.1	0.0	0.0	0.8	2.0	1.13	1.0	.998	.429	0.75	0.45	.838	.756	.008	-0.0
0.1	0.0	0.0	0.8	2.0	1.25	1.0	.998	.424	.753	.453	.911	.843	0.01	.001
0.1	0.0	0.0	0.8	2.0	1.38	1.0	.999	.428	.753	0.45	.948	.931	.045	-0.0
0.1	0.0	0.0	0.8	2.0	1.5	1.0	.998	.425	.742	.459	1.1	1.0	0.0	-0.0
0.1	0.0	0.0	0.8	2.0	1.0	0.5	.998	.425	0.74	.451	.748	.682	0.0	-0.0
0.1	0.0	0.0	0.8	2.0	1.0	.625	.998	.427	.768	.461	.771	.731	.005	-.01
0.1	0.0	0.0	0.8	2.0	1.0	0.75	.996	.424	.743	.461	.741	.686	.012	-0.0
0.1	0.0	0.0	0.8	2.0	1.0	.875	.998	.431	.736	.454	.778	0.71	.002	.003
0.1	0.0	0.0	0.8	2.0	1.0	1.0	.998	.425	.751	.459	.743	.674	0.0	-0.0
0.1	0.0	0.0	0.8	2.0	1.0	1.13	.997	.436	.752	.447	.761	.729	.037	.007
0.1	0.0	0.0	0.8	2.0	1.0	1.25	.996	.428	0.75	.457	.719	.647	.021	.012
0.1	0.0	0.0	0.8	2.0	1.0	1.38	.999	0.43	.742	.444	.746	.695	.009	-.01
0.1	0.0	0.0	0.8	2.0	1.0	1.5	.999	.422	.751	.453	.738	0.67	0.0	.001
0.1	0.0	0.0	0.8	3.0	0.5	1.0	.998	.423	.734	.451	.467	.405	0.0	-0.0
0.1	0.0	0.0	0.8	3.0	.625	1.0	.998	.425	.742	.465	.541	.507	.015	-.02
0.1	0.0	0.0	0.8	3.0	0.75	1.0	.997	.421	.747	.457	.645	.602	.018	-.01
0.1	0.0	0.0	0.8	3.0	.875	1.0	.998	.425	.765	0.46	0.77	.718	.014	.001
0.1	0.0	0.0	0.8	3.0	1.0	1.0	.997	.423	.749	0.45	.768	.713	.009	-.01
0.1	0.0	0.0	0.8	3.0	1.13	1.0	.998	0.43	.736	.449	.899	.823	.012	.002
0.1	0.0	0.0	0.8	3.0	1.25	1.0	.997	.422	.747	.465	.948	.903	.024	.005
0.1	0.0	0.0	0.8	3.0	1.38	1.0	.998	.424	.762	.456	1.0	.936	.008	-0.0
0.1	0.0	0.0	0.8	3.0	1.5	1.0	.997	.423	.764	.451	1.06	0.97	.014	.015
0.1	0.0	0.0	0.8	3.0	1.0	0.5	.997	.419	.769	.456	.735	.716	.024	-0.0
0.1	0.0	0.0	0.8	3.0	1.0	.625	.999	.426	.757	.448	0.81	.728	.009	.007
0.1	0.0	0.0	0.8	3.0	1.0	0.75	.998	.423	.737	.446	.753	.699	.029	.005
0.1	0.0	0.0	0.8	3.0	1.0	.875	.998	.427	.743	.451	.889	.807	0.0	-.01
0.1	0.0	0.0	0.8	3.0	1.0	1.0	.997	.424	.748	.458	.801	.769	.019	-.01
0.1	0.0	0.0	0.8	3.0	1.0	1.13	.998	0.42	.751	.447	.764	.734	.029	-.01
0.1	0.0	0.0	0.8	3.0	1.0	1.25	.997	.427	.762	.448	.812	0.76	.009	-.01
0.1	0.0	0.0	0.8	3.0	1.0	1.38	.998	.429	.749	.446	.791	.737	.029	.007
0.1	0.0	0.0	0.8	3.0	1.0	1.5	.997	.424	.742	.457	.806	.752	.035	-.01
0.1	0.0	0.0	0.8	4.0	0.5	1.0	.998	0.43	.751	.445	.505	.442	.002	0.0
0.1	0.0	0.0	0.8	4.0	.625	1.0	.997	.423	.757	.443	.529	.483	.019	.007
0.1	0.0	0.0	0.8	4.0	0.75	1.0	.998	.436	.749	.451	.763	.704	.004	-0.0
0.1	0.0	0.0	0.8	4.0	.875	1.0	.997	.423	.742	0.45	.786	.712	.017	0.0
0.1	0.0	0.0	0.8	4.0	1.0	1.0	.998	.424	.749	0.45	.884	.806	.008	-0.0
0.1	0.0	0.0	0.8	4.0	1.13	1.0	.998	.423	.759	.452	.874	.814	.011	-.01
0.1	0.0	0.0	0.8	4.0	1.25	1.0	.998	.429	.735	.452	.982	.914	.032	-.01
0.1	0.0	0.0	0.8	4.0	1.38	1.0	.998	.425	.758	.447	1.0	0.96	.021	-.01
0.1	0.0	0.0	0.8	4.0	1.5	1.0	.997	.426	.755	.455	1.14	1.07	.023	-.01
0.1	0.0	0.0	0.8	4.0	1.0	0.5	.996	.424	.762	.448	.772	.707	.007	-0.0
0.1	0.0	0.0	0.8	4.0	1.0	.625	.999	.431	.734	.455	.926	.812	.002	.008
0.1	0.0	0.0	0.8	4.0	1.0	0.75	.998	.426	.738	.452	.791	.708	.011	-0.0
0.1	0.0	0.0	0.8	4.0	1.0	.875	.999	.424	0.76	.451	.785	.721	.013	-0.0
0.1	0.0	0.0	0.8	4.0	1.0	1.0	.998	.425	.707	.441	0.84	.752	-0.0	-.01
0.1	0.0	0.0	0.8	4.0	1.0	1.13	.997	.424	.751	.457	.892	.821	.021	-.01
0.1	0.0	0.0	0.8	4.0	1.0	1.25	.999	.424	.747	0.45	.789	.702	.009	.006
0.1	0.0	0.0	0.8	4.0	1.0	1.38	.999	.429	.723	.466	.887	.779	0.01	.015
0.1	0.0	0.0	0.8	4.0	1.0	1.5	.998	.423	.765	.455	.817	.765	0.0	-.01
0.1	0.0	0.0	0.8	5.0	0.5	1.0	.998	.426	.751	.463	.617	.532	0.0	.006
0.1	0.0	0.0	0.8	5.0	.625	1.0	.997	.425	.758	.452	.662	.589	.005	0.01
0.1	0.0	0.0	0.8	5.0	0.75	1.0	.998	.428	.743	.444	.701	.639	0.01	-.01
0.1	0.0	0.0	0.8	5.0	.875	1.0	.998	.433	.772	.449	.888	.837	.023	-0.0
0.1	0.0	0.0	0.8	5.0	1.0	1.0	.998	.424	0.75	.453	.949	.855	.009	-0.0
0.1	0.0	0.0	0.8	5.0	1.13	1.0	.998	.425	.758	.446	.989	.921	0.0	-.01
0.1	0.0	0.0	0.8	5.0	1.25	1.0	.998	.425	.736	.448	1.13	1.01	0.0	0.01
0.1	0.0	0.0	0.8	5.0	1.38	1.0	.998	.424	.749	.457	1.16	1.04	.005	.008
0.1	0.0	0.0	0.8	5.0	1.5	1.0	.997	.423	.761	.458	1.17	1.11	.014	-0.0
0.1	0.0	0.0	0.8	5.0	1.0	0.5	.997	.423	.747	.447	.838	.784	.014	-0.0
0.1	0.0	0.0	0.8	5.0	1.0	.625	.997	.427	.748	.452	.883	.785	.009	.001
0.1	0.0	0.0	0.8	5.0	1.0	0.75	.998	.425	.763	0.46	.871	0.79	.001	-.01
0.1	0.0	0.0	0.8	5.0	1.0	.875	.999	.425	.737	.458	.893	.796	.026	.008
0.1	0.0	0.0	0.8	5.0	1.0	1.0	.997	.423	.733	.455	.881	.792	.024	-0.0
0.1	0.0	0.0	0.8	5.0	1.0	1.13	.997	.421	.735	.453	.771	0.74	.036	-.03
0.1	0.0	0.0	0.8	5.0	1.0	1.25	.998	.422	.725	.456	.837	.758	0.01	-.01
0.1	0.0	0.0	0.8	5.0	1.0	1.38	.999	.425	.739	.449	.819	.749	.028	.005
0.1	0.0	0.0	0.8	5.0	1.0	1.5	.998	.425	.764	.455	.853	.799	.036	-0.0
0.1	0.0	0.0	0.8	6.0	0.5	1.0	.998	.427	0.76	.451	.548	.491	0.0	-.01
0.1	0.0	0.0	0.8	6.0	.625	1.0	.998	.428	.713	0.45	0.76	.677	.006	-.01
0.1	0.0	0.0	0.8	6.0	0.75	1.0	.999	.427	.752	.443	0.78	.712	.035	-.01
0.1	0.0	0.0	0.8	6.0	.875	1.0	.998	.425	0.73	.454	.814	.713	.004	-0.0
0.1	0.0	0.0	0.8	6.0	1.0	1.0	.998	.425	.741	.453	0.92	.827	.004	-0.0
0.1	0.0	0.0	0.8	6.0	1.13	1.0	.998	.427	.758	.456	1.1	1.03	.019	-0.0
0.1	0.0	0.0	0.8	6.0	1.25	1.0	.995	.427	.754	.465	1.24	1.09	.013	.011
0.1	0.0	0.0	0.8	6.0	1.38	1.0	.999	.422	.767	.454	1.11	1.04	.023	.004
0.1	0.0	0.0	0.8	6.0	1.5	1.0	.997	.433	.746	.449	1.29	1.19	.027	-0.0
0.1	0.0	0.0	0.8	6.0	1.0	0.5	.996	.426	.768	.443	.962	.896	.021	.003
0.1	0.0	0.0	0.8	6.0	1.0	.625	.998	.419	.735	.462	.913	.815	.009	-0.0
0.1	0.0	0.0	0.8	6.0	1.0	0.75	.997	.424	.754	.463	.957	.847	0.01	.014
0.1	0.0	0.0	0.8	6.0	1.0	.875	.998	.427	.762	.459	1.02	.917	.005	-0.0
0.1	0.0	0.0	0.8	6.0	1.0	1.0	.998	.422	.752	.451	.861	.776	.007	-.01
0.1	0.0	0.0	0.8	6.0	1.0	1.13	.999	.425	.769	.451	.975	.912	.018	-.01
0.1	0.0	0.0	0.8	6.0	1.0	1.25	.998	.422	.744	.453	.979	.884	.011	-.01
0.1	0.0	0.0	0.8	6.0	1.0	1.38	.998	.424	.757	.456	1.01	.916	0.0	-.01
0.1	0.0	0.0	0.8	6.0	1.0	1.5	.999	.427	.768	0.46	.958	.884	.037	.016
0.1	0.0	0.0	0.8	7.0	0.5	1.0	.998	.427	.753	0.45	.668	0.6	0.0	-0.0
0.1	0.0	0.0	0.8	7.0	.625	1.0	.998	.425	.731	.447	.752	.673	.009	-0.0
0.1	0.0	0.0	0.8	7.0	0.75	1.0	.998	.425	.768	.452	.877	.789	.006	-.01
0.1	0.0	0.0	0.8	7.0	.875	1.0	.996	0.43	.729	.445	1.01	.894	.007	-0.0
0.1	0.0	0.0	0.8	7.0	1.0	1.0	.998	.422	.753	.461	.904	.811	.013	-0.0
0.1	0.0	0.0	0.8	7.0	1.13	1.0	.997	.426	.758	.453	1.11	1.03	.008	-.01
0.1	0.0	0.0	0.8	7.0	1.25	1.0	.999	.426	.767	.463	1.31	1.2	.007	-0.0
0.1	0.0	0.0	0.8	7.0	1.38	1.0	.998	.423	.747	.449	1.22	1.11	0.0	-0.0
0.1	0.0	0.0	0.8	7.0	1.5	1.0	.999	.427	.746	0.46	1.46	1.32	-0.0	.004
0.1	0.0	0.0	0.8	7.0	1.0	0.5	.998	.427	.753	.454	.968	.859	.003	.001
0.1	0.0	0.0	0.8	7.0	1.0	.625	.997	.422	.742	.457	1.12	1.03	.009	-0.0
0.1	0.0	0.0	0.8	7.0	1.0	0.75	.998	.427	.776	.452	1.02	.976	.017	-.01
0.1	0.0	0.0	0.8	7.0	1.0	.875	.998	.423	.732	.457	.946	.851	.008	-0.0
0.1	0.0	0.0	0.8	7.0	1.0	1.0	.998	0.42	.746	.456	1.07	.943	.007	-0.0
0.1	0.0	0.0	0.8	7.0	1.0	1.13	.998	.423	.759	0.45	.943	.895	.028	-.02
0.1	0.0	0.0	0.8	7.0	1.0	1.25	.998	.426	.768	.452	1.04	.951	.012	-0.0
0.1	0.0	0.0	0.8	7.0	1.0	1.38	.997	.425	0.75	.449	1.07	.974	.013	.003
0.1	0.0	0.0	0.8	7.0	1.0	1.5	.998	.423	.743	.458	1.07	.958	.014	-.01
0.1	0.0	0.0	0.8	8.0	0.5	1.0	.997	.422	.752	.446	.639	.561	0.0	.005
0.1	0.0	0.0	0.8	8.0	.625	1.0	.997	.426	.744	.451	.809	0.72	.009	-.01
0.1	0.0	0.0	0.8	8.0	0.75	1.0	.998	.424	.749	.447	.856	.785	.008	-.02
0.1	0.0	0.0	0.8	8.0	.875	1.0	.998	.421	0.75	.457	1.1	1.03	0.0	-0.0
0.1	0.0	0.0	0.8	8.0	1.0	1.0	.998	.423	.742	.456	1.04	.922	.004	.004
0.1	0.0	0.0	0.8	8.0	1.13	1.0	.997	.422	.764	.452	1.14	1.04	.004	.004
0.1	0.0	0.0	0.8	8.0	1.25	1.0	.997	.421	.718	.462	1.14	.991	.022	.029
0.1	0.0	0.0	0.8	8.0	1.38	1.0	.998	.422	.768	.449	1.23	1.11	-0.0	-.01
0.1	0.0	0.0	0.8	8.0	1.5	1.0	.996	.422	.755	.464	1.33	1.19	.005	.011
0.1	0.0	0.0	0.8	8.0	1.0	0.5	.998	.423	.765	.443	1.03	.929	0.0	-0.0
0.1	0.0	0.0	0.8	8.0	1.0	.625	.998	0.43	.763	.451	1.36	1.22	0.0	-0.0
0.1	0.0	0.0	0.8	8.0	1.0	0.75	.998	.424	.748	0.46	1.14	1.02	0.0	.002
0.1	0.0	0.0	0.8	8.0	1.0	.875	.999	.422	.738	.465	1.04	.932	.013	-0.0
0.1	0.0	0.0	0.8	8.0	1.0	1.0	.998	.428	.754	.445	1.08	.992	.009	-.01
0.1	0.0	0.0	0.8	8.0	1.0	1.13	.996	.424	.748	.441	.944	.873	.024	-.02
0.1	0.0	0.0	0.8	8.0	1.0	1.25	.997	.426	.747	.451	0.98	.883	.009	-.01
0.1	0.0	0.0	0.8	8.0	1.0	1.38	.998	.423	.751	.452	.963	0.85	.011	.011
0.1	0.0	0.0	0.8	8.0	1.0	1.5	.998	.424	.766	.456	1.06	.955	.013	-.01
0.1	0.0	0.0	0.8	9.0	0.5	1.0	.997	.427	.749	.456	.899	.801	0.0	-.01
0.1	0.0	0.0	0.8	9.0	.625	1.0	.997	.422	.747	.449	.858	.758	.003	-0.0
0.1	0.0	0.0	0.8	9.0	0.75	1.0	.998	.428	.744	.449	.968	.841	0.0	-.01
0.1	0.0	0.0	0.8	9.0	.875	1.0	.998	.425	.734	.447	.849	.738	0.0	-0.0
0.1	0.0	0.0	0.8	9.0	1.0	1.0	.999	.426	.731	.445	1.16	1.02	0.0	.002
0.1	0.0	0.0	0.8	9.0	1.13	1.0	.998	.425	.767	.444	1.1	.998	.002	-.01
0.1	0.0	0.0	0.8	9.0	1.25	1.0	.998	.422	.756	.454	1.15	1.08	.019	0.0
0.1	0.0	0.0	0.8	9.0	1.38	1.0	.999	.426	.745	.451	1.32	1.2	.024	.011
0.1	0.0	0.0	0.8	9.0	1.5	1.0	.997	.425	.751	.452	1.31	1.2	.035	.008
0.1	0.0	0.0	0.8	9.0	1.0	0.5	.998	.421	.757	.453	.969	.867	.003	0.0
0.1	0.0	0.0	0.8	9.0	1.0	.625	.998	.431	.791	.447	1.23	1.11	.005	.005
0.1	0.0	0.0	0.8	9.0	1.0	0.75	.999	.424	.763	.449	1.06	.949	.002	.001
0.1	0.0	0.0	0.8	9.0	1.0	.875	.998	.425	.751	.462	1.21	1.09	.007	-.01
0.1	0.0	0.0	0.8	9.0	1.0	1.0	.999	.425	.779	.449	1.0	.928	.023	-0.0
0.1	0.0	0.0	0.8	9.0	1.0	1.13	.998	.425	.756	.463	1.19	1.07	.011	.002
0.1	0.0	0.0	0.8	9.0	1.0	1.25	.998	.423	0.76	.456	1.16	1.05	0.02	0.01
0.1	0.0	0.0	0.8	9.0	1.0	1.38	.999	.422	.734	.453	1.26	1.15	.011	-0.0
0.1	0.0	0.0	0.8	9.0	1.0	1.5	.999	.426	.755	.454	1.35	1.24	.038	-.02
0.1	0.0	0.0	0.8	10.0	0.5	1.0	.995	.423	.756	.444	.656	.559	.005	-0.0
0.1	0.0	0.0	0.8	10.0	.625	1.0	.997	.426	.762	.447	0.93	.827	.003	-0.0
0.1	0.0	0.0	0.8	10.0	0.75	1.0	.998	.428	.743	.451	1.08	.945	0.0	-0.0
0.1	0.0	0.0	0.8	10.0	.875	1.0	.998	.431	.737	.449	1.08	.971	.004	-.01
0.1	0.0	0.0	0.8	10.0	1.0	1.0	.998	0.42	.765	.452	1.04	.936	.009	-.01
0.1	0.0	0.0	0.8	10.0	1.13	1.0	.997	.431	.752	.448	1.4	1.27	.027	.005
0.1	0.0	0.0	0.8	10.0	1.25	1.0	.997	.426	.749	.454	1.52	1.39	.007	-0.0
0.1	0.0	0.0	0.8	10.0	1.38	1.0	.998	.427	.757	.456	1.42	1.26	.008	.009
0.1	0.0	0.0	0.8	10.0	1.5	1.0	.995	.428	0.75	.466	1.64	1.47	.008	.002
0.1	0.0	0.0	0.8	10.0	1.0	0.5	.998	.431	.755	.461	1.34	1.18	.007	.003
0.1	0.0	0.0	0.8	10.0	1.0	.625	.999	.422	.737	.447	1.15	1.03	.005	.004
0.1	0.0	0.0	0.8	10.0	1.0	0.75	.998	.423	0.75	0.46	1.12	0.99	.008	-0.0
0.1	0.0	0.0	0.8	10.0	1.0	.875	.997	.428	.762	.446	1.53	1.41	.015	-0.0
0.1	0.0	0.0	0.8	10.0	1.0	1.0	.999	.424	.759	.451	1.26	1.15	.008	-.01
0.1	0.0	0.0	0.8	10.0	1.0	1.13	.998	.424	.733	.449	1.04	.911	.014	.009
0.1	0.0	0.0	0.8	10.0	1.0	1.25	.999	.423	.753	0.47	1.24	1.05	0.0	.001
0.1	0.0	0.0	0.8	10.0	1.0	1.38	.997	.424	.778	.449	1.14	1.04	.016	-.01
0.1	0.0	0.0	0.8	10.0	1.0	1.5	.997	.424	.747	.476	1.44	1.31	.026	-.02
0.1	0.0	0.0	1.0	1.0	0.5	1.0	.994	.436	.751	.459	.398	.377	.009	-.01
0.1	0.0	0.0	1.0	1.0	.625	1.0	.996	.439	.764	.462	.461	.444	.022	-0.0
0.1	0.0	0.0	1.0	1.0	0.75	1.0	.994	.436	.763	.468	.523	.484	.001	.006
0.1	0.0	0.0	1.0	1.0	.875	1.0	.995	.437	.778	.476	.598	0.57	.006	-0.0
0.1	0.0	0.0	1.0	1.0	1.0	1.0	.994	.437	.772	0.47	.683	.648	.007	.003
0.1	0.0	0.0	1.0	1.0	1.13	1.0	.996	.441	.771	.455	.699	.679	.023	.004
0.1	0.0	0.0	1.0	1.0	1.25	1.0	.994	.451	.777	.456	.771	0.75	.021	.001
0.1	0.0	0.0	1.0	1.0	1.38	1.0	.994	.452	0.73	.459	0.82	.747	.017	.026
0.1	0.0	0.0	1.0	1.0	1.5	1.0	.993	.433	.772	.448	1.01	.981	.009	-0.0
0.1	0.0	0.0	1.0	1.0	1.0	0.5	.997	0.45	.759	.457	.673	.642	.006	-0.0
0.1	0.0	0.0	1.0	1.0	1.0	.625	.994	.438	.756	.471	.619	.587	.015	0.01
0.1	0.0	0.0	1.0	1.0	1.0	0.75	.994	.442	.775	.472	.628	.602	.026	.007
0.1	0.0	0.0	1.0	1.0	1.0	.875	.996	.448	.774	.466	0.66	.619	.011	.011
0.1	0.0	0.0	1.0	1.0	1.0	1.0	.992	.436	.785	.487	.603	.621	.063	-0.0
0.1	0.0	0.0	1.0	1.0	1.0	1.13	.992	.432	.759	0.48	.652	.617	.012	-0.0
0.1	0.0	0.0	1.0	1.0	1.0	1.25	.992	.438	.735	.454	.639	0.58	.025	.016
0.1	0.0	0.0	1.0	1.0	1.0	1.38	.994	.443	.761	.456	.679	.635	.011	-0.0
0.1	0.0	0.0	1.0	1.0	1.0	1.5	.996	0.44	.766	.468	.671	.631	-0.0	-0.0
0.1	0.0	0.0	1.0	2.0	0.5	1.0	.995	.438	.752	.465	.491	.457	.032	-0.0
0.1	0.0	0.0	1.0	2.0	.625	1.0	.992	.441	.749	.465	0.55	0.49	0.0	-0.0
0.1	0.0	0.0	1.0	2.0	0.75	1.0	.995	.439	.777	.471	.604	.563	.017	-0.0
0.1	0.0	0.0	1.0	2.0	.875	1.0	.993	.433	.758	.456	.655	.606	0.02	.003
0.1	0.0	0.0	1.0	2.0	1.0	1.0	.994	.443	.757	.457	.788	0.73	.006	.005
0.1	0.0	0.0	1.0	2.0	1.13	1.0	.992	0.44	0.79	.478	.877	.832	.012	.012
0.1	0.0	0.0	1.0	2.0	1.25	1.0	.994	.433	.766	.467	.948	.895	.007	-0.0
0.1	0.0	0.0	1.0	2.0	1.38	1.0	.993	.435	.751	.468	.912	0.86	.011	-.01
0.1	0.0	0.0	1.0	2.0	1.5	1.0	.996	.438	.776	0.46	1.08	1.01	.007	-0.0
0.1	0.0	0.0	1.0	2.0	1.0	0.5	.993	.444	.758	0.46	.842	.788	.002	.002
0.1	0.0	0.0	1.0	2.0	1.0	.625	.995	.443	.748	.468	.738	.671	.013	.003
0.1	0.0	0.0	1.0	2.0	1.0	0.75	.989	.437	.761	.467	.762	.704	.014	.002
0.1	0.0	0.0	1.0	2.0	1.0	.875	.995	.437	0.74	.456	.769	0.71	.008	.005
0.1	0.0	0.0	1.0	2.0	1.0	1.0	.994	.432	.769	.456	0.76	.697	.006	.003
0.1	0.0	0.0	1.0	2.0	1.0	1.13	.994	.437	.742	.466	.772	0.72	.005	-.01
0.1	0.0	0.0	1.0	2.0	1.0	1.25	.992	.431	0.75	.466	.791	.726	.004	-.01
0.1	0.0	0.0	1.0	2.0	1.0	1.38	.994	.442	.753	.451	.787	.727	.007	.007
0.1	0.0	0.0	1.0	2.0	1.0	1.5	.993	.438	.753	.454	0.75	.703	.008	-0.0
0.1	0.0	0.0	1.0	3.0	0.5	1.0	.991	.432	.737	.452	.544	.486	.012	.009
0.1	0.0	0.0	1.0	3.0	.625	1.0	.995	.434	.761	.475	.791	.717	-0.0	-0.0
0.1	0.0	0.0	1.0	3.0	0.75	1.0	.994	.432	.766	0.47	.713	.666	.012	-0.0
0.1	0.0	0.0	1.0	3.0	.875	1.0	.993	.436	.759	.455	.906	0.83	0.0	-.01
0.1	0.0	0.0	1.0	3.0	1.0	1.0	.995	.431	.767	.475	.839	.751	0.0	.011
0.1	0.0	0.0	1.0	3.0	1.13	1.0	.995	.435	.747	.487	.928	.838	.007	.001
0.1	0.0	0.0	1.0	3.0	1.25	1.0	.989	.445	.755	.455	1.14	1.05	.006	.002
0.1	0.0	0.0	1.0	3.0	1.38	1.0	.994	.437	.742	.454	1.09	.997	.008	.009
0.1	0.0	0.0	1.0	3.0	1.5	1.0	.992	.443	.767	.471	1.2	1.08	0.0	-0.0
0.1	0.0	0.0	1.0	3.0	1.0	0.5	.992	.433	.716	.475	.826	.744	.009	.003
0.1	0.0	0.0	1.0	3.0	1.0	.625	.993	.432	.757	.464	.819	.746	0.02	.018
0.1	0.0	0.0	1.0	3.0	1.0	0.75	0.99	.435	.738	.469	.914	.844	0.01	.007
0.1	0.0	0.0	1.0	3.0	1.0	.875	.993	.445	.735	.458	.949	.839	0.0	.001
0.1	0.0	0.0	1.0	3.0	1.0	1.0	.992	0.44	.743	.467	.928	0.89	.036	-.01
0.1	0.0	0.0	1.0	3.0	1.0	1.13	.994	.436	0.79	.471	0.97	.937	.027	-0.0
0.1	0.0	0.0	1.0	3.0	1.0	1.25	.996	.436	.746	0.45	0.81	0.74	0.0	-.01
0.1	0.0	0.0	1.0	3.0	1.0	1.38	.994	.442	.763	.455	.873	.789	.004	.014
0.1	0.0	0.0	1.0	3.0	1.0	1.5	.991	.432	.772	.469	.874	.803	0.0	-.01
0.1	0.0	0.0	1.0	4.0	0.5	1.0	.991	.441	.741	.454	.635	.554	.008	-.01
0.1	0.0	0.0	1.0	4.0	.625	1.0	.995	0.44	.747	.475	.944	.836	.003	.002
0.1	0.0	0.0	1.0	4.0	0.75	1.0	.993	.436	.771	0.46	.808	.733	.022	.004
0.1	0.0	0.0	1.0	4.0	.875	1.0	.995	.441	.765	.454	.956	.873	.008	-0.0
0.1	0.0	0.0	1.0	4.0	1.0	1.0	.994	.436	.781	.483	1.16	1.06	.006	.001
0.1	0.0	0.0	1.0	4.0	1.13	1.0	.994	.436	.758	.469	1.04	.973	.032	-0.0
0.1	0.0	0.0	1.0	4.0	1.25	1.0	0.99	0.43	.759	.465	1.05	.964	0.01	-.01
0.1	0.0	0.0	1.0	4.0	1.38	1.0	.993	.444	.728	0.47	1.19	1.05	.007	.007
0.1	0.0	0.0	1.0	4.0	1.5	1.0	.993	.451	.761	.467	1.42	1.29	.016	.017
0.1	0.0	0.0	1.0	4.0	1.0	0.5	.997	.437	.743	.469	.979	.905	.008	-0.0
0.1	0.0	0.0	1.0	4.0	1.0	.625	.993	.444	.751	.469	1.03	.908	-0.0	.004
0.1	0.0	0.0	1.0	4.0	1.0	0.75	.995	.442	.756	.452	1.05	.937	.005	.004
0.1	0.0	0.0	1.0	4.0	1.0	.875	.991	0.44	.736	.458	.984	0.89	.015	-.01
0.1	0.0	0.0	1.0	4.0	1.0	1.0	.992	.433	.733	.461	.889	.826	.032	.006
0.1	0.0	0.0	1.0	4.0	1.0	1.13	.992	0.44	.751	.474	1.1	.995	0.01	.004
0.1	0.0	0.0	1.0	4.0	1.0	1.25	.993	.433	.745	.466	1.04	.935	0.0	-0.0
0.1	0.0	0.0	1.0	4.0	1.0	1.38	.993	.441	.758	.463	0.98	.882	.024	-.01
0.1	0.0	0.0	1.0	4.0	1.0	1.5	.992	.433	.724	.476	1.09	.976	.029	.018
0.1	0.0	0.0	1.0	5.0	0.5	1.0	.992	.429	.751	.474	.955	.852	.013	-0.0
0.1	0.0	0.0	1.0	5.0	.625	1.0	.994	.447	.778	.454	.908	.825	.015	-0.0
0.1	0.0	0.0	1.0	5.0	0.75	1.0	.994	.436	.761	.453	.936	.845	.001	-0.0
0.1	0.0	0.0	1.0	5.0	.875	1.0	.994	0.43	.773	.482	1.2	1.11	0.02	-0.0
0.1	0.0	0.0	1.0	5.0	1.0	1.0	.991	.443	.757	.454	1.11	1.01	.014	-.01
0.1	0.0	0.0	1.0	5.0	1.13	1.0	.995	.434	.773	.459	1.18	1.1	.007	.002
0.1	0.0	0.0	1.0	5.0	1.25	1.0	.995	.433	.755	.453	1.11	1.02	.007	-0.0
0.1	0.0	0.0	1.0	5.0	1.38	1.0	.991	.439	.766	.484	1.54	1.4	.006	0.01
0.1	0.0	0.0	1.0	5.0	1.5	1.0	.992	.432	.747	.456	1.25	1.15	0.01	-0.0
0.1	0.0	0.0	1.0	5.0	1.0	0.5	.996	.439	.755	.475	1.3	1.16	.003	-0.0
0.1	0.0	0.0	1.0	5.0	1.0	.625	.993	.438	.745	.465	1.03	.901	.014	.014
0.1	0.0	0.0	1.0	5.0	1.0	0.75	.992	.433	.743	.466	1.03	.928	.006	-0.0
0.1	0.0	0.0	1.0	5.0	1.0	.875	.996	.436	0.76	.463	1.19	1.09	.002	-.01
0.1	0.0	0.0	1.0	5.0	1.0	1.0	.991	.435	.719	.477	1.06	.933	.004	.002
0.1	0.0	0.0	1.0	5.0	1.0	1.13	.994	.446	.734	.453	1.15	1.02	.007	0.0
0.1	0.0	0.0	1.0	5.0	1.0	1.25	.997	.437	.745	.463	1.15	1.01	.008	-0.0
0.1	0.0	0.0	1.0	5.0	1.0	1.38	.994	.433	.768	.475	1.03	.921	0.0	.003
0.1	0.0	0.0	1.0	5.0	1.0	1.5	.995	.437	.748	.458	1.2	1.07	0.0	.002
0.1	0.0	0.0	1.0	6.0	0.5	1.0	.994	.447	.765	.463	1.07	.941	0.0	.005
0.1	0.0	0.0	1.0	6.0	.625	1.0	.993	.432	.774	.469	.974	.868	.012	0.0
0.1	0.0	0.0	1.0	6.0	0.75	1.0	.989	.437	.762	.492	1.3	1.12	.006	0.0
0.1	0.0	0.0	1.0	6.0	.875	1.0	.991	.435	.744	.461	1.02	.882	.008	-0.0
0.1	0.0	0.0	1.0	6.0	1.0	1.0	.993	.441	0.79	.475	1.25	1.13	0.01	.012
0.1	0.0	0.0	1.0	6.0	1.13	1.0	.996	.435	.742	0.46	1.22	1.1	.009	-0.0
0.1	0.0	0.0	1.0	6.0	1.25	1.0	.993	.431	.771	.468	1.31	1.17	.005	0.01
0.1	0.0	0.0	1.0	6.0	1.38	1.0	.995	.437	.764	.467	1.48	1.34	.013	.002
0.1	0.0	0.0	1.0	6.0	1.5	1.0	.995	.437	.754	.457	1.51	1.37	.011	.001
0.1	0.0	0.0	1.0	6.0	1.0	0.5	.995	.436	.784	.456	1.2	1.08	.005	.005
0.1	0.0	0.0	1.0	6.0	1.0	.625	.996	.444	.771	.461	1.43	1.28	.003	.006
0.1	0.0	0.0	1.0	6.0	1.0	0.75	.995	.435	.744	.461	1.16	1.03	.004	.001
0.1	0.0	0.0	1.0	6.0	1.0	.875	.993	.445	.758	.471	1.39	1.26	.013	.008
0.1	0.0	0.0	1.0	6.0	1.0	1.0	.991	.434	.757	.476	1.23	1.1	0.01	-.01
0.1	0.0	0.0	1.0	6.0	1.0	1.13	.994	.436	.776	.475	1.32	1.19	.014	.014
0.1	0.0	0.0	1.0	6.0	1.0	1.25	.995	0.44	.759	.457	1.24	1.1	.017	.008
0.1	0.0	0.0	1.0	6.0	1.0	1.38	.993	.443	.756	.464	1.23	1.11	0.0	-0.0
0.1	0.0	0.0	1.0	6.0	1.0	1.5	.994	.447	.765	.456	1.25	1.12	.014	-0.0
0.1	0.0	0.0	1.0	7.0	0.5	1.0	.995	.445	.758	.453	1.07	0.92	.001	-.01
0.1	0.0	0.0	1.0	7.0	.625	1.0	.992	.432	.778	.463	1.15	1.01	.006	0.0
0.1	0.0	0.0	1.0	7.0	0.75	1.0	.995	.438	.747	.458	1.22	1.08	.008	.012
0.1	0.0	0.0	1.0	7.0	.875	1.0	.991	0.44	.797	.459	1.23	1.1	.008	-0.0
0.1	0.0	0.0	1.0	7.0	1.0	1.0	.993	.436	.769	.475	1.52	1.36	0.0	0.0
0.1	0.0	0.0	1.0	7.0	1.13	1.0	.993	.441	.747	.468	1.55	1.36	.005	.002
0.1	0.0	0.0	1.0	7.0	1.25	1.0	.994	.433	.764	.478	1.4	1.26	.009	.003
0.1	0.0	0.0	1.0	7.0	1.38	1.0	.993	.442	.771	.452	1.55	1.39	.022	.013
0.1	0.0	0.0	1.0	7.0	1.5	1.0	.993	.441	.777	.452	1.64	1.47	.005	0.02
0.1	0.0	0.0	1.0	7.0	1.0	0.5	.995	0.44	.766	.448	1.38	1.25	.007	.003
0.1	0.0	0.0	1.0	7.0	1.0	.625	.993	.438	.774	.481	1.36	1.23	.014	.002
0.1	0.0	0.0	1.0	7.0	1.0	0.75	.995	.437	.778	.471	1.49	1.33	.003	-0.0
0.1	0.0	0.0	1.0	7.0	1.0	.875	.993	.446	.768	.455	1.42	1.29	.012	.009
0.1	0.0	0.0	1.0	7.0	1.0	1.0	.991	.437	0.76	.469	1.34	1.19	.009	-0.0
0.1	0.0	0.0	1.0	7.0	1.0	1.13	.995	.452	.793	0.47	1.54	1.36	0.0	-0.0
0.1	0.0	0.0	1.0	7.0	1.0	1.25	.992	.432	.736	.468	1.2	1.06	.024	-0.0
0.1	0.0	0.0	1.0	7.0	1.0	1.38	.993	.434	.735	0.45	1.41	1.31	.035	-.01
0.1	0.0	0.0	1.0	7.0	1.0	1.5	.996	.436	.717	0.45	1.19	1.05	.015	.007
0.1	0.0	0.0	1.0	8.0	0.5	1.0	.993	.432	.746	.473	1.03	.872	.019	-0.0
0.1	0.0	0.0	1.0	8.0	.625	1.0	0.99	.437	.753	.455	1.24	1.08	.012	-0.0
0.1	0.0	0.0	1.0	8.0	0.75	1.0	.993	.428	.768	.487	1.15	1.01	.015	-.01
0.1	0.0	0.0	1.0	8.0	.875	1.0	.995	0.44	.757	0.46	1.55	1.37	.016	.007
0.1	0.0	0.0	1.0	8.0	1.0	1.0	.996	.443	0.76	.454	1.53	1.42	.009	0.0
0.1	0.0	0.0	1.0	8.0	1.13	1.0	.992	.433	.784	.487	1.63	1.47	.025	.018
0.1	0.0	0.0	1.0	8.0	1.25	1.0	.996	.441	.763	.463	1.65	1.45	.007	.006
0.1	0.0	0.0	1.0	8.0	1.38	1.0	.995	.438	.773	.462	1.65	1.47	.007	-0.0
0.1	0.0	0.0	1.0	8.0	1.5	1.0	.994	.432	.757	.461	1.62	1.44	0.0	-0.0
0.1	0.0	0.0	1.0	8.0	1.0	0.5	.996	.433	.779	.473	1.41	1.28	.002	-0.0
0.1	0.0	0.0	1.0	8.0	1.0	.625	0.99	.439	.765	.462	1.52	1.34	.011	.008
0.1	0.0	0.0	1.0	8.0	1.0	0.75	.994	.441	0.77	.479	1.5	1.35	.009	-0.0
0.1	0.0	0.0	1.0	8.0	1.0	.875	.991	.437	.794	.465	1.68	1.57	.011	0.0
0.1	0.0	0.0	1.0	8.0	1.0	1.0	.994	.442	.757	.457	1.42	1.24	.008	.008
0.1	0.0	0.0	1.0	8.0	1.0	1.13	.991	.435	.767	.466	1.41	1.21	0.0	.007
0.1	0.0	0.0	1.0	8.0	1.0	1.25	.996	.433	.772	.458	1.3	1.14	.003	.001
0.1	0.0	0.0	1.0	8.0	1.0	1.38	.993	.446	.793	.458	1.52	1.36	.031	.022
0.1	0.0	0.0	1.0	8.0	1.0	1.5	.995	.432	.772	.469	1.56	1.39	.024	.009
0.1	0.0	0.0	1.0	9.0	0.5	1.0	.994	.433	.765	.463	1.42	1.27	.012	.006
0.1	0.0	0.0	1.0	9.0	.625	1.0	.994	.438	.732	.469	1.33	1.15	.006	-0.0
0.1	0.0	0.0	1.0	9.0	0.75	1.0	.995	.433	.748	.453	1.26	1.09	.008	.012
0.1	0.0	0.0	1.0	9.0	.875	1.0	.995	.439	.748	.466	1.51	1.35	0.0	.001
0.1	0.0	0.0	1.0	9.0	1.0	1.0	.994	0.43	.763	.468	1.57	1.39	.005	.004
0.1	0.0	0.0	1.0	9.0	1.13	1.0	.996	.446	.771	.461	1.87	1.66	.005	.005
0.1	0.0	0.0	1.0	9.0	1.25	1.0	.996	.442	.775	.468	1.81	1.62	0.02	-0.0
0.1	0.0	0.0	1.0	9.0	1.38	1.0	.991	.433	.771	.458	1.53	1.37	.009	-0.0
0.1	0.0	0.0	1.0	9.0	1.5	1.0	.994	.434	0.75	.475	1.84	1.65	.014	.007
0.1	0.0	0.0	1.0	9.0	1.0	0.5	.994	.433	.737	.475	1.64	1.45	0.0	.003
0.1	0.0	0.0	1.0	9.0	1.0	.625	.995	.433	.723	0.47	1.57	1.38	.018	-0.0
0.1	0.0	0.0	1.0	9.0	1.0	0.75	.991	.437	.748	.466	1.63	1.4	.003	.008
0.1	0.0	0.0	1.0	9.0	1.0	.875	.995	.451	.771	.476	1.88	1.65	.007	-0.0
0.1	0.0	0.0	1.0	9.0	1.0	1.0	.993	0.44	.735	.464	1.67	1.47	.012	.009
0.1	0.0	0.0	1.0	9.0	1.0	1.13	.991	.438	.794	.471	1.72	1.53	.006	.001
0.1	0.0	0.0	1.0	9.0	1.0	1.25	.994	0.44	.743	.451	1.39	1.21	-0.0	-0.0
0.1	0.0	0.0	1.0	9.0	1.0	1.38	.994	.437	.768	.466	1.66	1.48	0.0	-0.0
0.1	0.0	0.0	1.0	9.0	1.0	1.5	.993	.438	.786	.463	1.42	1.25	.024	-0.0
0.1	0.0	0.0	1.0	10.0	0.5	1.0	.995	.452	.754	.472	2.02	1.75	.008	.004
0.1	0.0	0.0	1.0	10.0	.625	1.0	.994	.438	.778	.464	1.63	1.41	.006	.001
0.1	0.0	0.0	1.0	10.0	0.75	1.0	.995	.438	0.77	.487	1.64	1.46	.007	-0.0
0.1	0.0	0.0	1.0	10.0	.875	1.0	.993	.435	.749	.466	1.95	1.73	0.0	-.01
0.1	0.0	0.0	1.0	10.0	1.0	1.0	.993	.441	.756	.463	1.87	1.67	.004	.002
0.1	0.0	0.0	1.0	10.0	1.13	1.0	.998	.447	.726	.476	2.24	1.96	.015	-0.0
0.1	0.0	0.0	1.0	10.0	1.25	1.0	.992	.435	.765	.452	1.62	1.47	.013	-0.0
0.1	0.0	0.0	1.0	10.0	1.38	1.0	.992	0.43	.736	.461	1.71	1.49	0.0	.003
0.1	0.0	0.0	1.0	10.0	1.5	1.0	.993	.437	.751	.469	2.11	1.84	.009	0.01
0.1	0.0	0.0	1.0	10.0	1.0	0.5	.995	0.44	.775	.456	1.68	1.51	.005	-0.0
0.1	0.0	0.0	1.0	10.0	1.0	.625	.993	.432	.742	0.47	1.5	1.3	-0.0	.001
0.1	0.0	0.0	1.0	10.0	1.0	0.75	.988	0.45	.763	.468	2.1	1.89	.016	.009
0.1	0.0	0.0	1.0	10.0	1.0	.875	.994	.441	.794	.461	1.71	1.5	0.0	-0.0
0.1	0.0	0.0	1.0	10.0	1.0	1.0	.992	.431	.748	.459	1.28	1.11	.011	-0.0
0.1	0.0	0.0	1.0	10.0	1.0	1.13	.995	.442	.786	.457	1.92	1.72	0.0	.002
0.1	0.0	0.0	1.0	10.0	1.0	1.25	.993	.431	.763	.465	1.59	1.45	.016	-.01
0.1	0.0	0.0	1.0	10.0	1.0	1.38	.996	0.44	0.75	.452	1.54	1.36	.011	-.01
0.1	0.0	0.0	1.0	10.0	1.0	1.5	.993	.437	.744	.467	1.57	1.39	.025	-0.0
0.1	0.0	0.05	0.2	1.0	0.5	1.0	1.0	.408	.799	.432	.328	.428	.478	-0.0
0.1	0.0	0.05	0.2	1.0	.625	1.0	1.0	.408	.784	.436	.444	.495	.175	-.01
0.1	0.0	0.05	0.2	1.0	0.75	1.0	1.0	.408	.769	.439	.571	.557	.059	-.03
0.1	0.0	0.05	0.2	1.0	.875	1.0	1.0	.408	.766	.439	.664	.645	.057	-0.0
0.1	0.0	0.05	0.2	1.0	1.0	1.0	1.0	.408	.768	.439	.747	.719	.028	-.02
0.1	0.0	0.05	0.2	1.0	1.13	1.0	1.0	.408	.759	0.44	.833	.792	.023	-.01
0.1	0.0	0.05	0.2	1.0	1.25	1.0	1.0	.408	.757	0.44	.982	.904	.001	-0.0
0.1	0.0	0.05	0.2	1.0	1.38	1.0	1.0	.408	.761	.441	1.05	.942	.001	0.01
0.1	0.0	0.05	0.2	1.0	1.5	1.0	1.0	.409	.762	.439	1.12	1.02	.017	.015
0.1	0.0	0.05	0.2	1.0	1.0	0.5	1.0	.408	0.77	0.44	.758	.719	.009	0.0
0.1	0.0	0.05	0.2	1.0	1.0	.625	1.0	.408	0.77	.441	.787	.727	.001	-0.0
0.1	0.0	0.05	0.2	1.0	1.0	0.75	1.0	.408	.765	.443	.753	.702	.008	.014
0.1	0.0	0.05	0.2	1.0	1.0	.875	1.0	.408	.754	0.44	.755	.689	0.02	0.02
0.1	0.0	0.05	0.2	1.0	1.0	1.0	1.0	.408	.761	.439	.774	.717	.015	0.0
0.1	0.0	0.05	0.2	1.0	1.0	1.13	1.0	.408	.752	.439	.771	.736	.027	-0.0
0.1	0.0	0.05	0.2	1.0	1.0	1.25	1.0	.408	.758	.439	0.76	.714	.041	-.01
0.1	0.0	0.05	0.2	1.0	1.0	1.38	1.0	.408	0.76	.439	.753	.724	.042	-.01
0.1	0.0	0.05	0.2	1.0	1.0	1.5	1.0	.408	.751	.438	.734	.713	.101	-.03
0.1	0.0	0.05	0.2	2.0	0.5	1.0	1.0	.408	.784	.434	.336	0.41	.382	-.02
0.1	0.0	0.05	0.2	2.0	.625	1.0	1.0	.408	.772	.437	.462	.467	.147	-.01
0.1	0.0	0.05	0.2	2.0	0.75	1.0	1.0	.408	.771	.439	.557	0.57	.101	-.01
0.1	0.0	0.05	0.2	2.0	.875	1.0	1.0	.408	.759	.439	.685	.667	.042	.009
0.1	0.0	0.05	0.2	2.0	1.0	1.0	1.0	.408	.757	0.44	.737	0.71	.034	-.03
0.1	0.0	0.05	0.2	2.0	1.13	1.0	1.0	.409	.759	.439	0.86	.799	.001	-0.0
0.1	0.0	0.05	0.2	2.0	1.25	1.0	1.0	.408	.761	0.44	0.93	.858	.011	-.01
0.1	0.0	0.05	0.2	2.0	1.38	1.0	1.0	.408	.758	.442	1.02	.956	.012	-.01
0.1	0.0	0.05	0.2	2.0	1.5	1.0	1.0	.408	.749	0.44	1.15	1.06	.001	-0.0
0.1	0.0	0.05	0.2	2.0	1.0	0.5	1.0	.408	.753	.441	.759	.703	.015	.004
0.1	0.0	0.05	0.2	2.0	1.0	.625	1.0	.408	0.77	.441	.778	.719	.002	.001
0.1	0.0	0.05	0.2	2.0	1.0	0.75	1.0	.409	.759	.439	.771	0.71	.004	-.01
0.1	0.0	0.05	0.2	2.0	1.0	.875	1.0	.408	.771	.441	.756	.699	.004	-.01
0.1	0.0	0.05	0.2	2.0	1.0	1.0	1.0	.408	.756	.439	.756	.708	.021	-.01
0.1	0.0	0.05	0.2	2.0	1.0	1.13	1.0	.408	.752	0.44	0.76	.713	0.02	-.01
0.1	0.0	0.05	0.2	2.0	1.0	1.25	1.0	.408	.759	.439	.771	.745	0.04	-.02
0.1	0.0	0.05	0.2	2.0	1.0	1.38	1.0	.408	.765	0.44	.769	.721	.026	-.02
0.1	0.0	0.05	0.2	2.0	1.0	1.5	1.0	.408	.769	0.44	.739	.724	.069	-.02
0.1	0.0	0.05	0.2	3.0	0.5	1.0	1.0	.408	.794	.434	.318	0.38	.346	-.01
0.1	0.0	0.05	0.2	3.0	.625	1.0	1.0	.408	0.76	.438	.454	.464	.127	-.02
0.1	0.0	0.05	0.2	3.0	0.75	1.0	1.0	.408	.774	0.44	0.58	.564	.042	.001
0.1	0.0	0.05	0.2	3.0	.875	1.0	1.0	.408	0.76	0.44	.657	.609	.033	-0.0
0.1	0.0	0.05	0.2	3.0	1.0	1.0	1.0	.408	.761	0.44	.744	.698	.035	-.02
0.1	0.0	0.05	0.2	3.0	1.13	1.0	1.0	.408	0.76	0.44	.826	.781	.012	-.01
0.1	0.0	0.05	0.2	3.0	1.25	1.0	1.0	.408	.751	.441	.958	.893	.012	-.01
0.1	0.0	0.05	0.2	3.0	1.38	1.0	1.0	.408	.761	.442	1.02	.955	.021	-.01
0.1	0.0	0.05	0.2	3.0	1.5	1.0	1.0	.409	.742	0.44	1.13	1.05	.002	-0.0
0.1	0.0	0.05	0.2	3.0	1.0	0.5	1.0	.408	.753	0.44	.741	.705	.018	.004
0.1	0.0	0.05	0.2	3.0	1.0	.625	1.0	.408	.758	0.44	.776	.717	.009	-0.0
0.1	0.0	0.05	0.2	3.0	1.0	0.75	1.0	.408	.751	.441	.761	.716	.013	-.01
0.1	0.0	0.05	0.2	3.0	1.0	.875	1.0	.408	.768	.439	.766	.738	.025	-.01
0.1	0.0	0.05	0.2	3.0	1.0	1.0	1.0	.408	.751	.441	.754	.707	.014	-.01
0.1	0.0	0.05	0.2	3.0	1.0	1.13	1.0	.408	0.75	.441	.769	.734	.027	-.01
0.1	0.0	0.05	0.2	3.0	1.0	1.25	1.0	.408	.764	0.44	.746	.719	.061	.009
0.1	0.0	0.05	0.2	3.0	1.0	1.38	1.0	.408	.751	.441	.744	.716	.064	-.03
0.1	0.0	0.05	0.2	3.0	1.0	1.5	1.0	.409	.753	.439	.736	.701	0.05	-.03
0.1	0.0	0.05	0.2	4.0	0.5	1.0	1.0	.408	0.79	.433	.325	.411	.386	-.04
0.1	0.0	0.05	0.2	4.0	.625	1.0	1.0	.409	.763	.436	.479	.451	.049	0.03
0.1	0.0	0.05	0.2	4.0	0.75	1.0	1.0	.408	.769	.439	.559	.545	.056	-.02
0.1	0.0	0.05	0.2	4.0	.875	1.0	1.0	.408	.762	.438	.694	0.66	.015	-0.0
0.1	0.0	0.05	0.2	4.0	1.0	1.0	1.0	.408	.749	.441	.753	.672	.004	.012
0.1	0.0	0.05	0.2	4.0	1.13	1.0	1.0	.408	0.76	0.44	.844	.803	.023	-.02
0.1	0.0	0.05	0.2	4.0	1.25	1.0	1.0	.408	.757	.441	.979	.914	.001	-.02
0.1	0.0	0.05	0.2	4.0	1.38	1.0	1.0	.408	.759	.439	1.06	.995	0.01	.006
0.1	0.0	0.05	0.2	4.0	1.5	1.0	1.0	.408	.755	0.44	1.1	1.03	.019	-.01
0.1	0.0	0.05	0.2	4.0	1.0	0.5	1.0	.408	.753	.438	.778	.718	.003	0.0
0.1	0.0	0.05	0.2	4.0	1.0	.625	1.0	.408	.754	.439	.753	.714	.019	-0.0
0.1	0.0	0.05	0.2	4.0	1.0	0.75	1.0	.408	.756	0.44	.749	.682	.003	-.01
0.1	0.0	0.05	0.2	4.0	1.0	.875	1.0	.408	.764	.439	.764	.726	.025	-0.0
0.1	0.0	0.05	0.2	4.0	1.0	1.0	1.0	.408	.755	.441	.711	0.69	.069	-0.0
0.1	0.0	0.05	0.2	4.0	1.0	1.13	1.0	.408	.764	.439	.754	.714	.042	-.01
0.1	0.0	0.05	0.2	4.0	1.0	1.25	1.0	.408	.752	.438	.735	.685	.029	-.02
0.1	0.0	0.05	0.2	4.0	1.0	1.38	1.0	.408	.768	0.44	.736	.706	.054	-.03
0.1	0.0	0.05	0.2	4.0	1.0	1.5	1.0	.408	.764	.438	.703	0.66	.049	-.02
0.1	0.0	0.05	0.2	5.0	0.5	1.0	1.0	.408	0.79	.434	.321	0.42	.415	.015
0.1	0.0	0.05	0.2	5.0	.625	1.0	1.0	.408	.768	.437	.438	.471	.168	-.01
0.1	0.0	0.05	0.2	5.0	0.75	1.0	1.0	.408	.764	0.44	.573	.554	.031	-.02
0.1	0.0	0.05	0.2	5.0	.875	1.0	1.0	.408	.762	.441	.652	.602	.028	.002
0.1	0.0	0.05	0.2	5.0	1.0	1.0	1.0	.408	.752	.438	.783	.738	.004	-.01
0.1	0.0	0.05	0.2	5.0	1.13	1.0	1.0	.408	.743	.441	0.84	0.78	.022	-0.0
0.1	0.0	0.05	0.2	5.0	1.25	1.0	1.0	.408	.763	0.44	.971	.905	.002	-0.0
0.1	0.0	0.05	0.2	5.0	1.38	1.0	1.0	.408	.748	.439	1.07	.997	.011	-.02
0.1	0.0	0.05	0.2	5.0	1.5	1.0	1.0	.408	.758	.441	1.12	1.01	.001	-.01
0.1	0.0	0.05	0.2	5.0	1.0	0.5	1.0	.408	.771	.442	.787	.739	.002	-0.0
0.1	0.0	0.05	0.2	5.0	1.0	.625	1.0	.408	0.76	0.44	.752	.688	.003	-0.0
0.1	0.0	0.05	0.2	5.0	1.0	0.75	1.0	.408	.761	0.44	.739	.695	0.02	.005
0.1	0.0	0.05	0.2	5.0	1.0	.875	1.0	.408	.759	.439	.775	0.74	.012	.007
0.1	0.0	0.05	0.2	5.0	1.0	1.0	1.0	.408	.756	0.44	.768	.714	.007	-0.0
0.1	0.0	0.05	0.2	5.0	1.0	1.13	1.0	.408	.763	.439	.755	0.72	.025	-.01
0.1	0.0	0.05	0.2	5.0	1.0	1.25	1.0	.408	.755	.439	.746	.696	.029	-.01
0.1	0.0	0.05	0.2	5.0	1.0	1.38	1.0	.408	.748	0.44	.758	.701	.015	-.02
0.1	0.0	0.05	0.2	5.0	1.0	1.5	1.0	.408	.747	0.44	.753	0.71	.001	-.01
0.1	0.0	0.05	0.2	6.0	0.5	1.0	1.0	.408	.792	.434	0.36	.416	.335	-0.0
0.1	0.0	0.05	0.2	6.0	.625	1.0	1.0	.408	.771	.439	.455	.461	.119	-.01
0.1	0.0	0.05	0.2	6.0	0.75	1.0	1.0	.408	.774	.439	.558	.561	.092	.008
0.1	0.0	0.05	0.2	6.0	.875	1.0	1.0	.408	.759	0.44	.661	.626	0.03	-.01
0.1	0.0	0.05	0.2	6.0	1.0	1.0	1.0	.408	.766	.439	.776	.727	.032	.003
0.1	0.0	0.05	0.2	6.0	1.13	1.0	1.0	.408	.747	0.44	.864	.791	.003	-.02
0.1	0.0	0.05	0.2	6.0	1.25	1.0	1.0	.408	.751	.442	.944	.893	.011	-.02
0.1	0.0	0.05	0.2	6.0	1.38	1.0	1.0	.408	.756	.441	1.03	.962	.019	.006
0.1	0.0	0.05	0.2	6.0	1.5	1.0	1.0	.408	.761	0.44	1.18	1.09	.002	-.02
0.1	0.0	0.05	0.2	6.0	1.0	0.5	1.0	.408	.768	0.44	.759	.728	.007	.003
0.1	0.0	0.05	0.2	6.0	1.0	.625	1.0	.408	.764	.439	.749	.668	.004	.007
0.1	0.0	0.05	0.2	6.0	1.0	0.75	1.0	.408	.757	.439	.752	.698	0.01	.008
0.1	0.0	0.05	0.2	6.0	1.0	.875	1.0	.408	.751	.441	.749	.694	.015	.011
0.1	0.0	0.05	0.2	6.0	1.0	1.0	1.0	.409	.762	0.44	.713	.686	.033	-0.0
0.1	0.0	0.05	0.2	6.0	1.0	1.13	1.0	.408	.758	.438	.772	.716	0.01	-.01
0.1	0.0	0.05	0.2	6.0	1.0	1.25	1.0	.408	.763	.439	.734	.695	.053	-0.0
0.1	0.0	0.05	0.2	6.0	1.0	1.38	1.0	.408	.761	0.44	.781	.727	.004	-.01
0.1	0.0	0.05	0.2	6.0	1.0	1.5	1.0	.408	.757	0.44	.718	.712	.086	-.02
0.1	0.0	0.05	0.2	7.0	0.5	1.0	1.0	.408	.795	.435	0.33	.421	.417	.035
0.1	0.0	0.05	0.2	7.0	.625	1.0	1.0	.409	.753	.436	.449	.454	.116	-.01
0.1	0.0	0.05	0.2	7.0	0.75	1.0	1.0	.408	.763	.439	.534	0.55	.093	-.01
0.1	0.0	0.05	0.2	7.0	.875	1.0	1.0	.408	.763	0.44	.622	.583	.027	-.01
0.1	0.0	0.05	0.2	7.0	1.0	1.0	1.0	.408	.759	.441	.765	.715	.019	-0.0
0.1	0.0	0.05	0.2	7.0	1.13	1.0	1.0	.408	.747	.441	.862	.811	.021	-.01
0.1	0.0	0.05	0.2	7.0	1.25	1.0	1.0	.408	.753	.441	.928	.849	.011	-.01
0.1	0.0	0.05	0.2	7.0	1.38	1.0	1.0	.408	.746	.441	1.01	.941	.012	-.01
0.1	0.0	0.05	0.2	7.0	1.5	1.0	1.0	.408	.757	0.44	1.14	1.05	0.0	-.01
0.1	0.0	0.05	0.2	7.0	1.0	0.5	1.0	.408	.761	0.44	0.74	.703	.012	-0.0
0.1	0.0	0.05	0.2	7.0	1.0	.625	1.0	.408	.746	0.44	.754	.686	.005	-0.0
0.1	0.0	0.05	0.2	7.0	1.0	0.75	1.0	.408	.756	.442	.749	.709	.019	-.01
0.1	0.0	0.05	0.2	7.0	1.0	.875	1.0	.408	.765	.441	.771	.723	.015	.017
0.1	0.0	0.05	0.2	7.0	1.0	1.0	1.0	.409	.758	.438	.785	.722	.016	-0.0
0.1	0.0	0.05	0.2	7.0	1.0	1.13	1.0	.408	0.76	.441	.743	.677	.019	-.02
0.1	0.0	0.05	0.2	7.0	1.0	1.25	1.0	.408	.751	.439	.751	.736	0.04	-.02
0.1	0.0	0.05	0.2	7.0	1.0	1.38	1.0	.408	.767	0.44	.767	.728	.015	-0.0
0.1	0.0	0.05	0.2	7.0	1.0	1.5	1.0	.408	.754	0.44	0.78	.725	.006	-.01
0.1	0.0	0.05	0.2	8.0	0.5	1.0	1.0	.409	.792	.432	.327	.417	.422	.001
0.1	0.0	0.05	0.2	8.0	.625	1.0	1.0	.408	.775	.439	.438	.471	.182	-.01
0.1	0.0	0.05	0.2	8.0	0.75	1.0	1.0	.408	.755	.438	.574	.556	.077	.017
0.1	0.0	0.05	0.2	8.0	.875	1.0	1.0	.408	.756	.439	.643	.631	.054	.003
0.1	0.0	0.05	0.2	8.0	1.0	1.0	1.0	.408	.755	.439	.737	.731	.044	-.01
0.1	0.0	0.05	0.2	8.0	1.13	1.0	1.0	.408	.755	0.44	.854	.792	.011	-.01
0.1	0.0	0.05	0.2	8.0	1.25	1.0	1.0	.408	.762	.442	.922	.836	0.0	-.01
0.1	0.0	0.05	0.2	8.0	1.38	1.0	1.0	.408	.751	.441	1.05	0.97	0.0	-.02
0.1	0.0	0.05	0.2	8.0	1.5	1.0	1.0	.408	.754	.439	1.06	.998	0.04	-.01
0.1	0.0	0.05	0.2	8.0	1.0	0.5	1.0	.408	.758	0.44	.755	0.69	.003	-0.0
0.1	0.0	0.05	0.2	8.0	1.0	.625	1.0	.408	.763	0.44	.734	.697	.016	.007
0.1	0.0	0.05	0.2	8.0	1.0	0.75	1.0	.408	.753	.442	.766	.704	0.01	.007
0.1	0.0	0.05	0.2	8.0	1.0	.875	1.0	.408	0.75	.441	.747	.687	.019	.015
0.1	0.0	0.05	0.2	8.0	1.0	1.0	1.0	.408	.749	0.44	.761	.685	.006	-.01
0.1	0.0	0.05	0.2	8.0	1.0	1.13	1.0	.408	.759	.441	.754	.685	.015	.003
0.1	0.0	0.05	0.2	8.0	1.0	1.25	1.0	.408	.757	.441	.746	0.7	.027	-.03
0.1	0.0	0.05	0.2	8.0	1.0	1.38	1.0	.408	.748	.439	.758	.702	.029	-.02
0.1	0.0	0.05	0.2	8.0	1.0	1.5	1.0	.408	0.75	.441	0.77	.711	0.0	-.03
0.1	0.0	0.05	0.2	9.0	0.5	1.0	1.0	.408	.797	.435	.329	.401	.327	-.01
0.1	0.0	0.05	0.2	9.0	.625	1.0	1.0	.408	0.76	.439	.469	0.48	0.12	.022
0.1	0.0	0.05	0.2	9.0	0.75	1.0	1.0	.409	.766	.439	.552	.551	.062	-.01
0.1	0.0	0.05	0.2	9.0	.875	1.0	1.0	.408	0.75	.439	.683	.628	.028	.002
0.1	0.0	0.05	0.2	9.0	1.0	1.0	1.0	.408	0.77	0.44	.772	0.72	.004	-0.0
0.1	0.0	0.05	0.2	9.0	1.13	1.0	1.0	.408	.763	.442	.827	.769	.028	.014
0.1	0.0	0.05	0.2	9.0	1.25	1.0	1.0	.408	.755	.439	.974	.905	.002	-.01
0.1	0.0	0.05	0.2	9.0	1.38	1.0	1.0	.408	.749	.442	1.02	.909	.002	-0.0
0.1	0.0	0.05	0.2	9.0	1.5	1.0	1.0	.408	.744	.441	1.16	1.07	.009	-.01
0.1	0.0	0.05	0.2	9.0	1.0	0.5	1.0	.408	.752	.441	0.74	.697	.005	.004
0.1	0.0	0.05	0.2	9.0	1.0	.625	1.0	.408	.755	.441	0.78	.726	.005	.003
0.1	0.0	0.05	0.2	9.0	1.0	0.75	1.0	.408	.745	.442	.739	0.66	.013	.004
0.1	0.0	0.05	0.2	9.0	1.0	.875	1.0	.408	.758	.441	.775	.727	.015	-.01
0.1	0.0	0.05	0.2	9.0	1.0	1.0	1.0	.408	.751	.441	.741	.688	.021	-.02
0.1	0.0	0.05	0.2	9.0	1.0	1.13	1.0	.408	.757	.439	.729	.661	.042	.039
0.1	0.0	0.05	0.2	9.0	1.0	1.25	1.0	.408	.744	.438	.774	.737	.038	-.02
0.1	0.0	0.05	0.2	9.0	1.0	1.38	1.0	.408	.756	0.44	.768	.741	.055	-.03
0.1	0.0	0.05	0.2	9.0	1.0	1.5	1.0	.408	.754	.442	.738	.696	0.03	-.03
0.1	0.0	0.05	0.2	10.0	0.5	1.0	1.0	.408	.791	.435	.338	.421	.393	-0.0
0.1	0.0	0.05	0.2	10.0	.625	1.0	1.0	.408	.755	.438	.442	.444	.147	0.01
0.1	0.0	0.05	0.2	10.0	0.75	1.0	1.0	.408	.764	.439	.578	.561	.057	.006
0.1	0.0	0.05	0.2	10.0	.875	1.0	1.0	.408	.756	.442	.641	.595	.019	-.03
0.1	0.0	0.05	0.2	10.0	1.0	1.0	1.0	.408	.771	.441	.727	.696	.043	.008
0.1	0.0	0.05	0.2	10.0	1.13	1.0	1.0	.408	.747	.441	.838	.797	.026	-.02
0.1	0.0	0.05	0.2	10.0	1.25	1.0	1.0	.408	.751	.439	.971	.907	0.01	-.01
0.1	0.0	0.05	0.2	10.0	1.38	1.0	1.0	.408	.753	.439	1.04	0.97	.011	.006
0.1	0.0	0.05	0.2	10.0	1.5	1.0	1.0	.408	.742	.441	1.12	1.01	.003	-0.0
0.1	0.0	0.05	0.2	10.0	1.0	0.5	1.0	.408	.764	.439	.776	.744	0.01	.008
0.1	0.0	0.05	0.2	10.0	1.0	.625	1.0	.408	.754	.439	.774	.716	.012	.014
0.1	0.0	0.05	0.2	10.0	1.0	0.75	1.0	.408	.761	0.44	.767	.721	.002	-.01
0.1	0.0	0.05	0.2	10.0	1.0	.875	1.0	.409	.755	.438	0.77	0.71	0.01	-0.0
0.1	0.0	0.05	0.2	10.0	1.0	1.0	1.0	.409	.757	.439	.725	.691	.028	-.01
0.1	0.0	0.05	0.2	10.0	1.0	1.13	1.0	.408	.753	.439	.771	.712	.012	-.01
0.1	0.0	0.05	0.2	10.0	1.0	1.25	1.0	.408	.755	0.44	.722	.725	.079	-.01
0.1	0.0	0.05	0.2	10.0	1.0	1.38	1.0	.408	.748	.441	.723	.684	.071	.001
0.1	0.0	0.05	0.2	10.0	1.0	1.5	1.0	.408	.743	0.44	.728	.702	.074	-.03
0.1	0.0	0.05	0.4	1.0	0.5	1.0	1.0	.408	.782	.437	.321	.399	.428	.014
0.1	0.0	0.05	0.4	1.0	.625	1.0	1.0	.409	.764	.441	.405	.453	.219	-.02
0.1	0.0	0.05	0.4	1.0	0.75	1.0	1.0	.409	.753	.438	.526	.522	.102	-.03
0.1	0.0	0.05	0.4	1.0	.875	1.0	1.0	.408	.758	0.44	.643	.598	.035	-.02
0.1	0.0	0.05	0.4	1.0	1.0	1.0	1.0	.408	.745	.442	.742	.684	.006	-.01
0.1	0.0	0.05	0.4	1.0	1.13	1.0	1.0	.408	0.74	.442	.807	.761	.036	-.01
0.1	0.0	0.05	0.4	1.0	1.25	1.0	1.0	.409	.748	0.44	.929	.836	.012	-0.0
0.1	0.0	0.05	0.4	1.0	1.38	1.0	1.0	.408	.765	.442	1.02	.924	.007	-.01
0.1	0.0	0.05	0.4	1.0	1.5	1.0	1.0	.409	.763	.441	1.11	1.08	.038	-.01
0.1	0.0	0.05	0.4	1.0	1.0	0.5	1.0	.408	.759	0.44	.745	.691	.006	.012
0.1	0.0	0.05	0.4	1.0	1.0	.625	1.0	.409	.744	.441	.765	.718	0.01	.004
0.1	0.0	0.05	0.4	1.0	1.0	0.75	1.0	.409	.759	.439	.756	.733	.015	-.01
0.1	0.0	0.05	0.4	1.0	1.0	.875	1.0	.409	.754	0.44	.745	.699	.013	-.01
0.1	0.0	0.05	0.4	1.0	1.0	1.0	1.0	.408	.754	.441	.738	.663	.004	-.01
0.1	0.0	0.05	0.4	1.0	1.0	1.13	1.0	.409	.755	.442	.762	.736	.036	-.01
0.1	0.0	0.05	0.4	1.0	1.0	1.25	1.0	.409	.758	.439	0.71	.664	.064	-.01
0.1	0.0	0.05	0.4	1.0	1.0	1.38	1.0	.408	.748	0.44	.739	.701	.054	-.03
0.1	0.0	0.05	0.4	1.0	1.0	1.5	1.0	.409	.769	.439	.764	.738	.052	-.03
0.1	0.0	0.05	0.4	2.0	0.5	1.0	.9999	.409	0.79	.432	.317	0.43	.536	-0.0
0.1	0.0	0.05	0.4	2.0	.625	1.0	1.0	.409	.766	.438	.437	.481	.185	.006
0.1	0.0	0.05	0.4	2.0	0.75	1.0	1.0	.409	.758	.438	.541	0.54	0.07	-.01
0.1	0.0	0.05	0.4	2.0	.875	1.0	1.0	.409	.754	0.44	.661	.621	.019	-.02
0.1	0.0	0.05	0.4	2.0	1.0	1.0	1.0	.408	.752	.441	.734	.673	.024	.003
0.1	0.0	0.05	0.4	2.0	1.13	1.0	1.0	.408	.746	.441	.853	.809	.032	-.02
0.1	0.0	0.05	0.4	2.0	1.25	1.0	1.0	.409	.748	.441	.968	.878	.002	-.01
0.1	0.0	0.05	0.4	2.0	1.38	1.0	1.0	.408	.753	.441	.978	.916	.023	-.01
0.1	0.0	0.05	0.4	2.0	1.5	1.0	1.0	.409	.745	.441	1.13	1.04	.009	-0.0
0.1	0.0	0.05	0.4	2.0	1.0	0.5	1.0	.408	0.75	.447	.751	.678	.012	.006
0.1	0.0	0.05	0.4	2.0	1.0	.625	1.0	.408	.753	.441	.731	.688	.017	-.01
0.1	0.0	0.05	0.4	2.0	1.0	0.75	.9999	.408	.745	.441	.723	.695	.028	-.01
0.1	0.0	0.05	0.4	2.0	1.0	.875	1.0	.408	.751	.442	.752	.701	.025	.005
0.1	0.0	0.05	0.4	2.0	1.0	1.0	1.0	.408	.745	.445	.737	.696	.037	.001
0.1	0.0	0.05	0.4	2.0	1.0	1.13	1.0	.408	.746	0.44	.725	0.68	.033	-.02
0.1	0.0	0.05	0.4	2.0	1.0	1.25	1.0	.409	.751	0.44	.736	.693	.052	-.01
0.1	0.0	0.05	0.4	2.0	1.0	1.38	1.0	.408	.761	.441	.742	.702	.043	-.01
0.1	0.0	0.05	0.4	2.0	1.0	1.5	1.0	.408	.755	0.44	.773	.742	.029	-.05
0.1	0.0	0.05	0.4	3.0	0.5	1.0	1.0	.408	0.79	.434	.309	.425	.543	.007
0.1	0.0	0.05	0.4	3.0	.625	1.0	.9999	.409	.756	.439	.438	.435	.105	-0.0
0.1	0.0	0.05	0.4	3.0	0.75	1.0	1.0	.409	0.76	0.44	.544	.537	.083	.005
0.1	0.0	0.05	0.4	3.0	.875	1.0	1.0	.408	0.74	0.44	.659	.609	.022	-.01
0.1	0.0	0.05	0.4	3.0	1.0	1.0	1.0	.408	.756	0.44	.718	.673	.039	.001
0.1	0.0	0.05	0.4	3.0	1.13	1.0	1.0	.409	.749	0.44	.849	0.78	.033	-0.0
0.1	0.0	0.05	0.4	3.0	1.25	1.0	1.0	.408	.751	.443	.926	.879	.017	-.02
0.1	0.0	0.05	0.4	3.0	1.38	1.0	1.0	.409	.741	0.44	.983	.889	.011	-0.0
0.1	0.0	0.05	0.4	3.0	1.5	1.0	1.0	.409	.754	.441	1.05	.955	.031	-0.0
0.1	0.0	0.05	0.4	3.0	1.0	0.5	1.0	.409	.744	.441	.744	.699	.013	.001
0.1	0.0	0.05	0.4	3.0	1.0	.625	1.0	.408	.752	0.44	.741	.672	.002	0.0
0.1	0.0	0.05	0.4	3.0	1.0	0.75	1.0	.409	.751	.441	.747	.694	.007	-0.0
0.1	0.0	0.05	0.4	3.0	1.0	.875	1.0	.408	.755	.441	.734	.665	.017	-0.0
0.1	0.0	0.05	0.4	3.0	1.0	1.0	1.0	.408	0.75	.439	.764	.719	.025	.002
0.1	0.0	0.05	0.4	3.0	1.0	1.13	1.0	.408	.738	.442	.701	.657	.051	-.02
0.1	0.0	0.05	0.4	3.0	1.0	1.25	.9999	.408	.752	.441	.705	.681	.061	-.01
0.1	0.0	0.05	0.4	3.0	1.0	1.38	.9999	.409	.752	0.44	.724	.705	.092	.007
0.1	0.0	0.05	0.4	3.0	1.0	1.5	1.0	.408	.744	.442	.762	.716	.034	-.04
0.1	0.0	0.05	0.4	4.0	0.5	1.0	.9999	.409	.784	.435	.309	.411	.508	-.02
0.1	0.0	0.05	0.4	4.0	.625	1.0	1.0	.409	.755	.438	.423	.449	0.19	-.01
0.1	0.0	0.05	0.4	4.0	0.75	1.0	1.0	.408	.758	.441	.524	.528	.081	-.01
0.1	0.0	0.05	0.4	4.0	.875	1.0	1.0	.409	.747	.443	.642	.606	.033	-.02
0.1	0.0	0.05	0.4	4.0	1.0	1.0	1.0	.409	.753	.441	.756	.695	.029	-.01
0.1	0.0	0.05	0.4	4.0	1.13	1.0	1.0	.409	.754	0.44	.836	.772	0.02	-0.0
0.1	0.0	0.05	0.4	4.0	1.25	1.0	1.0	.408	.743	0.44	.945	.885	.007	-.01
0.1	0.0	0.05	0.4	4.0	1.38	1.0	1.0	.409	.735	.442	.981	.909	.022	-.01
0.1	0.0	0.05	0.4	4.0	1.5	1.0	1.0	.408	.746	.448	1.09	1.05	.028	-0.0
0.1	0.0	0.05	0.4	4.0	1.0	0.5	1.0	.408	.755	.441	.732	.683	.007	-0.0
0.1	0.0	0.05	0.4	4.0	1.0	.625	1.0	.409	.748	.441	.734	0.67	0.02	0.02
0.1	0.0	0.05	0.4	4.0	1.0	0.75	1.0	.409	.753	0.44	.744	.707	.023	.015
0.1	0.0	0.05	0.4	4.0	1.0	.875	1.0	.409	.753	0.44	.732	.665	0.01	-.01
0.1	0.0	0.05	0.4	4.0	1.0	1.0	1.0	.409	.732	.443	.738	.674	.015	-.01
0.1	0.0	0.05	0.4	4.0	1.0	1.13	1.0	.408	.735	.441	.719	.678	.032	-.04
0.1	0.0	0.05	0.4	4.0	1.0	1.25	1.0	.408	.741	0.44	0.75	.696	.039	-.01
0.1	0.0	0.05	0.4	4.0	1.0	1.38	1.0	.409	.745	.441	.748	.689	.045	.001
0.1	0.0	0.05	0.4	4.0	1.0	1.5	1.0	.408	0.75	.442	.733	.689	0.03	-.01
0.1	0.0	0.05	0.4	5.0	0.5	1.0	1.0	.409	.786	.433	.333	.437	.503	-.04
0.1	0.0	0.05	0.4	5.0	.625	1.0	1.0	.408	0.76	0.44	.428	.457	.168	-.02
0.1	0.0	0.05	0.4	5.0	0.75	1.0	1.0	.408	.749	.441	.532	.541	.121	-.02
0.1	0.0	0.05	0.4	5.0	.875	1.0	1.0	.408	0.77	0.44	.636	.624	.061	-.01
0.1	0.0	0.05	0.4	5.0	1.0	1.0	1.0	.408	.749	.442	.759	.722	.023	-.01
0.1	0.0	0.05	0.4	5.0	1.13	1.0	1.0	.408	.752	.442	.805	.762	.028	-.01
0.1	0.0	0.05	0.4	5.0	1.25	1.0	1.0	.409	.753	.443	.949	.875	.004	-.01
0.1	0.0	0.05	0.4	5.0	1.38	1.0	1.0	.409	.752	.441	.996	.919	.013	-.02
0.1	0.0	0.05	0.4	5.0	1.5	1.0	1.0	.409	.758	0.44	1.15	1.06	.011	-.01
0.1	0.0	0.05	0.4	5.0	1.0	0.5	1.0	.409	.748	0.44	.736	.681	.012	.007
0.1	0.0	0.05	0.4	5.0	1.0	.625	1.0	.409	.743	.441	.741	.672	.014	.016
0.1	0.0	0.05	0.4	5.0	1.0	0.75	1.0	.409	.755	.441	.752	.698	.007	-0.0
0.1	0.0	0.05	0.4	5.0	1.0	.875	1.0	.408	.758	.441	.735	.692	.029	-0.0
0.1	0.0	0.05	0.4	5.0	1.0	1.0	1.0	.409	.754	0.44	.751	0.71	.027	-0.0
0.1	0.0	0.05	0.4	5.0	1.0	1.13	1.0	.409	0.74	0.44	.749	.717	.024	-0.0
0.1	0.0	0.05	0.4	5.0	1.0	1.25	1.0	.409	.756	0.44	.775	.744	.034	-.03
0.1	0.0	0.05	0.4	5.0	1.0	1.38	1.0	.408	.752	0.44	0.74	.689	.037	-.04
0.1	0.0	0.05	0.4	5.0	1.0	1.5	1.0	.409	.744	.443	.747	.703	.033	-.02
0.1	0.0	0.05	0.4	6.0	0.5	1.0	1.0	.408	.786	.434	.322	.409	.426	-.02
0.1	0.0	0.05	0.4	6.0	.625	1.0	1.0	.409	.751	.439	0.43	.451	.175	-.03
0.1	0.0	0.05	0.4	6.0	0.75	1.0	1.0	.408	0.76	.441	.528	.526	.077	-.02
0.1	0.0	0.05	0.4	6.0	.875	1.0	1.0	.411	0.74	.441	.652	.607	.048	.001
0.1	0.0	0.05	0.4	6.0	1.0	1.0	1.0	.409	0.76	.441	.745	.684	.019	-.01
0.1	0.0	0.05	0.4	6.0	1.13	1.0	1.0	.409	.762	0.44	.834	.774	0.02	-0.0
0.1	0.0	0.05	0.4	6.0	1.25	1.0	1.0	.408	.755	0.44	.924	.856	0.02	-0.0
0.1	0.0	0.05	0.4	6.0	1.38	1.0	1.0	.408	.756	.443	1.0	.884	0.0	-.01
0.1	0.0	0.05	0.4	6.0	1.5	1.0	1.0	.408	.746	.441	1.11	1.04	.021	0.0
0.1	0.0	0.05	0.4	6.0	1.0	0.5	1.0	.409	.757	0.44	.739	.669	.003	.001
0.1	0.0	0.05	0.4	6.0	1.0	.625	1.0	.408	0.75	.441	.753	.697	.004	-0.0
0.1	0.0	0.05	0.4	6.0	1.0	0.75	1.0	.409	.756	0.44	.754	.693	.009	.001
0.1	0.0	0.05	0.4	6.0	1.0	.875	1.0	.409	.754	0.44	.757	.706	.013	-0.0
0.1	0.0	0.05	0.4	6.0	1.0	1.0	1.0	.408	0.76	.441	.722	.712	.062	-.02
0.1	0.0	0.05	0.4	6.0	1.0	1.13	.9999	.409	.745	.441	0.77	.734	.026	-.02
0.1	0.0	0.05	0.4	6.0	1.0	1.25	1.0	.409	0.75	.441	.769	.718	.037	-.02
0.1	0.0	0.05	0.4	6.0	1.0	1.38	.9999	.409	.736	0.44	.754	0.69	.053	.011
0.1	0.0	0.05	0.4	6.0	1.0	1.5	1.0	.409	.747	.439	.727	.684	.049	-.03
0.1	0.0	0.05	0.4	7.0	0.5	1.0	1.0	.408	.772	.437	.316	.378	.352	.009
0.1	0.0	0.05	0.4	7.0	.625	1.0	1.0	.409	.758	.438	.443	.464	.157	-.01
0.1	0.0	0.05	0.4	7.0	0.75	1.0	1.0	.409	0.76	0.44	.528	.545	.096	-.02
0.1	0.0	0.05	0.4	7.0	.875	1.0	1.0	.409	.754	0.44	.675	.634	.034	-.02
0.1	0.0	0.05	0.4	7.0	1.0	1.0	1.0	.408	0.75	.442	.725	.655	.018	0.01
0.1	0.0	0.05	0.4	7.0	1.13	1.0	1.0	.409	.751	0.44	.862	.796	.015	-.01
0.1	0.0	0.05	0.4	7.0	1.25	1.0	.9999	.409	.747	0.44	.999	.948	.004	-.01
0.1	0.0	0.05	0.4	7.0	1.38	1.0	1.0	.409	.749	.441	1.03	.981	.021	-.02
0.1	0.0	0.05	0.4	7.0	1.5	1.0	1.0	.408	.747	0.44	1.13	1.03	.001	-0.0
0.1	0.0	0.05	0.4	7.0	1.0	0.5	1.0	.409	.761	.442	.725	.656	.008	0.01
0.1	0.0	0.05	0.4	7.0	1.0	.625	1.0	.408	.752	.441	.745	.669	.008	.007
0.1	0.0	0.05	0.4	7.0	1.0	0.75	1.0	.409	.757	.441	.772	.733	0.02	-.01
0.1	0.0	0.05	0.4	7.0	1.0	.875	1.0	.408	.736	.442	.725	.672	.017	.007
0.1	0.0	0.05	0.4	7.0	1.0	1.0	1.0	.409	0.75	.439	.721	.678	.045	-0.0
0.1	0.0	0.05	0.4	7.0	1.0	1.13	1.0	.408	.744	.443	.715	.661	.036	0.01
0.1	0.0	0.05	0.4	7.0	1.0	1.25	1.0	.409	.745	.443	.766	.695	.014	-.02
0.1	0.0	0.05	0.4	7.0	1.0	1.38	1.0	.409	.744	.442	.734	.696	.043	-.01
0.1	0.0	0.05	0.4	7.0	1.0	1.5	1.0	.408	.749	.451	.788	.757	.059	-.04
0.1	0.0	0.05	0.4	8.0	0.5	1.0	1.0	.408	.782	.435	.318	.394	.442	-0.0
0.1	0.0	0.05	0.4	8.0	.625	1.0	1.0	.409	.767	.438	.449	.453	.112	-.03
0.1	0.0	0.05	0.4	8.0	0.75	1.0	1.0	.408	.761	.439	.515	.544	.139	-0.0
0.1	0.0	0.05	0.4	8.0	.875	1.0	1.0	.409	.746	0.44	.662	.634	.023	-.02
0.1	0.0	0.05	0.4	8.0	1.0	1.0	1.0	.409	.761	0.44	.757	.717	.011	-0.0
0.1	0.0	0.05	0.4	8.0	1.13	1.0	1.0	.409	.751	0.44	.839	.774	.012	-0.0
0.1	0.0	0.05	0.4	8.0	1.25	1.0	1.0	.408	0.75	.441	.917	0.83	.004	-.01
0.1	0.0	0.05	0.4	8.0	1.38	1.0	1.0	.408	.732	0.44	1.04	.995	.033	-.02
0.1	0.0	0.05	0.4	8.0	1.5	1.0	1.0	.408	.738	.442	1.11	.996	0.0	-0.0
0.1	0.0	0.05	0.4	8.0	1.0	0.5	1.0	.409	0.74	.439	.731	0.66	0.01	-.01
0.1	0.0	0.05	0.4	8.0	1.0	.625	1.0	.408	.747	.442	.752	.696	.004	-0.0
0.1	0.0	0.05	0.4	8.0	1.0	0.75	1.0	.408	.748	.441	.731	.689	.022	-.01
0.1	0.0	0.05	0.4	8.0	1.0	.875	1.0	.409	.749	.442	.797	.729	.015	.011
0.1	0.0	0.05	0.4	8.0	1.0	1.0	1.0	.408	.758	.441	.703	.646	.024	.008
0.1	0.0	0.05	0.4	8.0	1.0	1.13	1.0	.409	.762	0.44	.739	.677	.015	-.01
0.1	0.0	0.05	0.4	8.0	1.0	1.25	1.0	.408	.753	.441	.755	.689	.015	-.02
0.1	0.0	0.05	0.4	8.0	1.0	1.38	.9999	.408	.737	.445	.753	.698	.046	-.01
0.1	0.0	0.05	0.4	8.0	1.0	1.5	1.0	.408	.744	.441	.728	.689	.031	-.01
0.1	0.0	0.05	0.4	9.0	0.5	1.0	.9999	.408	0.79	.436	.321	.406	.457	.012
0.1	0.0	0.05	0.4	9.0	.625	1.0	1.0	.408	.755	.438	.424	.451	.182	-.01
0.1	0.0	0.05	0.4	9.0	0.75	1.0	1.0	.409	.755	.439	.569	.549	.073	-0.0
0.1	0.0	0.05	0.4	9.0	.875	1.0	1.0	.408	.753	.441	.679	.668	.035	-.03
0.1	0.0	0.05	0.4	9.0	1.0	1.0	1.0	.409	.749	0.44	.742	.691	.023	-.01
0.1	0.0	0.05	0.4	9.0	1.13	1.0	1.0	.409	.746	.441	.889	.832	0.02	-0.0
0.1	0.0	0.05	0.4	9.0	1.25	1.0	1.0	.409	.746	.441	.907	.824	.019	.021
0.1	0.0	0.05	0.4	9.0	1.38	1.0	1.0	.408	0.75	.441	1.06	.976	-0.0	-.02
0.1	0.0	0.05	0.4	9.0	1.5	1.0	1.0	.409	.726	.443	1.13	1.01	.004	-.01
0.1	0.0	0.05	0.4	9.0	1.0	0.5	1.0	.409	.747	.441	.748	.701	.015	.004
0.1	0.0	0.05	0.4	9.0	1.0	.625	1.0	.409	.756	0.44	.732	.681	.015	-0.0
0.1	0.0	0.05	0.4	9.0	1.0	0.75	1.0	.408	.747	.441	.742	.712	.026	-.01
0.1	0.0	0.05	0.4	9.0	1.0	.875	1.0	.409	.749	.439	.749	.689	.015	-0.0
0.1	0.0	0.05	0.4	9.0	1.0	1.0	1.0	.408	.756	0.44	0.72	.684	0.05	-.01
0.1	0.0	0.05	0.4	9.0	1.0	1.13	1.0	.408	.749	.442	.734	0.69	.023	-.01
0.1	0.0	0.05	0.4	9.0	1.0	1.25	1.0	.409	.749	.441	.746	.687	.028	.001
0.1	0.0	0.05	0.4	9.0	1.0	1.38	1.0	.409	0.74	.441	.725	.657	.037	-.02
0.1	0.0	0.05	0.4	9.0	1.0	1.5	1.0	.409	.738	0.44	.756	.716	.071	-.02
0.1	0.0	0.05	0.4	10.0	0.5	1.0	1.0	.409	.785	.438	0.33	.385	.361	.013
0.1	0.0	0.05	0.4	10.0	.625	1.0	1.0	.408	.763	.438	.421	.459	.223	.009
0.1	0.0	0.05	0.4	10.0	0.75	1.0	1.0	.409	.752	.441	.536	.528	.081	-0.0
0.1	0.0	0.05	0.4	10.0	.875	1.0	1.0	.409	.733	.442	.634	.576	.021	.001
0.1	0.0	0.05	0.4	10.0	1.0	1.0	1.0	.408	.753	.441	.729	.686	.055	.012
0.1	0.0	0.05	0.4	10.0	1.13	1.0	1.0	.408	.748	0.44	.845	.776	.013	.003
0.1	0.0	0.05	0.4	10.0	1.25	1.0	1.0	.408	.748	.442	.913	.872	.026	-.01
0.1	0.0	0.05	0.4	10.0	1.38	1.0	1.0	.409	.738	.441	.973	.887	.023	-0.0
0.1	0.0	0.05	0.4	10.0	1.5	1.0	1.0	.408	.753	.442	1.11	1.04	.021	-.01
0.1	0.0	0.05	0.4	10.0	1.0	0.5	1.0	.409	.748	0.44	.783	.752	0.02	-0.0
0.1	0.0	0.05	0.4	10.0	1.0	.625	1.0	.409	.744	.442	.751	.667	.004	.001
0.1	0.0	0.05	0.4	10.0	1.0	0.75	1.0	.408	0.76	.439	0.75	.689	0.01	.006
0.1	0.0	0.05	0.4	10.0	1.0	.875	1.0	0.41	.755	.441	.812	.751	.014	-0.0
0.1	0.0	0.05	0.4	10.0	1.0	1.0	.9999	.409	0.75	0.44	.715	.655	.022	-0.0
0.1	0.0	0.05	0.4	10.0	1.0	1.13	1.0	.409	.745	0.44	.733	.682	.014	-.01
0.1	0.0	0.05	0.4	10.0	1.0	1.25	.9999	.409	0.75	.442	.789	.726	0.02	-.01
0.1	0.0	0.05	0.4	10.0	1.0	1.38	1.0	.408	.749	.441	.743	0.7	.044	-.01
0.1	0.0	0.05	0.4	10.0	1.0	1.5	.9999	.408	.738	0.44	.724	0.65	0.04	-.01
0.1	0.0	0.05	0.6	1.0	0.5	1.0	.9995	.413	.772	.447	.296	0.36	.388	.026
0.1	0.0	0.05	0.6	1.0	.625	1.0	.9995	.413	.778	0.44	.402	.443	.207	0.01
0.1	0.0	0.05	0.6	1.0	0.75	1.0	.9997	.413	0.77	.442	.475	.521	.135	-.01
0.1	0.0	0.05	0.6	1.0	.875	1.0	.9996	.413	0.75	.442	.614	0.56	.034	.019
0.1	0.0	0.05	0.6	1.0	1.0	1.0	.9997	.413	.754	.449	.662	.637	.051	-0.0
0.1	0.0	0.05	0.6	1.0	1.13	1.0	.9997	.414	.765	.443	.795	.744	.032	-0.0
0.1	0.0	0.05	0.6	1.0	1.25	1.0	.9996	.414	.745	.442	.908	0.86	.032	-.01
0.1	0.0	0.05	0.6	1.0	1.38	1.0	.9997	.414	.742	.447	.963	.925	.034	-0.0
0.1	0.0	0.05	0.6	1.0	1.5	1.0	.9998	.417	.751	.444	1.08	.998	.004	-0.0
0.1	0.0	0.05	0.6	1.0	1.0	0.5	.9999	.417	.731	.442	.683	.628	.013	.006
0.1	0.0	0.05	0.6	1.0	1.0	.625	.9997	.413	.752	.442	.721	.701	.021	-0.0
0.1	0.0	0.05	0.6	1.0	1.0	0.75	.9995	.418	.759	.447	.683	.638	.041	.009
0.1	0.0	0.05	0.6	1.0	1.0	.875	.9999	.415	.761	.443	0.72	0.7	.024	-.01
0.1	0.0	0.05	0.6	1.0	1.0	1.0	.9998	.412	.754	.445	.693	.668	.025	-.01
0.1	0.0	0.05	0.6	1.0	1.0	1.13	.999	.413	.748	.447	.707	.655	.019	.012
0.1	0.0	0.05	0.6	1.0	1.0	1.25	.9996	.412	.759	.442	.689	.687	.094	-0.0
0.1	0.0	0.05	0.6	1.0	1.0	1.38	.999	.412	.756	.442	.705	.677	.063	-.01
0.1	0.0	0.05	0.6	1.0	1.0	1.5	.9997	.414	.752	.441	.755	0.74	.057	-.03
0.1	0.0	0.05	0.6	2.0	0.5	1.0	.9998	.413	.768	.437	0.32	.373	.381	.047
0.1	0.0	0.05	0.6	2.0	.625	1.0	.999	.417	.758	.442	0.44	.446	.142	-.01
0.1	0.0	0.05	0.6	2.0	0.75	1.0	.9996	.413	.734	0.44	.519	0.51	.063	-.01
0.1	0.0	0.05	0.6	2.0	.875	1.0	.9998	.412	.752	.448	.617	.594	.041	-.02
0.1	0.0	0.05	0.6	2.0	1.0	1.0	.9997	.416	.757	0.45	.763	.707	.015	-.02
0.1	0.0	0.05	0.6	2.0	1.13	1.0	.9999	.418	.752	.446	.819	.761	0.01	-.01
0.1	0.0	0.05	0.6	2.0	1.25	1.0	.9996	.413	0.74	.443	.911	0.81	.004	-0.0
0.1	0.0	0.05	0.6	2.0	1.38	1.0	.9998	.412	.749	.443	.986	.928	.026	-0.0
0.1	0.0	0.05	0.6	2.0	1.5	1.0	.999	.415	.746	.442	1.06	.964	.008	-.01
0.1	0.0	0.05	0.6	2.0	1.0	0.5	.9996	.415	.758	.443	.777	0.73	.008	0.0
0.1	0.0	0.05	0.6	2.0	1.0	.625	.9998	.412	.753	.445	.726	.695	0.02	.004
0.1	0.0	0.05	0.6	2.0	1.0	0.75	.9999	.412	.737	.444	.678	.639	.027	-.01
0.1	0.0	0.05	0.6	2.0	1.0	.875	.999	.412	.738	.452	.764	.703	.012	-.02
0.1	0.0	0.05	0.6	2.0	1.0	1.0	.9999	.414	.753	.441	.739	.685	.022	.007
0.1	0.0	0.05	0.6	2.0	1.0	1.13	.9997	.411	.744	.448	.701	0.68	.063	-.01
0.1	0.0	0.05	0.6	2.0	1.0	1.25	.9996	.411	.762	.448	.711	0.71	.085	-.02
0.1	0.0	0.05	0.6	2.0	1.0	1.38	.9996	.414	.742	.446	.733	.712	.072	.003
0.1	0.0	0.05	0.6	2.0	1.0	1.5	.999	.414	.754	.448	.733	.679	.048	-.01
0.1	0.0	0.05	0.6	3.0	0.5	1.0	.9996	.412	0.77	.442	.359	.412	.296	-.03
0.1	0.0	0.05	0.6	3.0	.625	1.0	.999	.412	.762	.447	.435	.447	.147	-0.0
0.1	0.0	0.05	0.6	3.0	0.75	1.0	.9995	.413	.736	.442	.518	.486	.035	-.02
0.1	0.0	0.05	0.6	3.0	.875	1.0	.9996	.414	.757	.452	.662	.615	.036	.014
0.1	0.0	0.05	0.6	3.0	1.0	1.0	.9996	.416	.762	.444	.788	.755	.026	-.02
0.1	0.0	0.05	0.6	3.0	1.13	1.0	.999	.412	.746	.447	.808	.739	.033	-0.0
0.1	0.0	0.05	0.6	3.0	1.25	1.0	.999	.413	.753	.448	.957	.888	.011	.004
0.1	0.0	0.05	0.6	3.0	1.38	1.0	.9998	.414	.746	.442	1.01	.897	.004	.016
0.1	0.0	0.05	0.6	3.0	1.5	1.0	.9996	.412	.742	0.44	1.06	.984	.026	-.01
0.1	0.0	0.05	0.6	3.0	1.0	0.5	.9997	.413	.738	0.44	.727	.666	.011	.009
0.1	0.0	0.05	0.6	3.0	1.0	.625	.999	.413	.753	.445	.735	.714	.016	-.01
0.1	0.0	0.05	0.6	3.0	1.0	0.75	.999	.412	0.76	.444	.722	0.7	.038	.011
0.1	0.0	0.05	0.6	3.0	1.0	.875	.9998	.411	.742	.443	.707	.676	.037	-.01
0.1	0.0	0.05	0.6	3.0	1.0	1.0	.9998	.418	.756	.447	.789	.741	.039	.004
0.1	0.0	0.05	0.6	3.0	1.0	1.13	.9996	.413	.763	.446	0.7	.664	.041	-.01
0.1	0.0	0.05	0.6	3.0	1.0	1.25	.999	.411	.752	.456	.733	.707	.108	-.02
0.1	0.0	0.05	0.6	3.0	1.0	1.38	.9996	.411	.735	.446	.704	.653	.026	-.01
0.1	0.0	0.05	0.6	3.0	1.0	1.5	.9995	.413	0.74	.448	.743	.678	.034	-.03
0.1	0.0	0.05	0.6	4.0	0.5	1.0	.999	.415	.756	0.44	.388	.437	0.31	-.01
0.1	0.0	0.05	0.6	4.0	.625	1.0	.9997	.415	.757	.443	.476	.495	.187	.005
0.1	0.0	0.05	0.6	4.0	0.75	1.0	.999	.415	.769	.442	.555	.595	.142	-.02
0.1	0.0	0.05	0.6	4.0	.875	1.0	.9998	.414	.759	.447	.683	.652	.047	.002
0.1	0.0	0.05	0.6	4.0	1.0	1.0	.9999	.413	.748	.443	.756	.731	0.03	-.02
0.1	0.0	0.05	0.6	4.0	1.13	1.0	.9998	.415	.767	.449	.823	0.78	.038	-.01
0.1	0.0	0.05	0.6	4.0	1.25	1.0	.9996	.415	.755	.448	1.0	.937	.001	-.01
0.1	0.0	0.05	0.6	4.0	1.38	1.0	.9998	.412	.752	.452	1.08	.997	.015	.008
0.1	0.0	0.05	0.6	4.0	1.5	1.0	.9998	.412	.748	.449	1.04	.959	.011	.006
0.1	0.0	0.05	0.6	4.0	1.0	0.5	.9999	.416	.766	.442	0.74	.727	.033	.001
0.1	0.0	0.05	0.6	4.0	1.0	.625	.999	.411	.765	.442	0.73	.703	.022	-0.0
0.1	0.0	0.05	0.6	4.0	1.0	0.75	.9995	.413	.759	.444	.747	0.72	.039	-.01
0.1	0.0	0.05	0.6	4.0	1.0	.875	.9997	.413	0.75	.445	.749	.702	.023	.005
0.1	0.0	0.05	0.6	4.0	1.0	1.0	.9995	.413	.757	.442	0.74	.693	.016	-0.0
0.1	0.0	0.05	0.6	4.0	1.0	1.13	.9996	.412	.747	.447	.765	.683	.021	.009
0.1	0.0	0.05	0.6	4.0	1.0	1.25	.9998	.413	.747	.444	.686	.661	.099	.037
0.1	0.0	0.05	0.6	4.0	1.0	1.38	.9996	.413	0.75	.444	.766	.692	.011	-.01
0.1	0.0	0.05	0.6	4.0	1.0	1.5	.9999	.413	.738	.441	.695	.679	.077	-.01
0.1	0.0	0.05	0.6	5.0	0.5	1.0	.999	.413	0.77	0.44	.353	.402	.324	.021
0.1	0.0	0.05	0.6	5.0	.625	1.0	.999	.414	.762	.441	.447	.466	0.14	-.02
0.1	0.0	0.05	0.6	5.0	0.75	1.0	.999	.416	.744	.442	.641	.619	.079	-.02
0.1	0.0	0.05	0.6	5.0	.875	1.0	.9998	.417	.761	.449	.698	.663	.069	.001
0.1	0.0	0.05	0.6	5.0	1.0	1.0	.9996	.413	.748	.441	.743	.695	.023	-.01
0.1	0.0	0.05	0.6	5.0	1.13	1.0	.999	.412	.746	.451	0.85	.758	.022	.018
0.1	0.0	0.05	0.6	5.0	1.25	1.0	.9996	.413	.743	.448	.898	.841	.028	-.02
0.1	0.0	0.05	0.6	5.0	1.38	1.0	.9997	.412	.733	.445	1.0	.906	.013	-.02
0.1	0.0	0.05	0.6	5.0	1.5	1.0	.9996	.415	.753	.443	1.14	1.06	.012	-0.0
0.1	0.0	0.05	0.6	5.0	1.0	0.5	.9997	.416	.754	.445	.815	.756	0.01	.014
0.1	0.0	0.05	0.6	5.0	1.0	.625	.9999	.413	.761	.441	0.78	.753	.015	.003
0.1	0.0	0.05	0.6	5.0	1.0	0.75	.9996	.412	.741	.441	.706	.674	.038	.005
0.1	0.0	0.05	0.6	5.0	1.0	.875	.9995	.418	0.74	.444	.836	.754	.028	.005
0.1	0.0	0.05	0.6	5.0	1.0	1.0	.9999	.412	.762	.442	.751	.746	0.05	-.01
0.1	0.0	0.05	0.6	5.0	1.0	1.13	.9999	.413	.748	.446	0.78	.695	.006	.001
0.1	0.0	0.05	0.6	5.0	1.0	1.25	.9996	.413	.747	.444	.747	.686	.022	-.02
0.1	0.0	0.05	0.6	5.0	1.0	1.38	.999	.413	.744	.443	.733	.669	.031	-.02
0.1	0.0	0.05	0.6	5.0	1.0	1.5	.9998	.413	.744	.443	.736	.685	.048	-.02
0.1	0.0	0.05	0.6	6.0	0.5	1.0	.9995	.414	.766	0.44	.413	.465	.375	.018
0.1	0.0	0.05	0.6	6.0	.625	1.0	.999	.413	.745	.442	.436	.438	.146	-0.0
0.1	0.0	0.05	0.6	6.0	0.75	1.0	.9998	.413	.751	.446	.552	.539	.105	0.01
0.1	0.0	0.05	0.6	6.0	.875	1.0	.9995	.414	.743	.442	.664	.629	.044	0.01
0.1	0.0	0.05	0.6	6.0	1.0	1.0	.9998	.412	.737	.444	.723	.661	.021	-.02
0.1	0.0	0.05	0.6	6.0	1.13	1.0	.9999	.414	.743	.443	.866	0.8	.018	-.01
0.1	0.0	0.05	0.6	6.0	1.25	1.0	.9997	.413	.745	.445	1.06	.984	.018	-.01
0.1	0.0	0.05	0.6	6.0	1.38	1.0	.9998	.412	.737	.448	1.1	1.0	.039	.015
0.1	0.0	0.05	0.6	6.0	1.5	1.0	.9999	.411	.732	.457	1.13	.988	-0.0	-.01
0.1	0.0	0.05	0.6	6.0	1.0	0.5	.999	.411	.739	.447	.741	.682	0.01	-.01
0.1	0.0	0.05	0.6	6.0	1.0	.625	.9997	.415	.752	0.45	.816	.731	.008	.002
0.1	0.0	0.05	0.6	6.0	1.0	0.75	.9997	.414	.745	0.45	.819	.729	.001	-.01
0.1	0.0	0.05	0.6	6.0	1.0	.875	.9998	.414	0.75	.442	.733	.671	.031	.009
0.1	0.0	0.05	0.6	6.0	1.0	1.0	.9997	.412	.745	.443	.717	.692	.045	-.01
0.1	0.0	0.05	0.6	6.0	1.0	1.13	.9999	.412	.731	0.45	.758	.738	.053	-.01
0.1	0.0	0.05	0.6	6.0	1.0	1.25	.9998	.415	.756	.443	.794	.755	.034	-.02
0.1	0.0	0.05	0.6	6.0	1.0	1.38	.9998	.414	.747	.444	.756	.703	0.05	.002
0.1	0.0	0.05	0.6	6.0	1.0	1.5	.9996	.416	.751	0.44	.742	.688	.059	-.01
0.1	0.0	0.05	0.6	7.0	0.5	1.0	.9997	.415	.774	.442	.429	0.47	.367	-0.0
0.1	0.0	0.05	0.6	7.0	.625	1.0	.9998	.413	.757	.443	.528	0.53	.161	.017
0.1	0.0	0.05	0.6	7.0	0.75	1.0	.999	.415	.756	.448	.702	.668	.053	.001
0.1	0.0	0.05	0.6	7.0	.875	1.0	.9999	.412	.758	.446	.672	.637	.045	-.03
0.1	0.0	0.05	0.6	7.0	1.0	1.0	.9999	.414	.762	.445	.791	.781	.046	-0.0
0.1	0.0	0.05	0.6	7.0	1.13	1.0	.9996	.415	.751	.444	.907	0.85	.049	.012
0.1	0.0	0.05	0.6	7.0	1.25	1.0	.9997	.412	.735	.442	.982	.932	.039	-.01
0.1	0.0	0.05	0.6	7.0	1.38	1.0	.9997	.413	.756	.445	1.01	.927	.018	.017
0.1	0.0	0.05	0.6	7.0	1.5	1.0	.9997	.413	.741	.444	1.08	.981	.001	-0.0
0.1	0.0	0.05	0.6	7.0	1.0	0.5	.9997	.414	.748	.442	.792	.737	0.01	.006
0.1	0.0	0.05	0.6	7.0	1.0	.625	.9998	.413	.747	.448	.801	.759	.023	-.01
0.1	0.0	0.05	0.6	7.0	1.0	0.75	.9996	.412	0.74	.446	.813	.743	.016	-0.0
0.1	0.0	0.05	0.6	7.0	1.0	.875	.9997	.415	.733	0.44	0.81	.734	.018	-.01
0.1	0.0	0.05	0.6	7.0	1.0	1.0	.9998	.412	0.76	.451	.927	.878	.032	-.02
0.1	0.0	0.05	0.6	7.0	1.0	1.13	.9996	.414	.761	.444	.873	.825	.062	0.0
0.1	0.0	0.05	0.6	7.0	1.0	1.25	.9999	.414	0.75	.444	.839	.778	.039	-.01
0.1	0.0	0.05	0.6	7.0	1.0	1.38	.9998	.417	.733	.443	.799	.715	.034	-0.0
0.1	0.0	0.05	0.6	7.0	1.0	1.5	.9999	.414	.752	0.45	.778	.709	0.03	-.02
0.1	0.0	0.05	0.6	8.0	0.5	1.0	.999	.413	.765	.442	.384	.443	.407	0.01
0.1	0.0	0.05	0.6	8.0	.625	1.0	.9997	.413	.734	.452	.552	.528	.158	-0.0
0.1	0.0	0.05	0.6	8.0	0.75	1.0	.9996	.413	.746	.444	.619	.596	.092	-0.0
0.1	0.0	0.05	0.6	8.0	.875	1.0	.9997	.414	.741	.454	.744	.702	.054	.004
0.1	0.0	0.05	0.6	8.0	1.0	1.0	.9996	.415	.744	.443	.809	.775	.059	-.01
0.1	0.0	0.05	0.6	8.0	1.13	1.0	.9997	.413	.762	.453	.933	.871	.029	.016
0.1	0.0	0.05	0.6	8.0	1.25	1.0	.999	.414	.733	0.45	1.02	.909	0.02	-.01
0.1	0.0	0.05	0.6	8.0	1.38	1.0	.999	.415	.753	0.45	1.18	1.07	.012	.004
0.1	0.0	0.05	0.6	8.0	1.5	1.0	.9999	.414	0.76	.445	1.15	1.1	.021	-0.0
0.1	0.0	0.05	0.6	8.0	1.0	0.5	.9997	.412	.742	.442	.778	.702	.006	.003
0.1	0.0	0.05	0.6	8.0	1.0	.625	.9997	.413	.744	.448	.795	.739	.026	-0.0
0.1	0.0	0.05	0.6	8.0	1.0	0.75	.9998	.413	.752	.446	.806	.766	0.03	0.0
0.1	0.0	0.05	0.6	8.0	1.0	.875	.9997	.413	.732	.442	.753	.721	.036	-.01
0.1	0.0	0.05	0.6	8.0	1.0	1.0	.9999	.414	.742	.442	.765	.727	.031	-.01
0.1	0.0	0.05	0.6	8.0	1.0	1.13	.9997	.412	.758	.442	.791	.761	.032	-.01
0.1	0.0	0.05	0.6	8.0	1.0	1.25	.9996	.412	.717	.444	.758	.708	0.04	-.03
0.1	0.0	0.05	0.6	8.0	1.0	1.38	.9998	.412	0.75	.446	.823	.764	.032	-.01
0.1	0.0	0.05	0.6	8.0	1.0	1.5	.9999	.412	.754	.442	.768	.696	.013	.003
0.1	0.0	0.05	0.6	9.0	0.5	1.0	.9997	.413	.786	.444	.396	.457	.391	-.02
0.1	0.0	0.05	0.6	9.0	.625	1.0	.999	.413	.748	.444	.522	.495	.103	.017
0.1	0.0	0.05	0.6	9.0	0.75	1.0	.9996	.413	.752	.445	.619	.604	.102	-0.0
0.1	0.0	0.05	0.6	9.0	.875	1.0	.9996	.418	.752	.441	.698	.686	.073	-.01
0.1	0.0	0.05	0.6	9.0	1.0	1.0	.9997	.411	.748	.444	.807	0.78	.045	-.01
0.1	0.0	0.05	0.6	9.0	1.13	1.0	.9996	.413	.737	.444	.831	.762	0.04	.001
0.1	0.0	0.05	0.6	9.0	1.25	1.0	.9999	.413	.743	.442	.968	.895	0.02	-.01
0.1	0.0	0.05	0.6	9.0	1.38	1.0	.9997	.413	.742	.446	1.14	1.02	.005	0.0
0.1	0.0	0.05	0.6	9.0	1.5	1.0	.999	.411	.746	.448	1.06	0.97	.052	.022
0.1	0.0	0.05	0.6	9.0	1.0	0.5	.9998	.413	.752	.443	0.9	0.82	.002	.004
0.1	0.0	0.05	0.6	9.0	1.0	.625	.999	.416	0.75	.443	.884	.793	0.01	-0.0
0.1	0.0	0.05	0.6	9.0	1.0	0.75	.9996	.411	.753	.455	.916	.849	.025	.007
0.1	0.0	0.05	0.6	9.0	1.0	.875	.999	.415	.755	.447	.887	.836	.044	-0.0
0.1	0.0	0.05	0.6	9.0	1.0	1.0	.9997	.414	.739	.446	.862	.756	.003	-.01
0.1	0.0	0.05	0.6	9.0	1.0	1.13	.9996	.414	.764	.442	.915	.902	.048	-.02
0.1	0.0	0.05	0.6	9.0	1.0	1.25	.9996	.412	.745	.445	.785	.724	.012	-.01
0.1	0.0	0.05	0.6	9.0	1.0	1.38	.9998	.412	.748	.446	.739	.697	.044	-.03
0.1	0.0	0.05	0.6	9.0	1.0	1.5	.9996	.414	.759	.444	.889	0.86	.066	-.02
0.1	0.0	0.05	0.6	10.0	0.5	1.0	.9996	.411	.778	.449	.447	.514	.388	-0.0
0.1	0.0	0.05	0.6	10.0	.625	1.0	.999	.413	.759	.442	.481	.511	.167	-.01
0.1	0.0	0.05	0.6	10.0	0.75	1.0	.999	.419	.737	.443	.803	.718	.063	-0.0
0.1	0.0	0.05	0.6	10.0	.875	1.0	.9996	.413	.761	.449	0.81	.775	.046	-.02
0.1	0.0	0.05	0.6	10.0	1.0	1.0	.9999	.412	.771	.453	.871	.813	0.05	0.01
0.1	0.0	0.05	0.6	10.0	1.13	1.0	.9998	.411	.745	.443	.816	.758	0.01	-.01
0.1	0.0	0.05	0.6	10.0	1.25	1.0	.9997	.413	.748	.442	.943	.869	.032	0.0
0.1	0.0	0.05	0.6	10.0	1.38	1.0	.9998	.411	0.75	.446	1.09	1.0	.002	-0.0
0.1	0.0	0.05	0.6	10.0	1.5	1.0	.9999	.412	.746	.459	1.21	1.12	.002	-.01
0.1	0.0	0.05	0.6	10.0	1.0	0.5	.9997	.415	0.75	.442	.919	.839	.016	.007
0.1	0.0	0.05	0.6	10.0	1.0	.625	.9998	.414	.747	.449	0.91	.821	.011	.002
0.1	0.0	0.05	0.6	10.0	1.0	0.75	.9997	.413	.756	.449	.832	.785	.024	0.0
0.1	0.0	0.05	0.6	10.0	1.0	.875	.9996	.412	.746	.448	.747	.688	.033	-0.0
0.1	0.0	0.05	0.6	10.0	1.0	1.0	.9998	.413	.746	.447	0.75	.716	.065	-.02
0.1	0.0	0.05	0.6	10.0	1.0	1.13	.999	.412	.747	.444	.875	.824	.023	-.02
0.1	0.0	0.05	0.6	10.0	1.0	1.25	.9997	.413	.772	.454	1.01	1.0	0.06	-.02
0.1	0.0	0.05	0.6	10.0	1.0	1.38	.9996	.414	0.76	.441	.882	.841	.048	-.03
0.1	0.0	0.05	0.6	10.0	1.0	1.5	.9997	.413	.754	.445	0.82	.764	.036	-0.0
0.1	0.0	0.05	0.8	1.0	0.5	1.0	.997	.424	.792	.452	.298	.355	.264	.016
0.1	0.0	0.05	0.8	1.0	.625	1.0	.998	0.43	.726	.446	.399	0.43	.178	-.01
0.1	0.0	0.05	0.8	1.0	0.75	1.0	.996	.426	.738	.458	.513	.492	.058	-0.0
0.1	0.0	0.05	0.8	1.0	.875	1.0	.998	.423	.768	.444	.582	0.59	.077	.011
0.1	0.0	0.05	0.8	1.0	1.0	1.0	.997	.421	.764	.451	.692	0.66	.027	.004
0.1	0.0	0.05	0.8	1.0	1.13	1.0	.995	.421	.766	.449	.763	.723	.017	.001
0.1	0.0	0.05	0.8	1.0	1.25	1.0	.997	.427	.768	.457	.849	.849	.042	-0.0
0.1	0.0	0.05	0.8	1.0	1.38	1.0	.997	.425	.741	.458	.886	.842	.033	-.02
0.1	0.0	0.05	0.8	1.0	1.5	1.0	.998	.427	.744	.453	.959	.944	.036	.001
0.1	0.0	0.05	0.8	1.0	1.0	0.5	.998	.426	.746	.465	.673	.627	.009	.013
0.1	0.0	0.05	0.8	1.0	1.0	.625	.999	.431	.782	.453	.683	0.63	.011	.005
0.1	0.0	0.05	0.8	1.0	1.0	0.75	.997	.429	.761	.459	.681	.667	0.03	.004
0.1	0.0	0.05	0.8	1.0	1.0	.875	.997	.422	.749	.454	.656	.635	.039	.014
0.1	0.0	0.05	0.8	1.0	1.0	1.0	.998	.426	.768	.453	.649	.671	.069	-0.0
0.1	0.0	0.05	0.8	1.0	1.0	1.13	.998	.422	.757	.456	.658	.607	.031	.007
0.1	0.0	0.05	0.8	1.0	1.0	1.25	.998	.428	.757	.445	.668	.656	.051	-.01
0.1	0.0	0.05	0.8	1.0	1.0	1.38	.998	.428	.724	.447	.669	.636	.027	-.02
0.1	0.0	0.05	0.8	1.0	1.0	1.5	.997	.429	0.75	.449	.644	.605	.039	-.01
0.1	0.0	0.05	0.8	2.0	0.5	1.0	.997	.422	.785	.446	.411	.446	.239	.017
0.1	0.0	0.05	0.8	2.0	.625	1.0	.997	.421	.743	.451	0.45	.456	.127	.004
0.1	0.0	0.05	0.8	2.0	0.75	1.0	.997	.425	.733	.447	.543	.517	.065	.014
0.1	0.0	0.05	0.8	2.0	.875	1.0	.997	.422	.774	.452	.645	.635	.045	-.01
0.1	0.0	0.05	0.8	2.0	1.0	1.0	.999	.428	.756	.463	.698	.704	.057	-.01
0.1	0.0	0.05	0.8	2.0	1.13	1.0	.998	.426	.745	.473	0.77	0.76	.044	-0.0
0.1	0.0	0.05	0.8	2.0	1.25	1.0	.997	.426	.755	.448	.896	.863	0.02	-0.0
0.1	0.0	0.05	0.8	2.0	1.38	1.0	.997	.421	.742	.455	.894	.886	.057	-0.0
0.1	0.0	0.05	0.8	2.0	1.5	1.0	.998	.423	0.75	.457	1.03	.959	.012	.005
0.1	0.0	0.05	0.8	2.0	1.0	0.5	.999	.424	.771	.452	.771	.706	.004	.005
0.1	0.0	0.05	0.8	2.0	1.0	.625	.997	.423	0.75	.461	.738	.683	.008	-0.0
0.1	0.0	0.05	0.8	2.0	1.0	0.75	.996	.427	.747	.449	0.73	.694	.027	.012
0.1	0.0	0.05	0.8	2.0	1.0	.875	.998	.426	.766	.451	0.74	.692	.021	.006
0.1	0.0	0.05	0.8	2.0	1.0	1.0	.997	.419	.742	.458	.678	.632	.049	.013
0.1	0.0	0.05	0.8	2.0	1.0	1.13	.999	.422	.746	.442	.725	.672	.032	.009
0.1	0.0	0.05	0.8	2.0	1.0	1.25	.998	.422	.734	.454	.711	.685	.059	.011
0.1	0.0	0.05	0.8	2.0	1.0	1.38	.998	.427	.767	.452	.736	.721	.093	.008
0.1	0.0	0.05	0.8	2.0	1.0	1.5	.998	.423	.743	.462	.739	.688	.023	.008
0.1	0.0	0.05	0.8	3.0	0.5	1.0	.998	.434	0.76	.445	.382	.423	.258	.013
0.1	0.0	0.05	0.8	3.0	.625	1.0	.998	.423	.761	.457	.552	.549	0.14	.014
0.1	0.0	0.05	0.8	3.0	0.75	1.0	.998	.428	.752	.458	.701	.651	.039	.016
0.1	0.0	0.05	0.8	3.0	.875	1.0	.997	.429	.727	.451	.735	.675	.054	.006
0.1	0.0	0.05	0.8	3.0	1.0	1.0	.998	0.44	.766	.448	.834	.784	.018	-.01
0.1	0.0	0.05	0.8	3.0	1.13	1.0	.997	.424	.739	.448	.876	.804	0.01	.002
0.1	0.0	0.05	0.8	3.0	1.25	1.0	.998	.421	.754	0.45	.913	0.83	0.01	.005
0.1	0.0	0.05	0.8	3.0	1.38	1.0	.999	.426	.744	0.45	.984	.914	.023	-0.0
0.1	0.0	0.05	0.8	3.0	1.5	1.0	.997	.423	.765	.454	1.06	1.02	.035	.006
0.1	0.0	0.05	0.8	3.0	1.0	0.5	.998	.423	.758	.462	.786	.712	.002	.004
0.1	0.0	0.05	0.8	3.0	1.0	.625	.996	.423	0.74	0.45	.697	.632	.009	.006
0.1	0.0	0.05	0.8	3.0	1.0	0.75	.997	.431	.755	.453	.803	.744	.018	-0.0
0.1	0.0	0.05	0.8	3.0	1.0	.875	.999	.423	.749	.446	.743	.733	0.06	.009
0.1	0.0	0.05	0.8	3.0	1.0	1.0	.996	0.42	.757	.456	.737	.718	0.05	-0.0
0.1	0.0	0.05	0.8	3.0	1.0	1.13	.999	0.42	.723	.449	.756	.677	.026	.004
0.1	0.0	0.05	0.8	3.0	1.0	1.25	.998	.422	.779	.461	.801	.774	.046	.007
0.1	0.0	0.05	0.8	3.0	1.0	1.38	.997	.424	.757	.452	.782	.738	.047	-0.0
0.1	0.0	0.05	0.8	3.0	1.0	1.5	.996	.422	.726	.453	0.72	.688	.096	-.01
0.1	0.0	0.05	0.8	4.0	0.5	1.0	.999	0.43	.755	.451	.539	.508	.136	.031
0.1	0.0	0.05	0.8	4.0	.625	1.0	.997	.425	.751	.442	.598	.601	.123	-.01
0.1	0.0	0.05	0.8	4.0	0.75	1.0	.999	.435	.771	0.45	.743	.704	.065	.022
0.1	0.0	0.05	0.8	4.0	.875	1.0	.997	.423	.748	.454	0.72	.695	.068	-.01
0.1	0.0	0.05	0.8	4.0	1.0	1.0	.997	.419	.756	.449	.705	.674	0.05	.009
0.1	0.0	0.05	0.8	4.0	1.13	1.0	.997	.426	0.76	.455	.923	.854	0.03	.004
0.1	0.0	0.05	0.8	4.0	1.25	1.0	.998	.429	.773	.463	1.07	.9997	.008	.002
0.1	0.0	0.05	0.8	4.0	1.38	1.0	.998	.428	.756	.451	1.11	1.05	.032	.014
0.1	0.0	0.05	0.8	4.0	1.5	1.0	.998	.423	.755	.469	1.2	1.11	.006	-0.0
0.1	0.0	0.05	0.8	4.0	1.0	0.5	.999	0.42	.761	.448	0.79	.717	.008	.011
0.1	0.0	0.05	0.8	4.0	1.0	.625	.997	.427	.746	0.46	.874	.829	.021	.004
0.1	0.0	0.05	0.8	4.0	1.0	0.75	.998	.421	.743	.454	0.85	.807	.016	-.01
0.1	0.0	0.05	0.8	4.0	1.0	.875	.995	.419	.756	.457	.812	0.76	.043	-0.0
0.1	0.0	0.05	0.8	4.0	1.0	1.0	.997	.425	.757	.443	0.76	.717	.045	.009
0.1	0.0	0.05	0.8	4.0	1.0	1.13	.998	.428	.769	.461	.869	0.81	.039	.011
0.1	0.0	0.05	0.8	4.0	1.0	1.25	.996	.422	.726	.452	.782	0.72	0.03	-0.0
0.1	0.0	0.05	0.8	4.0	1.0	1.38	.998	.428	.756	.449	.871	.785	.046	.053
0.1	0.0	0.05	0.8	4.0	1.0	1.5	.999	.434	.759	.459	.961	.903	.054	-0.0
0.1	0.0	0.05	0.8	5.0	0.5	1.0	.997	.431	.761	.456	.557	.567	.251	.039
0.1	0.0	0.05	0.8	5.0	.625	1.0	.999	.423	.741	.451	0.61	.556	.052	-0.0
0.1	0.0	0.05	0.8	5.0	0.75	1.0	.998	.428	.739	0.46	.789	.714	.046	.024
0.1	0.0	0.05	0.8	5.0	.875	1.0	.998	.426	.769	.446	.856	.813	0.05	.009
0.1	0.0	0.05	0.8	5.0	1.0	1.0	.998	0.42	.735	.453	.903	.825	.017	.012
0.1	0.0	0.05	0.8	5.0	1.13	1.0	.999	.431	.751	.461	1.14	1.04	.002	-0.0
0.1	0.0	0.05	0.8	5.0	1.25	1.0	.998	.425	.745	0.45	1.01	.951	0.04	-.01
0.1	0.0	0.05	0.8	5.0	1.38	1.0	.997	.428	0.76	.452	1.13	1.04	.013	.004
0.1	0.0	0.05	0.8	5.0	1.5	1.0	.997	.428	.769	.442	1.28	1.21	.024	.007
0.1	0.0	0.05	0.8	5.0	1.0	0.5	.999	0.43	.769	.463	.976	.892	.011	.005
0.1	0.0	0.05	0.8	5.0	1.0	.625	.998	.427	.775	.445	.893	.863	.025	-.01
0.1	0.0	0.05	0.8	5.0	1.0	0.75	.998	.422	.759	.459	.883	0.8	.009	.003
0.1	0.0	0.05	0.8	5.0	1.0	.875	.999	.422	.766	.454	.769	.732	.032	0.0
0.1	0.0	0.05	0.8	5.0	1.0	1.0	.998	.424	.743	.452	.889	.797	.033	.013
0.1	0.0	0.05	0.8	5.0	1.0	1.13	.999	.425	.749	.457	0.93	.876	.056	-.01
0.1	0.0	0.05	0.8	5.0	1.0	1.25	.997	.426	.748	.462	.931	.832	.038	.016
0.1	0.0	0.05	0.8	5.0	1.0	1.38	.998	.427	.733	.444	.903	.836	.053	.003
0.1	0.0	0.05	0.8	5.0	1.0	1.5	.997	.428	.743	.453	.898	.843	.072	.004
0.1	0.0	0.05	0.8	6.0	0.5	1.0	.996	.423	0.74	.452	.559	.535	.176	0.02
0.1	0.0	0.05	0.8	6.0	.625	1.0	.998	.429	0.76	.463	.941	.876	.057	-0.0
0.1	0.0	0.05	0.8	6.0	0.75	1.0	.996	.425	.765	.462	.814	.765	.082	-.01
0.1	0.0	0.05	0.8	6.0	.875	1.0	.997	.423	0.76	0.45	.838	.794	.054	-.01
0.1	0.0	0.05	0.8	6.0	1.0	1.0	.997	.419	.771	.455	.845	.795	.034	-0.0
0.1	0.0	0.05	0.8	6.0	1.13	1.0	.998	.428	0.73	.446	.989	0.91	0.01	-0.0
0.1	0.0	0.05	0.8	6.0	1.25	1.0	.997	.424	.754	.459	1.06	1.01	.035	-.01
0.1	0.0	0.05	0.8	6.0	1.38	1.0	.999	0.43	.746	.458	1.37	1.3	.027	-.01
0.1	0.0	0.05	0.8	6.0	1.5	1.0	.999	.425	.725	.453	1.19	1.07	.027	.026
0.1	0.0	0.05	0.8	6.0	1.0	0.5	.998	.423	.748	0.45	.917	.849	.005	.003
0.1	0.0	0.05	0.8	6.0	1.0	.625	.999	.425	.742	.452	.978	.914	.028	-.01
0.1	0.0	0.05	0.8	6.0	1.0	0.75	.998	.424	.761	.465	.987	0.93	.025	.002
0.1	0.0	0.05	0.8	6.0	1.0	.875	.996	.425	.762	.445	.856	.808	.027	-0.0
0.1	0.0	0.05	0.8	6.0	1.0	1.0	.997	.425	.747	.453	0.91	.828	.013	-.01
0.1	0.0	0.05	0.8	6.0	1.0	1.13	.997	0.42	.752	.472	1.02	.933	.027	-0.0
0.1	0.0	0.05	0.8	6.0	1.0	1.25	.997	.424	0.75	.449	.865	.758	.032	.006
0.1	0.0	0.05	0.8	6.0	1.0	1.38	.998	.426	.757	.458	.992	.927	.059	-.01
0.1	0.0	0.05	0.8	6.0	1.0	1.5	.997	.426	.724	.454	.845	.766	.079	.022
0.1	0.0	0.05	0.8	7.0	0.5	1.0	.997	.426	.749	.449	0.71	.666	.151	.007
0.1	0.0	0.05	0.8	7.0	.625	1.0	.998	.422	.762	.461	.743	.714	.152	.031
0.1	0.0	0.05	0.8	7.0	0.75	1.0	.998	.422	.762	.451	.833	.809	.073	-.02
0.1	0.0	0.05	0.8	7.0	.875	1.0	.999	.426	0.75	.449	.903	.833	.018	-0.0
0.1	0.0	0.05	0.8	7.0	1.0	1.0	.998	.427	.749	.453	.964	.877	.041	.001
0.1	0.0	0.05	0.8	7.0	1.13	1.0	.997	.425	.766	.456	1.08	.993	.017	.013
0.1	0.0	0.05	0.8	7.0	1.25	1.0	.997	.424	.763	.447	1.1	1.02	.022	0.0
0.1	0.0	0.05	0.8	7.0	1.38	1.0	.998	.422	.764	.453	1.16	1.1	.018	-.01
0.1	0.0	0.05	0.8	7.0	1.5	1.0	.998	.421	.764	.453	1.25	1.2	0.01	-0.0
0.1	0.0	0.05	0.8	7.0	1.0	0.5	.998	.429	.753	.461	1.1	.983	.013	.012
0.1	0.0	0.05	0.8	7.0	1.0	.625	.998	.422	.755	0.45	.995	.924	.022	-0.0
0.1	0.0	0.05	0.8	7.0	1.0	0.75	.998	.427	.765	.462	1.12	1.04	.023	-.01
0.1	0.0	0.05	0.8	7.0	1.0	.875	.999	.425	.745	.454	1.1	1.03	.034	.003
0.1	0.0	0.05	0.8	7.0	1.0	1.0	.998	.428	.734	0.45	.948	.855	.029	.007
0.1	0.0	0.05	0.8	7.0	1.0	1.13	.998	.425	.772	.447	1.0	.927	.003	-0.0
0.1	0.0	0.05	0.8	7.0	1.0	1.25	.999	.424	.748	.455	1.05	.948	0.02	-.01
0.1	0.0	0.05	0.8	7.0	1.0	1.38	.998	.422	.765	.447	1.09	1.02	.022	-.01
0.1	0.0	0.05	0.8	7.0	1.0	1.5	.998	.426	.745	.457	1.01	.939	.046	-.02
0.1	0.0	0.05	0.8	8.0	0.5	1.0	.998	.425	.771	.462	.779	.738	.183	.005
0.1	0.0	0.05	0.8	8.0	.625	1.0	.998	.426	.769	.451	.935	.859	.094	.013
0.1	0.0	0.05	0.8	8.0	0.75	1.0	.998	.424	.745	.455	1.03	.933	.042	.001
0.1	0.0	0.05	0.8	8.0	.875	1.0	.997	.424	.734	.461	.912	0.86	.046	-.01
0.1	0.0	0.05	0.8	8.0	1.0	1.0	.998	.423	.744	.448	.973	.916	.038	-0.0
0.1	0.0	0.05	0.8	8.0	1.13	1.0	.998	0.43	.771	.453	1.12	1.01	.011	0.01
0.1	0.0	0.05	0.8	8.0	1.25	1.0	.998	.434	.747	.454	1.34	1.23	.025	-0.0
0.1	0.0	0.05	0.8	8.0	1.38	1.0	.998	.427	.733	.453	1.21	1.06	.008	0.01
0.1	0.0	0.05	0.8	8.0	1.5	1.0	.996	.428	.752	.465	1.6	1.42	.008	.017
0.1	0.0	0.05	0.8	8.0	1.0	0.5	.998	.431	.757	.452	1.06	.938	.011	-0.0
0.1	0.0	0.05	0.8	8.0	1.0	.625	.996	.425	0.75	.449	0.93	.849	.016	-0.0
0.1	0.0	0.05	0.8	8.0	1.0	0.75	.996	.428	.749	.449	1.15	1.03	.011	-.01
0.1	0.0	0.05	0.8	8.0	1.0	.875	.998	.426	.746	.457	1.08	.969	.008	.009
0.1	0.0	0.05	0.8	8.0	1.0	1.0	.998	.425	.744	.441	.999	.939	.056	.003
0.1	0.0	0.05	0.8	8.0	1.0	1.13	.998	.422	.754	.462	1.02	.957	.068	-.01
0.1	0.0	0.05	0.8	8.0	1.0	1.25	.998	.427	.749	.462	1.3	1.22	.044	-.02
0.1	0.0	0.05	0.8	8.0	1.0	1.38	.997	.428	.766	.459	1.14	1.04	.052	.006
0.1	0.0	0.05	0.8	8.0	1.0	1.5	.998	.422	.759	.461	1.02	.926	.058	.007
0.1	0.0	0.05	0.8	9.0	0.5	1.0	.999	.432	.758	.448	.853	.799	.168	.016
0.1	0.0	0.05	0.8	9.0	.625	1.0	.997	.427	.744	0.44	.736	.713	.151	.014
0.1	0.0	0.05	0.8	9.0	0.75	1.0	.999	.429	.763	.454	1.07	.948	.039	-0.0
0.1	0.0	0.05	0.8	9.0	.875	1.0	.999	.425	.751	.451	1.02	.924	.029	-0.0
0.1	0.0	0.05	0.8	9.0	1.0	1.0	.995	.426	0.74	.451	1.31	1.22	.026	.009
0.1	0.0	0.05	0.8	9.0	1.13	1.0	.998	.426	.756	.461	1.35	1.2	.017	.011
0.1	0.0	0.05	0.8	9.0	1.25	1.0	.998	.426	.744	.454	1.26	1.19	.049	-.02
0.1	0.0	0.05	0.8	9.0	1.38	1.0	.997	.425	.773	.446	1.48	1.4	.016	-.01
0.1	0.0	0.05	0.8	9.0	1.5	1.0	.997	.424	.772	.446	1.46	1.33	0.01	-0.0
0.1	0.0	0.05	0.8	9.0	1.0	0.5	.999	0.43	.764	0.45	1.23	1.11	.007	.001
0.1	0.0	0.05	0.8	9.0	1.0	.625	.999	.423	.769	.461	1.09	1.03	0.04	.009
0.1	0.0	0.05	0.8	9.0	1.0	0.75	.998	.424	.747	.454	1.14	1.06	.026	.007
0.1	0.0	0.05	0.8	9.0	1.0	.875	.998	0.43	.739	.453	1.21	1.09	.031	-0.0
0.1	0.0	0.05	0.8	9.0	1.0	1.0	.999	.423	.735	.458	1.14	1.02	.029	-.02
0.1	0.0	0.05	0.8	9.0	1.0	1.13	.997	.433	.751	.452	1.13	1.04	.057	.003
0.1	0.0	0.05	0.8	9.0	1.0	1.25	.998	.423	.754	.478	1.3	1.19	.033	.005
0.1	0.0	0.05	0.8	9.0	1.0	1.38	.997	.427	.764	.448	1.31	1.23	.037	-.01
0.1	0.0	0.05	0.8	9.0	1.0	1.5	.996	.428	.727	.453	1.06	0.98	.072	-.01
0.1	0.0	0.05	0.8	10.0	0.5	1.0	.997	.424	.758	.456	.888	.848	.215	.005
0.1	0.0	0.05	0.8	10.0	.625	1.0	.998	.425	.742	.445	.942	.851	.087	.024
0.1	0.0	0.05	0.8	10.0	0.75	1.0	.998	.426	.754	.451	1.03	.951	.043	-0.0
0.1	0.0	0.05	0.8	10.0	.875	1.0	.997	.422	.757	.457	1.2	1.1	.045	.002
0.1	0.0	0.05	0.8	10.0	1.0	1.0	.998	0.42	.753	.445	.896	.837	.022	.008
0.1	0.0	0.05	0.8	10.0	1.13	1.0	.997	.425	0.78	.451	1.28	1.17	.022	-.01
0.1	0.0	0.05	0.8	10.0	1.25	1.0	.998	.428	.733	.452	1.21	1.08	.036	.003
0.1	0.0	0.05	0.8	10.0	1.38	1.0	.997	.418	.747	0.46	1.35	1.26	.029	-.01
0.1	0.0	0.05	0.8	10.0	1.5	1.0	.998	.426	.768	.452	1.53	1.41	.019	.009
0.1	0.0	0.05	0.8	10.0	1.0	0.5	.997	.419	.733	.458	.857	.783	.011	.001
0.1	0.0	0.05	0.8	10.0	1.0	.625	.998	.423	.752	.448	1.09	.997	.022	.004
0.1	0.0	0.05	0.8	10.0	1.0	0.75	.997	0.42	0.75	0.46	1.12	1.01	.027	0.0
0.1	0.0	0.05	0.8	10.0	1.0	.875	.997	.423	0.75	.452	1.13	1.0	.024	.009
0.1	0.0	0.05	0.8	10.0	1.0	1.0	.997	.423	.768	.447	1.23	1.18	.054	-0.0
0.1	0.0	0.05	0.8	10.0	1.0	1.13	.998	.427	.746	.456	1.13	1.03	.047	-0.0
0.1	0.0	0.05	0.8	10.0	1.0	1.25	.998	.422	.735	.455	1.23	1.14	0.01	.008
0.1	0.0	0.05	0.8	10.0	1.0	1.38	.998	.425	.719	.453	1.12	1.05	.107	-.03
0.1	0.0	0.05	0.8	10.0	1.0	1.5	.998	.427	.785	.452	1.26	1.18	.066	-.01
0.1	0.0	0.05	1.0	1.0	0.5	1.0	.992	.444	.751	.457	0.36	.347	0.11	0.03
0.1	0.0	0.05	1.0	1.0	.625	1.0	.989	.447	.765	.478	.488	.461	.033	.008
0.1	0.0	0.05	1.0	1.0	0.75	1.0	.991	0.44	.742	.459	0.49	0.46	.051	.011
0.1	0.0	0.05	1.0	1.0	.875	1.0	.996	.438	.755	0.47	.557	.534	.042	.025
0.1	0.0	0.05	1.0	1.0	1.0	1.0	.993	.449	.723	.454	.606	.577	.031	0.01
0.1	0.0	0.05	1.0	1.0	1.13	1.0	.994	.451	.754	.462	.707	.665	.031	.019
0.1	0.0	0.05	1.0	1.0	1.25	1.0	.995	.441	.752	.464	.793	.759	.016	-.01
0.1	0.0	0.05	1.0	1.0	1.38	1.0	.992	.434	.745	.482	.864	.856	.027	-0.0
0.1	0.0	0.05	1.0	1.0	1.5	1.0	.995	.437	.752	.481	.913	.904	.036	.012
0.1	0.0	0.05	1.0	1.0	1.0	0.5	.994	0.44	.755	.459	.641	.612	.011	.011
0.1	0.0	0.05	1.0	1.0	1.0	.625	.995	.434	.763	.461	.635	.639	.028	.005
0.1	0.0	0.05	1.0	1.0	1.0	0.75	.994	.442	.733	.452	.659	.611	.023	.012
0.1	0.0	0.05	1.0	1.0	1.0	.875	.994	.437	.755	.471	.617	.603	.044	.013
0.1	0.0	0.05	1.0	1.0	1.0	1.0	.991	.438	.752	.465	.684	.642	.018	.011
0.1	0.0	0.05	1.0	1.0	1.0	1.13	.989	0.44	.762	0.47	.605	.589	.053	.012
0.1	0.0	0.05	1.0	1.0	1.0	1.25	.996	.443	.763	.456	.632	.638	0.03	.004
0.1	0.0	0.05	1.0	1.0	1.0	1.38	.996	.438	.772	.454	.694	.686	.035	-.01
0.1	0.0	0.05	1.0	1.0	1.0	1.5	.992	.435	.748	.463	.616	.572	.009	.006
0.1	0.0	0.05	1.0	2.0	0.5	1.0	.993	.443	.755	.466	.467	.443	.093	.018
0.1	0.0	0.05	1.0	2.0	.625	1.0	.992	.437	.777	.468	.548	.528	.073	.007
0.1	0.0	0.05	1.0	2.0	0.75	1.0	.993	0.44	.763	.465	.642	.599	.024	0.01
0.1	0.0	0.05	1.0	2.0	.875	1.0	.993	.435	.782	.467	.732	.715	0.04	-.01
0.1	0.0	0.05	1.0	2.0	1.0	1.0	.992	.436	.763	0.46	.751	.719	.021	0.0
0.1	0.0	0.05	1.0	2.0	1.13	1.0	.994	.439	.743	.491	.943	.881	.009	.007
0.1	0.0	0.05	1.0	2.0	1.25	1.0	.992	.428	0.75	.477	.889	.826	.013	.002
0.1	0.0	0.05	1.0	2.0	1.38	1.0	.992	.442	.769	.472	.941	.878	.011	.003
0.1	0.0	0.05	1.0	2.0	1.5	1.0	.994	.432	.764	0.47	1.02	.929	.008	.012
0.1	0.0	0.05	1.0	2.0	1.0	0.5	.991	.444	.768	.449	.832	.774	.008	0.0
0.1	0.0	0.05	1.0	2.0	1.0	.625	.993	.435	.763	.467	.709	0.69	.027	-.01
0.1	0.0	0.05	1.0	2.0	1.0	0.75	.995	.439	.747	.468	.801	.751	.022	.006
0.1	0.0	0.05	1.0	2.0	1.0	.875	.993	.442	.729	.458	.854	.801	.019	.003
0.1	0.0	0.05	1.0	2.0	1.0	1.0	.993	.443	.744	.463	.819	.773	.008	.006
0.1	0.0	0.05	1.0	2.0	1.0	1.13	.994	.435	.767	.452	.788	.765	.038	-0.0
0.1	0.0	0.05	1.0	2.0	1.0	1.25	.994	.435	.752	0.46	.762	.715	.009	.005
0.1	0.0	0.05	1.0	2.0	1.0	1.38	.994	.435	0.76	.474	.769	.734	.048	-0.0
0.1	0.0	0.05	1.0	2.0	1.0	1.5	.994	.442	.757	.456	.727	.695	.031	.002
0.1	0.0	0.05	1.0	3.0	0.5	1.0	.996	.438	.756	.459	.586	.533	.058	0.01
0.1	0.0	0.05	1.0	3.0	.625	1.0	.996	.438	.743	.483	0.77	.705	.033	.004
0.1	0.0	0.05	1.0	3.0	0.75	1.0	.995	.446	.768	.449	.777	.713	.052	.022
0.1	0.0	0.05	1.0	3.0	.875	1.0	.996	0.43	.748	0.46	0.87	.825	.046	.007
0.1	0.0	0.05	1.0	3.0	1.0	1.0	.993	.433	.758	.462	.828	.776	.021	.002
0.1	0.0	0.05	1.0	3.0	1.13	1.0	.994	.439	.764	.463	1.05	.988	.017	.003
0.1	0.0	0.05	1.0	3.0	1.25	1.0	.991	.444	.791	.453	1.05	.964	.003	.007
0.1	0.0	0.05	1.0	3.0	1.38	1.0	.992	.437	0.73	.455	1.03	.988	.028	.002
0.1	0.0	0.05	1.0	3.0	1.5	1.0	.997	.433	.772	.465	1.18	1.11	.016	.009
0.1	0.0	0.05	1.0	3.0	1.0	0.5	.992	.444	.756	.449	.875	.795	.007	.002
0.1	0.0	0.05	1.0	3.0	1.0	.625	.994	.434	.767	.466	.951	.871	.009	.008
0.1	0.0	0.05	1.0	3.0	1.0	0.75	.992	0.44	.802	.456	.916	.873	0.02	.008
0.1	0.0	0.05	1.0	3.0	1.0	.875	.994	.447	.783	0.46	.889	.824	.008	-0.0
0.1	0.0	0.05	1.0	3.0	1.0	1.0	.993	.462	0.8	.471	.998	.953	0.03	-.01
0.1	0.0	0.05	1.0	3.0	1.0	1.13	.994	.443	.751	.467	.852	.789	.028	.004
0.1	0.0	0.05	1.0	3.0	1.0	1.25	.993	.434	.754	.458	.817	.751	.038	0.01
0.1	0.0	0.05	1.0	3.0	1.0	1.38	.991	.439	.771	.457	.964	.912	.028	.005
0.1	0.0	0.05	1.0	3.0	1.0	1.5	0.99	.433	.712	0.47	.898	.834	.075	-0.0
0.1	0.0	0.05	1.0	4.0	0.5	1.0	.993	.434	.729	0.46	.584	.514	.061	.012
0.1	0.0	0.05	1.0	4.0	.625	1.0	.991	.442	.757	.447	.868	.801	.053	.004
0.1	0.0	0.05	1.0	4.0	0.75	1.0	.996	0.44	.805	.462	.938	.891	.023	.005
0.1	0.0	0.05	1.0	4.0	.875	1.0	.995	.437	.743	.466	.984	.867	.012	.014
0.1	0.0	0.05	1.0	4.0	1.0	1.0	0.99	.436	.738	.451	.926	.849	.014	.006
0.1	0.0	0.05	1.0	4.0	1.13	1.0	.992	.438	.738	.462	.998	.905	0.01	-0.0
0.1	0.0	0.05	1.0	4.0	1.25	1.0	.994	.445	.751	.456	1.25	1.15	.005	.003
0.1	0.0	0.05	1.0	4.0	1.38	1.0	.993	.436	.759	.452	1.17	1.08	.008	.003
0.1	0.0	0.05	1.0	4.0	1.5	1.0	.994	.445	0.74	.457	1.22	1.14	0.03	.007
0.1	0.0	0.05	1.0	4.0	1.0	0.5	.992	.432	.759	0.45	.969	.896	.009	.003
0.1	0.0	0.05	1.0	4.0	1.0	.625	.994	.433	.754	.457	0.92	.831	.003	.003
0.1	0.0	0.05	1.0	4.0	1.0	0.75	.993	.435	.745	0.46	0.98	0.9	.005	.008
0.1	0.0	0.05	1.0	4.0	1.0	.875	.992	.444	.766	.457	1.11	1.01	.004	-0.0
0.1	0.0	0.05	1.0	4.0	1.0	1.0	.994	.437	0.76	.461	.917	.849	0.02	.002
0.1	0.0	0.05	1.0	4.0	1.0	1.13	.993	.437	.767	.481	.985	.916	.045	.008
0.1	0.0	0.05	1.0	4.0	1.0	1.25	.996	.436	0.74	.469	.995	.931	.056	-0.0
0.1	0.0	0.05	1.0	4.0	1.0	1.38	.995	.444	.755	.454	.969	.891	.021	-.01
0.1	0.0	0.05	1.0	4.0	1.0	1.5	.996	0.45	0.79	.468	1.28	1.19	.021	-.01
0.1	0.0	0.05	1.0	5.0	0.5	1.0	.992	.433	.754	.457	.747	0.69	.109	.034
0.1	0.0	0.05	1.0	5.0	.625	1.0	.995	.435	.769	.475	.802	.728	.048	.004
0.1	0.0	0.05	1.0	5.0	0.75	1.0	.992	.436	.771	.464	.941	.863	.042	.009
0.1	0.0	0.05	1.0	5.0	.875	1.0	.994	.435	0.77	.457	.883	.832	0.04	.017
0.1	0.0	0.05	1.0	5.0	1.0	1.0	.995	.438	.765	.463	1.42	1.32	.005	-0.0
0.1	0.0	0.05	1.0	5.0	1.13	1.0	.995	.441	.762	.458	1.28	1.19	.017	.001
0.1	0.0	0.05	1.0	5.0	1.25	1.0	.993	.438	.761	.457	1.11	1.01	.027	.004
0.1	0.0	0.05	1.0	5.0	1.38	1.0	.995	.441	.783	0.47	1.34	1.24	.018	.008
0.1	0.0	0.05	1.0	5.0	1.5	1.0	.996	.441	.764	.456	1.47	1.34	.009	-0.0
0.1	0.0	0.05	1.0	5.0	1.0	0.5	.994	.445	0.78	.464	1.11	1.0	.006	.001
0.1	0.0	0.05	1.0	5.0	1.0	.625	.994	.438	.775	.477	1.07	.998	.015	.006
0.1	0.0	0.05	1.0	5.0	1.0	0.75	.996	.427	.786	.486	1.09	1.02	.009	-0.0
0.1	0.0	0.05	1.0	5.0	1.0	.875	.995	.438	.757	.474	1.16	1.05	.001	.003
0.1	0.0	0.05	1.0	5.0	1.0	1.0	.993	.434	.793	.468	1.03	.975	.033	-.01
0.1	0.0	0.05	1.0	5.0	1.0	1.13	.994	.439	.758	.464	1.14	1.04	.031	.005
0.1	0.0	0.05	1.0	5.0	1.0	1.25	.996	.436	.736	.457	1.13	1.05	.039	-0.0
0.1	0.0	0.05	1.0	5.0	1.0	1.38	.995	.438	.767	.464	1.05	.951	.026	0.01
0.1	0.0	0.05	1.0	5.0	1.0	1.5	.992	.443	.755	.471	1.08	.952	.054	.031
0.1	0.0	0.05	1.0	6.0	0.5	1.0	.992	.433	.765	.475	1.03	.936	.078	-0.0
0.1	0.0	0.05	1.0	6.0	.625	1.0	.994	.441	0.77	.452	1.06	.947	.039	.009
0.1	0.0	0.05	1.0	6.0	0.75	1.0	.993	.446	.764	0.46	1.07	1.01	.072	-.01
0.1	0.0	0.05	1.0	6.0	.875	1.0	.994	.439	.733	0.45	1.13	.989	.015	.006
0.1	0.0	0.05	1.0	6.0	1.0	1.0	.993	.432	.741	.467	1.3	1.2	.014	-.01
0.1	0.0	0.05	1.0	6.0	1.13	1.0	.996	.434	.738	.443	1.09	1.03	.046	-0.0
0.1	0.0	0.05	1.0	6.0	1.25	1.0	.994	.445	.775	.473	1.48	1.33	.027	.023
0.1	0.0	0.05	1.0	6.0	1.38	1.0	.994	.433	.746	.455	1.31	1.21	.024	.005
0.1	0.0	0.05	1.0	6.0	1.5	1.0	.992	.438	.763	.456	1.39	1.25	.011	.015
0.1	0.0	0.05	1.0	6.0	1.0	0.5	.996	.433	.754	.476	1.38	1.23	.007	.008
0.1	0.0	0.05	1.0	6.0	1.0	.625	.993	.437	.772	.478	1.2	1.05	.012	0.0
0.1	0.0	0.05	1.0	6.0	1.0	0.75	.994	.431	.754	.467	1.19	1.08	.007	-0.0
0.1	0.0	0.05	1.0	6.0	1.0	.875	.995	.436	.796	.468	1.31	1.19	.011	.006
0.1	0.0	0.05	1.0	6.0	1.0	1.0	.988	.437	.753	.457	1.29	1.17	0.02	.006
0.1	0.0	0.05	1.0	6.0	1.0	1.13	.992	.434	.778	.474	1.17	1.02	.006	.009
0.1	0.0	0.05	1.0	6.0	1.0	1.25	.997	.437	.776	.466	1.25	1.13	.023	-0.0
0.1	0.0	0.05	1.0	6.0	1.0	1.38	.996	.437	.758	0.46	1.22	1.08	.013	.011
0.1	0.0	0.05	1.0	6.0	1.0	1.5	.993	.438	.758	.441	1.23	1.1	.025	.005
0.1	0.0	0.05	1.0	7.0	0.5	1.0	.995	.437	0.78	.463	1.17	1.07	0.08	.018
0.1	0.0	0.05	1.0	7.0	.625	1.0	.995	.438	.751	.466	.982	.851	.027	.016
0.1	0.0	0.05	1.0	7.0	0.75	1.0	.994	0.43	.754	.459	1.08	1.01	.084	.011
0.1	0.0	0.05	1.0	7.0	.875	1.0	.993	.434	.734	.457	1.06	.934	.023	-0.0
0.1	0.0	0.05	1.0	7.0	1.0	1.0	.995	0.44	.765	.466	1.65	1.5	.028	.007
0.1	0.0	0.05	1.0	7.0	1.13	1.0	.992	.448	.762	0.47	1.47	1.34	.013	.002
0.1	0.0	0.05	1.0	7.0	1.25	1.0	.989	.443	.761	0.47	1.55	1.41	.014	.004
0.1	0.0	0.05	1.0	7.0	1.38	1.0	.993	.435	.793	.472	1.55	1.42	.011	.006
0.1	0.0	0.05	1.0	7.0	1.5	1.0	.992	.441	.742	.466	1.75	1.61	.018	.006
0.1	0.0	0.05	1.0	7.0	1.0	0.5	.992	.438	.782	.466	1.27	1.16	.016	.002
0.1	0.0	0.05	1.0	7.0	1.0	.625	.995	0.44	.768	.457	1.35	1.23	.017	.001
0.1	0.0	0.05	1.0	7.0	1.0	0.75	.994	.439	.754	.465	1.43	1.3	.012	.011
0.1	0.0	0.05	1.0	7.0	1.0	.875	.992	.434	.786	.471	1.33	1.18	.013	.003
0.1	0.0	0.05	1.0	7.0	1.0	1.0	.993	.442	.757	.472	1.35	1.24	.027	-0.0
0.1	0.0	0.05	1.0	7.0	1.0	1.13	.994	.442	.738	.466	1.26	1.07	.016	0.01
0.1	0.0	0.05	1.0	7.0	1.0	1.25	0.99	.433	.756	.465	1.29	1.17	.047	-.01
0.1	0.0	0.05	1.0	7.0	1.0	1.38	.995	.439	.763	0.45	1.26	1.14	.013	.004
0.1	0.0	0.05	1.0	7.0	1.0	1.5	.994	.434	.746	.465	1.33	1.21	.049	-.01
0.1	0.0	0.05	1.0	8.0	0.5	1.0	.992	.438	.773	.445	1.18	1.06	0.08	.024
0.1	0.0	0.05	1.0	8.0	.625	1.0	.993	.443	.755	.452	1.34	1.22	.066	-0.0
0.1	0.0	0.05	1.0	8.0	0.75	1.0	.996	.434	.752	0.47	1.39	1.25	.027	.002
0.1	0.0	0.05	1.0	8.0	.875	1.0	.993	.437	.757	.455	1.29	1.16	.026	.018
0.1	0.0	0.05	1.0	8.0	1.0	1.0	.994	.439	.747	0.47	1.6	1.44	.013	.008
0.1	0.0	0.05	1.0	8.0	1.13	1.0	0.99	.436	.758	.458	1.63	1.47	.008	-.01
0.1	0.0	0.05	1.0	8.0	1.25	1.0	.996	.432	.727	.469	1.45	1.29	.022	.004
0.1	0.0	0.05	1.0	8.0	1.38	1.0	.996	.439	.772	.481	1.71	1.54	.017	.005
0.1	0.0	0.05	1.0	8.0	1.5	1.0	.993	0.44	.774	.457	1.68	1.51	.016	.005
0.1	0.0	0.05	1.0	8.0	1.0	0.5	.995	.433	0.77	.501	1.68	1.48	.003	.002
0.1	0.0	0.05	1.0	8.0	1.0	.625	.994	.438	.744	.467	1.48	1.3	.006	.008
0.1	0.0	0.05	1.0	8.0	1.0	0.75	.993	.444	.785	.475	1.55	1.39	.008	-0.0
0.1	0.0	0.05	1.0	8.0	1.0	.875	.994	.432	.775	.455	1.37	1.23	.002	.002
0.1	0.0	0.05	1.0	8.0	1.0	1.0	.993	.441	.738	.453	1.72	1.52	.003	.001
0.1	0.0	0.05	1.0	8.0	1.0	1.13	.994	.432	.775	.469	1.36	1.23	.025	.012
0.1	0.0	0.05	1.0	8.0	1.0	1.25	.996	.433	.759	.468	1.47	1.31	.021	.026
0.1	0.0	0.05	1.0	8.0	1.0	1.38	.992	.437	.755	.464	1.52	1.33	.038	.028
0.1	0.0	0.05	1.0	8.0	1.0	1.5	.994	0.44	.768	.456	1.68	1.55	.069	.005
0.1	0.0	0.05	1.0	9.0	0.5	1.0	.992	.443	.761	.459	1.43	1.28	.059	.019
0.1	0.0	0.05	1.0	9.0	.625	1.0	.994	.443	.775	.455	1.36	1.21	.071	.023
0.1	0.0	0.05	1.0	9.0	0.75	1.0	.992	.438	.761	.455	1.55	1.4	.023	.006
0.1	0.0	0.05	1.0	9.0	.875	1.0	.993	.434	.768	.467	1.54	1.38	.036	.019
0.1	0.0	0.05	1.0	9.0	1.0	1.0	.991	.432	.756	.455	1.27	1.13	.009	-0.0
0.1	0.0	0.05	1.0	9.0	1.13	1.0	.996	.431	.726	.458	1.41	1.24	.017	.004
0.1	0.0	0.05	1.0	9.0	1.25	1.0	.995	.436	.778	.467	1.91	1.78	0.03	.008
0.1	0.0	0.05	1.0	9.0	1.38	1.0	.991	0.44	.784	.468	1.83	1.67	.009	-0.0
0.1	0.0	0.05	1.0	9.0	1.5	1.0	.993	.438	.796	.453	1.81	1.7	0.02	-0.0
0.1	0.0	0.05	1.0	9.0	1.0	0.5	.994	0.43	.729	.482	1.72	1.56	.006	.004
0.1	0.0	0.05	1.0	9.0	1.0	.625	.991	.435	.772	.463	1.71	1.54	.008	-0.0
0.1	0.0	0.05	1.0	9.0	1.0	0.75	.994	.441	.756	.467	1.77	1.55	.001	.006
0.1	0.0	0.05	1.0	9.0	1.0	.875	.995	.441	.733	.465	1.59	1.39	.006	.009
0.1	0.0	0.05	1.0	9.0	1.0	1.0	.995	.437	.739	.463	1.79	1.62	.036	.005
0.1	0.0	0.05	1.0	9.0	1.0	1.13	.994	.438	.795	.476	1.5	1.38	.026	-0.0
0.1	0.0	0.05	1.0	9.0	1.0	1.25	.994	.441	.742	.463	1.99	1.78	.047	.019
0.1	0.0	0.05	1.0	9.0	1.0	1.38	.995	.456	0.78	.469	1.83	1.59	.004	-.01
0.1	0.0	0.05	1.0	9.0	1.0	1.5	.992	.437	.767	.486	1.72	1.55	0.04	-0.0
0.1	0.0	0.05	1.0	10.0	0.5	1.0	.989	0.44	.784	.479	1.52	1.33	.048	-.01
0.1	0.0	0.05	1.0	10.0	.625	1.0	.994	.434	.715	.453	1.49	1.29	.044	.001
0.1	0.0	0.05	1.0	10.0	0.75	1.0	.992	.439	.768	.473	1.6	1.39	.023	-0.0
0.1	0.0	0.05	1.0	10.0	.875	1.0	.992	.437	.765	.457	1.67	1.47	.024	.005
0.1	0.0	0.05	1.0	10.0	1.0	1.0	.995	.451	.758	.473	2.06	1.84	.001	.006
0.1	0.0	0.05	1.0	10.0	1.13	1.0	.993	.441	.753	.484	1.91	1.67	0.0	.008
0.1	0.0	0.05	1.0	10.0	1.25	1.0	.994	.445	.767	0.45	1.86	1.68	.009	0.0
0.1	0.0	0.05	1.0	10.0	1.38	1.0	.994	.431	.757	.468	1.72	1.53	.018	.011
0.1	0.0	0.05	1.0	10.0	1.5	1.0	.993	.445	.773	.462	2.05	1.79	.009	.007
0.1	0.0	0.05	1.0	10.0	1.0	0.5	.993	.447	.778	.459	1.89	1.67	0.01	.006
0.1	0.0	0.05	1.0	10.0	1.0	.625	.995	.437	0.75	.465	1.63	1.41	.006	-0.0
0.1	0.0	0.05	1.0	10.0	1.0	0.75	.996	0.43	.767	.465	1.41	1.26	.012	-0.0
0.1	0.0	0.05	1.0	10.0	1.0	.875	.993	.431	0.75	.468	1.76	1.58	.017	.003
0.1	0.0	0.05	1.0	10.0	1.0	1.0	.991	.439	.775	.464	1.77	1.54	.003	-0.0
0.1	0.0	0.05	1.0	10.0	1.0	1.13	.993	.435	.786	.467	1.42	1.28	.053	.006
0.1	0.0	0.05	1.0	10.0	1.0	1.25	.996	.434	.802	.476	1.66	1.5	.009	.004
0.1	0.0	0.05	1.0	10.0	1.0	1.38	.993	.435	.739	.463	1.4	1.2	.025	.013
0.1	0.0	0.05	1.0	10.0	1.0	1.5	.996	.455	.761	.458	2.02	1.81	.017	0.01
0.1	0.0	0.1	0.2	1.0	0.5	1.0	1.0	.408	.874	.427	.298	.491	.877	.399
0.1	0.0	0.1	0.2	1.0	.625	1.0	1.0	.408	.867	.422	.365	.611	.937	.177
0.1	0.0	0.1	0.2	1.0	0.75	1.0	1.0	.408	.842	.425	.459	.683	.808	0.09
0.1	0.0	0.1	0.2	1.0	.875	1.0	1.0	.408	.803	.433	.583	.739	.496	0.01
0.1	0.0	0.1	0.2	1.0	1.0	1.0	1.0	.408	.788	.433	.716	0.81	.265	.033
0.1	0.0	0.1	0.2	1.0	1.13	1.0	1.0	.408	.771	.437	.794	.887	.239	0.01
0.1	0.0	0.1	0.2	1.0	1.25	1.0	1.0	.408	.769	.437	.928	.906	.116	-0.0
0.1	0.0	0.1	0.2	1.0	1.38	1.0	1.0	.408	.777	.438	1.07	1.04	.053	0.02
0.1	0.0	0.1	0.2	1.0	1.5	1.0	1.0	.408	.768	.438	1.18	1.11	.029	0.01
0.1	0.0	0.1	0.2	1.0	1.0	0.5	1.0	.408	.775	.437	.795	.758	.076	.029
0.1	0.0	0.1	0.2	1.0	1.0	.625	1.0	.408	.768	.437	.758	.737	.126	.025
0.1	0.0	0.1	0.2	1.0	1.0	0.75	1.0	.408	.783	.436	.763	.781	.153	0.03
0.1	0.0	0.1	0.2	1.0	1.0	.875	1.0	.408	.781	.435	.708	.755	.285	.022
0.1	0.0	0.1	0.2	1.0	1.0	1.0	1.0	.408	.785	.435	.655	.755	.297	-0.0
0.1	0.0	0.1	0.2	1.0	1.0	1.13	1.0	.408	.799	.434	.711	.782	.326	.064
0.1	0.0	0.1	0.2	1.0	1.0	1.25	1.0	.408	0.79	.436	.707	.778	0.34	-.01
0.1	0.0	0.1	0.2	1.0	1.0	1.38	1.0	.408	.812	.432	.649	0.86	.664	-.01
0.1	0.0	0.1	0.2	1.0	1.0	1.5	1.0	.408	.807	.432	.625	.817	.716	.024
0.1	0.0	0.1	0.2	2.0	0.5	1.0	1.0	.408	.878	.425	0.31	.488	.893	.358
0.1	0.0	0.1	0.2	2.0	.625	1.0	1.0	.408	.855	.425	0.36	0.6	.912	.186
0.1	0.0	0.1	0.2	2.0	0.75	1.0	1.0	.408	.837	.427	0.44	.692	.793	.048
0.1	0.0	0.1	0.2	2.0	.875	1.0	1.0	.408	.801	.434	0.56	.725	.491	.021
0.1	0.0	0.1	0.2	2.0	1.0	1.0	1.0	.408	.772	.437	.741	.786	.208	-.01
0.1	0.0	0.1	0.2	2.0	1.13	1.0	1.0	.408	0.78	.437	.839	.825	.101	.019
0.1	0.0	0.1	0.2	2.0	1.25	1.0	1.0	.408	.771	.438	.925	.952	.136	.009
0.1	0.0	0.1	0.2	2.0	1.38	1.0	1.0	.408	.768	.439	1.06	1.01	.043	.025
0.1	0.0	0.1	0.2	2.0	1.5	1.0	1.0	.408	.779	.437	1.11	1.04	.057	.012
0.1	0.0	0.1	0.2	2.0	1.0	0.5	1.0	.408	.764	.439	0.77	.739	.085	.024
0.1	0.0	0.1	0.2	2.0	1.0	.625	1.0	.408	.779	.436	.759	.753	.106	.035
0.1	0.0	0.1	0.2	2.0	1.0	0.75	1.0	.408	.774	.436	.739	.748	.157	.027
0.1	0.0	0.1	0.2	2.0	1.0	.875	1.0	.408	.782	.437	0.72	.775	.218	.027
0.1	0.0	0.1	0.2	2.0	1.0	1.0	1.0	.408	.778	.436	.723	.792	.262	0.02
0.1	0.0	0.1	0.2	2.0	1.0	1.13	1.0	.408	0.78	.435	.687	0.75	.297	.026
0.1	0.0	0.1	0.2	2.0	1.0	1.25	1.0	.409	.787	.435	.705	.796	.437	.044
0.1	0.0	0.1	0.2	2.0	1.0	1.38	1.0	.408	.793	.432	.627	.827	.609	.004
0.1	0.0	0.1	0.2	2.0	1.0	1.5	1.0	.408	.794	.433	0.63	.823	.699	.045
0.1	0.0	0.1	0.2	3.0	0.5	1.0	1.0	.408	.859	.425	.317	.489	.891	.375
0.1	0.0	0.1	0.2	3.0	.625	1.0	1.0	.408	.861	.425	.375	.608	.916	.209
0.1	0.0	0.1	0.2	3.0	0.75	1.0	1.0	.408	0.82	.429	.481	.696	.776	.038
0.1	0.0	0.1	0.2	3.0	.875	1.0	1.0	.408	.788	.434	.587	.708	.412	.045
0.1	0.0	0.1	0.2	3.0	1.0	1.0	1.0	.408	.781	.435	.714	.802	.266	.029
0.1	0.0	0.1	0.2	3.0	1.13	1.0	1.0	.408	.775	.436	.836	.847	.172	.042
0.1	0.0	0.1	0.2	3.0	1.25	1.0	1.0	.408	.767	.439	0.88	.921	.151	.008
0.1	0.0	0.1	0.2	3.0	1.38	1.0	1.0	.408	.769	.438	1.04	0.99	.052	.012
0.1	0.0	0.1	0.2	3.0	1.5	1.0	1.0	.408	.769	0.44	1.19	1.11	.025	-.03
0.1	0.0	0.1	0.2	3.0	1.0	0.5	1.0	.408	.775	.438	.772	.729	.051	.029
0.1	0.0	0.1	0.2	3.0	1.0	.625	1.0	.408	.765	.438	.746	.711	.091	.009
0.1	0.0	0.1	0.2	3.0	1.0	0.75	1.0	.408	.775	.437	.738	.767	.136	.022
0.1	0.0	0.1	0.2	3.0	1.0	.875	1.0	.408	.772	.437	0.7	.721	.206	-.01
0.1	0.0	0.1	0.2	3.0	1.0	1.0	1.0	.408	.769	.435	.699	.758	.289	0.05
0.1	0.0	0.1	0.2	3.0	1.0	1.13	1.0	.408	.778	.439	.697	.763	.267	.015
0.1	0.0	0.1	0.2	3.0	1.0	1.25	1.0	.408	.793	.435	.669	.805	.421	.035
0.1	0.0	0.1	0.2	3.0	1.0	1.38	1.0	.408	.791	.434	.682	0.83	.444	.019
0.1	0.0	0.1	0.2	3.0	1.0	1.5	1.0	.408	.791	.436	0.7	.813	.497	.061
0.1	0.0	0.1	0.2	4.0	0.5	1.0	1.0	.408	.858	.427	.324	.488	.894	.348
0.1	0.0	0.1	0.2	4.0	.625	1.0	1.0	.408	.854	.425	.371	.601	.932	.177
0.1	0.0	0.1	0.2	4.0	0.75	1.0	1.0	.408	.814	0.43	.451	.684	.753	.052
0.1	0.0	0.1	0.2	4.0	.875	1.0	1.0	.408	.778	.433	.567	.749	.535	.046
0.1	0.0	0.1	0.2	4.0	1.0	1.0	1.0	.408	.784	.437	.686	.769	.272	.022
0.1	0.0	0.1	0.2	4.0	1.13	1.0	1.0	.408	.769	.439	.853	.835	.119	-0.0
0.1	0.0	0.1	0.2	4.0	1.25	1.0	1.0	.408	.761	.439	.932	.939	.121	.029
0.1	0.0	0.1	0.2	4.0	1.38	1.0	1.0	.408	.774	.438	1.06	1.01	.048	.011
0.1	0.0	0.1	0.2	4.0	1.5	1.0	1.0	.408	.765	0.44	1.19	1.12	0.03	.014
0.1	0.0	0.1	0.2	4.0	1.0	0.5	1.0	.408	.755	.437	.776	.706	.078	.026
0.1	0.0	0.1	0.2	4.0	1.0	.625	1.0	.408	.778	.437	.758	.743	0.1	.032
0.1	0.0	0.1	0.2	4.0	1.0	0.75	1.0	.408	0.77	.437	.741	.755	.168	.023
0.1	0.0	0.1	0.2	4.0	1.0	.875	1.0	.408	.776	.438	.672	.722	.214	.033
0.1	0.0	0.1	0.2	4.0	1.0	1.0	1.0	.408	.776	.435	0.71	0.79	.291	.017
0.1	0.0	0.1	0.2	4.0	1.0	1.13	1.0	.408	0.79	.434	.688	.826	.355	.035
0.1	0.0	0.1	0.2	4.0	1.0	1.25	1.0	.408	.781	.435	.665	.793	.408	.005
0.1	0.0	0.1	0.2	4.0	1.0	1.38	1.0	.408	.786	.434	.686	.793	.449	.032
0.1	0.0	0.1	0.2	4.0	1.0	1.5	1.0	.408	.789	.435	.675	.822	.595	-.03
0.1	0.0	0.1	0.2	5.0	0.5	1.0	1.0	.408	.863	.428	.311	.488	.857	.395
0.1	0.0	0.1	0.2	5.0	.625	1.0	1.0	.408	.841	.427	.362	.599	.924	.193
0.1	0.0	0.1	0.2	5.0	0.75	1.0	1.0	.408	.815	0.43	.437	.656	.729	.075
0.1	0.0	0.1	0.2	5.0	.875	1.0	1.0	.408	.804	.432	.582	.736	.434	.011
0.1	0.0	0.1	0.2	5.0	1.0	1.0	1.0	.408	.772	.437	.732	.773	.211	.035
0.1	0.0	0.1	0.2	5.0	1.13	1.0	1.0	.408	0.76	.436	.791	.821	0.18	.018
0.1	0.0	0.1	0.2	5.0	1.25	1.0	1.0	.408	.765	.438	0.96	.936	.079	-0.0
0.1	0.0	0.1	0.2	5.0	1.38	1.0	1.0	.408	.755	.439	.995	.934	.036	-0.0
0.1	0.0	0.1	0.2	5.0	1.5	1.0	1.0	.408	.762	.439	1.16	1.09	.032	.004
0.1	0.0	0.1	0.2	5.0	1.0	0.5	1.0	.408	0.76	.439	.781	.749	.066	.003
0.1	0.0	0.1	0.2	5.0	1.0	.625	1.0	.408	.754	0.44	.725	.716	.141	-0.0
0.1	0.0	0.1	0.2	5.0	1.0	0.75	1.0	.408	.774	.438	.732	.746	.127	.041
0.1	0.0	0.1	0.2	5.0	1.0	.875	1.0	.408	.772	.436	.736	.735	.175	.036
0.1	0.0	0.1	0.2	5.0	1.0	1.0	1.0	.408	0.78	.437	.713	.765	.215	.015
0.1	0.0	0.1	0.2	5.0	1.0	1.13	1.0	.408	0.78	.437	.709	0.79	.341	.004
0.1	0.0	0.1	0.2	5.0	1.0	1.25	1.0	.408	.787	.436	.687	.797	.394	.005
0.1	0.0	0.1	0.2	5.0	1.0	1.38	1.0	.408	.788	.434	.678	.764	.424	.047
0.1	0.0	0.1	0.2	5.0	1.0	1.5	1.0	.408	.787	.434	.709	.827	.546	.014
0.1	0.0	0.1	0.2	6.0	0.5	1.0	1.0	.408	.874	.426	.317	.492	.907	.327
0.1	0.0	0.1	0.2	6.0	.625	1.0	1.0	.408	0.85	.425	0.39	.597	.895	.158
0.1	0.0	0.1	0.2	6.0	0.75	1.0	1.0	.408	0.82	.431	.441	.692	.788	.076
0.1	0.0	0.1	0.2	6.0	.875	1.0	1.0	.408	0.8	.432	.601	.713	0.43	.024
0.1	0.0	0.1	0.2	6.0	1.0	1.0	1.0	.408	.776	.438	.715	0.79	.282	.024
0.1	0.0	0.1	0.2	6.0	1.13	1.0	1.0	.408	.775	0.44	.825	.826	.129	.023
0.1	0.0	0.1	0.2	6.0	1.25	1.0	1.0	.408	.769	.438	.962	0.93	.057	.004
0.1	0.0	0.1	0.2	6.0	1.38	1.0	1.0	.408	.772	.439	1.07	1.02	.043	.009
0.1	0.0	0.1	0.2	6.0	1.5	1.0	1.0	.408	.772	.438	1.17	1.12	.044	0.01
0.1	0.0	0.1	0.2	6.0	1.0	0.5	1.0	.408	.759	.439	0.76	.704	.065	.014
0.1	0.0	0.1	0.2	6.0	1.0	.625	1.0	.408	.757	.438	.736	.727	.108	.018
0.1	0.0	0.1	0.2	6.0	1.0	0.75	1.0	.408	.767	.438	.713	.739	.167	.039
0.1	0.0	0.1	0.2	6.0	1.0	.875	1.0	.408	.773	.436	.729	.754	.179	.008
0.1	0.0	0.1	0.2	6.0	1.0	1.0	1.0	.409	.792	.436	.737	.813	.275	.006
0.1	0.0	0.1	0.2	6.0	1.0	1.13	1.0	.408	.777	.437	.731	.784	.255	-0.0
0.1	0.0	0.1	0.2	6.0	1.0	1.25	1.0	.408	0.78	.437	.692	.761	.302	.062
0.1	0.0	0.1	0.2	6.0	1.0	1.38	1.0	.408	.787	.435	.647	.777	.514	.033
0.1	0.0	0.1	0.2	6.0	1.0	1.5	1.0	.408	.779	.434	.672	.795	.537	.039
0.1	0.0	0.1	0.2	7.0	0.5	1.0	1.0	.408	.859	.427	.312	.484	.877	.347
0.1	0.0	0.1	0.2	7.0	.625	1.0	1.0	.408	.846	.426	.363	.603	.889	.201
0.1	0.0	0.1	0.2	7.0	0.75	1.0	1.0	.408	.815	0.43	.464	.691	.734	.044
0.1	0.0	0.1	0.2	7.0	.875	1.0	1.0	.408	.778	.435	.619	.726	.419	.065
0.1	0.0	0.1	0.2	7.0	1.0	1.0	1.0	.408	.786	.436	0.66	.778	.296	.045
0.1	0.0	0.1	0.2	7.0	1.13	1.0	1.0	.408	.766	.438	.855	0.83	.092	.034
0.1	0.0	0.1	0.2	7.0	1.25	1.0	1.0	.408	.767	.438	0.95	.921	.056	.012
0.1	0.0	0.1	0.2	7.0	1.38	1.0	1.0	.408	0.76	.437	1.04	1.02	.076	-.01
0.1	0.0	0.1	0.2	7.0	1.5	1.0	1.0	.408	.779	0.44	1.18	1.13	0.03	0.02
0.1	0.0	0.1	0.2	7.0	1.0	0.5	1.0	.408	.763	0.44	.765	.711	.066	.005
0.1	0.0	0.1	0.2	7.0	1.0	.625	1.0	.408	.768	.438	.762	.758	.103	.013
0.1	0.0	0.1	0.2	7.0	1.0	0.75	1.0	.408	.778	.437	0.72	.772	.176	.038
0.1	0.0	0.1	0.2	7.0	1.0	.875	1.0	.408	0.76	.438	.758	.764	0.15	.051
0.1	0.0	0.1	0.2	7.0	1.0	1.0	1.0	.408	.776	.436	0.69	.744	.233	.015
0.1	0.0	0.1	0.2	7.0	1.0	1.13	1.0	.408	.784	.437	.721	.791	.302	0.02
0.1	0.0	0.1	0.2	7.0	1.0	1.25	1.0	.408	.766	.436	.707	0.78	.357	-.01
0.1	0.0	0.1	0.2	7.0	1.0	1.38	1.0	.408	.783	.435	.689	.795	.416	-.01
0.1	0.0	0.1	0.2	7.0	1.0	1.5	1.0	.408	.795	.434	.661	.831	.552	.006
0.1	0.0	0.1	0.2	8.0	0.5	1.0	1.0	.408	.857	.427	.311	.493	.888	.348
0.1	0.0	0.1	0.2	8.0	.625	1.0	1.0	.408	.844	.424	.388	.602	.889	.119
0.1	0.0	0.1	0.2	8.0	0.75	1.0	1.0	.408	.824	0.43	.469	.676	.698	.094
0.1	0.0	0.1	0.2	8.0	.875	1.0	1.0	.409	.792	.432	.567	.702	.437	.034
0.1	0.0	0.1	0.2	8.0	1.0	1.0	1.0	.408	.782	.436	.717	0.77	.234	.068
0.1	0.0	0.1	0.2	8.0	1.13	1.0	1.0	.408	.774	.437	.845	.829	.089	-0.0
0.1	0.0	0.1	0.2	8.0	1.25	1.0	1.0	.408	.765	0.44	.931	0.9	.072	.004
0.1	0.0	0.1	0.2	8.0	1.38	1.0	1.0	.408	.756	0.44	1.06	.999	.034	.006
0.1	0.0	0.1	0.2	8.0	1.5	1.0	1.0	.408	.759	.439	1.21	1.13	.023	.037
0.1	0.0	0.1	0.2	8.0	1.0	0.5	1.0	.408	.766	.439	.785	.749	.059	.017
0.1	0.0	0.1	0.2	8.0	1.0	.625	1.0	.408	.765	.439	.742	.714	.094	.014
0.1	0.0	0.1	0.2	8.0	1.0	0.75	1.0	.408	.769	.438	.758	.769	.127	.032
0.1	0.0	0.1	0.2	8.0	1.0	.875	1.0	.408	.768	.437	.684	.755	.235	.028
0.1	0.0	0.1	0.2	8.0	1.0	1.0	1.0	.408	.782	.437	.722	.761	.191	-0.0
0.1	0.0	0.1	0.2	8.0	1.0	1.13	1.0	.408	.772	.436	.685	.776	.304	-.01
0.1	0.0	0.1	0.2	8.0	1.0	1.25	1.0	.408	.775	.434	.701	.838	.405	.034
0.1	0.0	0.1	0.2	8.0	1.0	1.38	1.0	.409	.785	.434	.684	.819	0.49	-0.0
0.1	0.0	0.1	0.2	8.0	1.0	1.5	1.0	.408	.787	.434	.666	.811	.583	-.01
0.1	0.0	0.1	0.2	9.0	0.5	1.0	1.0	.408	.851	.428	.307	.486	.886	.333
0.1	0.0	0.1	0.2	9.0	.625	1.0	1.0	.408	.844	.426	.363	0.61	.929	.176
0.1	0.0	0.1	0.2	9.0	0.75	1.0	1.0	.408	.822	0.43	.458	.666	.675	0.11
0.1	0.0	0.1	0.2	9.0	.875	1.0	1.0	.408	.783	.437	.587	.719	.443	.023
0.1	0.0	0.1	0.2	9.0	1.0	1.0	1.0	.408	.793	.437	.758	.806	.199	.022
0.1	0.0	0.1	0.2	9.0	1.13	1.0	1.0	.408	.769	.438	.815	.799	.113	.042
0.1	0.0	0.1	0.2	9.0	1.25	1.0	1.0	.408	.765	.438	.913	.923	.121	.004
0.1	0.0	0.1	0.2	9.0	1.38	1.0	1.0	.408	.774	.438	1.01	.996	.086	.026
0.1	0.0	0.1	0.2	9.0	1.5	1.0	1.0	.409	.764	.439	1.14	1.09	0.03	-0.0
0.1	0.0	0.1	0.2	9.0	1.0	0.5	1.0	.408	.769	.439	.772	0.72	.057	.014
0.1	0.0	0.1	0.2	9.0	1.0	.625	1.0	.408	.773	.439	.775	.743	0.1	.016
0.1	0.0	0.1	0.2	9.0	1.0	0.75	1.0	.408	.782	.438	0.77	.765	.109	.033
0.1	0.0	0.1	0.2	9.0	1.0	.875	1.0	.408	.779	.436	.756	.768	.181	.026
0.1	0.0	0.1	0.2	9.0	1.0	1.0	1.0	.408	.777	.436	.726	.802	.251	.008
0.1	0.0	0.1	0.2	9.0	1.0	1.13	1.0	.408	.791	.434	.708	.797	.349	.029
0.1	0.0	0.1	0.2	9.0	1.0	1.25	1.0	.408	.782	.438	.696	.795	.354	-.01
0.1	0.0	0.1	0.2	9.0	1.0	1.38	1.0	.408	.787	.435	.689	.788	.445	-.01
0.1	0.0	0.1	0.2	9.0	1.0	1.5	1.0	.408	.787	.435	.698	.811	.499	.038
0.1	0.0	0.1	0.2	10.0	0.5	1.0	1.0	.408	.851	.428	.301	.486	.899	.343
0.1	0.0	0.1	0.2	10.0	.625	1.0	1.0	.409	.842	.423	0.37	.596	.927	.104
0.1	0.0	0.1	0.2	10.0	0.75	1.0	1.0	.408	.817	.429	.445	.676	.738	.074
0.1	0.0	0.1	0.2	10.0	.875	1.0	1.0	.408	.785	.436	.569	.712	.449	.007
0.1	0.0	0.1	0.2	10.0	1.0	1.0	1.0	.408	.776	.435	.688	.754	.268	.006
0.1	0.0	0.1	0.2	10.0	1.13	1.0	1.0	.408	.777	.435	.842	.856	0.14	-.01
0.1	0.0	0.1	0.2	10.0	1.25	1.0	1.0	.408	.766	0.44	.988	.958	.071	.019
0.1	0.0	0.1	0.2	10.0	1.38	1.0	1.0	.408	.772	.439	1.05	1.01	.051	.014
0.1	0.0	0.1	0.2	10.0	1.5	1.0	1.0	.408	.769	.439	1.14	1.12	.073	.003
0.1	0.0	0.1	0.2	10.0	1.0	0.5	1.0	.408	0.77	.438	.777	.733	.053	.015
0.1	0.0	0.1	0.2	10.0	1.0	.625	1.0	.408	.772	.439	.723	.711	.109	.027
0.1	0.0	0.1	0.2	10.0	1.0	0.75	1.0	.408	.766	.438	.723	.742	.163	.019
0.1	0.0	0.1	0.2	10.0	1.0	.875	1.0	.408	.765	.436	.749	.765	.195	.037
0.1	0.0	0.1	0.2	10.0	1.0	1.0	1.0	.408	0.78	.437	.726	.773	.195	.015
0.1	0.0	0.1	0.2	10.0	1.0	1.13	1.0	.408	.783	.436	.725	.787	.313	.034
0.1	0.0	0.1	0.2	10.0	1.0	1.25	1.0	.408	.775	.436	.684	.773	.388	-.03
0.1	0.0	0.1	0.2	10.0	1.0	1.38	1.0	.408	.776	.436	.733	.808	.331	-0.0
0.1	0.0	0.1	0.2	10.0	1.0	1.5	1.0	.408	.783	.436	.665	.823	.556	-0.0
0.1	0.0	0.1	0.4	1.0	0.5	1.0	.9999	.411	0.88	.425	.318	.484	.874	0.36
0.1	0.0	0.1	0.4	1.0	.625	1.0	1.0	.409	.858	.425	.381	.588	.901	.265
0.1	0.0	0.1	0.4	1.0	0.75	1.0	1.0	.409	.834	.428	.456	.683	.727	.048
0.1	0.0	0.1	0.4	1.0	.875	1.0	1.0	.409	.788	.431	.548	.734	.592	.014
0.1	0.0	0.1	0.4	1.0	1.0	1.0	1.0	.409	.777	.438	.679	.758	.306	.019
0.1	0.0	0.1	0.4	1.0	1.13	1.0	1.0	.408	.771	.438	0.78	.797	.194	.029
0.1	0.0	0.1	0.4	1.0	1.25	1.0	1.0	.409	.764	.438	.931	.891	.069	-0.0
0.1	0.0	0.1	0.4	1.0	1.38	1.0	1.0	.409	.752	.439	1.03	.9998	.072	0.01
0.1	0.0	0.1	0.4	1.0	1.5	1.0	.9999	.409	.757	.437	1.11	1.06	.039	.014
0.1	0.0	0.1	0.4	1.0	1.0	0.5	1.0	.409	.755	.438	.724	.679	.086	.007
0.1	0.0	0.1	0.4	1.0	1.0	.625	1.0	.409	.768	.438	0.73	.722	.131	.018
0.1	0.0	0.1	0.4	1.0	1.0	0.75	1.0	.409	.758	.438	.686	.722	0.22	.023
0.1	0.0	0.1	0.4	1.0	1.0	.875	1.0	.409	.762	.438	.672	.732	.231	.015
0.1	0.0	0.1	0.4	1.0	1.0	1.0	1.0	.409	.769	.437	.665	.756	.329	-.02
0.1	0.0	0.1	0.4	1.0	1.0	1.13	1.0	.408	.784	.437	.633	.779	.432	.027
0.1	0.0	0.1	0.4	1.0	1.0	1.25	1.0	.409	.781	.434	0.62	.774	.505	-.03
0.1	0.0	0.1	0.4	1.0	1.0	1.38	1.0	.409	.782	.435	.649	.778	.471	.016
0.1	0.0	0.1	0.4	1.0	1.0	1.5	1.0	.409	.786	.435	.623	.812	.658	-0.0
0.1	0.0	0.1	0.4	2.0	0.5	1.0	1.0	0.41	.841	.428	.316	.479	.825	.413
0.1	0.0	0.1	0.4	2.0	.625	1.0	1.0	.409	0.86	.424	.348	.604	.928	.122
[truncated: 110,500 more rows]
